# Supplementary material for: Gene Expression Analysis of Zebrafish Melanocytes, Iridophores, and Retinal Pigmented Epithelium Reveals Indicators of Biological Function and Developmental Origin
Source: PLoS One. 2013 Jul 9;8(7):e67801. doi: 10.1371/journal.pone.0067801 (PMC3706446; doi:10.1371/journal.pone.0067801)
Supplement: Table S1 — Sequencing Summary. Gross sequencing results for cDNA libraries used in this analysis, with their respective developmental time points at 28.5C. Unless indicated, fish used for each library were held at 25°C. The type of sequencing runs are indicated by the suffixes of technical replicate names: 351: single end 36, 433, 436, and 440: single end 42, 399s61 and 399s62: paired end 101. *Uniquely mapped to the Washington University non-redundant cDNA database. Tags that were not uniquely assigned to a gene typically mapped to polyA, genomic, and Illumina-adapter sequences. **Total RNA was used for Illumina library preparation of 20 pooled 3dpf embryos, resulting in a lower fraction of uniquely mapping sequences due to a large proportion of ribosomal RNA in library. Abbreviations: Mel - Melanocyte, Irid - Iridophore, RPE - Retinal Pigmented Epithelium, hpf - hours post fertilization, dpf - days post fertilization. (XLSX) [file pone.0067801.s008.xlsx]

## Sheet: Sheet1
	Library Name	Technical Replicates	Number of Tags	Uniquely mapped*	Fraction mapped
	Mel_1_58hpf	dm_58h_23_351	2947874	2501587	0.85
	Mel_2_58hpf	dm_58h_45_440	4849071	3568511	0.74
	Mel_3_77hpf	dm_77h_25_351	31383757	20084213	0.64
		dm_77h_25_433
		dm_77h_25_399s61
		dm_77h_25_399s62
	Mel_4_77hpf	dm_77h_26_351	3624674	3055182	0.84
		dm_77h_26_433
	Mel_5_77hpf	dm_77h_27_351	7763087	6461050	0.83
		dm_77h_27_436
	Mel_6_77hpf	dm_77h_28_351	14703088	11172403	0.76
		dm_77h_28_436
		dm_77h_28_399s61
		dm_77h_28_399s62
	Mel_7_77hpf	dm_77h_43_440	8846502	6538479	0.74
	Mel_8_77hpf	dm_77h_52_440	2501133	1890718	0.76
	Mel_9_77hpf	dm_77h_FM_351	5399594	4406921	0.82
	Mel_10_97hpf	dm_97h_41_440	4753304	3501920	0.74
	Mel_11_116hpf	dm_116h_53_440	4853393	3043668	0.63
	Melanocyte Totals		91625477	66224652	0.76
	Irid_1_58hpf	il_58h_50_440	3779326	2517647	0.67
	Irid_2_77hpf	il_77h_38_351	2929728	2218265	0.76
	Irid_3_77hpf	il_77h_44_440	7608005	6030932	0.79
	Irid_4_77hpf	il_77h_49_440	2835783	1957506	0.69
	Irid_5_97hpf	il_97h_42_440	2693356	1913574	0.71
	Iridophore Totals		19846198	14637924	0.72
	RPE_1_77hpf	rpeleye_77h_47_440	5425169	3294488	0.61
	RPE_2_77hpf	rpeleye_77h_48_440	5463907	3039774	0.56
	RPE_3_86hpf_32C	rpeh_86h_32_351	14299250	11315290	0.79
		rpeh_86h_32_436
	RPE_4_86hpf_32C	rpeh_86h_33_351	11576596	8907456	0.77
		rpeh_86h_33_436
	RPE_5_143hpf_32C	rpeh_143h_31_351	9185499	6793891	0.74
		rpeh_143h_31_436
	RPE Totals		45950421	33350899	0.69
	TOTAL		157422096	114213475	0.725524
	Embryo-3dpf**	3dpf_embryo_318s4	68724706	23785825	0.35
		3dpf_embryo_318s5
		3dpf_embryo_515s6
