# Supplementary material for: Gene Expression Analysis of Zebrafish Melanocytes, Iridophores, and Retinal Pigmented Epithelium Reveals Indicators of Biological Function and Developmental Origin
Source: PLoS One. 2013 Jul 9;8(7):e67801. doi: 10.1371/journal.pone.0067801 (PMC3706446; doi:10.1371/journal.pone.0067801)
Supplement: Table S3 — Primers. Primers used for library preparation and qPCR analysis. (XLSX) [file pone.0067801.s010.xlsx]

## Sheet: Sheet1
cDNA Library Construction
Name	Sequence
SMART_PolyT_RT	AAGCAGTGGTAACAACGCAGAGTACTTTTTTTTTTTTTTTTTTTTTTTTTTTTTTVN
SMART_Template_Switch	AAGCAGTGGTAACAACGCAGAGTACGCrGrGrG
SMART_PCR	AAGCAGTGGTAACAACGCAGAGT
qPCR primers
Gene	Forward	Reverse
bactin1	ATCGCTGCCCTGGTCGTTGA	CCTCAGGGGCAACACGGAGC
dct	ACCTGTGACCAATGAGGAGATT	TACAACACCAACACGATCAACA
tyrp1b	TGCTTGGCGACCCGTCGTTT	GGACGGGCCACGTTACCAGC
mylz2	CAAGGAAGCCAGCGGCCCAA	GGGGAAGGCGGCCCACAGAT
try	GCCGCTCCTCTGGGAGACGAT	CCAGACGCACCTGGACACGG
hbae3	AGCTGAGGAGATCGGCCGTGA	TTCTCGGACAGGGCCAGGCT
cct5	TCGCCATCCTCACCTGCCCA	GTCCAGCGGTGCCCAGCTTT
rpe65a	GCCCCGCAGCCAGAAGTCAG	ACGAGTCGGGCTCCTGCCAT
ltk	ACGGGCCTCCATCCCTGGTC	AAGGCACCGTGTCCCAACGC
ednrb1	CGAGTCCATGCCTCGGCGAC	TGCGGTTCCAGGATGACACTGC
rasd1	GCAGCTGATCGCCGGAGACG	GCGAAAGGCGCGACAATGCC
ptpro	GTGGCCGGATCACGGAGTGC	AGTCGGTGCGAGCGCATGTC
phlda1	CACGCTGCGGATGGTGCAGT	GGAGCGCAAGGTGACACCGC
ggct	GATGCAGTGTGGGGCGTGGT	CGGCAGACGGCCCTCGTATTT
mdh1a	GCAGAGAGGTGCAGCCGTCAT	TGAGAGGAAGGTGAGCGCCGT
phgdh	AAGGCCTCGGATGAGCGGGAG	AGGCCCCAATGTCCCCCAGC
psph (zgc:112414)	AGCACCGTGATCCGGGAGGA	GGATGGAGAGCTGCGACGCC
abcc5	ATGAGGCCACCGCGGCTATG	CACCGCTGCCAGCATTGCAC
bckdhb	GTGCCGAGGGGTCCAGTCCA	GGCTGCAACCTCCCGCATCA
cox17-like (LOC100536712)	TGGAGGCGTTTGCTGCCTGT	AGGGGAGGGAAGGTTGGTGGT
