# Supplementary material for: Gene Expression Analysis of Zebrafish Melanocytes, Iridophores, and Retinal Pigmented Epithelium Reveals Indicators of Biological Function and Developmental Origin
Source: PLoS One. 2013 Jul 9;8(7):e67801. doi: 10.1371/journal.pone.0067801 (PMC3706446; doi:10.1371/journal.pone.0067801)
Supplement: Table S4 — Non-redundant cDNA database. Sequences for the genes used in this analysis. (XLSX) [file pone.0067801.s011.xlsx]

>gi|6470256|gb|AF195881.1| Danio rerio tissue-type neural crest crestin mRNA, complete cds
AAACATGGCTCGCCCTAAAGACCCTGTTGGCCACTGGAAAGACCTAGAAGCATGGCTAAGTGTTGCAACGGACAGCCTCCTCCCTAAGGCTGCCGAAACGCTACAGCATCTGACACAGGACCAGCTGGATGAGAACCTGAACAGCCTTATGAAGCAAGACCCGAGCAAAAGCTACAATCACAAAGACCTAGCCAAGATCACAGGTACTTTGAGTCACGTCCTCATCGCCACCCTTAAGCTGAGTGACAGGCATTCCGCCCAGCTCCAGCACAAGCTGACACATGTGCAGTCCCGCATCAACCAGCTAGAACTGGAGGCTCAGGAACGACCGGAACAGCCAGATGAGACTGATCAAGCTGCCAAAGAGGAGATTGATAAACTTTACGAGACTCTAGCCGCCACCACCCAAGAAATGGAGCAAGCCAAAGCCGAACATGCTGACGTCGCTAACAAGCTTGAGTTTGTCGAACAGCTACTGGAAGAAGTAAATGCTGACTCTAAAGACAAGGACAGCAGAATCAAAGCCCTCGAAACTCACCTGAGTGAAGCTAGACATGAGGTCAGACGACTAACGCAGCAGCTGGACTACATCAAAGAAGAGTCCAACAGCATTAAAGATGAACTCAAGCATGCATATGAACTGACACACAATGAGAAAGCTGAGGGGTCACTGCCAAAACCCTCACCATCTCCTTCTGTTCCAGACAGCCACGTATCACCCTGTGGCCTGGACCTCAAAGACCTTGACAAGCTAGTCAAGAACCTGGGCAAGTTCACGCCGAATTTGCCAGGTAGCCAAGATGTTCACGCCTATCTGCAGGACATTGACTTTCACCTGGAAATGCGACCCAATGTCACTGACAAAGATAGACTGTATTTGCTCCGAGCAACCTCCAGCCCTGAAGTGCGCAGCTTCCTGGACCGTCAGCCGGCTCACACAAAGACTGACTACCTCCTGCTCCGAGAAGCCCTCATCAGAGAGTTTGATGACATCGAGTCTGAACAAGGACTTGTAGCTGCCCTGGAGACGAAACAAAGTCGCCATGAGTCTTCTCAAGCCTACTACAGCAGACTCAGACGAGCCTACTTCGGCACCCGCAATGAACCTGAGATGGAAGAGGACCTGAACTTCAAAATCCTCTTCCTGAGAAACCTCCATCCTGGGGTAAGCCACCATCTTGGGGTTCTTGCATGCCCCCACACCATGAACACTCAGCAAATACGAGATTTGGCACATAAAGCATACGTCAAACAAAAGACGGCTTCAGAGAAGAGTGCCAAAATCCCTGCTGTTTATGACTTCAACACTCAAAGTCAAGATCTGGCCCTTGAGGGTGCCCAAGGCCCAGACAATGCTAGACTACCTCACAGTGAGTGGAATGTGTCGTCTTACAACAGACAACGAGACTGTCATGCTGATACCAGACCCAAACAGTGGAACCGTCGCTGGAAAGGACTGTCTGGACGACAACACTCACCTGAACGTCACCGGGAGAGACCGTGGAACAGGTCTACCTCATTTGTTAACCAAAGGGGGACAAGCTCGTGGGAATCAAGTGGTACTTCCAAGGTAAAGCAACACCACCTTGATGCAACCAGCCCAAGAGGTCAACAAAAGAACTCACAAAGATTCCACGCTAATCAAGCTCCAACTGAATCCCCACAAGGGACAACATCACCATGTTTTGACCCTCAAGAACTCATGAAAATGATCCTGAAAGAGTTCTTCCAACGAAGGGAAGCAGATCGGAAGTGGGAACGGAAAGGAAAACCTGATTCTGCCTAACAAGCAACGACCTCACTAAACAGCACCTCTTCACCTCACTTACAGAGAACTGTAAGCACCATAACTTCAAAGACTCAATAGACTGTACCTGAACACCAGAGTTAGACGCTAACTCAACACCTGATGCCTCAGGTCCAATTCCTAAGAGTGCTGTCTTGATCGTTTGCCACGCAGCTGAACTCAGAATCAATCCAAATCCTACCTGTGCCATGCCAACTCCAGTCCCTCAACTCCAAGTGACCAGAAAGGGGGAGGGACCAACCTGCTGACACAGACCCACTATCCTAAACTCTTATTTTAACGCTAACCTGTTTTTGTCATTTGTGCCATTTTAGGAAGACACCTAGCCCTAGCTATGTTTCCTAAACCCAATACATGCACTCTCCCCTCCACTGCACTACTAGGACCAATCTCTAGTAGAGAGGAGCTATTACATGTGACATTTGTTTGTCTTAACCTCACTCAATGTCCTTATGTCTCAGTGTTCTTTTCTTTCTCTTTCTCTCTGTCTTTTAATTTCTCTTGCCTCATCAGGGAACCCCCACAGATGATGTTTAAGTCCAGAGCTCAGAATTAGGATTGACTCCTTTCACCAAGCCTCACGGATCAATGCCTTAAAGGTGTGATCGCTGTATTGGTAATTTAACGTTGTAGCACCTGTCGGACGACACGTTTTAGGTGAAAACTCAAAAGATTCGTTTTCCACATTTCTTCATCTTCAATCCAGAACCGAAAAAGGGATTGAGGGTAAAGAATGAAATTTATTGGTTTGACTCTCGTCAAAATAGCATTGTAGGGTATACGTTGACTTTGACACTTGCCTTCTTCCTCCACGAGCGAGTAAAGGCCATCCAAAAGTTGTTCAAATGTGCACGCCCCACATCTCGCGCATGCTTAGATGCGATAACGCTGACCAAAAATTAAATTCTTTACTGATTGAGATAATGCCTATACAACTTCGTTGAACCTTCAATACCTCGGTTAGTCTTAAAAGCCTAAATTCTGATCATACTAAACTATGCTCTTCTACACCTTGAGCATTGCTAACCCGAACACTCCAAAGTTCCTAAACCCTGCACCAAGATTCAGTTAGTGATGATGTTGTTTGTGTCTTGTGTTTGCCTGTTCTCTCTGCTTCTGCCTGTTTGTTCCAGTGCCTGCCAATGTTCACACCGGGAACATCACCAGTCAAAGGGGGACTGTAGGAACTCATCGGCCTTTTTCAGTGGTCAACACAAGTTGAATCTGAAATCTTGGGCATCTCCAATGGTCTCATTCATTGAACTAGCTTGAGGGCTTATACCATCAGGATAACAGAGCGCCAATTGATTTTGGGCTCCTCTGACCAGTACTTCTCCGCAGATGTTCTGGTACCCTTCGGCTAACTAGCCAATGATTAATTAAATCAGTTAAATTAAAACACAATGGCCCTTACAGGATCTTCAGCGGAAACCATTTCATGAGACTTTTGATTGACTCCTGGTCATGTGCTCGCCTTGGGCACATCCTGCTAGAAGCACAATTTTGTAGAGACAAAGAGATCTCTAGAAACATTAATGCATATGAATGAAAGACAATCTCTTAAAATGTTAGAACTAAGGCAGATGTATCTTTGAATAATATGCCATAATGTTCCTCATATGCTGTTTATTGCAAATCAACCAGGTTAATCAATGTGTTGTTTTAACCCTTATAACAGAGTAAAATGTTCTGTATGTGTCTGAAATGTATGATGTCTGGTATTGAACGAAAGCTAGTGACATTTGCAATACGTTGGTGTAAATGAAAAACTAGTAGTACAAACAGTATTAATCTTATAACGTTTAATGTAAGATAGTTTCAATCTTGCAAGAGTTTTACCACTTGAAATCTACATGCAGTCTGTTAATTATTGACCTTCCCTACGTCAGTACGGGGTGTGGCCCGCCCTTCATGGCAACTGCTCATTGGCAGACAGTGCCATGGGGACGAACCAGACCAGGTCACTTAAAAACACCCTGCGACAAAGAAACTTTGCTTTTTGCATCAGCTAGCTTGCGCATGCTTTTGCTCTCTGCCCCCTTTCGCCTGCCCGGACACCGCGCCGCCACGCGATTGGGTCACTACGAACTTCCACGCAAACCTCTTAAGTTTCGGGACTCCCGAAGCTGCATGAACTTCCGCAAACCGACTCTCAGCTGTCCGTCTCCTCGGTAACCCAGGACAACAGCCATTCACGAGCGCGTGAATCCCAAAGACGTCATTGAAGCGAGAAACCACCCAATCAGGAGCACCGTGTTTCCCCAAGGCCAGTCGGCGAGGGAGATTCGACTTCAGCAAAAAGGGCGCAAGTAACACAAACTAATGTTGTCTCTTGCTGATCTTGTGCAGATTGATCTTAAGCAGTTAAAGATAAGCCATATCTCTGCTTTTGTGGTTTCTCAGGTGTTATTCTAAGATCTTGCAAGAAGTATTAGAATTAATTTGGGACGTTGTCAACTCATTTTGCATCCTTTGAACTGCCTTTGTGTGTATGTGTGAATGTGTGTGTTTGTTTGTTGTTTGCTTATTACGTAGTTAGTATCATTTATCGTAGTGTAGCCCAATAAATCTTTGTACTC
>gi|56693374|ref|NM_001008650.1| Danio rerio zinc finger, DHHC-type containing 13 (zdhhc13), mRNA
GAAGATGCACCGACCGCACACCCGACTTCAGTTTCTGTCAGAGTAAATCTTGATGGTAAATCACGGATAACCTCGTACAGAAGTGATGGACTGGTCAGAAGGAGACGGATCCCACTCCCATGGTCACATGGGTGACAGTTGCCATGGACATGGCGGTGGCCACTCCCATGGACACGGACACAGTCATGGAGGATCTGGGTTTGGTGGTTTCATGCCCGCTGGCTTCCACGGTCAGCTTGTCCCGGGACCTATGGACCCCACACAGCAGCCGAGGAAATCCTCGCACCCCGAGGACAGCAGCTCCTGGGACATCATCAAAGCAACACAGTTTGGTGCTCTTGAGAGGTGTAAAGAACTTGTAGAGGCCGGTTATGACGTCAGGCAACCTGATAAGGAAAATGTTACGCTTCTCCATTGGGCCGCCATCAATAATCGAGCAGACATTGTCAAATACTACATATCTAAAGGTGCTGTCATTGACCAACTAGGCGGTGACCTGAATTCTACACCACTCCACTGGGCCATACGGCAGGGCCATTTATCTATGGTCATTCAGCTGATGCGATATGGAGCTGATCCATCATTAGCAGATGGCGAAGGCTATCGGGGTTTCCATCTGGCTGTGCTCTTCCAGAATATGCCCATCGCTGCCTACCTTATGGCCAAAGGACAGGAAGTGGATTTACCTGATTTGAACGGACAAACTCCATTGATGTTGGCGGCACAAAAAATCATTGGACTAGAGCCCACAAACTTCCTGATAAAGTGCAATGCATCAGTGAATGCGGTGGACAAAGTGAACAGAAACTCACCTCTGCACTGTGCTGTTCTGGCTGGTAATGTTGACTCAGTTCACATCCTGCTGGAGGCCGGAGCCAGTGTCGATATGCAGAACGACAATGGTCACACTGCCATAGATCTGGCGCAGCAGGTGCACAGTCCTCTGCTCATTCACATGCTCAGTGTGGTGAAGACGGAGAGAATCAAAGCCAACTCGGCCTGTCTCAAACTGCTCAACAGATACAAGGTGTGTCTGCAGAGCGTGTTCTCTGTTGTAGTAGTTGGAGCCTTTGGTGCCATATTAGACATGAGGACGGAGTCGTGGTTGCTGAAAGGTATTCTGCTGGCCTGCATCATGGCTGTCATCAACCTCGCATCCAGGCAGTTGGCGACTGTGGCCGTTCGATCTTTAATTCCTTCTACTGGCCTCATAGCTTCAGTCTTCTGGATGGTGGTCACCTGGGTCCTGTGGTTTCTGCCTGATGAGCCCAGCGCTGCAGTTCAGATGCTCTTCACTGTCAACATCACTGCTGTGCTCTACTACTACATCCGCTCCTGCAGGACTGACCCAGGACACGTCAAGGCCACCGAGGAGGAAAAGAAAAAGAATATCGTGGTTTTGGCAGAGGCAGGCTGTCTGGATCCCAGGATATTTTGTACTTCTTGCATGATGAGAAAGCCAATGAGAGCAAACCACTGCTTTTCTTGTAATGCCTGTGTGGCTAAACAGGACCATCACTCCATTTGGATCAACGGCTGCATAGGGGCCAGAAATCACCCGTTCTTTGTGCTTTTCCTGGTGGCTTTGAACTTCCTCTGCATCTGGATGTTTTACGGCAGTATCACATACTGGTCCAGACACTGTCCTCTGCATTACTCTGAGGGGGGCATTTGGGGGGCTCTGACCGCTCTGATGGGCTGTTCTCCATGGCTGCTGTATGTTTTCTGCTTTGTCTTTTTTCACACCACCTGGGCCTCCATCCTGCTTGTCCTCCAGCTCTACCAGATTGCGTTCCTTGGTTTGACGACATCTGAGAGGGCGAACCTGATGCACAGACAGAGAAAACTCCCTCAAGCCGTCTCTCTCAGACAAAACCCATTCAATCATGGAGTGGTGAAGAACCTGGTGAACTTCTTCCAGTGGCGTTTCTGTGGTCTCTGCAAGCCAATGGTTTTGGACTGGACTCAGCAGCATCCCATGGGTCTCGGCAGAGATATGTTCAGCAGTCCCGATGCCGTTTGACCCCACGCCCACCCCCAGCAACCAATCATCCACTCAGGGAGAGAGACGTCCCAGATCTGGAGCCATTGGTTTGAATTTAACGCCTCTTTTTTTTATTATGGAAATGAAGAACAGACTGAATGATCATTTGGATAATTAGTTCTATTTGCTAAAAACATCCACCTTTTATATTCGCACGAAATACACCTGATTTCTGCCTTACAGTTTAAGTTATACATGGAGTACGCGTTTATAAGCATACTGGTATATTTTGAACCGAAATATTTTGTAAGGTACAGTAAAAATCACACCGGTTTGGTTTTTACTCCATCATTTTACAAGAAGTGACCACTATCCTTGAGCTCTTTGTGACGAGATTTGTAAATCCGAGCAATTTTATTTCTACAAAAAAAAAAAAAAAAAAAAAAA
>gi|326676631|ref|XM_003200583.1| PREDICTED: Danio rerio hypothetical protein LOC100536861 (LOC100536861), mRNA
CTGGAGTTAAATTTTTAGATAGTCCGCCATTACACAACTCTGCCGAGCAGCACATGAGAACTGGAGTTATGTTCTTCGTTGTGAGAAGTGGTAGGCCTACTTGATCAGATGGAGAAACCTGCTGTTCACATTTCAAATAGGCTAACTTACACAACGAGGCCACGATGCTGATAAAAGTGCAATTTGGAGGCAAGAAAAAATATATTAAACTGGAAGAAGATTGTTTCTTGGATTTTTTCAGTGCGGTCCAGCACAAGTTTGTGATACCAGAGGAGACAGCATCAAAAGCCACAGATGACCATGGAGTTGTTATTTCAATGGGGATGTATTTCAAGAACTTGCAACAACCAAAGAAACATGTCATCCACACTAATGATGATTTGACTGTCCTGCAGCAAGGGGCTGTTGAAGTGCCCTCCTCCCCAAGTATGACAGATACATTGTCTGTGTCAAGCAGTTTGAGCAGCAGTGATTCTGGATCTCAAATTATTCAACCTTTAATGGGCAGTGTCCAAAAAAATAAAATCGAGCAAATTCTAACTTCAAAGCCTGCAGAGTTGACTGTGATTAAGGAGTATGACAAGATATTTTTTTGCTGCTTTTGATTCCTGTGAAGTTAATTTTATATAATGTAATGTGTTGATTGTCTCATGCAATTTTACTAAGCCATTGGTTTTAGTTGGCACTAGCTGCTAACATATATTAATTGTAAATGTTTTGCTGTTAGATTTAATGCTGTGATGACAATTAATTTCAAAGTGTGTACATCGATGGAAATTCTAAATCTAATGTGTGGATTTGCATGAATAAAAGCAGTAA
>gi|50540063|ref|NM_001002497.1| Danio rerio dynactin 5 (dctn5), mRNA
AAATAGAGAGGGAGCGGTTGACAGCTGCCTGGATTTCTTAAGAGCTTCGCTAACAACATCATTGTGCAGAGATGGAGCTGTGTGAAATATTATATAATAAGGCAGAATACATCGAGACGGCATCAGGAAACAAAGTCAGCAGACAGTCAGTTCTTTGCGGCAGTCAAAACATCGTCCTCAATGGCAAAACGATTGTGATGAACGACTGTATCATCAGAGGAGATTTGGCCAATGTCAGAGTTGGGCGTCACTGTGTCATCAAAAGTCGCAGTGTGATCAGACCGCCATTTAAAAAGTTCAGCAAAGGTGTAGCGTTCTTCCCCTTGCACATTGGGGACCATGTGTTCATAGAGGAGGACTGTGTCGTCAACGCTGCACAGATAAGATCGTACGTCCACATTGGCAAGAACTGTGTGATTGGTCGCCGCTGTGTCTTGAAAGATTGCTGTAAGATTCTGGATAACACTGTCCTTCCCCCAGGGACAGTGGTGCCCCCATTTACAGTATTCTCTGGCTGTCCAGGTTTATTTTCAGGAGAGCTCCCTGAATGCACACAAGAACTGATGATCGACGTCACCAAGAGTTACTACCAGAAATTCCTCCCTCTCAGCCAGATCTAGGACCGCACTTCAGTTTGTGTCTCGCGCACTTGCATTCTGGGACCAAAGGAACTAATATGGACTTATATTTCCCAAACACGCCCTTATCCCTCTGGATTACAGTTGTAAATCTCAAACAAATGTCTCAAAAGAAATCCTCATGCTATAATCGTGACTTTGTAAACATAGAATATAAAATAAGTGAATTATACACAAAACACCATTTCATTTCTGCTTGTCATGTCAGTGTTTTTAGATTTACGTTAAAGCATCTAATGCCAGTGGCTAGGACAAAATATCACAACGCAGTGATTAGCTGTTAGACTGAAGGGCCTTTATTTATTAAACTGTACCATTTCTTCAACACTAAACATTTTCTGTATGCAAAGCCAGATTACAGATGGAAATAAATGTTTTTTTTTTAACAAAAAAAAAAAAAAAAAAAAAAAAAAAAAAAAAAAAAAAAAAAAAAAAAAAAAAAAAAAAAAAAAAAAAAAA
>gi|169636446|ref|NM_001115140.1| Danio rerio protein phosphatase 4, regulatory subunit 2a (ppp4r2a), mRNA
GCGGTCAGGCAGGTAGTGACGTCACCGGCGCCATATTAAAGATTTGCTGCTGTTTTCTCCGTGTCGCTGTTGCCATCTTTCTGTTTCCAACTGGACTCAGAGAGACTAGAGAGTAGTAAACATACCTCCACAATGGAAATCGACACGCTTCTGGGAGCATTTCGAGATTTCGAGAAGAAAGGAGAAAAGGAAAGCTGCCCAATTTTGGATCAGTTTCTATCGCATGTTGCAAAAACAGGAGAGACCATGATTCAGTGGTCTCAGTTTAAAAGCTACTTCCTCTTCAAACTTGAAAAAGTGATGGATGATTTTAAAGCCTCATGTCCAGAGCAACGGGGACCTGCAAATCCAAATGTTGAGTACATTCCCTTTGAAGAGATGAAGCAGAGGATTCTCAAAATCGTCAATGGGTACAACGGGATTCCTTTCACTATTCAACGGCTATGTGAGCTGCTTACTGAGCCAAAAAGAAACTACGCAGGAACAGACAAGTTCCTCAGGGGTGTGGAGAAGAATGTAATGGTGGTCAGTTGTGTGTATCCTACCTCAGAGAAAAAAGGGTCAAGTTGTGTGAACCGAATGAATGGTGTCATGTTTCCTGGCAACACTTCAGCTTTTCCAGATAGAAATGTGAATGGTCCGGGAACACCAAGGCCACTGAATAGACCAAAACACTCCTTATCCAGCAATGTAGCTACAAACGGCCTTCCTGACAGCACAGAAAGCAAAGAACAAGCATCTGAGCAATCAGAGAGGACGGTCAACGAGTCTTCGGCATCAGAAGCACAAGGTCACAGTGGTGCAGTGAAGAGTAAACATCGTGACGACGAAGATGCTACACATGCAGAGACACATGAAGCAAAGAGGCTTAAGTTTGACAAGGAGGAAGAGGAGGAGGAGGATGATGAGGAAGAAGATGAAGATGGGGATGAAATAAAGAAAGAGCTTGATGAACCGCACTCACCCTGCACATCAGTAGCTGAGAGCTCATCAGACGTACCGCAGTCTTCAACAGACGTCACTGCTGAGGTGAAGGATGAAGACCAAGAGCCCTCTAGTACACAGTCAGAGGTCGTAGAAAATGGGGTTGACAGATCTACTTCAGAAGATTCACCCGACCCTTCCCACAACAAGGCAACCGGCAGTGAATCGGACCCTAAAGAGCAGCAAGCGGAGGAGGAGGAGGAGGAAGAGGAGAGCGCAGAGGCTCAGGAAACAGAGGAGACAAATGACCCAGTCAGCAGTAGCAGCAATAACAGCAGTGACGAGGGAGTGTCCAGTGCAGAGACTCCATCCGCATCTCCCAGCAGTTCCACAGAGCTGCCAGCAGAGGGCAGTGTCACCGCAGAAATCACTTCAGACAGCTCAGAGACTGCAGACGACAACATGGAGCAAGACTGAAGTGTGGCCACACGCTGTTGATTTTTACACTCTACTGTACAAACCCCCCCACAAATCACTTATCCTGCAAATTTAGCAGATCCTTTATAGACCAGGAGAAGAGGGCATTTTGGTGACGCCCCTAAAGAGCTCTCGAGACACATCTCCTCCTTTTGAGCCTCCTTTGGGCTTTCTGTTAATATGGGTTCTTCTCTGAAGAACCACTTGAAAAACTGGAAGCTCACTTTTCTGATGGCTTAGCAGAGCGTTTGCCATTGAATAACACAAGTCCTTGTGTCCATGGCGGTTTTCTGTAATCCTACTCTAATCATGGGTGTCCATCAAAATCATGTCTCTCGCCTGCTTTTCTAGGCGTGAAAACGTGGCACATCTTTGGTTTGTGTGAACATACGTTTGAAGGGTAAGGGGCGTATGTGCACTTCCTTTTAGTTTTGTCCAGTCAACAAATGATCTCAGGATTCCCGTTGAATGGCAGACCGGTGTCTAAACATTCCAGGAGAACACCCACTTTTGCCCTTATTGCCTTCTGCATTCATCTGGTGGATTGTAGCACAAAGTGCTCAATAGCAAAATTTAGACCGATTTCCTTTCTTTGCTAATTGTTTCTCTTTTATTTTTAGCTCCTTTGATTTTAACTGCCTTCCCAGCATAGCACCGAAATGTATTAATCCACTGATGCTGGTAAATAGATTCTAAAATGGACTAATGTGATTTTCCATGCACTAGATACTTGAGTGCTGTTGGTTGCAATGTGTAACTTAATATAGTGAGCCTGTTTTTTCAACCGACATAATGTGCTTAACCACTATTGAGCCATTCTTATTTGTTATGAGCTTTTTCATTTTCTTTCATAAAACGACGGCAAACAGTTGTATACAATTGAAATGAACAACACTGTCAACAGCAACATCTCTTAAACTGTACTTTTCATGCTTCCTACAGACATGTGTAGAGGCTGTCCCACCCATACCTATTTCCACAGCTCCTTTTTGATATGTAGAATTTTTAAATTAGATTTTTGTAGATTATTATAAGTGTTCACTGCTTTTGTGAAAAAGTGAAATTGTATGATCTCCATGTGAACTGAATGCTTGGGCTTTCAACAGTATTTCTGAAGAGCAATAAATGTTCACATTAAAAGCGGTGATATGATTAA
>gi|326677336|ref|XM_701777.4| PREDICTED: Danio rerio hypothetical protein LOC562098, transcript variant 2 (LOC562098), mRNA
GTATTAAAAATAGTGGCTCTTGGATTTAAACCGAAATAATCACCGACGTGCTGAAAAGAGGCGTTTAGACATGTAATATCACATTAATTAAAGAATTTTAATAGGATAAGCGTTGGTGAAGAGAGTGAAAAGTAACCGCTCGATTCGCTGGGTCGCGCGCGTTTTCAAGAGCCGTTACAGTTATTTGTTTACTAAAGCTGAGAAACTGACGCGATCCGTTTCACGTTAACGTTACCCGTTCTTGTAACATCGCCTGTCTTTATTTCTGCCAGCTTTATCATTTTCAGTCAAAACATTGCATACGTTAGTGTTAGTTAGAGTTTGAGCGATAATAATGAACTGGGACCATCAGTTGAGCTCCATTCTTTCCGAGGCTGATGGAAGTGTCGCAAAAATGAGGGAACGTCTGACTACACGTGGACGATCTCCCAGAGGAACAGAAGATGTATTTCCAGTCAGAGACTTCACAGTTGGTGTTGATTTGAAGCCCTCTTCCTCTCTCACTCCTGCTGTTCAGTGGACAGATCTGACCGCCATCCAGACACAGTTGCAGCAACAGAGTCAGGCTATTGAAACTTTAACACAAAACCTGCGGTTTCTGGAAAGAGAGCGAAATGCACAGCAAAGACAAATAGAAACATTACAAGAGGAGCAGAAGAGACTTCAGGATAAGCTGGAACAGAAGGAGCGGGATGCGGATCGAACATCATTGAGTCCTGGAACGGACCGCCGGATCGAGCACTGGAAGAGAGAAATGGATCGAGAGCTGATCAGTCTAAGAGGACAGATCAACAGAGCCACGACTCTAGGAAATCAAGAAGAAAGTTTCAGCTCTAAACTGCGCAGAGAAGAGCTGGAGCAGCTCAGGAGAGAGGTGGACATCATCAAAAATAAACTCTTGCGACAGGAGGAAGATACGTTTCAGCTTCAGTCGGAGGCCAGAGAAACAAGGAGACAGTATGAACGCAGCTCTAAGATGTTAGAGAATTTTACTGACTCGTACCGTACACACAGTTTTGATCTCGCTCGGATGGTGTCGCAATACCAGCACACTCAACAGGAAGTGCGCGACGTCAGAGTCAGCGTCTCTGAGCTGAAGGATGAGGTGCGAGGTCTCGTGCTGAGGGATGCTCATCCTTCACCTGCACACGTACAACACAAACCAGCTGTGTCAGCGGTGCAGACGAGGTCTGAGAGACACGTGTCTTCCGGCTCAGAGGATGATCTCAGTCCCACACCGAGTCTGGCGGAGATCAGCTCTGATGAACTCGATCCGTCCTGGCTGGAGGAAACAGAGCCACAAACCAGGAGGAGGCGCCGCCGCCACGTTCATCTAAACACAGATCTGTCAGGAAGTGACCTCAGCGATGCAGGAAATGAGCTTGATAGTGACCTGGATAATGATGCCGAAGTGCTGGACAGAGTTTCAGACAGTGCTCCAGATCTCAGTCTCAGTGACCTCTGACCCCAAAGAATCACCAATAAACCAACAGCTGCTACTACAGGAAGTGGAGAAAGTGTTCTGGTTAGGTAGGCTGAAAACAGTGTTACAGCAGTTTACATCAGTCACGATGGCTGGATTGTTGTCAAATCCAGGATTCTCACTGATTATGATACAGATTTTGACATTGAGCTGACAGAGTGTAGTATTTCTGAAATTGAGCTATTAGCTAACACAGCAGGTATGTGAATATTTGATGATATATCTAGATTCT
>gi|326669378|ref|XM_001344205.3| PREDICTED: Danio rerio pleckstrin homology domain containing, family A member 7b (plekha7b), mRNA
ATGGCGGCTCCGCTCGGGCGGGACACACTACCTGATCACTGGTCCTACGGAGTGTGCAGGGATGGCAGGGTGTTTTTCATCAACGACAAAACTCGCGACACTACTTGGCTCCATCCCCGCACTGGCGAGCCTGTCAACTCAGGACACATGATACGATCAGATTTACCGCGGGGATGGGAAGAGGGCTTCACCGAGGAAGGCGCCAGCTACTTCATAAACCACAACCAGAGGTCGACTACGTTCAGGCATCCTGTGACGGGACATATCTCCTCAGAAAACACTGACTTCATTTTACAGGACCAGGCAAATTTACGCATGTCCAAGCCACCACCAGAAGCGAGACCTCCCAGCATGGTCAGCGAGTCCTCTGTGGCCATTTCCTCATCCCCTGCGGACGCCACCTCAGGATCCAGGAATCTGAAACCCAGTGGGAAGGTGCATTGCTTTGGCAAGCGTGACCATTCCATCAAAAGGAACCCCAATGTCCCGGTGGTGGTGAGAGGATGGCTCTACAAACAGGACAGCTCAGGCATGAGACTGTGGAAGAGGAAATGGTTTGTGTTGTCTGATTACTGCTTGTTTTATTATAAAGATAGTCGAGAGGAGACTGTTTTGGGCAGTATACCTCTGCCCAGCTATGTAATTTCTCCCGTGGGACCCGAGGATCACATCAGCCGCAAGTATGCCTTCAAGGCCTGCCACACGGGAATGCGCTCCTACATTTACAATAAGAATTCTCTGATTGGCTCGCAGGCCGAGCACTGTGGCATGAGGACTTACTTCTTCAGCGCCGACACACAAGAGGACATGAATGGCTGGATCCGGGCCATGAACCAGGCTGCGCTGATGCAGAGCCATGGCATGAAGAGAGAAGCTGAAAGAAGCTCCAAACCTGAGCAGCATGCCGTCCCACAGACCAACCATTTCAGCAGCATCAAAGGCTCATCCCAGGCAGAGAGCGCCCAGCAAACACATATAGAGGTGGCGGAGCTGAGACCGCAGCGAGATGGAGACGAGTGTTACGTTTACAGCAAGGATATAACCGAGGATCCTGTTAAACTCATGTCCCCTGGAGAAATGGAGATGGAGGCGCTTTCCCAATCAGGTGCTCATTCACGGCCTCCGTCCACGGTGCCCACTCAAAGGAACGGACTGCCCTCTTCAGGCATTCCTCCTGATCAGAACGGCAACGTAGTGTATAAGAGAGGTCTCGTCCCACGTACAGACACTGAGAAAAAGGTACAGAGAAAAACTGCGCTTGCTCAGGTCGAGCACTGGGTGAAAGTACAGAAAGGAGACCCCAAAAGCCATCCCACTGCTGAGTACACTCTACCCAGACGGACGCCTCCACTCCAGCCCAAGTCCGTCATGATGGACACATACCAGTCGTTGCCAAAGACCACGCGCCACCACTCCGGAAGCAGTTCTCCCCCTGTGCCGCGCAACCTGCCCAGTGACTATAAGTACGCCCATGACCGTCTTAGTCACTTCCGCATGTCCACCGATGAGCGCATGGCCACTAAAGAGGGCATGGTGTGGCAGCTATATGAGTGGCAACAGCGGCAACAGTTCCGCCACGGAAGCCCGACAGCGCCCATCTACACCGGGCCTGATTACATGGACACCTCCGCCTTTAGGGTCACTCTGGAAATGCCACGATCCATATCCGTGCCCCCATCGCCATGTGACATGCCTCCATCAGGGCACCCCTCGAAATCCCTTTCCCCACGCAGGCCTCATACGCCCGCAGACAGGGTGACGGTACGCCCGCTGGACGACTTTGCCACCGTGGATACACCCATTTTGGGTTCTCCCAGAGGAATATGTTCCCAGATCTCAAAGAATACCTCACAACTAGAAAGGAGATCCATGCCAACAATGGGCTACATCACACACACAGTCAGCGCTCCAAGTCTGCATGGAAAAACGGCAGATGACACTTACATCCAGCTGAAGAAGGACCTGGAGTATCTAGACCTGAAGGTAACCGGACGTGACTCGCTTAAAGATCGACCGCCTCGGCCTGTTAAAATTGCAGAAAGTGACATAGACGTAAAGCTAAGTAGGTTATGCGAACAAGACAAGATCCTACAGGAGCTGGAGGCCAGGATACGCACACTCAAAGAAGATAAGGACAAGCTGGAGTCAGTTCTGGATGTTTCTCATCAGCAGATGGAGCAGTACCAGGACCAGCCTGCCCATGCAGAGAAGATTGCCTACCAACAGAAGCTGTTACGAGAGGATGTGGTCCACATCAGGGCAGACATCTCACAGGTGTCCACGGAAATGGAGAATGCCTGGTCAGAGTACAGCCACTTGGAGAGAGATGTAGACAGACTGCGTTCAGCCCTTCAAGACCAGATGACCCACAGTGCTCTCTCTCAGGAGAAATCTCAAATGAGGAAGGAACTGTGGCGGATCGAAGATGTGCTCGCAGGCCTGAGCTCAAGCAAAGCAAACTACAGAGTGATCATTGACTCAGTGCGTAATCCAGGTGAGAGCGGCCCCCTTCCTGCCATCACCCCCATGCACTGGAACACAGCCAGAGAGAGGAAACTCGTGCCTTCAGCGTCATTGTCCGCAGTGCCTTCGCTCTCCGACAGCCCGTCCATGGGGGAACTAAAAGCTGCTCAACCCAGCCCACATCTCAGCCCTGTGCAGCCATGTACCCAACAGCCTCTGCAACTCTCGCACACAGCCCTCAAGCCAAAATGGCCTGAAGAAGATGCTCCTCCCAGACCGCCTCTCCCTCACCTCTACAGCCCAGACGAACACCCTCCAGCTGTGCCCCCTCTGCCCAAAGAGACCTCTGTCATCCGACACACTTCAGTTCGGGGTCTGAAACGGCAGTCTGATGAGCGCAAGCGCGATCGTGAAATCGGACAGTTCTCTAACGGAGATCACAAGGTTGAGATACGGGCATTCCTCAGCGAGCCTGAACTGCTGGTGGTCGGTGGACAGATTGGGAGCTTGAGCCGTGATAGTGGCTACCAAACTCTACCAAACAGAGGTTTGACAAGCTCCTCTTCAAGACTGAACCAGTCATCAAACATTTCATCATTTGTCACCCTCAGAAGAGGACTCACCACCACAAGCTTGAAGGAGAGACCAAAGAGTGCCTTGGAGCGTCTTTACTCCGGAGAGCCTGTGCAGCAGCGCGGACGCATGAGCGCAGAAGAGCAGCTGGAGAGGATGAAGCGCCACCAAAAGGCTCTGGTACGAGAGCGCAAGAGAACCCTCAGCCAGGGCGAGCGGCAGGCCTCCACGTCTCGCGCTTCTTCCTCCTCCACCTCCAGACCCGTCTCTGCAGACCTGGGATCATGGAGAAGAGAGCAGGACTTTGATTTGCAGCTTTTGGAGCGAGCTGTGCAGGGTGAGGAGAGACCAGTGGAGCACAAAGAAAGACAGCGCTCTCATTCAGATGAATGGCTCACCCTGAGCAGCACACCCATGAGAGAGCTGGATCTAGAGCCTCTGGACTACCAGCTTGACCTCAGCAAAGAGCTGTCAAAGCCACAGAAGGTCACCATCCCTGAGCGCTATGTAGACATGGATCCAGAGGAGCCCCTTAGTCCTCAGGAGATGGAGGCCCGACATCGAAAAGTGGAACGAATCAAGAGCATCCTGGCTAAATCTAGTGTTCAGAATATACCTCCTCCAGCAGCAGTAGACAAGCCGGTAGTGCCGGATATAGATTCAGCTCTACAGGAGCAGGAGAGAATCATCACCATGTCCTATGCCTTAGCATCAGAGGCCTCGCTCAAGAGCAAACAAGTGGCAGCCAAAGCTGTGTCTGGATATTGAGGTGCTGTCACTTTCTGAAAACCGCACTAGTGGTGGACAAACTTAAACTCTGCTTATCCGATCACATCGCTCACATTTAGAGATGACCTATAGCGCACTTTCGGACTCACATGGGAACTCACTCCTGAAATGCATTTGTTTTTGTAGAGCTATCATTTGATATGGACTTGTTGCTGTGGAAACTGCTGTGCGTATGCTGTACAAAGTCTAACCATGATAACCCAGACATACAGTAGAGAGCCATTTTATATCCATTCTTGCACTTTTAATATGCACCGTATTGTAGAGAACAATGGAAGCTCACATTTTACATCTCTAGACAAGAAGTTTGGAGTTCAGTTGGAAACTTTAACGGTAACATAATGACTAAATAAAGTATTATTCGTGTGACGCGTCATATACAGTACATGAAGGGTACAAATATATGTCGGATATTATTGTATTTTGTCAATTCAGATGATATTCTTACACCAAATCACTTGAAATATTATTTTTATGTATCCAGCACTGCC
>gi|61651703|ref|NM_001013274.1| Danio rerio hepatocyte growth factor a (hgfa), mRNA
GGTAGTGTGTGCTTGAGAAAGAGAGAGAGAGTGAGAGAGCAGTCGCTGCGGTTTGATCCTGTTCATCCTTCACACCAGCAGCAGCAGCAGCATCAACTCGGACTTTATAGACTCTCCATCCCACAGCCTGGAATATCAAACCGAGAAACATGAGATCGGACATTATGTGGATGTATCAAGCTCTTCTCTTTGTCGTACTGACCGTGAATGTGGATTGCAGAAAACAGACATTGCAGAGGTATCAGAAAAGTGAAAACAGCCGACTGCTTTGTACAGACTGTCCAGAATCCCCTCGAATTAGGAACCTGTCGCTGGAGGAATGCGCACGCAAATGTAGCAAGAGCAAGAAGTCCTGCAGGGCATTCTACTTTGACCACATAAACAGGAAATGTCACTTTCTTCCTTTTGACCGTTTCTCCGAAGGCGCGAAGAGAGAGCGAAAACCCAGTTGTGACCTTTACGAGAAGAAAGACTATGTGAGGGAGTGCATCATTGGGTCAGGTGTCAACTACAAGGGGAGAAGGTCATTCACAAAGACTGGAATTACGTGCCAATCCTGGAATATGTCCGTCCCACATGAGCACAATTTTAAGCCTACCAGACACAAAAAGTCTGACCTACGTCAGAACTTTTGCCGAAATCCAGACAATGATCCAAATGGGCCCTGGTGCTTCACTGAACTCACTGAGACCCGGCACCAGGATTGTGGACTGCCTCAGTGTTCAGATGTGGAGTGTATGAAATGTAATGGGGAAACCTACAGAGGGCCCATGGATCATACAGAGAGTGGGAAAGAGTGCCAGAGATGGGACTCGCAGAAACCTCATAAACACACCTACCAGCCTCACAGGCATGTAGGTAAAGGTCTGGATGACAACTTCTGCCGCAATCCCAATAATGATGTTCGTCCGTGGTGTTACACGATGGACAAAAACACCCCTTGGGAGTACTGTAACATCAGTGTGTGTGACTCAGATAGCGATGTGGAAGTGGAGGTGACCAGCTCTTGTTTTCGGGGTCAAGGAGAGGGCTACAGGGGTACAGTCAACGTGACCCCTGCAGGTGTGACCTGTCAACGCTGGGACGCTCTCTCTCCTCACATCCATTCATACACTCCGCACAACTATAAATGCAAGGATCTGAGGGAGAACTATTGCAGAAATCCTGATGGCTCTGAAATTCCCTGGTGTTTCACCACAGACGCAAAAGTGCGCAAAGCTTTCTGTACCAACATTCCCAGATGCGAATCAGAGAGCTCTGACAGCACAGAATGTTATGAAGACAACGGAGAGAGTTATCGTGGCAATTTGTCGAAAACGAGATCTGGTATTCCTTGCGGACTCTGGTCTGACCACACATTCAGGAGAGACACCCGGTCAGCGAAGGCCAGCGCGGGTTTAGAGTTGAACTTGTGCAGGAATCCAGACAGAGATAAGCACGGGCCGTGGTGCTACACGTCCAACTCCTCCATTCCCTGGGACTACTGCGGACTGGAGCGCTGTGGAGGACCAAAACCATCTTGCTTTATACATAAAACCACACGGATTGTTGGGGGAATGCGAGTGCAGCGGGCAGAGGATGGAAGTTGGGTGGTCAGCATTCAGAAAGGGAACAGACACTGGTGCGGTGGCTCTCTCATCAGAGAAGAATGGGTTCTCACTGATCAACAGTGCTTCTCCACCTGCGTTCCTGACCTCTCCGAGTACACCGTGCAGGTGGGGCTTCTTCATCTCAATGCATCCGCCGGCACGCAGGCTCTCCGAATCGCACATGTGGTCTGCGGGCCCGAGGGATCCAACTTGGCCCTGCTCAAACTCACAACGCCTGCCCCTCTCTCTGAGCATGTGCGAACTGTTCAGCTTCCGGTCGCTGGCTGTGCTGTTGCAGAAGGCACTCTGTGTCTCATGTATGGATGGGGAGACACTAAAGGACACGAGGGCAGTCTGAAGATGGTGGGACTTCCAATTGTCAGCAACAAGAGGTGTTCACAAAGCCACAATGGCATCCTGCCCATCACCGAGACCAAAATCTGTGCTGGAGGCAAGAGAGATCAGGGCGTTTGTGAGAAAGACTACGGTGGCCCTTTGGTGTGCCAGGAAGGAGAGAGCAAAGTGATAGTTGGCGTCAGCATCAACGGCCGTGGTTGTGCAGTAGCGAGACGTCCTGCTGTCTTCGTCAACGTGGCCTTCTACTCTGAATGGATCCGCAAGGTCTTCAAGTACTATTCAGACATGGAAATAAGTTACTAG
>gi|262206096|ref|NR_030095.1| Danio rerio microRNA 152 (mir152), microRNA
CTGTTCACCTGGCTCAAGTTCTGTGATACACTCAGACTTTGAATCAGTGGTAGTCAGTGCATGACAGAACTTTGGCCCGG
>gi|45387872|ref|NM_205733.1| Danio rerio RAB, member of RAS oncogene family-like 3 (rabl3), mRNA
AAATGGCATCTTTGGACAGGGTGAAAGTGCTGGTTTTGGGAGATTCTGGAGTAGGGAAGTCCTCTCTTGTACACCTTCTTTGCCAGAATCAGGTTTTGGGGAATCCCTCATGGACTGTGGGCTGCTCAGTGGACGTCAGGGTTCACGACTACAGAGAAGGCACTCCAGAAGAGAAGGCTTTCTACATTGAACTCTGGGATGTTGGAGGATCTGTTGGCAGTGCCAGCAGTGTTAAAAGCACCAGAGCTGTGTTTTACAATTCAGTTAATGGTATCATTTTAGTTCACGATCTGACTAACAAGAAGTCTTCCCAGAATCTATACCGCTGGTCACTAGAGGCACTGAGCAAGGACTCCTCTCCAACTGGCATCATCGTATCCAACGGTGATTACGATAGAGAACAGTTTGCAGAGAATGCTGTTCCTCTTCTGCTAATTGGCACCAAATTTGATCAGATCCCGGAAAACAAGAGGAACGATGTCCTGACCCGAACTGCCTTTCTATCTGAAGACTTCAATGCGGAAGAGATCAACCTGGATTGCACAAATCCACGGTATCTTGCTGCTGGTTCATCAAATGCTGTTAAACTGAGTCGATTCTTTGATAAGGTAATAGAGAAAAGATACTTCACAAGAGACCCTAGCCAGATGCAGAGCTTCACAGACAGGAGGCGCTTTAATTTCAAGAGTCTGCACAGCGATTGAGTGTACACATTTAATTTTGGGTTGGGTGGGTTAAAATTCTGTGGGTAATCTGAAATAGCATATGAATATTTCTTTCTTATTATCCTTATTTTACAGATAGGCCCGGATCAGTTTTAAACGTTAACTGGTTTACAATGACAAAAAAATTTGTTTGGTTTAAAAATCACTTGTATCTCATTTTCTGAGATTTTTTTTATACTAAAGGTTAAAAAATATGAACTCAAGGTTCTATCGCAGTTTAAAATCCACAATTAGCAAACCTACAGATATCCTGCATCACAATAACACTACATTGGAACAAACCTATTTACTGTACTTTTCGTGTTTACTGCTTGTACTGAGGTGACAGGGACCCTGTTTTTTTTCTTTGGTAAAGGTAATCGAAACAGTTTATCTGTCATAGAGTCATTCAGGAAAGATGGCATCTAAAAGAAGGAATAAAAATCTTTGTAATATAAAAATAATTAAAGGACAGGACTTTGCTATATTAGCAAGCTGTTAATATTGTGCATGTACAGAACTCTTTACATAAGACAAAAGTAAATAAATATGCATTCGAATGAAAAAAAAAAAAAAAAAAAAAAAAA
>gi|129270163|ref|NM_001042696.2| Danio rerio PDZ and LIM domain 4 (pdlim4), mRNA
AGACTGGATAAAGAAAGCGCAGTTTTTCTGCTCTGGATACTGTTCAGACCCAACATGTCTCACACTGTGACTCTCAGCGGTCCCTCGCCCTGGGGTTTTCGGCTGGTGGGTGGACGAGACTTCAGCACACCGCTCACCATTTCCAGAATAACACCTGCGAGTAAAGCGGCGCAGAGCAACCTGAGTCCTGGAGACACCATCCTGGCCATCAATGGAGAAAGCACAGAGAGCATGACGCACATGGAGGCTCAGAACCGCATTAAAGCCTGCACAGATCAGCTGGTGCTGGCCATCTGCAGATCTGGAAAGGCTTGGTCTCCAACTGGAATGGAAGAACTCAAGACAAGTCCATTCAGCCCAACACTGGAGTCTGATTCACAGACTTTCCGACCAATCAGCAGTGGCTACAGTCCAACTCCCAAAAGTCCGTCGCCCAAGAGCCCAATCACTGGCGCTGTGCCCTACAACAATGGCGGATCCAGACCAGTGTACAACAACCCAGCAGGACTTTATTCCCACAACAATGGCAACGGTGCCCTGCCGAAGCAGATGTCAGGCCTCAGCCTGGGCTCTCCTCACAGTTTTAGCCCTGAGCCGCCAGTGAATTCATCAGGCAACCGCAACGGTTTCGACACACAGTCTGACGTCTACAGGATGCTCCTGGACTATGAGGAACCGGTTTCAGCTCCCAAACAATCCGGCTCCTTTAAATACCTGCAGGGAATCCTGGAAGCTGAGGATGGGGGAGTCTCGCCGGTGGACAGATCTGGGGTCAGAGGCTTGCGTTCCCCTGTTAAATCACCCGTGCCGAAGCTGGGCAGCCCTATTACAGCCCCTCTGGCACCCATTCCTGGCCTACAGAACCTTCCTCAGTGCACACGCTGCGCAAACGGCATTGTGGGAGTCATCGTGAAGGCCCGAGACAAGCTCTACCACCCCGACTGCTTCATGTGTGACGACTGCGGCCTCAACCTGAAGCAGAGAGGATATTTCTTCATCGATGACAATCTGTATTGTGAGACCCACGCCAAGGCCCGCGTCCAGCCTCCTGAGGGCTACGACGTAGTGGCCGTTTATCCCAACTCTAAAGTGGAACTGGTCTAAACACACACACACACACTTTCTAAAACACACCCACACACAGCTTTTCCTGGAGGACTCCGGCGAGGTGGAAATGAGAATAACAAACTGAAGCTTTATTTTTTCAGTCTCTGTAGTTTGTTAACCTGCAGTTTTCTAGGTCAGCAGCACATTTAGGACGGGTCCTTTCTAACATTCTTACACAGCAGAAGACATTTCGAGATGACAGAGTAGAAACACACATCTGACAGGAACATCTGTTCACCTCAGTTATTTCTCTGCGGTGAACTGACGTGCTCAGGACGGCCGCAGAAGAATGTGGAAAATGTGGAGACGGCATTCATTTACTCAGAGAGTTCAAGGCAGTGTGTTTATTCTGTTTGGTTTGTATTTTAGTAGATGATCTGGCTTTCATTATAACATCCAACTTTATATTTGTCGTAAAGAGTGTAAGAATGGAAAACTTGGCTTGATCAGATTTAAAGGGACAGTTCACCCTAAAATGAACAATCATCATTTACTCACCTTTTACTAGTTTCAAACCTTCAGAAGTTTCTTTATCCTGTAGAACGCAAAAAAAAAAAAAAAAAAAAAAAAAAAAA
>gi|292613808|ref|XM_002662006.1| PREDICTED: Danio rerio c-X-C chemokine receptor type 2-like (LOC100334679), mRNA
ATGCTGGAGAATCAGAGGCAGCACGTGAATATAAACGAGTGCAGTGTTGCTGAACTAAAGAAAAGTAAAGGCATGAAGCAAAAAGCTCTGCCTGATTATGGAGAGCATCGTGAACAAATAAAGAAAACAGAGCAGCAGCTGGAGAATTACTTGGAGAAAATGGATGTCAAGATCACAAAGCATGAGAAGCGTGATCCTATAACCACAGGTCTGTGTGTGAACTCCAAGGAATATGTGGAGGATGTGAAGTTCACGAGGTTCACTTCCTGTGACTACATCCTGAAATACTTTTGGGCAAATCTCAGACTTTATTTCAACATCAGCAGCTGGCAGATAATGGACAACCAGAACATTTCCTGTGATTCCTTTTTTACCTGTATCTCAGCAGATGTGCTCGTGTCCAGCACTGTTCTGGGTCTGTGCTGTGTGCTTGGTGTACCCGGTAATCTAGCTGTGCTGGTCCTGCTTGCTCGTCATATAAAAGAAGGAAGCTTCACTCCAAAACTGATGCTGAGTCTGGCTGTCTCGGATTTACTTAGTCTGATTTTTCTGCCGGTGTGGATCTATGCCCTTCTGAACGGCTGGGTTTTTGGCCAAGCTCTGTGTAAGTTGTTTTCCTATGTCGTCTACTGGAGCCTCTACAGTAGTGTGCTTTCTGTTACTTTGTTGAGTGTGCAAAGGTACCTGCAGGTGCTTTATCCACAGCGATGGGCGAAGCTTGGACAGAAGGGCCAAAAAGGGCTGATTTTTGGCATTTGGACTTTAGGTGGAACTTTGGCTTCTTATGCTCTTTACTTCAGAAATGTCAAGTTGAAGAAGGATGGGCTGCTACACTGTTATCAGGATTACACAACTCATCACGAAAAAGTAATTTTCTTGCTTTTTGAGAATCTGGTGATGTTTGTTTTGCCTCTCTGCAGCCTGTTAAGCTTCTACTTTCAACTTCACCGACGGATAAATCAATCAGCTTCTTTCAGAAGACACAGACTGACAAAACTGGCCATCAGAATTGTAGTGACCTTCTTTATTTTCGGAACTCCCTGCATGATCAACAACTTTGTGGATATGGCAGTGTCATGGGAATCAGATATCAGCTATAATGTAACCGGGGCTCTTTTCTTCATCAACAGCTGCGTGAACCCTTTTCTTTATGCCTTCTCGGCCCGAACTCTGCTTTTCAGACTGGACTCAGACCAGCCCAATCAGAATGAAAGTAGCATGACGCAACATAATCATAATTAG
>gi|292615246|ref|XM_001337915.2| PREDICTED: Danio rerio transmembrane protein C20orf46-like (LOC797493), mRNA
ATGGAGTCTCTGAATGCCGTGGAGCTCCGTGAACTGGGGGAACGTCCTCAGGCCTCCTCAGGACCACGGCCATCAACAGGCATCGAAAATGCATCATTCGAGGATGAGGATCCGGGATCAAGGATCCGCGTTACCTCCAGAGCATCTGGACCTAGCTTCACATCCATTGACTCCCAATCAAATCCGCTGCCTATACAGAGAGAAGTGCCATCGCCGCGCTCTGAAGACGAACCCGAGCTCGAGTATAACGACCATTCAGTGGACTACGGGTTCATTTTCGCACTTGTTTTCCTGGTGAGTGGGATCATATTAGTGGTAATCGCCTACACCATCCCAAGAGAGGCAAAAGTCAACCCGGACCAAGTGACAGCGCGTCAGATGGAGAAACTGGAGATGTACTACGCACAACTCGGTTCTCATCTTGACAAATGCATTATTGCAGGACTGGGTTTGCTCACTCTGGGAGGAATGCTGTTATCTGTTTTATTAATGGTGTCTATATGCAAAGGAGAACTGTATCGGAGGAGGACTTTCGCTAGAAGACCCATGAAATCATACGGATCCATTAACATGAGGATGAGGCAGTTGGCTGAAGGTGACGGGAGGGACACTCTTGTGGAATGTGAACCGAACACCACCGCCGATGCGGCCAACGGTAATCAGGTTCCTGCAGGAACGCTAAACACGTAGCACAACCAAATCACACTGAAGAGTTACAGTTCCTAAAGGAAAAAGTACATGCAAGGCAGCAGCATGATGTTTTTGGTCAATTTTATATTTTGGGTTTTGAATTAAATTGCTTTAAGTTCAAGGTTGCTGTCATCAATACATTCTGTGTGTTGCCAGATGTCAGTAAAATCAATTATAAAAAACTACGAAAAGAAGCCAACAAGAA
>gi|168229219|ref|NM_001013266.1| Danio rerio striatin, calmodulin binding protein 3 (strn3), mRNA
GTGGTGGAGGAGGAGGAGGAGGAATGGCCGCCCAGAGGCAGCAGCAGCAGCCCGCACCGCAGCAGGGCAACAACAGCATTAATCCTCAGATGAACAGCGCTGGAGGAGCGCCTATGGTTCAGCAACAGCAAGACGAGATGCCCAGGCCCCAGCAGTACACCATCCCGGGGATTTTACACTACATCCAGCACGAATGGGCCCGTTTCGAGATGGAAAGGGCGCATTGGGAAGTGGAGAGGGCCGAGCTCCAGGCCCGAATAGCATTCCTCCAAGGAGAAAGGAAGGGGCAGGAAAATTTAAAGAATGACCTTGTTAGAAGAATAAAAATGTTAGAATATGCATTAAAGCAAGAAAGAGCAAAATACCATAAATTAAAATATGGGACAGAACTTAATCAAGGTGAAGTGAAAATGCCTAGCTTTGAATCAGAAGATACCAAAGATACAGAGGTCTCAGCTATACCACAGAATAGCCAGTTAACGTGGAAACAGGGCAGGCAACTTCTCAGACAATATCTTCAGGAAGTAGGTTATACGGACACAATACTGGACGTCCGGACGCAGCGAGTGCGGTCATTACTAGGACTGTCTGGCTCAGAGCAGAATGGTTCCGTGGAAACCAAGAACCTAGAACAAATTCTAAATGGAGGCGAATCTCCAGCCAAAAGAAAGGGACAAGACATGAAAAGGAATCCAGAAGTTCTGGAGACATTTAATTTTTTAGAAAACGCTGATGATAGTGATGAAGAAGATGATGATGAGGGTGATATAATGGAGGATGTGCCTGACAGGAGCGATAAACGCAGAATAAAAAAACATAAGATTAAGGTCGGAAATGAAGGATTGGCTTCAGACTTGCCGGATGACCCTGACACAGAGGACGCACTCAAAGAGTTTGACTTTTTGGTGAATGCAGAGGATGGAGAAGGTGCTGGGGAAGCTCGGAGTTCTGGAGACGGCACAGAGTGGGCTGAGCCTCTGCCATTCACGCCTGGTGGGGGCAAGTCCTTTATCATGGGTTCTGATGACATGTTGGAAAGTGTGCTGGGCCTGGGAGACCTCGCCGATCTGACTGTTTCCAATGACGAGGCTGAATACAGCTATGATCTGCCAGCCAATAAGGATGCATTCAGGAAGACATGGAATCCCAAATATACCCTGCGTAGCCACTTTGATGGAGTGCGAGCCCTGGCTTTCCATCCTGTAGAGCCGGTGCTGGTCACAGTCTCAGAAGATCACACGCTCAAACTGTGGAACCTCCACAAGACCGTTCCTGCCAAAAAAAGTGCCTCTTTTGATGTGGAGCCTATATACACGTTTAGAGGGCATATTGGGCCTGTGCTCTCATTGGCTGTGACCTCGAGCGGTGAGCAGTGTTTTAGTGGTGGAATCGATTCGACAATACAATGGTGGAACATCCCCAGCTCTAACGTAGACCCTTACGACACATATGATCCCAGTGTGTTGGCTGGTACGCTGTTGGGTCACAGCGATGCCGTTTGGGGTTTGGCTTACAGTGGGATCAAGAACCGTCTGCTCTCCTGTTCAGCTGATGGGACAATCAAGCTGTGGGACCCTCAAGAGAAGATCCCGTGTCTTAGCACTTTTAACTCTGATAAAGATCATGGTGTTCCCACATCAGTTGATTTTAATGGGTGCGATCCAGCTCATATGGTGGCGTCTTACAACACTGGAGATGCTGTTGTTTATGATCTGGAGACATCTCAGCCTGTAGTTGTGTTCTCTGCACAGGGAGAGAGTGCTATTCCTTTTGGGAATCACATCAATAAAGTAGTCACTCACCCCACCCTGCCAATCACAGTCACCGCTCATGAGGATAGACACATCAAATTCTTTGACAATAAATCAGGTAAAGCCATCCATGCGATGGTGGCTCACTTGGATGCTGTTACTAGTCTGGCAATTGATCCAAATGGCATCTACTTGATGTCAGGAAGTCACGATAGTTCAATCCGCTTATGGAACCTGGACAGTAAGACTTGTGTACAGGAAGTCACCGCTCACAGGAAAAAGTCGGACGAGGCCATATATGACGTTGCCTTCCACCCATCGAAGGCATACATAGGAAGTGCCGGAGCCGATGCCCTGGCCAAAGTGTTTGTATAAAGGCACGCCCATATTACCACATCCACAAAGACAGACAGACAGACAGAGAGAAAGAAAGGACTGCTTCACTGCCTTGTGTAACAAGAGTAGCATTTCTCACACTACATTGAAGTGGCTTCCACCTTCGGTGTCAAACTCACACCACACACACAACGAATACCAGGTGCCAAGAAGGGGACGTGCCGTTTCTTTTTTCGCGAAGCCAGTGTGGAGTGCTCAGTCAGTTTTAATCTTTATTTTTGTTTCCTGAAAAAAAGCAAGAAAAAAAAACAGAAAAAATACCTGTAATTTACTGTAAGCTGGAGTGAAACCAGTGCTTGTAGCCTTTTGACTGGTTCTGAACTGAGCTGATAATGTGTCCTGTAGGTTTGTTTCAGTGACCATGGAGTGGCTGTTTATGTTCATCCATCAGTAGGTTTTCATCAACCGTCATCAGGGGCACCTGAGGAACCCAGTCCCACCCTGCCGAGCCATAAAACCAGACCCCGATCTCATCCTAATGTAGCGTGCAAACCAATACAGTTAAACTCAGTCAACCTTCATACCTTTAGCGTTTGTTTCTTTTTTGTGTAAAAAAGTATAGTTTTTATAATCAATTTTATATAAATAAAGACTGTCATAAAAGCGCTGAAAATCACATTTTTTAAAGGGACTATAATCCCACTCGAGCCCTCCATTTCCCGCGGTTCTCCTTCACAAAGTTCTTGTGTATCCGGAAAGCCTGGATGAATGCTCTCCTTTACACTTACTACATTGCTTTAATGTTGTTTTGTCATCACGTAACGGAGAGACTGTACGCCAGTAGAAGCACAGCGCGTGGTGACATGAGAGCTTATAGGAATCTACAAATAAACTGCAGCATCCTGTCACTATGTGATGTTTCTGTACACCTTACTGTAAAATGAGTTGAAGTATCACAAGTTAGAAATCCGAACGCTATTTATTTTCAGTCTGTGGATAGTCTTATCCTTTGTTGAGAGCGCATAGCTCGACGGTGACTACAATGTCGGGCTGTTGCTAACCAAACGGAACAGGTCATTCGATAAGTGAGATTAATGTGAAAGCTCTTTTTAAAACACGGTTTCTTAGTTGGCTAAAAATGGCGTTTAAATCACCTCACGATGCCGGAGATCAGGTGAGAACTGTTTTTAAAGTTAAAGGGATGGTTCACCTCTAAATGAAAATGCTGTTGTCGTTTACTCGCCTTCATGTCTCTATAAAGCAATATGACTGATTTTCATCTGTGCGACATAAAAGAAGCTATTTTGAAAAATGTCCTGAAACTTAAGACGCAAACATACCTTCTTTTGTGTGTGTCTGTTCCCGTGGAAAAGACCTTCATGTTGGTTTAAAACGACACGGGGGTGATTAAATGACGACGTCACATTTGGAATTTGAATACTGCGTAATAACATTTGCTTTGTGGTCCTTCTGCCCCCCAATCAATTTTTAAAGGAAACGATGCAGTTTATGGTGTAACAAAAGACCTTTTTGTTTGTGTAATGCATGATTAATACTAAAAAATAAAGTATTTTTTCTAGTCTTCCAAAAGTTCTGATCAGTTTGAAGAGTTTTGATGAGTTTTGTAAGGTTTTTGATTTACTACGAATCAACAGATTTTAAAGATTGTACCACATAGCAAAACAACTGTTGAAAAGTAATGTATATAAAATGTCTATAATAAATATTAAATGGTGTATCTGTATATGCAAAAAAAAAAAAAAAAAAA
>gi|326672327|ref|XM_683800.5| PREDICTED: Danio rerio dentin matrix protein 4-like (LOC560397), mRNA
ATCCGACCGAGGTATTTCCTCAAGCGCCTGTCAACGGGCAGACATCACCTTCACGAGAGCTGGACGAGCGGCAGGAAACGATGAAACTTTCTCCACATATCACATTTGTCGACGGACGGAAGGAGGTGCGATGCCACACTTTCTCGAGACCTGCCAGGGCTGCCATGCGTCTCGTCGCTTTCACCGTTTGAACAGCCTCGATTCACACCGGATAAGACGAGCGAATGAACTTGTACAGCTGTGAAAGGCATCTCGTGCGCTGTATGAAAAGCGGCAGATGTTTTCTTCGCACGCCGAAATGGACATCGCGAACGCGCACTTTTCTGGATAGTCTACTGTATCCGACGAGGCTTGACTTGTTCGCATTTCGCAGATATCTGCTGCATACGAGCTATTAAATGGTCAAACAGACTATGAGTGACTGTGTCGCGTCTCGTCAACTGACCGCACGGGAGGAATTTAATCGCGAGCGCACGTAAATAACTGGATTATTGTTTGGCATGGATGTACACGAGCGCTTCACCGAATAAACCCTCATCTCTGCCCTTAAACTGGCACATGAAAACGGAGACGTTCCATGCGTTCCCCTCCTAAAATTGGGAGCCCGTGTTTTATGTACAGTTGGCGATGTAGTGCGCTTGCTCACTTTTATCCCTGACATTCCAAACAAGTCGTTTCTCGAACGCGAGAGCCTGAAGATGATCCTCTTTAGAAAATTCCGCGTCTTGATTTTGATGGTGTTTCTTATAGCCTGCTCCATGCACATTATGATAGACTTGTTACCGAAGCTGGAGAGACGGAGCGGTAGCGCGTGCTCGTGCTCACACACACCCAGCGAAGAGCCGCAGAACTGGGCTAAGCATCGAGCCAAGCCGGGATCAGAGTCCGGCTGGCCTAATAAACACACACTCCGAATACTTCAAGACTTCAGCAACGAGCCCAGCTCCAACCTGACCTCTCACTCGCTGGAAAAGATGATGGTCGGTGAGAGAGCCGAGGCTTTGAAGAGATTTGAGCAGCTGACAGGTGATGAGAGGAGGCTCGCGACGCGGGACTCTGCCTTCAAGAACGCAGCGGTCAAGGGTTCGAGGCTCTCGGCGCTGTTTGAGCATCCTTTATACACCAGGCCATTGCCTCCTTTAACTGACGAAGACACTTTATTCAATGTCAACACTGATATACGGTTTGACCCTAAAGCTGCGGAGAATCCAGAGTGGAATGGGGAAAGTAAAGATGGGGATTATGCGCCTACGGGTGAGATGTCTTCAGACTCCTACCCAAACTGGCTCCGCTTCCACATTGGGATCAACCGGTATGAGCTTTACTCCAGGCATAACCCGGTTATTGACGCAATGCTGAAGGATCTGGTTTCGCAAAGGATCACCAGTGTTGCAATGAAATCTGGAGGCACGCAGCTGAAGCTCATCATGACATTCCAGAACTACGGCCAGGCCCTTTTCAAACCCATGAAGCAGACACGGGAGCAGGAGACACCACCAGACTTCTTCTACTTCTCTGATTTCGAGAGGCACAATGCTGAGATCGCAGCATATCATCTAGACAGGATCCTGGATTTCCGCAGAGTGCCGCCGGTGGCCGGGAGACTAGTTAATATGACCAAAGAGATCCGAGACGTGACCCGTGACAAAAAACTGTGGAGAACTTTCTTCATTTCACCAGCCAATAACATCTGTTTCTACGGTGAATGTTCGTACTACTGCTCTACTGAACACGCTCTGTGCGGAAAACCTGATCAGATCGAAGGGTCTTTAGCAGCTTTTCTGCCTGATCTTTCCTTGGCAAAACGCAGGACCTGGAGAAACCCCTGGAGAAGATCCTATCACAAACGCAAGAAAGCAGAGTGGGAAGTGGATCCAGATTATTGTGAAGAAGTGAAGCAGACGCCGCCGTATGATAGTGGCACACGTCTGCTGGACATCATGGATATGACCATTTTTGATTTCCTTATGGGAAACATGGATCGTCATCATTATGAGACGTTTGAAAAGTTTGGGAATGAAACTTTCATTATTCATCTTGATAATGGAAGAGGTTTTGGTAAACATTCTCATGATGAACTTTCCATTCTGGTGCCTTTGAGTCAATGCTGCAGAGTGAAGAAGTCCACTCATTTACGGCTTCAGCTTGTGGCTAAAGAAGAGTTTAAACTGAGCTCTCTGATGGAGGAAAGTCTCCAGACGGACACACTGTCACCCATCCTCATCAGGCCTCATCTTGAGGCTATGGACCGCCGGTTGCGTCTGGTGCTACAGGTATTGGCCGACTGCATTGAGAAGGAGGGCTACAGTAATGTAGTGGAGGACGACATGGGCACAGAGGGCATGGACACAGGCACAGTCCCGCAGAGGTAG
>gi|326667769|ref|XM_001343084.4| PREDICTED: Danio rerio si:ch211-26b3.2 (si:ch211-26b3.2), mRNA
AAAATGCAGAAACCTATTATACTTCAAAATACCAAAGAATAACACGGTGATGCATTCAGAAAGGCAAGCTAAATGGTGATGGCGGGTGTCGGTGGTAGCGGGTCCGGTTCTGCCCTCCAGGAGGTGTTTGATCAGCTGCGGTCGGCACACACTCTTTCTTTGACCCTCAGCAGTCCGCTCTGCCTGGCTGTGGTCTCTCTGGACCGGTATCTGAGCTTTCAACATCCCGCAGCCCAGAGCTACAGTTACGACCTGACGCTCACCGACGGCCGCTGGCGGATAAAGTGTCAACTGGCGGACGGTCTGAGCCGGTGGGTCCGGACGGGCTCTCTGCGCTGCGGTGCGGGGCTCCTGGTGTCTCAACTTTCCCTGGTCCACGACGAGACCAGACTACATCACAGTTACGTGAGGATAGACGACATTCACAGCGTCGTGGAGCTTCCTGAGAGGTTTCTGAGCATTAAAGATGTGGAGAGTGTCCCGCTGTGGTCCCAGGACAACGTGACCTGGGCCGATGGACCGCTGCAGATGAGCAGGAGGTATTATTTGCCCCTGTGGATAAATGACGACCCTTATGGAAAAGTATGGATTCCCAACAGCCCACCACCAGACGTGGTTATTGATGTGTCTAGAATCACTCTTCTTGCGAATCTGGAGGCATTTTTTCCCACCCCTAGACCACCTCTCCCAATATTGGTCCGAATCCTGCACAGGTCCAGAATCAGATACTATGGAAAACCAGGACAAAACATTGACTTCCCATTTCAGGTGTACTGTGAGGTGGCTGATCAAAGCGGCGTCATGTCCATGGTTGTGTGGAATGAACTTTGTTTGGAGTGGTTCAACAGGCTGACGGTTGGCTCAGTTCTGTATCTGCAGCAGTATTCGCTGAAACCAAGATATCAGCACCGCTCCAGACCACAGATCCACTCGCTCTCTCTTATGACTTTCCACTCCATCGAGATCTGTCTGAATCCTCGAAGTCCTGCATCTGTAGTGACAGTGATTCCACCTAAAAGTGTTCGGCCTCAGTGGGGTCTGCCTGAAGTTCCTTACAACTTTGCCACACGGTCAGAGGTGAACTCAATGAACAGTAACCAAGCCTGTGACATTATTGGACTTGTGACATACGTGGGCCGGGTTGAGCGACTCAGAAGCAAGGAAAAGAGCGGACCTGAGAAGTTCTGGGCATATCGTTGGGTGCACGCAGTGGACGGTTCAAGCGATTCTCCCTTTATACTGGAGATCTTCTCCTCATCCCAGCCAGAGATCTTCAACAACATCTGCCCCATGACATATTTGGTGTGCACTCAGATGAGAGTCTGTCAGACGGGCAGTTCCGTGTATCTGACCAGTAGCACAGAGACACAGCTCTTCATTACAGGGTGTCATAAAAAGCAGCCCTACGTCAATGAGCCAAAAGTTAAAGCGTTCATCCAGTGGACGAAGACACTGAAGGACAGCGTTGTGTTGCGGAGGACAGCGGTTGGAGGACATTACTGCTACCCTCCATCCCCTCCCACATTTACACCAACCACCAACGAGTCAATAACTGCAGTTGTTGAGCTGAAGAGGGAGCTGGAGAGTCTGCAGTACAGAGAGCACAGGAGAGTGGCTGTACAGGGTTATGTGTCTGCAGTGCAGTATCACACCTGGCCACCACACACCAGACAACAACAGCAGGAGGATGTTTCAGTAAGAGGAGATCGTGACAGCGAATCTGCCCTTCCTCACTCCAGCAGATATCAAAGAGAAACAGATTCAAGCTCGCTTGATTCTGACAGTACAGTCTCATCCAAACGCAGGAGAGTGTTGACAAACCCAAGGCAGGTGGGTTTTACCTCTCATGAAGAGGAGGAGGAAGAAGAGCAGCAAGATGAGAGAGAATTGATATCAGAGGAATCTGAGAGTGAAAATCAGCACACATCAGCTGAAGGAACAGAGGCTGACCAGGCATCACAAACCCACGACGAACACCAAACTGAGAGCCCACCCACTGCATTATGGGAGAGCAGCGTTTGGCTATTGGCAAAACAAGAAGTGACTGAACACTTTTGCTGTGGCAGACTCAGTCAGGAAAGCCTTCCTGAAAAATTCTGCTTTGATGACAGAGAAGTCCTGCTACGTAACCTGAACCTGAGCCCGTCGAGATGGAGCCCTGATATGAGCTCACAGACGCGCACACACACACCTGTGGCCTGCACTGGATACTTCACACTCACCATTCTGGGACTGAATCAAACGGCTGCAGTGGATGTTCAGTTTGTGCCTGTCGTCTCCTCTGATGACCCCAGAGCTGCTGGCATCCCACACACTCCACATGACAACTCCCTGCTGTCCTGCATTTCAACAGGACGTCTGTGTGTTCAGCCAGACGGGAGCTGTCCCTCGCCAGGGTCATTGATGACTTCTGCACCTCAGCTGGAGTCAGAGCGTGTGGTGTGTATTGTTGATCTCTGTCTGCTCGGAGAACAGAAGGTAGAAATGATCTGCTCCAAACTCTACAGGACAACTGACATCTGTTAG
>gi|326664626|ref|XM_694234.5| PREDICTED: Danio rerio zinc finger protein 33A-like (LOC570723), mRNA
CAGGAAGAGACCGCGAGCTGTTTTGTTTCCGCTGAAGTTGAGGGAACTCAGACATCATCACTGTATAAAGCTGAGGAATGAGTCTGTCGTCAGCCAAACATCTGAAATAACAAGGAGACTAAAAGCTAAATCAGAGATCTGATCCTCATTGAACACTCTTAATCCTGGACTCAAACAAGCCAGAATAAACACAAGATCAGAACTCGGGAGGTCACATAATGAGAGGAAAACAGCCCTTCTCGTGTCCTGACTGTGGACGGAGTTTCCTGTACAGATGCCACCTCAAAGAGCACATGATGATCCACACCGGAGAGAAGCCGTTCTCCTGCAGCGTCTGCGGTAAAGCCTTCCGACAGAAGAGCAACCTGCAGATCCACTCGGCGGTGCACATGACGGTGAAGCCGTTCCAGTGCGGGCACTGCGGGAGGAGATTCACGACCAACGGCAATCTGAAGAGCCACTGGAACATCCACACGGGCGCGCACACACACCACTGCACACACTGCGGGAAGAGCTTCTCCACCAAAAACAACCTCAAATCCCACATGCGCGTGCACACCGGAGAGCGGCCGTTCACATGCGCACAGTGCGGACTGAGCTTCTCTCACCAAAGCAACTTCAAGCAGCACAAAACCTTCCATCAGGAGGAGCAGGTGCATCAGTGCCCTCAGTGCAGCAAGACCTTCAAGCAGGAGATCCACCTGAACACACACCTGCGCTCGCACGGAGAGCGCAAGCTCAGCTGCGGACACTGCGCCAAGAGGTTTCTGCAGCGCTCGCAGCTGAAGAGACACCTGATGATGCATGCCGAGGAGAGGCCGTACCTGTGCACCGTCTGCGGGAAGAGCTTCTCCTGGAAGTCCTACTTTCAGCAGCACCTGAAGATCCACAGCGGGGTGAAGAGTCACGTGTGTCCTGACTGCGGGAAGGCGTTCATGCGAGTCGGAGAGCTGAAGCAGCACCGCAGAGTTCACACCGGAGAGAAACCCTACAAGTGCTCACACTGCGGACAGGGGTTCGCTCATTCGGGACCGCTGAGGAAACACGAGCGTTCACACACCGGGGAGACGCCGTATCCCTGCGCCGCCTGCGGGAGCTGTTTTACCACCGACAAAAACCTGCAGCTGCACAGGAGGAAACAGAACTGTCCCGCCGTCCCGCCTCACACACTTACATGA
>gi|326672668|ref|XM_003199666.1| PREDICTED: Danio rerio regulator of G-protein signaling 7-like (LOC100535325), mRNA
ATGAATGAGGATGAAGATGTTGGTGAGGATGATGATGATGAACATGAGAAAGAGGATGATGATTTAGATATGGATGAAGATGAGGATGAGAGTGAGGATGAAGATGATTGGATGATGAAGTTGAGGAAGAGGATAAAGCTAAGAAAGAAGATGGTGGTGCTTTTGTTTTGTTTTGCAGGATCTGATATTGTCCAGTGGATGCAGAGGAACCTGAGCATTGAAGACCAAGTGGAGGCTCTTCACCTGGGGTCTCTGATGGCGGCTCATGGTTACTTCTTCCCCATCTCAGACCATGTTCTCACACTGAAGGACGACGGAACCTTCTACCGCTTTCAGACTCCATACTTCTGGCCGTCAAACTGCTGGGAGCCAGAAAACACAGATTACGTCACACCAACAGAGAGTCTGGCCAGGCTGCAGAGAGCTTTCGCACGGAAATGGGAGTTTATTTTTATGCAAGCCGAAGCACAAGCAAAAGTAGATAAAAAGCGGGACAAGATCGAGCGCAAGATCCTGGACAGTCAGGAACGGGCCTTCTGGGACGTCCATCGACCCGTGCCTGGCTGTGTGAACACAACTGAAGCCGACATAAAGAAATCCTCACGGATGAAGCAACCGCACAAAACACGGAAGTCTGTTTACGGCCTACAGAATGACATCCGCAGTCACAGTCCAACATACACCAGCGCACCAGAGGTCAGAGAACCAACAGAGGATGAGCTACGTACACAGATACAGTACTGGCAGGCGCAGTTAGACAGACATCGGTTAAAAATGTCCAAAGTTGCAGAGAGTTTGTTGAGTTTCTCTGAACAGTATATGGAGTACGATCCATTCTTCACGACGCCAGAGCCATCCAACCCCTGGATCTCTGATGATGTCACGTCTTGGGAGCTGGAGGCCAGTAAAGAACCCGGTCAGCAGCGGGTCAAGCGCTGGGGTTTCTGCTTCGATGAGGTCTTGAAGGATCCGGTGGGCAGAGAACAGTTCCTCAAGTTTCTGGAGTCTGAGTTCAGCTCTGAGAACCTGCGGTTTTGGCTGTCGGTTCAGGAGCTGAAGAAACGACCCATTCGTGAAGTACCCACCAGGGTTCAGGAGATCTGGGAGGAGTTTCTGGCTCCTGGAGCTCCGAGTGCCATTAATGTCGACTCCAAGAGCTACGACAAAACCACACAGAACGTCAAAGACCCCGGCAGATACGCTTTTGAAGACGCTCAGGAGCACATTTATAAGCTGATGAAGAGTGACTCCTACAGCCGCTTCATCAGATCCAGTGCCTACCAGGAGATGCTGCAGGCCAAGAAAAAGAAAAGCAAGAATCTTTTCTAG
>gi|205830378|ref|NM_001135137.1| Danio rerio CD4-2 protein (cd4-2), mRNA
AACACAGCTATGGTCAGTTTGGATTAAATGCGCAGAACTTCTCTGAAACTTGTGAACAAAATATAAAACTGCATCCAAACGAAAAGGATTAGAAAACCAGCTCACAAGATGATCTTTTTTCTCCTTCTTGCACTGAGTGTTTCATCTGGGGTGTGTGATGTGCTTTATAAAGAAGCCGGGAAAGAGGTTATTTTGCAGTGTGGAGCACCTCCAAATAGTGATATAGAGTGGAGGTTAAACAACATTCGCTTAATCAGCATTAACGGCAAAACTGGATTAAGACGCAAGGGTTCTGGCCATTCTGTGGACAAAGTAAATGTATATGGAGACACTCTAAAGATTCCCAGACTGGAGCCAAGAGACTCTGGAGTTTATTCCTGCGCACAGTCAGGGAAACAATACACGCTGCATGTTGTGTCAGTGTTTGCTAAACCAGGCCCAATGCTGATTCAGTCTAGTGATGTGGAGCTGCACTGCAACATTGAAGGAGACCCAAACACTGAAGTAGAGTGGCTGAGACCCCCTAGTGATCAAGTACATGATGCAAAACATCAAAAGATTAACCTGAAATCTGTGACTTCAAGTGATGAAGGCAAGTGGACTTGTAAGGTCGAAGACCTGAAGCTCAGTGTTACACTGACTGTTGTTGCAAACCACCAGATCAATATTGTTGAAGTTTCTGAAAGGGAAGACATAGAGCTGCCCTGTTTTCTTCCTCGTCCTGTATCTCAGAGTGTTTTGGGGGGGAAATGGAAAGCAGACCACCTTCCCATAGTCCCATTCCCAACCCTGAAGAACACAGCAGACAAAGGCTTACACTGGGATGGCGTAAATTCATCAGAAGTCAAATATAATATTGAACGCCTCAGCACCAACTTCAATGTCACTCTGAAAAAAGTGCAGAGCAGCTTTGCTGGGAAGTTTATGTGTGAAGTGGAGTTTGAGCATGGAGGAAAATTAACTGCTGTGACCAATTTGGCGGTTAAGAATTTGACAGATTCGAAGCCTGGACTTCCTGGAGGAACAACGAGTTTCCTTGGAGTTGAACTTTGGATCTGGATTGCTGTAGGAGGCTCTTCTGTGGTTCTGGTGCCACTGATCCTTGGAATTGTCTGTATGCGGCAAAAAAACAAACAAAAAAAGAGGAGAGTGAGAAAGCTGAGATCCATGCGGCAGCCTCTCACAGCTAAAGACTACTGCCAGTGCAACAGGTACTGCACATCCTCTTCCTTTACTCTGCGTAAATACAGTAAATGCCAGTCTTACTCACTGTCAAGCTTTCCGGAATGCTTCAATATGCCTTATAGATAGAGATAATTCACCTGCAAATTAATAAAAAAAAAGACATGTAAGAAAAAAAATATTTTAAAAATGTGTCATTTAAAAAAAAAAAA
>gi|47087366|ref|NM_213410.1| Danio rerio PR domain containing 8 (prdm8), mRNA
AGCGTGGATAGTGCGTGACCGCGCAGCGCGAGAGACATTCAAGAGGCTGTCAGGATCAGGAGACAGTCGCGATCGCGCGCTCTCTGTAGACAACTGCATATCGCGTGTCTTTGGTCTGTGCACCTGCTCCGGAACATCACCAACATAACTTACTGAATAAACATGGAGCACAGTATTTTTCCTCGCTCCTTGTGGACTAATGACAGCAAAATTCTCCATCACCACGTCGCGGATTTCTTCAGCAGTGTTCAAGTTACACAGGACATACCAGCTGGAACCTCATTTGGACCTTGTGTTCTTCATAACACTTTTTATGACACCATAGCCTTCATTGCATTGAAATCCTTTGACAAACGGAATAAATCCTATGTATTTCGGGTAGATCCTGAGGCAATGAAAGGCTCTCCATTAGTAGTTCCTTGGCTCCGGTTAGTTCAGGCTGCGATGAGCGAAGAAGACCAGAATACTGAGGCCTACTTGAAAGGCGGACAGCTGCACTTTAGGACCATTCGAGATGTAAAGGAAGGGGAGGAATTGCTTGTTTGGTATGATGAGGAGCTGTCTCATCTTTTGGGATTCAGAGACATTAAGGCAAAAGCCCTGACAGATGGCTACACATGTACAAGATGCGGCCAGGCCTTCAAGAACGAAAACCCATTCCTTGCCCACTGTCGTTTTTTATGTACCCAGGAAAAAGTCGACATCATCAGGCCAATCAACCAACAGAAGCCAGAAGTTAAGCGACATCGCAAAGTCATCGATTTTCATAATATTGCAAGGGATTTGGAAGACAAAATGAACAGTTCTTCTTCTGAAGACACGACCATACTTCGAAAACGAAAACAAGAGCCTTTCTTAACCCCCAAAAGCAAAAAAACGGTTTTATTGGAGAAAACTAACATCACTAATGAAAGCAACACCACCAACGCCAACAAAGACTGTCGAGCTTTTCGGGATTTATCTGAACCAACAGACAACGCACAGACAAATGAGTCAAAGATAAGCAAAAACAGCGCATTTACCGAGGTCAGAAAAGCACCAGAGCCCCCAAACCCTGAAAAGTCATCACGGGATATAATGGCGCCCGAAGTAGGCCTTCAATCGAACTGCAGCGCGTTCTCCTTCGTTGTGCCCAAAAGCGCGCGCTCGGAGCAGAAGAGCGCGTTCTGTGAACCCAGTAAACGCGCTCTCGCGGAAGCCCAAAACCCTTCCCCACCAGATACGGATAACAGTTTAGACTCTTTCAAATCCAAATCTTCATTAGGATACAGAAACGTGTTGGCTTCGCACCTGTTTCCCACCGACTTGGCAGGCAGTCATGCAGGTGGAGGGATGTCCGCTCCTCTGACTTCAGGAGGATCCTACTATTACGCGCCCGAACACTGGACCAGGGCTATAGGTGGCCAGCTGCAGTCTACATCTTCTTTGACACTTCTTCCCCCTACTTTCACCCCTTTGGGTGTTTCAGTGCAAAACTGGTGCGCCAAATGCAACCTCTCGTTCAGGATGACCTCCGACTTGGTGTTTCACATGCGGTCACATCACAAAAAAGAGTTCGCCGCAGAAGCTCAGGTGAGGCGGAGGAGAGAAGAGAAACTCACCTGTCCCATATGTCACGAGTACTTTCGAGAGCGTCACCACCTCTCACGTCATATGACATCACATAATTGAGACGAAAATCTTTTTCTGCACTTTGCAGGTTGATAATTGAGAGACGCATTGATGCATTTACACTGTGATGATGCTTTGTGGTTAGGCTGCTATTGGAAGGTGCTTTGCTGTAGCAATACATTAAAAACGGAGCAAAAACTCGAACGTTTTAACCAAGAGTGCTTGTCTTATATTCACAACAGGCCACAGTCATTCAGCTAGTATTTTAAGTGGTGGTGGGTTTGAGTAGTGCAATTCAGGTCAGGCCTAGATCGCCACTAGGTGGATATAGACATGCATAACTTTCTCTTTAGAGATAGTTGTACTTAGTGCATTTTAGTTGTAATAATGTTGAATTGTTTGGTCAATTTTAACTTAACAGTGCCTTACAACGTCTGGATGACTACAAGTATTTACACGTATTGAGAAACGATAGAACAAAATGCTCCAGCATTTTTAGGTTTGCTAACAGCTGACTAAACTATTATAAACTTACTACATTGTTTGTAAAGAGATTTTATTTTTTAAATATTCATCCTTTTACAATGCCAAATTTTATGTTACAAGGTTATTTTCAGATATCTATTTAACATTTTTATCAGCACAATGACAAGGAGGATGTATTTATTTAAATATTTTCTTGTTCTGTTCTTTTTTGATATAGTACAGTCATTGTATTTCATTAAAGATTTTGAACATAAAAAAAAAAAAAAAA
>gi|115529358|ref|NM_001076740.1| Danio rerio zgc:153061 (zgc:153061), mRNA
AAAAGATGGCAGTGTAGATTAAGGGAAGGACTATCGAAGAGACCCTGCACCAAATTGATAACTTTTCAGCTATCGGACGAATCCGGATCGTGCTCGGTTGCGATCGGAAAGTGGACCGGGGAGGAATAACCCGGCGGGGTCACGGAGAGTCGCCGTGCGCGTGCTGTCACGGTGGATAACGCCGTTAAACAACAGCCTGTTGTTTTGTTGAGTCCTATTTGTTTTTCTCTCTCTCCACAACCTTAATAATTGCTAAAACACAATCATTCATGCCCGCAGTGACATACAGATGAAATTAAATCCGCTGTCCCCTATCACACAGTCATATTACCCGAAATTAGCCTGTTTACGCTTGATGGTTTGCGTCTGAGCGCATTGTTGGCTCTCCAAGACCCCCCATTATCATCATCATTACAGGCCGGATTTACACTGACAATCGGCGGATCCTGTGAGCCCGAATATCCCTCGGATGTCTTCGATGGAAGAGCGGATGGAACTGGGAGTCGCGGCCGCCCCGGGCTCCTCATCCTCGGGTTTGGGTGTCGGTCCTGTGGGGGGCGCCCTGGATGCTGGTCCGGCCAGCGCTGGACTGGCAGGTATCCAGGAGGAGTCCGGGGTGCGCAGGGACGGTTCGGTTGGCGAGGCCGACCCGGACGCACCGCCAAAAAAGCGCGTCCGGCTGCAGGAGGGCGAAGCAGGGAAGCTGGAGGAGCGGCTGTACTCGGTGCTCTGCTGCACGGTGTGTCTGGACCTGCCTAAAGCCTCGGTGTACCAGTGTACGAATGGGCACCTGATGTGCGCAGGCTGCTTCATTCACCTGCTTGCGGACTCGCGTCTGAAAGAGGAGCAGGCCACGTGTCCGAACTGCCGCTGTGAGATCAGTAAGAGTCTGTGCTGCAGGAATCTGGCGGTGGAGAAGGCCGTGAGTGAACTGCCCTCTGAGTGCAGCTACTGCCTCAAACAGTTCCCTCGCTCCGGCCTGGACCGCCACCAGACAGAGGAGTGTCAGGACAGAGTGACACAGTGTAAGTACAAGCGGATTGGCTGTCCGTGGCAGGGGCCATTTCATGAGCTCAGTGCCCATGAGGCCGAGTGCTGCCACCCATCTAAAACTGGCATGGAGCTGATGGGCATCCTGGACGAGATGGACCAGAGCCATCGCAGAGAACTTCAGCTCTACAACAGCATCTTCAGCCTGCTGTGCTTCGAGAAGATCGGCTTTACAGAGGTGCAGTTTCGGCCATACCGCACTGACGACTTCATCACGCGACTGTACTACGAGACGCCGCGCTTCACCGTACTCAACCAAACCTGGGTGCTGAAGGCGCGGGTCAACGACTCGGAGCGCAACCCCAACCTGTCCTGCAAACGCACGCTCGCCTTCCAGCTCATCCTGAAGAGCAAAGTGAACTCTGCGCTGGAGTGCTCCTTCCTGCTCCTGAAGGGCCCGTACGAGGACATCAAAATCAAACCCGTCATCCAGCACCACGTCTTCTCCAACGACGCCAATGAAACCGAGTACGCCCCGCTGCCCATCTGCGACAGCGTGGAGTGCAACAAGCTGCTGGCTGCCAAAAACATCAACCTCCGCCTCTTCATCTTTCAGATCCAGAAATAGAGGGGGCGCAAGACGCGTATCGGAGTGAACAAAAGAGGAGCGAAGAGGGGAAAAGGAGCACCACTGAACCACAGATACCTCGACTGGAGCAAAAGGAGGAGGAACACGGCCCATCAGTACTGCAGTAGATCGTTTGTTTGTGTGTGAGTGTGTGTTGTTGCCGCCGCTGGTAAAGCTTTCAGACCCTCTACGGCCCCAAAAAAGAAAAAAAAAAAAAAAAA
>gi|51556242|ref|NM_205628.1| Danio rerio doublesex and mab-3 related transcription factor 1 (dmrt1), transcript variant 1, mRNA
AGAGCAGACTGGCCATCACCATTAGCTGTCAGGATGAGTGAAGAAGAGCAGACTAACAGGTCGCTGTCCATCAGGAAACCGTCCCGGATGCCGAAGTGCTCTCGCTGCAGAAACCACGGCTTCGTGTCACCGCTGAAGGGCCACAAACGCTTCTGTAATTGGAGAGACTGCCAGTGTCAGAAATGCAGACTCATCGCCGAGAGACAGCGGGTCATGGCTGCCCAGGTGGCGTTACGGAGGCAGCAGGCCCAAGAGGAGGAGATGGGCATCTGTAGCCCGATTAACCTTTCCGGTTCAGACACTCTGGTGAAGAACGAGGCCGTGGGTGAAAACGTGTTTACTCTTAGCTCAGGACCGCCATCACCCGCCAGCAGCAGTGCCACCGCCTCTCCAACCAACCTAGGCAGTCGCTCCATGTTGTCTTTAAGTCCTGCAATGTCCAGCAGAGGGCACACTGACTGCACATCTGACCTAATGGTGGACGCCTCCTATTACAACCTTTACCAGCCCACTCCATACTCCTCCTACTACAGCAACCTGTACAACTACCAACAGTATCAGATGCCTAGTGGAAATGGCCGCCTGTCCAGCCATAACGTGTCTCCTCAGTACCGCACACACTCCTACTATTCATCTTACCTGAGTCAGGGGCTCGGCGCCGCATGTGTCCAACCCAGCACCTGCCCTGAGCCCAAAGCAGCAGCTTTCTCCGATGGAGCTCAAGACTCTGTGTCCATCAGCTCGATGATCGACGCTGAGAACAAGCTGGAGTGTGAAAGCAGTTCAGAGTCTGGAAGCTTCTCAGTCGACTCCATCATAGGGGGGGCCACCAAATGAAAGACCATCTCCAGCTGCCAGTTACAACAACTTGAATTTTTTGTTAAATGAGAAGTTACTGTTATTTTCAGCCAAATGTGTAATGATTCTGTAACCAACATGTTTCCAATAATACTGATCAGGTTGATCACAGTGCTGTTTTTTTTCTCTTTTAAGGGGTCGTTCTATAAGGTTTTGACTTTTATTGTTAACTCGATTGTTGTCATCGATGACAAGAAATGCTGTTTACATAGTTTACTAATATGTTTCACACAGTTTGATAGCTTAGCTTTTTTCACTTTACTGCTGCAGATTTTAAAGGTTAAAATGATTTACTTCCACTATCTAGAAGAACACTATTGAAAGAAATGGCAGAGCAGAACGATTTACTGTCGCACATCAGTTGAAGCTCAATATTGCTGTCATTGGCCTAATGGATAATCTAACTTCCTTCCCGCGACCTTCATGATGCAAACTATATGAGGGCTTTTCCAGCATCTCCATGCTGTTGTGGGACTAGTTGGGTTAGAAGAGATACTATTAAATTATGCTTCAATCTCGAACAAAAAAAAAA
>gi|238550144|ref|NM_001161336.1| Danio rerio high-mobility group nucleosome binding domain 1-like (fb06f03), mRNA
ACAGACGTCTATCACGCGTAGCCACTCCCCTCATCCCATTCAGTCCCTTTGCTGTAATGTTCCTCTGTGTTTACTACTGTATTTAGTGAATCGAACTGCGCACGTATATGCAGAGATCTCTTCCAAAGCTGCTGCTTTCCTAGTGTTTTAAGAAAAAAATCTGTTCAGGACCCAACATGCCTAAAAGAAAGAGAGCCGATGGAGAAGCAAAGGATGAGCCTCAGAGGAGATCTGCACGGTTATCAGCACGACCAGCTCCTGCGAAGGCTGAACCCAAATCAAAAAAGACGGCTAAGAAAGACAAAGCTGTTAAAAAGGAGGATAAAAAGACCAAGGTGAAGGCCAAGGAGACCTCAGAGTCTGCAGCCAATGAGGAAAACCATTCCGAGAATGGAGACGCAAAGACCAATGCGGTTGCGAAGACTAACAAAGAAGCGAAGGAAGCAAAGTCCGAGTAGCACTATTGCCCTCTCATCAACTCTTGTCATTGCAACTCCTCATCACTCCTAGTATCGTGTCATTGTCCAACCTCCAAGGCATATTGTTAACAGAGAAATATTTTTATCAATGGTTTTATAAGTATCCGTACAGATTTTTAGCACAAACTGAAGCTAAATACTGAGCACCTTGTAGATTTGCGGTGATTGCTTCTGCGAGAATGCCACTCTAAAAGTATTTTTAAATGCCACTTGTTGTTGATAACTTATTTGGTCTAGAAGAAAAACAAACCATACCCCCCCTCTAGAGCTTTGAGTGTTTTCTTGAACTGTTTCCACATGCATTCTTCTTCCTCACTCGTTTTAAGGTTTTTCAAGCGATTATATACATGGTTGGGAGAAATTGACCTCGTGTATATTTTCCTTGCTATTTAGTAATTTGTCCTAGAGTTAGTGTAGTGTTCATGATAGAAATGATATAGAAACAAACATCATAACCTTCAAGCAGATATTTGACAGAGCTGATGTATTTCACTCTACCCTGCAAAAAAAAAAGAATGAAAATGATGGCAGCTTACTAAAGATCATGATGTTTTCATGCAAATTGTAATTTTTTTACCATGTGAGTCTGACATTTTTTGAAGTCTGCAGGTTGTTATGTACATTATCTGATGTTGCAATGTCTGCTAATAAAGAAAACGGTGGAATTTTCCTCA
>gi|33504534|ref|NM_182874.1| Danio rerio tissue inhibitor of metalloproteinase 2a (timp2a), mRNA
AAACATAGAGCTAGCAGTGGACTTCCTTTATTACCAAGAAGCCCCGTTCGTCTCTGAGGGATTTAACGGCAAGCAGTCACACTGATACCCTGCGTGTGGGCATCGCGGACGGTGTAACGTTACTTTTGGGCTGTGTGAGAGATCCGGATCATTGTTGACATTGCAGAAGACCGTCTACCTGCCTGCTTTTATTGCTGTCAGATACTGAAGTGAGGCGAAAATGAAGAGCGTCAGGAGCTGTATTGGCACACTGGTTGTGCTGGTACTGTTTCGGGTGGGAGAGATCGCAGAAGCGTGCAGTTGTTCCCCGGTTCATCCTCAACAGGCGTTCTGCAATGCTGATGTTGTAATTAGAGCCAAGGTGGTTGGAAAAAAAGAAGTGGATTCTGGAAACGATATTTATGGGAACCCGATCAAGCGGATCCAATATGAGATAAAGCAGATCAAGATGTTCAAAGGCCCTGACCGCCACATTGACGTGGTCTTTACTGCGCCCTCATCTGCAGTGTGTGGAGTGACCAATTTGGACACAAACGGCAAGAAGGAGTATCTCATCTCAGGCAAGGCGGAGGCCAACGGTAAGATGCACGTGACTCTGTGTGATCTCATCATGCCCTGGGAATCCATGAGTGCCACCCAGAAGAAGAGCCTTAGTCAGCGCTATCAGATGGGGTGTGACTGCAAGATCACACGCTGTGCAACCTTCCCATGCGAGATCAGCGCCCCAGAGGAGTGTCTGTGGACAGATTGGGTGACGGAGAAGATAATTCATGGGCGCCAGTCTGACCACTACGCCTGCATCAAGAGAGGAGACGGCTCCTGCGCCTGGTACCGCGGAGTCGCGCCTCCCAAAAAAGAGTTTCTGGAAGTGGAAGACCCTTAAAACATCTCTCTCTCCCTTCTCCACATCACCCGATCTGAGATTCTTACAAAAATCATAGATGAGGTGTAACATAATATCGGCATAAAGACAAAACTCTACCAAATTGAAATTGAAACAGGCTAGATTTAGTGTACAGTCTTCTTTAGATATCGCAACATGAGACAGAATGAAGCGAATGTAACAACCCCACCCAAGGCTGGCTCTCCATCGGGTGTGGGACAATCCTTTAAAACGAGAGCACTTTCTGCCCCCCAAAACAGCGCTTAGATTTCTCTCTGCACAAAGGATCTCTTTACAATCTCCCAAAACTGCAGTCGCTCGGCTCATTTTGTATTTTCAATTTCTGGTAATCCAGTTCAAACCCACATGGGGTGGTAGTGAAAGTATTACTTTTGAAGGTAGCGTAATTTCCCCAAAGCCATGCCAATTGGTCCACTCAGATAAATGGTGAGGCAGGACTTCCCAGATAGTTCAAAGATGTGCGGGGACCTGGAAAGAACTGGGGTTTAGGGAAAAGCAAATTAAAGACCAAAGTTAATGTCGCTAGTCAGGAATTTGTGACGGAAACAAAATTGTGCTGCTGACCAAATTTCAGAACTGTTGTATATGAAGCTGTTCTTCATTTCACCTCCACTGCTTTTCACAACACATCCTTCGTGTATACCCCCTGAAAAAATTAAGGATACATAATCTGACAGCAGTTTCTAGTGTTAGCAATATACAAAAAATTCAACGTTTTTACGTACATTTATAAATAAACCATCCCCAATTTGTTTTGTCAATATGTCTGTATATATACTTAGTCTCGAACGCCCACAATTTGTGCATTTATTCCTCCGTTAATAGTTCAGTGATACTATTTGCACTTTTTAAAGACAAAACCAAGAGGACTGTCTCCTCTTTTCTTTTCTTTTTTTTTTTTTTGTAACTCATTTTAATTTGTTCTTGTTTTACTTTACGACTTACAATTATCTAAGTTCCTTTTTTATCTTCTGTATTGTGTCATTTACGTACCGAGGAGGTACCCGAGACTTTAGTTGCCATGGTAATGGGAAGACCCTTGGTTTTTCCCCTGGAGTAAAACAAGGCTGATTGGATTGGCATGCAAAAGCACAGGCCTATAAGCATGCGCTGAGGAAGAGGAAACAAAGAGCGAGGTTCCTTCCTCCTGTGCTGTCAATAAACTCAGGAGTTTATTGGCGGCTTGAGAGGAAGGCATGGAGTTGGATTGTTGCAGCTGTCCTCTGATTGGGCATTGCCAAGTCATGTGATTGACAGAGCGAGGCGTTTGAATACTAGTTGCTAGGCGCTTCGCCAGAGTGAACCATGTGGTTATAGTGATTGAGAGACAGGGAGTGAAAAGCGCTGTTGAACTGACGAAAGCAACAAAAAGTGTTGATCGATTTAATGCGTCGCTATCATTGTATAAACTCAACACCGAGATCATTTGTATTGACAAAGGAGCATTCTTAAAGGGACAGTCCACCCATTAATGTTAATTCTATCATAACTTACTACCCTTTCACTTATTCCAAAACTGTTCGAGTTTCTTTCTTCTCTTGACCCCAGAAGAAGGTATTTTACAACATTTTGGAAACTCCACAGTATTTTGGAAGTACTTAAGGGTCAGTAAATATGTTTGGGTGAACAATCCCTTTAATAAGAATTGTTCAATTCACGCCTTTCCGTTTTGGCTGTCAGTGTTCCAGCATTAACGTACAACGCTTTTTTGTGTGTGATTTAAATTAAGATTTTTGATTCAGTATCCTCACTTCTCTTCTTCACACCAGAAGCATTGTCATAAACAAGCTTGGACGAATAGGCTATATAAAGGTTAATGTTTAATATGCATCGAGCTATAACTACTTAAATGGCTTTGTATTAATTGTTATTGAACTCTAATGGCGTAAGTTAAATGATTTTGTTTTTCACGTTTATACTTTTTAAAATGCGTTATTACCTTTGATTTATATGATCATTGTGTTATTTTTTACCAGTCTTTTGTCTTTCTCTTTTATGATTTGCTGAAAAAGAGCAGGAATGTGAGACCTAGTGTCTGAACCACATGACAAAAGCTGTGGTAGAAGAAGCAGACTATGCATGTCTTTGATGCTTTGTGTAATTCTCATGTCGACGTTCACTTGACGGATAAATATACAGTATTACCAAATAAAAAAAATATTAAACTACAAAAAAAAAAAAAAAAAAA
>gi|326669576|ref|XM_001923286.2| PREDICTED: Danio rerio cytochrome P450 2F2-like (LOC100148115), mRNA
AGATCAGTAACCATGTTGACTGCACTGGTTCTGTTGTGTCTCGGAGCTTTTCTTTTGTACTTACAGCTGAGAATTCGGCGACCTAAAAACTTTCCTCCTGGACCTGCACCTGTTCCAATCTTTGGTAATTTGTTACAACTGAATCGCATAAGCCCGTTAAAAGACTTTGACAAGTTTGCTCAGCACTATGGATCAATCTACGGGATTTACATTGGTTCACAGCCAGCAGTGGTGTTAACGGGACAGAAAATGATCAAGGAGGCACTGATCACACAAGCGGCTGAGTTTTCTGGCAGATCAAATAATATGATGTTTAGCCATGTAACAGGGGGCAAAGGGGTCATCATGGCAGATTATGGAGAAAGTTGGCGTGAACATCGGCGCTTTGCTCTGACCACACTGAGGAACTTCGGCCTTGGAAAGAAAAGTATGGAGCAGAGGATTCTGGAGGAGGTCAAACATATCTGTTTACTACTGGAGGAATCTGCTGGAAAGTCAATTGACCCTCAGCATCTGTATCACCAAGCTGCCTCAAACATCATAGCCTCAATCATTTTTGGGTCACGATTCAATTACAAGGATGCATATTTCCAGACATTGATCACAAGTGTGGAAGATCTTACCAAGATTACAATTGGACCGTGGGCAATGCTCTATGAAATAGCACCAGTGTTGAGGATTTTCCCACTGCCATTCCAAAAAGCTTTTCAGTATTTTGAGCAAATCACAAAACATGTTCTTAAAGTTGTGGAGGAACACAAGACTTCACGTGTTGCTGGGGAGCCCAGAGACTTGATTGATTGTTACTTGGAGGAGATGGAGAATAAATCAGATCATCGCACCTCATTTGATGAGTCGCAGATGGTCACTTTGCTGTTTGACCTGTTTATTGCTGGAACTGAAACAACCTCTAACACACTCCGCACTTTAACTCTGTATTTGATGACTTACACTCATATTCAAGAGCAATGTCAGCGGGAGATCGATGAAGTCCTTGGTGCTCGTGATCATGTCACATATGAGGACAGAAACGCCATGCATTTTGTTCAAGCAGTGATTCATGAGGGTCAGCGTGTTGCTGATATTGCTCCTCTTAGTATGTTTCACTCTGCCAAAACCGACACTCAACTCAGGGGCTACAGCATCCCAAAGGGGACAATTATCATCCCATATCTGTCATCTTCTCTCAGAGAGGAAAGTCAGTGGAAGTTTCCACATGAGTTCAACCCTCAAAACTTCTTGAATGAAAAAGGAGAATTTGTGAAGAATGATGCATTCATGCCTTTCTCTGCAGGACCTCGTGTTTGTTTAGGAGAAAATCTAGCCCGCATGGAGCTCTTCCTCATCCTGGTCACTGTACTGCGGAGATTTCGTCTGGTCTGGCCGAAGGATGAAGGAGAGCCAGACTTCACATATATATATGGTGGGACTCAATCAGTGAAACCTTACCGTGTAATTGTAGAGCCGCGAATGCATGGAGAGGCTTGTAAATTTGTCGACTGAACATATGCTGCCTACTATTTCATGCTATACCAGGGCTGATTCGAGACATTTGGAGGCCCAATGCAAAATTTATATCAGAGTTCTGCACGGTCTCCTCTCCACCTTTCACAACAAATAAAAGCTATTGAATTA
>gi|195972997|ref|NM_001130672.2| Danio rerio si:dkeyp-73d8.9 (si:dkeyp-73d8.9), mRNA
TAAACAAGCAGCGAATGGGTTTTGACGTCACTGCTGCTGCCCTCTATAATAAGTTCAGACAAACAAACAGCAGAGCAGTTACTATTCAAGATGAGAAGATTTCTGATACTGCTCAGCGTTCTGCTGGTGCTGGAGGGAAACGAGGCTTATGAGCAACTAAACCAACATGAACAAAGAATTGTTGACAAGGCTATAAAACAAGCCAATGAGGAACTTGGAAAACAGCAGCATCTTGATTATTCTTCCATTTTACAAGCTAATGATGGAAAACGCATGCTGCATGTGTTATTAAAACCCACCTCATGTGAGAAGAAAACTCCAGCCGATCATCAGGGAAACTGTGAAATCCGACATAAGGCTAAGCCTCAGGTGTCTTGTGTTGCCTGTCATGAAGACATAAATTGTTTCCCTCTCAGAGAGCATGTAAAGACAACAAAAGCTATAAATGATTGTTTGACCAGTTTATCGCAACAGGGGGGAGGGCTTGTATTGTCCTAGAAAAAAAGAAGATGAGTAAAATGGAGGTTGTGTGAGGAAAA
>gi|57524465|ref|NM_001004644.1| Danio rerio zgc:101095 (zgc:101095), mRNA
GGGGAGAAACGATGAAGCAGTGCAGACGTTAGACCAACAACATCAAAACATCTGACAGAAATCAGCCGCACAGCTTTATTTACTTATTATTCAGCCGGCAATGCAAGCGGACGACGCCAGATATTTAAAACGGAAATATAAGGGTGGTAGTTTAGATGTCCACCCCACAGAAAAAGCCCTGGTTGTCCAGTATGAAGTGGAAGCCACGATCTTGGGTGAGATGGGAGACCCAATGCTGGGAGAACGCAAGGAGTGCCAGAAGATAATCCGTCTGAAAAGCCTGAACTCTAACACGGACATTGCATCGTTAGCAAGAAAGGTCGTGGAGGAATGTAGACTCATTTCCCCCTCCAGACTTCCTGAGGTGGAACAGCTATTGTTCTACCTGCAGAACCGCAAAAAATCTGCTGAAAAGAAAGAGAAGAAACAAATCAAGCCAAGAGATCTGACTCCTTTTGAGGGCATGGAGTTGGACGAGGAGGCCAACATTAATAACATAGATGACTATGTTGAGCTCCTGTATGAAGACATCCCTGAAAAGATCAGAGGAGCTACACTTATACTTCATTTGGCCCGTAATCCTGACAACCTGGAGGAGTTGCTGCAGAACGAGACGGCTCTAGGCGCGCTGGCCCGGGTCTTGAGGGAGGACTGGAAGCAGAGTGTCGATTTGGCAACCACCATCATCTACATCTTCTTCTGCTTCTCCAGTTTCTCGCAGTTCCATGGTCTGATCACTCACTACAAGATCGGCGCTCTGTGCATGAGCATAATTGAGCATGAGCTGAAGCGCTATGACCTATGGCAGGATGAACTGCAGAAGAAAAAGAAGGCTGGGGATGATGACCCAGACAATCAGAACCTGAAGAAAGAGTACGAGAAAGCCCTGAAGAAGTATCATGGACTGCTGACGAAACAGGAGCAGCTTTTAAGAGTGGCTCTGTACCTGCTTCTGAATCTGTCTGAGGACACTCGCACAGAGCTGAAGATGAGGAACAAGAACATTGTCCACCTTCTGGTGAAAACGCTGGACAGAGATAGCGAGGAGCTTCTGGTGCTGGTGGTGTCCTTCCTCAAAAAACTCAGCATCTTCTTAGAGAATAAGAATGACATGGCTGAAGTAGTTACAGTGGAGAAGCTGGCCAAACTGGTGCCCTGTGAACATGAAGATCTGCTGAATGTCACTCTTCGCCTGCTCCTCAATCTGTCTTTTGATACCAGCCTCCGCAGCAAGATGGTGCAGGCGGACCTCCTGCCTAAACTCACCTCAATGCTAGGAGACGAAGCGCAGAGACAGATTGCCATGCGCATTCTCTACCACATCAGCATGGATGACCGTTTCAAGTCCATGTTTGCCTACACAGACTGCATTCCACAGGTAATGAAGATGTTGTTTGACTGTGGTGAGGAGAGGATTGATGCTGAGCTTATTTCCTTCTGCATCAACCTGGCTGCCAACAGGAGGAACACCCAGATCATGTGTGAAGGCAACGGTCTGAAGATGCTGATGAAGAGAGCACTTAAGCTAAAGGATCCCCTGATGATGAAGATGATTCGTAATATATCTCAGCATGATGGACCGTCAAAAAATCTTTTCATTGATTATGTTGGTGACCTGGCGGCTCAGATTGGACTGAAGGAAGAAGAGGAGTTTGTGATTGAGTGCTTGGGAACGCTTTCCAATCTTACCATTCCTGATCTTGACTGGGAACTTGTGCTAAAGGAGTACAACCTGGTGCCTTATCTCAAAGACCACCTCATACCTGGCTCCGCAGAGGATGATCTCATTCTGGAGGTGGTAATCATGATTGGCACCGTCTCCATGGATGACTCTTGTGCCGTAATGTTGGCCAAATCAGGCATCATTCCTGCTCTAATAGAACTGCTGAATGCCCAGCAAGAAGATGATGAGTTTGTCTGTCAGATCGTGTACGTCTTTTACCAAATGGTGTTTCACCAAGCCACACGAGATGTCATCATAAAAGAAACGCAGGCTCCAGCATATCTCATTGACCTGATGCATGACAAAAATGCAGAAATACGCAAAGTGTGTGACAATACGTTGGACATCATTGCTGAATATGACGTGGAGTGGGGCAAGAAGATCCAAAGTGAGAAGTTTCGTTGGCATAACTCACAGTGGCTGGAGATGGTGGAGAACCGGCAGATGGATGAGGCAGAGCCTTTTATGTATGGAGATGATGGAGAGCCTTTCCTCCAAAATGGTGACATCCTGGAACGGCCAGACCTCTTTTACAGTGCAGATGGAATAATCCCAGCAGATGGTGCCATCAGTCCAGAGTTCTTCACCAACTATCAGAATGGAGACCTATTAGGACAGCAGGGCTTCCCCAGCAGTTCTTTGACAGACGGTTATGGACAGACCGGCGTGAATTCAGCACGTCCTGCGACAGCTTATGGCTTTCGACCTGATGAGCAGTTTTATTATGGTTATACCGCATCACGGTAGGAGAGTCAGGAACACCTAAAACCGCTGAAAACCAATTAAATGGATCTCAAATAATACTAGTTAGCTCTCTCTATCATTTCAAGTGAAAGCGACACTACTGATTTCCTTCATCGTCAGTATTTCTTTCTCTAAAATATGTGAGTATTTATTATTTATTTCACGTCTGAATGTGTTTTAAGCAGAATGTTCTCAACCAAGCTTATTTTGCAGCCCTCGTTTTGAGCATAGATGGTGTAGTTTCAGCTTTAACTTACTATGTATTGCTTGTAAACACTGGGGAAACTAATTGCCTTTTCTGTGCAATATAGCAAAAGTAGGATATCAGTTGCATGCTCTTTCAGTGAGTTAAGTTACAGTATGAGCATTAGAAAACCAATGTGTACATTAAATCTGTTTATCTGCATGACATTGGATCAAACAAGTATTGTACAAGCCACAAATGTACAATTGTCAACATTTCTTCTACTTCATGTTGTTTCAAATCTCATCTTTGGAAAACAAATAGAGTCTAAACATATAATATCAAAGCTTTCATGAAGAATTCATTGATGCTTGAAAACATTCATAAGCAGCAGTTTAATCCAGGTCTTCTGAGGGGACACAATTGCTTCATGTGATAAACTTGTATCTTTGTGATCTTTGTAGATTTGTAACAACAGCAGGATGAGCAAATAATGACATCATTTTCATTTTGCTTAAATTTTGCATATGTTTACATACACTGACTGACCATAAACGTCATTTCAATGATAGTGGGGCCCCACTGTGGTCTCCCTATGAAATTGCAACAGGTTTAAGTGCGTTTTAGATACAGCAGGTCTTAAATGCATCGCATCATAGTGACAACGGGAACAAAAACTTTCTACACTAATGTGATTGTGCAAAACAATGTTGCCTGTTATTTTGCCTTTGATACTGTACACATCTTGGCTTATTATGGTGCACTGCTATCTACTTCACACGCATTTTGTAATGTAGCCAAACTCAAGTGTTCTTTCGATGTGCATTTTAGTATTTATGATACTGAGTTTCATTAGTGCCTGGGAATTTTGTCGTAATTGCTGTTTTATATAAAATGCCTTTTTATTTAATGTGGTGCAATATCAAATACAAAGAAAAACATGTGTTAAAAAAAAAAAAAAAAAAAAAAAAAAA
>gi|41393170|ref|NM_201505.1| Danio rerio LIM-domain binding factor 3a (ldb3a), mRNA
AGCTATTCTTAGGCTGTCTGTCCAGTTCATCTGAGCAGAGGCTGTTTGGTACGTGCCCCGCCCCCTCCCAAATCCATTTTCCCCATCCATTTGGAGAAATTCTGTTGCTTAAACAATACAAAGGCTTTTTTGAACAATGACTTCGTACAACGTGTCACTCTCTGGACCTCCACCTTGGGGCTTCCGGTTGCAAGGAGGCAAGGACTTCAATATGCCCCTCACCGTTTCTAGGATTACACCGGGGAGCAAGGCGGCCTCCAGCAATCTGATCCAGGGGGATATCATCGTGGCCATTGATGGGGTCAGCACAGACGGGATGACACACCTGGAGGCCCAAAACAAGATCAAGTCTGCCAACTTCAATCTGGCTCTCACCATGCAAAGGTCAAAGCGACCCACCCCAGTTCCAATGGCCACACCAAGAATTGAATCTCCGATGCCTGTGATTCCTCATCAGAAGGTTATTACCCACGCTCCTGCCAACAATGAGTTCCTGCCCAGCTTCAACCCTATAGCACTGAAGGACACTGCCCTCTCCACCAACAAGCCCATCGAGGTGAAGGGGCCTGGAGGAAAGGCTACCATCATCCATGCCCAGTACAACACCCCCATCAGCATGTACTCCCAGGATGCTATAATGGATGCCATCGCTGGTCAGTCCCAGGCCAGGGGTAGCGAAATGTCCGGCAATGAAACTGACTCACAGCTATCTAATCTGCCAGTTAAAGAACGTGTTATAGACAGTGCTTCCCCAGTGTATCAGGCTGTCATCCCCAGTGAAATCGATCAACTTGGGCCCGCTGATTGGGCCAGAAGAGCCGCCCAGCTGCAGTCCAAGTCCTTCCGCGTCCTCGCCCACATTACTGGAACTGAATACATGCAAGACCCTGATGAGGAAGCTCTGAGAAAGTCAAGGGAAAGATTTGAATCTGAAGCCAAAGGCCCCCGTTTTGCTAAACTGAAAAACTGGCACAATGGCCTGTCGGCACAAATACTCAACGTGCCTCAGTAAAGCACCCCGACATATAGAGAAAGTTTAGAAAGGTGGCATAGACAGACTGCAGTACTGAAGTAAGAGGAAAGTCAAAGCATGTGAGAGGAAAGCAGAGAAGATGAAGATGAGTGTCTGTTGTGTTGTTTGACAGATCACTACAGTTTTGAGGTGTTCACTCTATAGTATAGATTTAGGAATAGTTGACGAGAATGTAGCCACCATTTAACTTCTCTCTTTTGTGCTGGCTTGATTGCTTTTTGGATGGTTGTTGAGAACACCATTGCACTTGTATATTAGATCCATCAGATAAAAGAAATGTGATCAAACTAAAAAAAAAAAAAAAAAAAAAAAAAAAAAAAAA
>gi|66472337|ref|NM_001020701.1| Danio rerio c10orf11 homolog (H. sapiens) (c10orf11), mRNA
CTGGGAAGAAGTAAAGCTTTTCATACGGAGAGTAGTTTAAAAGTTTATGTTGAAAACATAAAGCTAACCTTTCAGTCTTATGCCCAGAAAAAACGTCAGTGGGAGTCTTCGTTACATGCTTCTCTCCTTCTGAACTGTCATTTGACGGCAATGGCACACAACGAGTCAATGGTTGTAGTGAATGGAAGTCAGGTGTCCTGCATTGGGCATGACTGGGAAGACATTCCAGATTTTCTTGGGACAAAATATGGACAAATGGCTAGAAGATTAGACCTCAGCTTCAACCAGCTGAGGTCACTGACAGGCCTGAAAGCGTTCAGCCAACTGGAAGAGCTGATTGTGGACAACAATCTTCTCGGAAATGACCTCCGGTTGCCCAGGTTACCACGGCTCCATACCCTAACGCTCAATAAGAACCAACTCACCGACATCGAGGCCCTGCTGGAGCATTTGGTGGAAGTGACGCCAGCCCTGGAATACCTGAGCCTTCTGGGAAACGAGGCCTGTCCCAACCAGCTGGTCAGCATGGATAAAGATGAGGACGACTATCAGAGATACAGGTACTTTGTACTACATAAGCTGACAAATCTGAAGTTCCTGGACACCAGGAGAGTGACCCAGTGGGAGCGGTCAGAGGCCCAAGCACGTGGAGCTTTCATGAAGGTGGTCAAGCCAAAAAATGACCAAGACACTGCCAGTGATACGAGGTCTGAATCCATTGCCACGCCTTACACACCACTGCCAAGAGGATCCAGAGATGCCCGGAACCATAAAGGGGTTTTCACCAAGTGCCGTTATGTCTACTACGGCAAGCACTCAGAGGGCAATCGATTCATCCGCAATGACCAGCTCTGACTGACAGACAGGTCAGTGGATAGACACGCGAGGAGGATTTACAAAGATATCCTGAGCATATTATTATAAATATACATGTTGCCACACGCATTTTAAGCAGCCAAACACAGCCCTCTAGTGCCGTCTGCTGAGTGTGCCTTCCCTGCCAGCTCCCATCGCTCTCGCTCCATCTGAGCCGTGCCATCCAGATTGACATGATTGCCTTTAAGCAGCCCCTGCTATGGCGCGGTGACAGACACACACACGCTGCCCAGCGCTCGTCCTGACAGCCACGGCTCCATGATGGATTGCCTGGTCCAAATGCTGCTCTCCCCAGGTCAAAGGTCCCACCTGAGGCTTCAGGCTGCCCACACGGAAGCCCAGGATGAGCTGCTCTCAAAGTCAAAGCCAAAGTTAAAAAGAAAGATCAGGGGAAAGTGACGCTGTTGTTGTAACTTCCATTATTAATAGCGAAGCTTCTCACATGGTTTTAATTTACAGTAGACAAAGCTAATGCAGGGATAATATCAATTTGACGCACTGCAAGGCCTTCAAAAATGAAATTAACATGATTTGTGTCACCCAAATTAATAGATAAACTAAAATGAAGTTAATATTAGTGTTTGTTTACATTTTTTCAGCCTATCTTAAAGGAATAGCTCATCAAAAAAAAAAAAAAAAAA
>gi|189536492|ref|XM_001332092.2| PREDICTED: Danio rerio c-C chemokine receptor type 5-like (LOC792585), mRNA
ATGACTGATAAACACTGTCAAAGCCGCTCTGAGGTTGTAGAGATCAGCACTAAGATGGAAGCGTCCAACTCAACACCACTTCCCTATGAAGACTATTCACCTGGTGTTTGGCAGTGCAGCCCCATTGGCACCAATGATTTTGGAAGAACATTTCTTCCCCCATTCTACTACATCATCTTTATCATCAGCATTCTGGGTAATGGAGTGGTTCTGCTGGTCGTCCACAAGTTTGAGAAGATGAACACGATCACAAACATCTTCCTCATCAACCTGGTGGCCTCCAACATCATCTTCACCCTCACGCTCCCGTTTTATGCGGTTTATCACTCCAGTGAATGGATCTTCGGAGAGCCTATGTGTAAGCTGGTGACCAGTGCATACTATCTAGGGTTCTACAGCTCCATCCTCTTCCTCACGCTCATGACATTTGACAGATACCTGGCTGTAGTTCACTGTATAATGGCCAATAGTCAACGCAGAAGCATCTACGCTGCATCGTTATCTGTGGCCGTCTGGATTATTAGCCTTCTCGCAAGCCTCGAATATCTCATCTATTTCACGGTTGAAGAGTCCCAAGTGGGTGGACTGTCATGCAATGACCCGAGAGTTGGAGAGTGGAAAACCTTTGCCCTCTACAAGCAGTTTGTGTTGTTCTTCCTCTTCCCGCTGGTTGTGTTTGTGTACTGCTACTCCAGGATAACACTAACCGTCATGCACACTCGGATGGTGAAGAAACACCACACCATACGGGTGATTTTTGTCACAGTGCTGATGTTCTTTGTGTTCTGGAGCCCGTATAATATTGTGTTGGTTATGAGAGAGTATAAAGATCCAAACGACTGTAACAGCAACCTTCCGCATGCAGTGTACGTCACTAACAACGTCGCTCGCCTGTATTTCTGCATCAATCCCGTTTTTTACATCTTTCTGGGCAGAAAGTTTCAGAATCGCGTTCGGGAAATGTGTTTGAAGCAGGACTCGTGTTTAACGAGGCAGATTTGTGGCGGCAGAAGCATCGGGTCATCATCTTAA
>gi|326678983|ref|XM_003201168.1| PREDICTED: Danio rerio hypothetical protein LOC100536202 (LOC100536202), mRNA
GTGACGGTGAGACGCATTAGAGGCTCGTCGCTTTTCTCTCGCCACTGCTGGAATGGACGCGGTTCAGCTTCACCAACGCGCCTCTCGCCGGAGCATAGACTCCCACTAGAGCTCAGACGCGCATTCAGGATTCATTAAGTTCGGTCGGACTGCAAAAGCTTTCTGTAAGAAACATGTAAAAGGCGTCGGACGCCGCTGGACCATGTCCACCTTCCCAAGCCATGACTGGTGCGCGCAAGAATCCCTCGTCATCTCATGGTCAATGTGTGTAAGGAGGCCTGTGGTGTGTGTCACTGTAATGCTGCTGTTCACAGTGGCCCACAGTAAACGCTCCTGTGATTATTCAGTGATCATCAGCACCTACAAGGCGCTCATCCTGGTCGAGCTCCAAGCCCTGAATCTGACTGGTTCGTTTGACATATCAAAAGAAAAGGACCACTGTCCTGAGAAGGTACAGCCTGAGAAGGTACAGCCACTCGCATATGCTTACATGTTCGCTGCCTCCTGCGGTATATCTATGGCAGGACTCAGATCTTCAACTGCTTGAGTAACAGTCGGATGCAGCAGCAGTCAGACCGCATGACTGAGGTGGTGAAACAAATGCAGAGGCTCCTCACACAAGACTGCCTCAAACCGCAAAAAATGAAAAAAGCATCTTGTAAACCGGTGAAGAAGCGCAGAGGACGGCTGCGGCAGAGACTGAAGCTGATGAGGATGATCATTAACAGCTGGCAGAGGCTACTGAGCGTCACGGCTTATTAAACTACACACTGCTCTCAGTTCAGCTCCAGCACACACTATTTAAAACACTATGCACCTTCACCATTATTTATTCACCTTGAAATACAAAGAGTTTTGTCAGTGAACCGATAAGCTGAGGTTGTGTCGAAACACATACAGTTCTCCTTCTGGTTGTATAGCATATGATTTATGCTAGTTTTTTTTTAAAGC
>gi|326674481|ref|XR_117845.1| PREDICTED: Danio rerio zinc finger protein 91-like (LOC100334362), miscRNA
ATGAAAGTCTGCTGTAAATTTACTCACCCTCAGCTCATCCATGATGACCAGATGGAGGCGAATGAGCAAAGAGAAGAACTGAATGAAGAGGACGAGAGACGAAACTTCGAGACTCAGAGAACTAAAACAACACATCTGCACAGCTGTCTTCAGTGTGGAAAGAGTTTCAGAAGAAAAGCCAAACTGAAAAAACACAGAAAGACTCACGCTGGAGAGAAACCGTACACCTGTACTGAATGTGGAAAGAGTTTCTCACAGCTGGACAGTTACAAACGGCACCAGAAAACACATGAAGACAAGAGAGATCATGAGTGTTTGCAGTGTGGGAAGAGTTTTACTACAGCTGGTAATCTGAAAATCCACCAGAGGATTCACACTGGAGAAAAACCTTACAAGTGCTCATATTGTGAGAAGAGTTTCAGCCAGTCAGGAGACTTGAGAAGACATGAGCGAATTCACACTGGAGAGAAGCCGTATCACTGCACTCAGTGTGGTCATGATTTTAGATCATCATCAGAGCTACAAAACCACATGAGAATTCACAGAAATGAGAAGCCTTATGCATGTCTGTTCTGTGAAAAGAGATTTTCACAACTGGGTGATTGTAAACGGCACCAGAAAACACACACTGGCGAGAGAGATCATGAGTGTTTGGAGTGTGGGAAGAGCTTTAATAGAGCTGACAATCTGAAAATCCACCAAATGATTCACACTGGAGAAAAACCTCACAAGTGCTCATATTGTGAGAAGAGTTTCATTCAGTCTTCACAGCTGAAAAAACACGAGCGAATTCACACTGGAGAGAAGCCGTTTACCTGCACTCAGTGTGGTCATGATTTTAGATCATCATCAAATTTAAAACAGCACATGAGAATTCACACAAATGAGAAGCCTTATGCATGTCTGTTCTGTAAAAAGAGATTTTCAGATCTGGGTCATTGTAAACAGCACCAGAAAACACACACTGGCGAGAGAGATCATGTGTGTTTGGACTGTGGGAAGAGCTTTAATAGATCTGGCAGTCTGAAGATCCACCAAATGATTCACACTGGAGAAAAACCTCACAAGTGCTCATATTGTGAGAAGAGTTTTATTCGGTCTTCAGAACTGAAATCACACGAGCGAATTCACACTGGAGAGAGGCTGTATTGCTGTCCTCCATGTCAGAAGAGTTTTAGATGGTCAGAAAGTCTTCTCAGACACATGAGGAAATGTAAAACTGATGACTACAGAAGACAACATTTTAAAGAGGAAAAGGACAGCATGAGCGATCCAGAAACACCCAGAATGAATCATGAATATGCCGAGGAGCACACAGACCAGATGGAGGTGAATGAGCAAAGAGAAGACCTGAATGAAGAGAAAGACAAACAAAGAACCAAAACAACACATCTGCACAGCTGCCCTCAGTGTGGAAAGAGTTTCAGAAGAAAAGCCAACCTGAACATGCACAGAAAGACTCACGCTGGAGAGAAACCGTACACCTGTACTGAATGTGGAAAGAGTTTCTCACAGCTGAACAATTATAAACAGCACCAGAAAACACATGAAGACAAGAGAGATCATGATTGTTTGCAGTGTGGGAAGAGCTTTACTAGAGCTGGAGGTCTGAAACGGCATCAAATGATTCACACTGGAGAAAAACCTCACAAGTGCTCATATTGTGAGAAGAGTTTCAGTCGTTCGGGACACTTGAGAGTACATGAGCGAATTCACACTGGAGAGAAGCCGTTTACCTGCACTCAGTGTGGTCATGATTTTAGATTATCATCAGATTTGAAACAACACATGAGAATTCACACAAATGAGAAGCCTTATGCATGTCTGTTCTGTGAAAAGAGATTTTCACGTCTGGGTCATTGTAAACAGCACCAGAAAACACACACTGACGAGAGAGATCATGTGTGTTCGGAGTGTGGGAAGAGCTTTATAAGAGTCGACCATCTGAAAATTCACCAGAGGATTCACACTGGAGAAAAACCTCACAAGTGCTCATATTGTGAGAAGAGTTTCTGTCGGTCTTCACATCTAAAAAGACACGAAGGAATTCACACTGGAGAGCAGCGGTATTGCTGTCCTCCATGTCAGAAGAGTTTCAGAAGGTTAGAAAATCTTCTCAATCATATGAAGAAATGTAAGTCGTCTCGTCACATAAACTAGTTTTCGTGTCAAATTCATTCAACAACGTTGACTGAGATGAGGAAAAGGTTGAAACAATCTGAGAACTGCAGTGAAAACTTTGCGTTGGTGTTGTTGTCTGATTAACAACCATTTTTGTCATTTATTTACTTATTTTTATTTTATTGTGTTCTGATTTTTCATGCCTTGCCTTGATAGCATGCTTATGGATTAATACAATTTTATATTAAAGCTTCACATTATGGTTCTCTTTTGATTTAGATTTTTTTTTTTGCATTTGATTTTGGATTATTACATTTTATATTAAAGTTTTTTTATATTTGCATATTTTTCGAACTTCTGAATTGAATGTAATTATGCATCAAAATGTAA
>gi|41053518|ref|NM_200823.1| Danio rerio zgc:66125 (zgc:66125), mRNA
AGAAATAAACGCTATTCCCGGATTAATCCATCTGGAACTTTTATCGGCGTCTATTTGAGTCTGTTTAATATAGCACTTTCATGCGAGGGCGACTAGGATTATGAATTATGTCGTGTAGTTTGAAACTGTTGTCGATATTGTGTAAGAAATAACGTTTAATGCGCTTTTCTCTTCGAGCTCCATAGCGGTTGACGCAGAGCGGAAGAATGACCAAGGAGGACGAGAAGGCCATTCCCGTGAGGGTTGCATTGAGATGCAGACCTCTGGTGCCCAAAGAGATCAATGAGGGATGCCAGTGCTGTCTTAATTTTGTACCCAGTGAACCTCAGGTGATTGTTGGCAACGACAAGGCGTTCACTTTTGATTATGTGTTTGACCCCACAACAGAACAGGAGGAAGTTTTCAACACTGCTGTGTCTCCTTTATTATCTGGACTTTTTAAAGGTTATCACGCCACTGTTCTGGCCTATGGGCAGACGGGATCAGGCAAGACGTTCTCTATGGGCGGCACTTACACGTCCGAACAGGAGAACGAGCCCACGGTCGGGGTGATCCCGCGAGTGATACGACGAATCTTCCAGGAGAAAGCTAAACGCACAGACTGTGAATTTGTGCTAGCTGTATCTTACCTCGAGATTTACAATGAAGAGATACTGGACCTGTTGTGCACATCAAAGGACAAACCGGTCATCAGTATCAGAGAAGATCCTAAAGATGGCATTAAGATTGTAGGCCTGACAGAGAGGGACGTGTTGAATGCTCACGAGATGGTGTGTTGTCTTGAGATGGGGAACTCTGCAAGAACAGTGGGCTCAACAGCCATGAACGCGGCCTCGTCCCGCTCACACGCCATCTTTACTATATCACTGGAGCAGCGGCGCAACGGAGACAAGACGGATGTCATGGTCTCCAAGCTGCACTTGGTGGATCTTGCTGGATCTGAGAGACAAAAAAAGACCAAAGCAGAGGGAGATCGACTGAAAGAGGGAATCAGCATTAACCGTGGTCTGCTGTCTCTGGGGAATGTGATCAGCGCTCTGGGGGATGAAAGCAAGAAGGGCAGCTTTGTGCCGTACAGAGACTCCAAATTAACACGACTCTTACAGGACTCTCTCGGAGGAAACAGCCACACTTTAATGATTGCGTGTGTGAGTCCAGCCGACTCCAACATCGAGGAGACCATCAACACACTGCGTTACGCCGACCGTGCACGAAAGATCAAGAACAAACCCGTCCTCAATGTAGACCCACGAGCAGCAGAGATGAAGAGACTCAAACAGCAGGTTCAAGAGCTGCAGGTGATGCTCCTTCATGCCCGCGGTGGTGTCGCTCCTGTGCTGAGCGGGTCTGAGCCAGCGGAGAACGTGTCGAAGGTCCTGGAGCAGAACCGCAGTCTGCAGGATCAGAACAGCAAACTGAGCCGAGAGCTGAGCGAGTCTGTGGGACAGACGGCCGCGATGTTTGAGAGGATGCTAATGATGGAGCAGACCAACGAGAAACTGCAAAGCAAACTGGATGAGCTGAGGCAGCACGCAGCGTGCAAAGTGGACCTGCAGAGGCTGGTGGAGACTCTGGAGGATCAGGAGCTGAGGGAGAACGTGGAGGTGATCCAGAACCTACAGCAGATCATCCTGGAGCTGCAGAGGGAGAGTGCTGGGATTGCTGCCACCATCGATGCCATCACATCAGGCAATGCTTCATCTCTGGAGGCAGCTGCACACTGTTCTCCTTCTACTGCGGGAGCACAAGCCGAGATCTGTCCAGGACAGGACGGTGCTGTTCCTGAAGCCAAAGACTCTCCTGAAGCATACACGGCCCAGCATGCACTGCGGCAAGCTCAGATGTCCAAAGAGCTGATTGAGCTCAATAAAGTGTTGGCTCTGAAAGAGGCTTTTGTCAAGAAGATGTGTCAGAATGACAGCCATCTGGAGCCCATGCAAACACAGTACCAGGAGAGCATTCAAAGTCTGCAGGCTGCGGTCGGCTCTCTGCAGAAGGAGAAAGAGGATCTTGTCCAGACTCTGCAGTCCGCCAAGAAGGACACCAATCAGGCCAAACTGAGCGAGCAGCGCAGGAAGAGGCTTCAGGAGCTTGAAGGACAAATGACGGAGCTAAAGAAGAAACTGCAGGATCAGTCCAAGCTGCTGAAGCTCAAGGAGTCGTCCGTGCGCAATGTGGCCAAACTCAACCAGGAGATTCAGGCCATGAAGTCTCAGCGTGTGCAGCTCATGAGGCAGATGAAGGACGACTCGGAGAAATTTCGCTTGTGGAAACAGAAAAAAGATAAAGAAGTCCTGCAGCTCAAAGAGAAAGATCGTAAACGCCAGTATGAGATGCTGAAACTGGAGCGAGACTTCCAGAAACAGGCCAGCGTGCTTCGCCGCAAGACAGAAGAGGCTGCTGCTGCTAACAAGCGTCTGAAAGATGCTCTTCAGAAGAGGAGTGAAGTTGCAGAGAAACGCAAAGACGTCCAGAACCGAGGAGCAGAGAGTGTTACTAACAGAGTCAAGAACTGGCTGCTGAATGAGATCGAGGTGCTGGTGAGCACAGAGGAGGCCCGGCGGCACCTACAGGACCTGCTTGAGGACAGGAAGATGCTGGCGGAGGAGATCTCACAGCTTCGCCAGCAGATGGAGGCGGGAGAGAAACCGGTGTCTAAAGTCCGGCGTCGCACCCTGACCATTTCTGAGTTGGAGGGTAAGTGTGAGCTGGAGGCGTCCATCAGTAAACAAGTGGAGAGTCTGGACACAGAGATGGCCCTCAGGAGCGCTCAGATCGCAGATCTCCAGCAGAAAGTTCTGGATGCGGATAATGAGGGCCGGATGAAGCAGCGCTGGGATTCAATCACAACCATCATAGAGGCCAAGAGCGCCCTGAAGATCCTCATGGCGGAGGTTGTTGCATCCAAGACATTAAATGCGAAGCAGGAGAGCGAGCTGCAGCAGGAGAAAGCCAACCTGCTGGACATGCAGAAGGTGTTGTGTGACGAGCGCAAACTGATGTCGGCCATGGACATGGAGCACCAGAGTCACCTGGTGGAGATGGAGCAGAGACACCAGGAGAAGGTTTTGTATCTCCTCGGGCAGCTCCAGAATAAACCAGTGGCGCTAGAGGAGCAGCAGGAGCTGGTGTCCAAACGTGAGCAGGAGCTGCTGCAGAGACTTCAGTTTCAGGAAGAGGAAATCGAAAAACTGCGAGAGCTGAGTGATCAGAACCAGAAGCTGAAGGAGGAGAATGAGCAGTACAAACAGAAGTTGCATCTGGCGCAGCTGACCAGTGCGAAGAAAGTGCTGTCTGCGGTCAACGAGTCGCCGGATACATCTTTCGAGTACATTCCACCAAAGCCCAAAGCTAAGATGCACTCGACGGCTCGTGCGCGGCAGCAGGAGCCCATAGATCTGGACGAGCTCATGTCTCCATCAGACTCAGAGAAAGAGGAGGACGAGTGGCGTCCAGAGAAGGCAGAAAAAACAAGGAGGGGATCCAAGAAGGCCAAACTGAATGGCTGTGCGTGCCGGGGCCGTTGTGTGAATAAACTCTGCCGCTGCCGCAAGGGAAAGATGACCTGTGGGGAAAACTGCCTGTGTGACCATGAGAAGTGTCGAAACATGGAGAACCGCAGCAGTGTGGATCTGAACGAAACCACTGATGTGTTTAAAGACTCCTCTGTCCTGCCTGAAGACCCCACAGCTGTTGGATCCAGAGACGCCACTTTCTTCACTCCGCCCTGCGTCCCGCCCACTAAAAAGGAGATTGGAGAAGTCTGGCAGCTGCCGGCGGACCTGAAGCTGGAGAAAAAGCCTGTTCCTGCAGAAAACGAGAGGGAAAGCGACAGCGAGGACTCTGAAGGTATGAACAACACCAGCAGCTTCCTCCGCAGGAACAAGAGAGGCCTGAGCAACTTCAAAAACAGCTTCTTCTCCGGCTGCACACCCATACGTGAAGAGCATTAGCACGCTAGCATGTGTCGTCTTGTCCTTATGTCTTCTTTCTATGTGATTTTAAAGGGTTGGATCACCTAAGGGTGGACGTTTTCTTACTGTTTACCCTCCCTTAGGTTCTTGTGAACCTTTAGGACTTGCTTTATTCTGTTCGACTCTGGAGAGGGTGTTTTGGTGAATGTTGGAGGCCTGTGGCCGTTGACTTGCACAGTGGGGGAGGCATCCTGTGGAAGTCAATGGTTACCGGTTTTCAGCATTCTTGAAACTATTTTTCTTTTGTTAAACACAAAAGAGGATATTTTGAAGAATGTTAAAACCGGTAACCATTGACTTCCATTGTAGGTAAAAAAAAAAACTGCTGTGCGGGTCAATGGTTACAGGTTTTCAGCATCCTTCAAAAGTATTTTCCTTATTCTGTTCAATTAAAAAGTATTTTGAGGAATGTTGGAAACCTGTAGCCATTGGCTTGCATGGTAGGAGAACAGAAATACAATGAAAGCCAATGGTTCCCGGTATTCAGCATTCGTCAAAAAATATTATCTTTTTTGCTGTGATATTTGTGAAGAATGTTAGAAACCTGTAACCATTGACTTCCATGATAGGAAAAACTAATAGTGTGGAGGTCAATGGTTGCCGGTTTTCTTCAAAAGGATCTCTCTCTCTATCTTCTGTAATTGGCTTAAATAGTGGGAAAGCACAGATGCTATGGAAGTCGGTGGTTGCCGGTTTTCAGTATTCTTCAAGATATCTTTATTCTGTTCAACAAAAGAAAGGATATTTTGAAGAATGTCAAGATCTGTAATCATTGACTTCCATATTGGGAAAAGAAATAAAATGCAAGTCTATATTTACAAATTTTTCATTATTCTTCAAAAGTATTTTTCTTATTCTGTTCAATAAAAAGAGATGTTTTGAGGAGTGTTGGAAACCTGTGGCCGTTGACTTGCATGGTATTTGTTTTTCTTACTATGGGAGTCAATGGTTCCAAGTTTTCTTCAAAAGGGTCTTTCTTATTTTGTTTAACACAAGAAGATATTTTGAATAACGTTGGAAACCTGTAACCATTGGCTTGCATATTGGGAAGAGCAAATGGTGTGAAAGTCGATGATTGCCGGTTTTCAGCATTCTTCAAGAATGTCACAGCACAGGAGATAGTATTTTTGAAGAATGCTGAAAACCTGTAGCCATTGACTTCCGTGGTATGTTTTTCCTGCTGTGTAGGTCAGTGGTTGCAGGTTTCCAGCATTTTTCAAGGTATCTTCTTTTGTGTTCAACAGAATGAGGAAGCTCATGAAGGTTTATGATAACTGGAGGGAGAGTGAATAGTGAGTGGACGTTGATGTTTGGGTGAACCGCCCCTTTAAGTGTATACATGTGTTTGTTGATTGGCTAGTTGTAATATAGTTTCCAGAGTCTGCCATTGATTGGTTAATGCACTAACTAATATGAACTGCAAATGTTACGGATGGTTTTATAGACTTTTAACAAATCTGGCTGTATGATGTTGAACAGTCATGGTTGTAGATGATATTCCTATTAAAATCAAGTGACTTAAAAAAAAAAAAAAAAAAAAAAAAAAAAAAAAAAAA
>gi|326679817|ref|XM_002667184.2| PREDICTED: Danio rerio hypothetical protein LOC100333825 (LOC100333825), mRNA
ATAAACACGAAGGCACTTGACCCGATAAACAGCAAACAGTAACAGCACGCAGATCTTTTAAAGATGCTAATGAGGTCGTAGTCGTGAGGAGACGATCACCACAGTGGTGAAGAACACGCGCATGAAGAGACATGCATCTCCACGACCATCACCGATGGGAGCTTTCCGTTCAGAGACGCCCACACCTGAACCACCCAGACAGAGACGAACCATGGCCAGGAAAACCGTACCAACACTCTACGTCCCGGAGGCAGAAGGAGCCACCGCTAGAAACCCCAGATGGGTGGAGGTCGAGGAAATCATCGAGTATAAAGTCAACAAATCACCCAAGCTACCAAGAAGAAGGGGCATTTCTCCTGGCAAGCGGTCATCGCCTGCCAACCCAAACACTAATAACTCCAACAACAAGTTGGTAGAGGCTACATTAGGGGCTGTAATGACTCTTCAAGCCTCGTCAGATGATGAAGACACTGAGCAAAATGTTGCTGAAGTGATGGAGAGCATAATTGGCGAAACCAGTGACCCTGATGGAGACGACAAAGGAACCATTATCTTGGAATCTGAAGATGATGAATTCGGCAATCGAGATTTTAAAATGCTGAGCGATGGGAATAAAGTCCTCACTCTTGAAGATCTGGAAGATTATATTCCTCAGGAAGGTGAAACATTTGGCAGTCATCCCAACCGGCAGATCCCTGAGGAGAAGCCAAGCCAGATCTCGGTGTTGCAGAGGGAGGTTAATGAAACGGTGATTGGAAAACCTATTTTATTGAACGTCGGACGTCCGGTGGCACCTCCAAAACCTCGCACGGGCTTCTTCGGCTCTTTCAAGGAACACATTTCCAGCATGTTTACTCCGGGTTCGTTGGCCAACACGGGCTCCCGGTCAAGACAAGAGAAGAATATCCCTATTCATGTGATGGGAGGATCTTCATCCGGCTTCGCACATCATGCCAGCAGCGCTGCGAGGTTTGAAGTCCAGCCGACGTACTGCTCCGAGGTCCAGAGAGGAAAAGGAGGAGGTCTGCAGAGCTTCAAAACGCAAGTTTCTGCACAAACCCACAGCTACACACCAGCCGGACAGCTCACTCTTCAGATCGACAAGAACAAGCCAACTGGAAAGCAGTAACGAGGAAACCGCTCAGGACCGCTCCTCGCGTTTATCATCAGGACATTCGGTAGACCTAGTCTTAAAATGGGAACATTTCTGTCAAATCAGAGAGAGAGTTTTATTCAATAGCAAGGCTTCTGCTAACAGCAGATCATTCCATGTTGTTGAGGCGACGCTTTACATTGAATGCCTTTAAATCTGACCTAATGAAGACTTTTTAAGACGTCCAGTTAGCATGGAATCACGCAGCTGAGAATGCCAAATCTGATACAACATCAATGAGCAAATACAGAAAGTCTGAAGAAAGCCAAATCCAACTGCTTTGGACTTTAATAAGATTGTGGTTATTATGAGGTCCTTTTACACCTGGTGGTCAAGATGGATTTTGGTCAATCTGATCACAAGCGTATGATGCTAAACTCAGTTTTATATAGTGTCCAGAAGGTTTGAGTTTGTCCACTATTAAACATTTTGAGCAGCAGTCAATAACATGATTGGTTACATAGTGTAGAGACTCGTAGTGGATCGTGTTCAAATAAGACAACCAACTGTCAGTCTAATAATCTGATTTTCAACATTACAGGATATGTTGTTGAATTGCTGTAAGATATTGTAAGTTTGGGTTGCAGGTAGGAATGGGCCGGTATAAGATTCTGACGGTACGATAATTTTGGATAAAAATATCACGGTTTCACGGTATTGTGATTACTGCTCTGAAATACATTCTTTTAAACAACTTTTTTCCCTTTTAAAGACGAAATATTTTAATTAGAGAAACAATTTAAATATGTTGGAGCAGTAAACATGTCAGGCTGAATAATTCAGATGAATTATTGACTTCTGCTGTCTTTATTAGTTTCAAAAACAGATTTCTTGACCATTTAAAACGGCATCTTTGGATATCTCTTCTGCTGGAGATACTGCTGTCCTTAAAAACTTAAATAAAAAACCTTACATTTACTTTAGGAATGTTATTACAGAAAAGTTTTGCGGTTTTAAAACCTTGATTTTTCCAAACCACGGTTTAACTTGAAAATCATCCCATGCCTAGTTGCAGGTATTCAGTAAAAAAAAAAACAATTATCTAATTTGTACATTTCAGTATGATCTGCTCATCCCCTGATGACTGTGGGCTT
>gi|326673914|ref|XM_003199980.1| PREDICTED: Danio rerio hypothetical protein LOC100535777 (LOC100535777), mRNA
GATATATTATACATCATCATCCAGAAGAACACACCGCCGCTGGAGCTCCAGAATCCCGCGGAGGATACAGAACACACCGGCCGGCCATGGAGAACAGCAGCCGCTACAGGAGCGCGCTCTTCGGCCACGGTGAGGAGCAGAGACGCGATGATGAGACTAACTTAAAAAACAGCAGATGTGGGTCTTCATTGAGAGCCGTCTTTAATGCCAACTGACCCATAAACCTGTCCCTAACATTAACTGGCCCACACCAGTTAATCTGTCCTTAACCATCATCTTTAACCCACCTATACCAGTAAATCTGTCTCTACCCGTGACCCTGACAACGCCTGCTCTCAGGTGCGCATGGCCGACTCCTCTCTGTACGACATGCTCTCCTGGGGACTGGTGGCACCAGACCATCTGTGAGATGTGTGGAGTAGCAGAACTCGACCTCTTCGCCTCCAAAGACAACTCTCACTGCCTACCATATTTCTCAGTGTAACAGGATGGCCTGGCCCACGACAGGCCAAGCGCTCTCCT
>gi|194578814|ref|NM_001130662.1| Danio rerio zgc:193699 (zgc:193699), mRNA
TGACACAGAAGGACGGAGCCTCGCTCTCTGGGACGTCGTTGAGCACCAGACCAAAGCAAACCAAACCAAAGAAAAAGTAGCGAGTGAGCTTAAGTGGAAGTGAAACTAACAGCAAGAGATCTGCTCCATATGGCGACCAGCAAGAGTAAGACGAGTCTCCGAGAAGATCTGACATGTGCCATCTGCTTTGAGCTCTTCAAGGAGCCAGTGATGCTGGGTTGCATGCATCACTTCTGCAGGAGATGCATTGTGTCCTATTGGAAAAGTGTCAGGAGTCCTGTAACCTGCCCTCAGTGCAGACAAGAGTTTCCCAACAAATGCTGCTTTCAGGCCAACTATTTAGTTGCTAATCTGGTGGAGAAGGTTAGGGCCAGCTCCTCGCCTGCATCGGTTAAGTATCTGGAGAAGGAATTAAACGACTGTCTGGAATCACAGTGCTCCATGAAAGACTCCTACATCAGTATGATCCGCAAAGACAAAGATAAGATGGAGAAAATAAAAAAAACAGGAGCAGAGCTGCAGGGCCGAGTGCACAACGACTTCCAGGCCCTGCATCACTTCCTGCGGGTGGAGGAGGAAGCCATGATTGAGGAGCTGAAGAGGGAGCAGGAGGAAATGCTGCAGGGTCTGGAGCGACATCTGGAGGCCCTACAGGTGGCCATCAGAGACGTGGAGAAGAACATCAACATACTACGACAGACCGCCGGCAGCACAGACCAATCTGTACTTGTAGAGCTTCCAAAGTTAAATTCCAGATCACCTCTGCAAGAGCTGAATATCAACCTGAATTCCTTCCGAAGCAAAAGTATTGCTCCTCTTCAATACATTGTGTGGCGAAAAATGTTTCAACATTTGAATCCAGGCCCATCTCCATTGATATTTGATGAGGACACGGCTCATCCCAGCCTACAGCTTTCCAGGAACAAAACCCAAGTGATTGAGAGCAACCAAATGACTAGTTACCTGTGTGATACCAAACGCTTCCTCCAATGCGTCAACATCCTTGCAACAGAGGGCTTTCAGTCAGGCAGCCATTACTGGGAAGTGGATGTTAGTAACAATCCTAAATGGGACCTGGGTGTTGCTCTGGAATCTGTGAATCGTCAGGTCAGAGTCAAACTGTGTCCTGATAACGGCTACTGGACCCTGCGGCTGCGTGATGCCAACCAGTACTCAGCTGGCACTCAGCCATGGACGCGGCTGACCGTGATGACCTCACCTTGCAGGATTGGCATTTTCCTGGATTGCGAGGAAAGTAAAGTGTCCTTCTATAATGCAGATAACATGACACTGCTGTATTCCTTCTCCAGTGGGCCGAGAGGAAAAGTCTTCCCCTTTTTCAGCACATGTGTCAGTGAACACGGCCAAAAAGCCCAAGCCATCCGCATCCTCCACTTCCCTTTTGAGTGACAATCTGACATGTAAAAAGCCATCTATATGTCTATATCCAGCTATGATGACCAGTGG
>gi|192455687|ref|NM_001128708.1| Danio rerio zgc:194252 (zgc:194252), mRNA
TATCCCACGGCTGAACTGGAGATCATGAAAGCTTCGATTACACTGCTGTTTTTTTTTAGTCTCTTTGGAGTCTCTTTGGGCGCATTTAGACTTCACTTCTTCGTCAATAAGACTTTGTCTTGGCAAGATGCGCAAAAATATTGCAGACAGAACTACGACGACTTGTCCACCGTCGGAAGTAAAGATTTGGAGGCCTTATCGAGCAATCCTCTGATTAAAGAGGATTATTTTTGGATCGGACTGCAGAATAACCGTAACCAGTGGATCTGGTCCACAGGCGAGGAGGCAAGGGTGACATTTTGGGATAAAGGAGAACCAACAATTCTACTAGGAGGCAACTGTGGGGGTGTCAATAAAAACACATTTAAAGCATCTAACATAGGCTGTAATGACCAGCTGCACTTTTATTGCATGTTTGTGTTTGAGTTGATCGTCATTCATCAAGAAAGCACATGGGAAGAAGCTCTGCTTTACTGCCCTCAACACTACCTCGGTCTGGCCATAATAGACTCAAAGGACATGATGGTAGAAGCCAAGATAAACAGCACAGAAGCTGATACAGATGACTTGTGGATCGGCCTGCGCTTTCTAGCTGGGAGCTGGTTTTGGGTGAATGGAAAAGGTGTTGATTATAAAGCCTGGTCTTCAAATGGAGAGCTTCAGTGTCCTGCTATGAATCAGAGATGTGGAGTTTATAACCGAGCAAAGGAGGTTTGGACACCCACTGACTGTGTGCGGAGACTCAACTTTCTGTGTGTCAAGAGGAAATATATTAATTGATTGCATTTATCTTGAACAGTAGTAACACTATACTGGGAGTTTTGTCCAATGTCTG
>gi|326665686|ref|XM_003198038.1| PREDICTED: Danio rerio zgc:113102 (zgc:113102), mRNA
CTGTTGCTGTGATTGTCCTCTAGATGGCAGTAGTACACAGCACACTGATAGCGGAGGCGCTGGAGGAAAAGCTCAGAACAAGCAACATTAAACTCGTGTTGAAGATGAGAAGAAACAAAGAGGCTACACTTCAGCTTTTATCAACTCTAGAGAGATTATTTAGCGAACACGACACAACTCCTGCCTTTCTTCATTATATCCTGGCTCTTGACTGTCAATTCCTCTGTGAAAGCGATCAGGAATAGCGGACTTTTACCGTGTTCATATGTAAACAGGCCTGATGGAGGAGACACATGAGAAAATCAAAGAAAACTCACTGAAGAGAAAAGACAAAAAGTGTGTCACCTGCACTCAGTGTGGAACAAGTCTCTTTAACAAACAGAGTCTCAGAAATCACATGATGATCCACACTGGAGAGAAACCATTCACATGCTCTCAGTGTGGGATGAGTTTCAGACACTCATCAAACTTTGGTAGACACATGTTGGTCCACACTGGAGAGAAAACACACCAATGTGATCAGTGCGGGAAAACATTTTTGAGGGCTTCAGCGCTAAAGAGACACCTTCGAGTTCATACAGAGGGGAAGCCTTATTCATGCACTGTGTGTGGAAAGACTTTCAGACATGAAGACGGTTTTAAAAATCATCAGAAGATCCACACCGGTATGAGAGAGCATATTTGCTTGGAATGTGAGAAGACCTTTATTACAGCTGTAAAATTGAAAATACATGAGAGAACTCACACTGGAGAGAGACCTTACAAGTGTTCACACTGTGACAAGAGATTCAGTCAGTTAGGAAGCCTGATTAAACACAAGAGGATTCACACTGGAGAGAAACCGTACAAGTGTTCATACTGTGACAAGAGATTCAATCAGTCAGGAATCTTGAAAAAACATGAGAGGATTCACACCGGAGAGAAACCTTACAAGTGTTCACACTGCGACAAGAGATTCAATCAGTCGGGAATCCTTAAAACACATGAGAGGATTCACACTGGAGAAAAACCTTACATGTGTTCACACTGTGGCATGAGATTCGGTCATTCATTTAGCCTGACATCACATATAAAGATTCACTCTAGAAAGGAACCTTGTAACCTTGAAGGTGTAAAGTCGCCATAGTCTAACAAGACTGCTTATCTGCTTTGTTTCTCTTTAGATCAGTGGTCCTCAACCACCGGGCCGCAGACCATTACCGGTGAATGGATTCAATTCAATTCAATTCAGCTTTATTTGTATAGTGCTTTTACAATGTAGATTGTGTCAAAGCAGCTTCATATAAATGGTCATAGTAACTGGAACAGTGTGGTTCAGGTTTTTAGTGTTTAAGTTCAGTTTAGTTCAGTTCAGCTCAGTTCAGTGTGATTTATCATTACTGAGAGTTCAAACACTGAAGAGCAAATTGGATCAATTGGAATGGATCAATTGGTACCGGGCTACACAAGAAAAAATCAATTAAACGGAAATAATTAA
>gi|326679877|ref|XM_003201357.1| PREDICTED: Danio rerio ankyrin repeat and fibronectin type-III domain-containing protein 1-like (LOC100535772), mRNA
ATGACTCAACAGATTCCAGACCCTCATCCTCTGATTGCACGGAAATACAGCACATCATGTTCGTCTCCACCGAGCGCAGCGCGGCGTCTCTACAGGAACCTGTCGGGGAAATTCAGAACAGCAAACCTGGTTTTGGATGATACGACACTCCCGGGACAGTCGGACAAAGAGCAGTCACACAAAACCACCATGTTCCAGGGTAACGAGGCTCTGTTTGAAGCGGTGGAGCATCAGGAGCTGGACGTGGTGGAGTCTCTGCTGAACACCTTCAGTCTGGAGGAGCTGGACTTGAACACACCCAACAGTGAAGGCCTGCTGCCGCTCGACATCGCCATCATGACCAACAACGTGCCCATGGCCAAACTGCTGCTGAGAGCCGGGGCCAAAGAGAGTCCCCACTTTTTAAGTCTTGAAGGTCGAGCTGCTCACCTGGCTTCTCTGGTGCAAGAGGCAGAGCATCGTATAGCAGAGCTGGTTGCCCAGGTGACAGGGGAGGAGCCTGGAGAGAGGGAGGAGTCAAACAGAGAGAGACAGCTGAAATCATGGGAATGGAAGCTCCGCCTCTATAAGCGCATGCAGACGGGATACACACATGCCAGTCCTCCCGAACCTCCCAGTGACGTACATCTGTGTGTCAGCAGTGGCACCAGTCTCAGAGTTTACTTCCAAGAGCCTCTATGTCACAATTCGGCTGTTATAACCAAATACCGCGTGAGCTGGAGCAGTGTTTCTTCATTTAGCCCTTTGCTGGGTGAGACGGTCATTGAAGACGTGACTCAACTCCAGTATGACATCACAGGACTCGCTGCGGGCACAGGCTGTTATGTCCAGGTCTCAGCATATAATATGAAGGGATGGAGTTCACCTCAGATATCAGAACCTGCTTGTGCTACACCCTCCAGTTGGAGGGAGGTGGATGGTCTTCCCCCCCGCCAGCAGGGTCTGAAAGAGGCGTTAGAGCAGCTCCTGGGGCAAATTAAAGGGGCGCACCGTCACTGCGCATGCCACGAACAAATCAAAGCTCCGTCGAACACCAGAAAACATTCTGTCTCTAAAAGTCTGCGGCATCTCTTCCAGCCCACCAGCAAATTTGTCAAAAACCTGAAAAGAGGTCTTTATCTAGCCTGTATATTTTATCAAGATGAAAACGTTCTGGTGACTCCAGAGGATCAGCTGCCGGTTGTAGAGGTGGACGACTCCTTCAGCTGTCACGCACAGGATTTACTCTGGTTCACAAAGGTGTGTCACCTGTGGGAGGAGTTGAGCTGGATGCAGCAGTGTATCAGTCCTGCTCACGCCTGCAGCTCCTGCACACTTCAGACACGCCTCAAACTGCTGCAGGCAGCGGCACAACTACAGGCTCTGCTGGGCACGGTGGATCTGGGACAGGTGTATTTCGAGCCCATTAAAGACAAGCACGGTAATGCAGTGCTGGTGCTGCTGAAGGACATGAGTGCGTGTGCGCCGCTGGAGGGACTGCGCTGGATTCCTGTCAGTAAATTCCAGCTTCAGCGAAGGTCTTCCTCGTCTTCATCAGAAGAGCCCAGCGCACTGGAGACGCTCCTCTCCACACTGCACGAGAAGCTGTCGTATCACCGGCGCAGCAGGAAGTGTCTGCCTCCAGGTCTGTATCTGGGTTACTTGAAGCTCTACACCTCAGTGGACCAGATCCGAGTCCTGGTGTCACACAAACACCCAAACGTGCTCTGCCACGTCAAGATACGAGACAACGGCCACGTCTCCAGGGAGGAATGGCAGTGGCTTCAGTCACTGACTTCACTGGAGGACAGCGCGAAGGTGTGTGAGGATGCTCAGAGTGCTCCGCATCGCCTCCTGCTGGACTTACGAACCGCCGCCAAAGAGTTACTCGCATACGTCAACATTCCCAACCAGCAGGCGCAGGACTTCCGTGTGTATGTGAAGGAGGTGGTGGAGCTGGGTGAAGGAGTCTCATTCCTGCTACTGCTGCCGCCCTGTGAGGAGGTGTGTTCACCACCGGGACAAAACCACCTGTGCTCACCGCGCTCCAGCTTCTTCACTCTACCACTGCAGATCTTTGAACTCGTTCATTTTGAGTCATACTCGCCCAGTTTCATCTCACTGTACTGTCAAGTGTCGGCTCTGCTGGCTCTGGAGTCTCTGATGTCTCAGCAGTCTCTGCGCGAGGCTTTCTCCGAGTCCGAGCTGTTCTCCGCCAAGCAGAAACACCAGCAGGTGGAGGAGTATCTGCAGCATATGGAGGAGCTGTGGCGTGATGCGCGGTGGATGGTTATTCTCCAGTCTGCCCGATACAAACATCAGAGTTCTGGAGTGAGTTTGGCCTGGATCATAGACTTCACTAAGGAAACCATCCCAGAGAAACCAGCCTCCACTTCCTCTCAGGTGGACTTCCTGCCCTCGCCGAGCCCTTCGCCGGAGAACACACGCAAACACACCGATTCTCATTTGTCGGATGAAGACAACACCTCTGATGTGTTTCTGACCACCGACAGCAGCGAGTACAGCTCCAGCGTGACCCCGAGCACCAGAGAGCTGGATCTTCTTCCTCCGTCTCCCTCCAGCTTCAGATCTCCTCCATCATCCTCGTCTCAGTCCTCCCCGCGGTCTTCTCAGCCAGACGTCCTGCAGCCAGTGAGCCGCCGTGAGCACATCAGTGTGTTGGACAGCGACTTCATCCTGCCGAGTCGTCAGATCGAGCTCTTACGTGTGACAGAGAAGAGGACAGCTCTCTGCGTTCGCACCAGCAGCCTGGAGTACCCGCCGACCACGCCCACACACACCGCCTCCTCTAATCAGATGCGCTGGACACGCCCCTCCTCTTTTGATCTGTGTTTCTCTGCCCCCGAGCCCCGCCCCTCACCAGTGCGCACTCTATCAGAGGACAGCGGCGTGCAGAGACTCTCCGACCCCGCGGCCGGGTCTCCGCACAGACAGTGTCACAGCACACTGAGAGTTTACCCACAATACCGCACCGGTTTACCCAAAGACACCAGCGTCAAATTGCGTGTGACTCCAGAGACGTGTGCTGCAGAGCTGGTCCGTCTGGTGGTTCAGGAGATGAACGCAGTGTGTCGTCACCTCCAGAAGGCCACTCATCAGTGCTCGTGTGCAGCCGATCAGTGTGTGCCCTCTGACGTGTGTGTGTACAGCGGCGAGCAGCTCCAGCATTTCGGCCTGGTTCTGCTGGTGGAGGGACGAGAAAAGTGGCTGCAGGACGATTTCTGCCCGCTTACACTGCAAAACCCCTGGACACGCGGGAAACTCTGCGTCCGCTTCAAGGAGTATTCACCACTCGCACTGCAGTACAGCAGAGCCACCACTGTCTGA
>gi|183986592|ref|NM_001100957.2| Danio rerio heat shock protein, alpha-crystallin-related, b8 (hspb8), mRNA
CCACTTTAGAGCAGGTGGTGCGCGTGAACTTAGATGCGTAATCACGCGCCTGGAGATCTGAGGCAAAATTCTTTTAAACTTTATCTTGGAGAAACAGGTTAGTTTAAGTTTTTAAAGAGCTTTTATTCATATACCTGACATTAACTCGACGCTTTAAGTAATAAAAGTTCGCCAAACACACTTTATCCAGAGTTTTACAATGGCAGAGGGGGATTATTATACTTTGGGAAACCGACAGAGGATTCCGCGGGATCCGTTCCGAGAACAGTCGCTTGCGTCTCGGTTTATGGACGATGACTTTGGACTTCCACCCTTTCCCAATGAGTTGTCCATGGATTGGCCCGGGTGGGCTCGGCCTCGCCTGAGCCACCGCCTGGACGCCCCGTGGACGGGCTCTTTGCGCTCGGGCTTCCCGCGGGCGAGTATGAGCTCCCCGCAGGGCTTCAGCTCTGTGTACACCGAGAGCCCACGACGAGCCAGCGCGCCCCCGACCGACTCGGACGAGCCGTGGAAAGTGTGCGTAAACGTGCACAGCTTCAAGCCCGAAGAGCTTAATGTCAAAACTAAAGACGGCTTTGTAGAGGTGTCAGGGAAACATGAGGAAAAGCAAGACGAGGGAGGAATTGTTACCAAAAACTTCACAAAGAAAATTCAAATCCCATTGGATGTGGACCCTGTCACTGTGTTTGCCTCTCTATCTCCGGAAGGGGTTCTCATCATTGAAGCCCGACAAACCCCTCCGTACTACCTCTACAGCAATGAAATGCCAGCAGAATCAATGGAAGAACCTGAGGCCAGACCTCAGGAGCCCAGCATGACTTCAACCACAACCTTTGAGGCCAGGGAGTGAACGGGAGATTGCGCAACTCTTATTTGTTCCAAGCCCGCGCTACAATCTAGGTTTATCAGTTTCAAACATATACTTAAATCAAAAAGTCATTAATCTGAAAGCAAATAGTCCATAAATCATCAAAAGTTACTCTACTGTATCTGGTTAGGTCAAATACAACATCAATGAAAATAAGTTAATGTGATAGAGCTAATAATCAAGTGACAAGGGAAGTGTGCAAAATGAAAGTCTATAGAAGCTAAATAAGCTATAAACATACTCTATACAAAAACGTTGATGACAAGTACACATGATCAATATTGTAGTGTCTCGTATTAACTTAAAGGTATTCACCTGAAAATGAAAACCCTTCATGGGAATGTGTGAAACTGCAGGTCATTGACATCCAGAGAAAGAATAATGGTTGTTAGTAGCTGCTGGTCCCAATATTCTTCAAAATCTTTCATTTAATCGGAAGATGTAAATAGGAATGTGCTTTACTTGACTACTTGTGATTGATCTACTAAAACGCTTCAGGTGTAAACAGATCTGTCATTGTACATCAACACAATTGAAGTTTGTCCTACTAGGCGCCTCCACTTCTGTTCTGAACAAATGAAACCATAAATGTTTTAAAATAAATGATGTTACTGACATTTAAGTCATTTCGTTTTCAGTCAGATTAGATCACCGATCAAGATAGCTTTGACTCATAGCAGAAAAAGTGCATTTTATCTCACTAGCTGAGTTCCCATCCTAAAGTGAAGTGAACCTTTTCAAAATCTGCAAACAAACTAATAAATAAATAAATTAATCTAATAATCAAGTAACCAATAGTAAACATGGCAAGGCTAATGGAGAGATCTGATTGGTGATGTGGGTATAATTTTTGCTATATCAGAGTTTATTCAGCAAATGTGTTTCCATCTATTTTTCTTAATAATGATTTGTCACGCAAATCCAAATCTACCTCAAGGGAGAGTAAAAATGTTTGTGATTTTAGAGATTTTTATTTTAAATTTACCCTTTCCATCATTCATTTCTAATGCGATTCTTCAAATTGTACATTAAAATGGTTATGAAAACTCAGCTACTGACTCTCGAGTGCAATAATGTTAGCTAGCTGCCTGACTGAGCCACTGAAATGCCCTTCAGCAGAATAAAAAAGATTTTGGGAGCATCATAACTAAAAACTTAATAGATGTAAAAGTGATACCTTTTAACTTTTAGTTATGTTTACAATGCAAATCCAATTAAATTCCCTTAACTGTTAAACAAAGCAAGTCTATCATATAATATATCTACTAAACGACAGAAAACATTACTTTAGAGACTGTATTGTAAATAAATCATATAAACATTTTCATATTTGTCAACATTATTACTGAAATTATTTTAAAAGCTGAATAAATGTCTTTTCTACTTATATTTTACCTTTTAAATTAAATAAATGGACTCAGTGATGAACTCAAAATCTGCAGAAATCCACTAATTTCTGTGTGCAGAGATTCTGTGTGGGCCTAGACATGACAAATAATGTCAAATTAATGTTTCGTGCAAAACTGGACCATACAACTCAAATGATGAATCTTTATTTTAAGTTTACTGTAAGTAAACTAGACAGTTTTGAACATTATATAACAAGTGATTAGTTCACTTTACTTTTAAAAAGCAAATAAACCCATTTCTTTTAAAGCGATTGGTTGACTTTAATTAAATAAAATGAGTAAACTCATTGCAAGCAGTGTTGGGGAGGTTACTTTGGAAATGTAATAATTACAAATTTTAAATTACCCTATTTAAAATGTAATAAGTATATTTTAATTAATGTACATTTAATAACTTTATAAAAGTAAAGTAACTGATTACATCTGATTACTTTTTGATTACTTTAAAAATTTTAATGGATATTTTCAACTAAATCATTTTCAAGCATTTATACCAAGCAGGTGGAACCTTACAATAACACTCTTTACAATTTTAAAATCTTTTATCACTTGAATCAAGATTATATTAATATAAATATATCCATCTGCCTTGGTTGGCGACGTCACCGACCAAAGTGAGAGGTGGCAGTAATGCATCAAAAAGTTTGTTGTCGACCACCGAAAAACAGGACAAAGAGGAATCCATCAGTCTCGCCGTCATATGGATTTACTTTCATCGTTTAATCACTGGCCTCAGAGCTCCGTAAATGCTGGTGCCGTCACTTATTGATCGGCGATCTGTAAATGTAGCTTGTGTTGACGCTACTGCGCTACTAGACAAAAAAAAAAAAAAA
>gi|320461532|ref|NM_001202448.1| Danio rerio UPF3 regulator of nonsense transcripts homolog A (yeast) (upf3a), mRNA
AGAGTTAGCGGATTTCGGACAGCGAAGAGGGCGAAATGGAGATATGAGGTCTGAAAAGGAGCAGAGGACAGGCAGCAGGGAGAGAGGAAGCGTCGAAATCCAGTTCAGGGACTGTCAGGACAACGCCGCTGTGAACCCCAAGCACAAGGAGGAGAAAAAGGAGATCTTCAGCAAGGTTGTCATCCGCCGACTGCCACCCAGTCTATCAAAAGACCAGCTCCAGGAGCATCTGAGTCCTCTTCCATCTTTTGACTATTTTGAGTTCTTTCCTGCTGATCAGAGCTTATACCCTCATCTCTTCTCAAGAGCATACATAAACTTCAAAAACCCAGAGGATATCATAATATTCAGAGATCGCTTTGATGGCTATGTATTTATTGACAATAAAGGTCAAGAATATCCAGCTGTTGTAGAATTTGCCCCATTTCAGAAGGTTTCCAAGAAAAAGCTAAAGAAGAAAGATGCGAAAGCTGGGACCATTGAAGAAGACCCAGAATACAGGCGATTTCTGGAAAACTACTCTTGTGATGAGGAGAAATCGATGGCCAACCCAGAAACGCTTTTGGGAGAGATTGAAGCTAAAACCCGAGAGCTCATAGCCAAAAGGACGACACCCTTGCTGGAATACATCAAAAACAAGAAATTAGAGAAACAGAGAATAAGAGAAGAAAAAAGAGAAGAGAGGCGAAGAAGAGAACTGGAAAAGAAGAGGCAGAGGGAAGAGGAGAAGAGGAAACGCAGAGAAGAGGAGAGACAAAAGCGGAAGGAGGCAGAAAAGCAGAAAAAGCTCTCTGAGAAAGAGATAAAGATCAAGCTTTTGAAGAAGTGTGACCGAGACGATGACGTGGATTCAGACAGACTGAAAGATAAAGGAGACAGTGGAGAGACGGAGAAGAACAGATGGGAAAAGCCTGGAGGACACACTAAGTCAAAGGATTCAAAGGATAATAGGAGCCAAATGGAAAATGACAAGGAGCAGCGTGAGGGCCACGGCCGACGGCAGAGGGACAAAGATCACCGTGGCCGAGATGAGGAACGTAAACGACAGAGGCATCACTACGAATTTGACAAGTTCATGCGACGCAAGGAAGAGACCAAATGGGGCAAAGGCTACTGCCAGGACAGGGCCAAGAAAGACCAACACCATGGGTATTCCTACTGCCCAGAGACTGGAGACAAACTGGGCAAAGAGGACCGAGAGGACATGGGCAGCAGGAAAGAACGCATCCGCAATAAGTCTGTGTTAGTGCATCAGGAGAAAAGGACTTCCCAGTCTGAGGGGCCAGACCAGATAGGAGGGGCTCTGCCAGCAAAGGACCGACCGGCAATGCAACTGTACCAACCAGGTGCTAGAAACCGCAAACGCATGGGCTCTGGAAACAAGACATTTGACTTCCCGCCGATCTCTCCCGAACATGCAGGAGAACACTGCTACAAAACAGTCATTGGTACAGGCTCTGAAAAGAGTGCTGACGAGTGAAAAAACAAAACACTATTGACAGGAAGATGCCTAAGCAAGGGTCACACAAGTGTAGAAAAAAACACTAAACCTCAACCTTGTTTTCTGTCATGTGTGAGTACAGTGCATTGAAATCCCCTCTTAATATTTTCTACACAACAACGTCAACTGTGTCATAAACGATCGGCTTCTGTTTGCTTGTCAAGGATTCACAACCACTCCATTGAGAAAAATACCTCATTATTTACAAAGATCGGATTTGTATGCCTTTTTGTAGTGCAAGACTCCATTGATCAAGAGAATTAATATATATCTA
>gi|326673029|ref|XM_001920007.2| PREDICTED: Danio rerio similar to G protein-coupled receptor 103 (LOC100149491), mRNA
ATGGGGGATAAGAAGATTACTCCTGAAGTGCTGGAGCAACTACTGCAGTTTTACAATCTTACCCGTCAGGAGTTCATCGAGACGTACCAGATCGAGCCGCTGGTTTACATCCCGGAGTTGCCCGCTGGCGCCAAAACTACGTTTGTTATCGTGTACACGGTGATTTTTCTGCTGGCTCTCGTCGGAAACAGTGTCGTTGTGTATATTGTGTTAAGAAAGCGAGGGATTCAGACCGCCACAAATATCTTCATCTGCTCTCTAGCCGTCAGCGACCTGCTCATCTCTTTCTTCTGCATCCCATTCACTCTCCTGCAGAACATCTCTTCTGAATGGTTCGGCGGTGTGCTGGTGTGTAAAACTGTCCCGTTTGTTCAGACCACTGCTGTAGTGACCGGCATCCTCACAATGACCTGCATCGCTGTGGAAAGATACCAGGGCATCGTACATCCTCTGAAAATCAAAAGACAATGCACCCCACAAAGAGCATATCGAATGCTGGGGGTTGTCTGGATCGCAGCCATGATGGTTGGATCACCAATGCTTTTTGTTCAACAATTAGAGGTGAAATATGACTTTCTGTATGATAACCATCATGTGTGCTGTCAGGAGCGCTGGAGGTCGAGTGCCCACAGGAAACGATATGCAACATTCATCCTAGTATTCCTCTTTCTGCTGCCTCTCGCAGCCATGCTCATACTCTACACCAGAATCGGGATTGAGCTCTGGATCCGCAAACAAGTTGGAGACTCTTCAGTCCTCAATGCTATGAATCAAAGGGAGGTCAGCAAAATAGCCAGAAAGAAGCGAAGAGCAATCAAGATGATGGTCACCATTGTCGTGCTGTTTACTGTCTGCTGGGCTCCCTTTCATACAGTTCACATCCTGTTTGAGTACAGTTACCTGAACAAGAAGTATGATGACGTCACAGTTAATATGATTATAGCTGTCGCACAGGCCATAGGCTTTTCAAATTCATTCAACAATCCCATTATCTATGCTTTTATGAATGAAAACTTCCAGAAGAACTGCATGTCCACGCTTTCTGTTTGCATTAGGAGATCAAATCTGACATGA
>gi|303522359|ref|NM_001113645.2| Danio rerio zgc:171887 (zgc:171887), mRNA
ATTATAATGTCAGAGCGCTCTGTGAAAATGCTCCATGTTAAAGTTTTGCTCAGCTTGTGTTGGTGGACGCTGGTTGGTGTGTCCGGTGAATCAGTGTCAGTAATGGAGGGAGATTCAGTCACTCTAAACTCTGGTCTCACTGAACTGATGGATGATGATCTGATTGAGTGGAGGTTTGTCAATGAAAACACTTCAATAGCTGTAGTTGATATAATGGACACCAGAGTCACTGTATATGATTCCACTGAGAGATTCAGAAACAGACTGAAGGTGGATCATCAAACTGCATCTCTGACCATCACACACACCACAACTGAACATGCTGGAGTTTATGAAATAAAATATACAGGAAAAAGGACCAAACATTTTAGTCTCACAGTCAACACTCGTCTGCCTGTTCCTGTCCTCATCTTCAACTCTTCTCAGTGTTCTTCATCAGTGCAGTATTGTTCAGTGTTGTGTTCAGTGGTGAATGTGAGCGCTGTGAGTCTCTCCTGGTACAAAGGAAACAGTGTATTGTCCAGCATCAGTGTGTCTGATCTCAGCATCAGTCTCTCTCTACCTCTGGAGGTGGAATATCAGGATAACAACACCTACAGCTGTGTGATCAACAACACCATCAGCAACCAGACCACACATCTGGACATCAGCACACTCTGTCTGACATCATGTTCAGAGTTCAAAGCCCACTGTTGCGGTTTTACTGAAACTATGATCCGATTGGTCCTCTCTGCTCTGGTGGGCATGGCTACCTTGGCATTTCTGGTTTTTGACATCAGATCCACAGGAAGTGAACACAAGAAACCGATTTTATTAGTACTATAAGTGACATATCTTGGATATTTAAGCATGCACACACAAATATTAGTTAAATATATAATAAACAGAAAGAAAATGTTATGAAAGTGTCATTAAAAAAACAATGTGGTTCATATGTGTTGTTCAATGATATCTAGACAAGGCTTACCAATGCTTTCCTGTCTTAATAAGGCTGATGAGTTGAGCTTTTTAATGCTGTGTACCTTGAGGCCCTCTAGTGGTCAAGATAAAGATTTATGGCATTTTACTCTC
>gi|181331985|ref|NM_001123317.1| Danio rerio novel protein similar to vertebrate ral guanine nucleotide dissociation stimulator (RALGDS) (LOC799483), mRNA
ATGGTCTATATTATGGGGATACAGTCGGACGCCCTGGGTGTTAAACCCACGTCCCTGGATGAGCTGTTTGAGTCCAGTACATGGAGAATTAAAAACATATGGGATGGGGTGAAGCTGGAGATCGCGGCCGGAGATGGATGTCCGGTGGTCTTAAATAGTTTTACGCATTTGGACCCAGATCTACCTATGTTGGAGAGCTCAGTTCAGGAGATTGGAGAGGAGGTGGAGGACGGTGCCATCTATACCATTACACTCCGAAAGGTGCAGCTCCACCAGACGGCCAGTAAGGGCCAGCGATGGCTGGGCGTGGAGACAGACTCTGCCCTCAGTCTGTACGAGACGTGCAAGGGTCGAACCATTAAGGCTGGCACACTGGAGAAACTAGTGGAGTACATGGTCTCCGCCTTCAAAGGGAAAGACTACACTTACGTCACTATTTTCCTCTGCACCTACAGAGCATTTGCCACCACCAAACAAGTGCTAGACCTGCTGCTTAACAGATATGCCAAACTGCCAGCCTCAGGCAAGACTAAAGTCTCAGCAGAAGACCACACAGAGCTTAAAAACACTGTGTCATCTATCCTGGGTGCCTGGTTAGATCAATACTCGGAGGATTTCTGGAGTCCTCCAGATCACGAATGCCTGCAGAGTCTCATATCCTACTTACAACTCAACTTCTCTGGATCGGACCTGGAGAGACGAGCTTTAAACCTGCTGGAGCACTTCCAGCATCGCCAACAGTGCGAGGTGGAGATTGAAGGTGACCTGTGCTCCTGCCCCTTTGCCACACCAGAGGAGAGCAGTTTGGAGGATGAATTCTCCCCCTCACATTTCATGTCCTTCAGTCCTTCTATAGTTGCTGAGCAGTTAACAGTCATGGATGCGGAGCTGTTTAAGAGGGTTGTTCCATATCATTGTTTAGGGGGCATATGGTCCCAGAGAGATAAAAAGGGCAAAGAGCACCTGGCACCAACCATCCGTGCTACTGTTTCTCAGTTCAACAGTGTGACCAACTGTGTGATCGCCACCTGCCTGGACAACAGGTCTCTCAGACCTTTCCAAAGAGCCAAGCGCATTGAACATTGGATAGAAGTTGCCAGGAAATGCCGTATCCTGAAGAGCTTCTCCTCTCTGAAAGCCATCCTGTCTGCCTTGCAGAGTAATGCCATCCACAGGCTGAGAAGGGCCTGGGATGATGTTTCACGGGAAAGCTATCGAACTTTCCAAGAGCTGTCTGAAATCTTCTCAGACGACAATAATTACTCACTCAGCAGAGAGCTTCTCATTAAGGAGGGCACCTCTAAATCTGCCATAGTCGAGATAAACCACAAAGGAGCCCAGAGGAGACACCAGCAGCAAAGAGACATGGGTGTTGTGCAAGGAACGATTCCATACCTTGGCACTTTTCTGACTGACCTCGTCATGTTGGATACTGCTATGAAAGACCATCTGGAGGTCGGACTGATTAACTTTGAGAAGAGAAGAAAGGAATTTGAAGTGATCGCTCAGATCAAGTTGCTGCAGCTGACCTGCAATTATTACAACTTCAGCAGAAACCAGCGCTTTATTGACTGGTTTAAGAGAGTGGAGAAACTCACAGAGACCGAGAGCTACTCTATGTCGTGTGATATCGAGCCGCCGTCTGAGTCGTTGTGCAAAAAGAATGGAGGCATCATGAAGCGCATGAGCGAGGAGTCGGGCTACAGCAGCGCTGCGTCACACTCCAAGTCCTTTGAGCAGCCGCGATTAAGCCAGTTCAAAGACTGCTTTAAAGATGGAGCTGATTCCCTCAGCCTCACCTCTGCAGGATCCAGTGGCTCAGATGCAGACGAGAGTCTCAGCCTGCTCAACTCTCCTGAATCAGGCAGTCAGAGACTCTGGGAATCACCCACCCCATCATCTCTGGAGGCGTCTGGATCAGGCTTGTGTTTAGAGTCAGGCTGCAGCAGCTCCACATCTTCCTCCTCTTCCTCCTCGTCCTCAGTCTCAGCCTTCACAGGACGGACCTTCAACTTTCACAAGCGCTCAGTCTCTGGCATCTCAGACTACTCGTCTCTCAGTCTGCCGCTCTACAACCAGCAGGCAAACGACTGCTGCATCATCAGAGTCAGCCTGGACTCAGAAAACGGCAACATGTACAAAAGTATCCTGGTCACTAGTCAGGACAAAACCCCTGGGGTCATTAGGAAAGCCATGGCCAAACACAACCTGGACAATGACAAATCTGAAGACTATGAATTGTTACAGAGGGTCTCAAAGCATAAAGAACTCAGAATCCCAGATAATGGAAACGTTTTCTACGCCATGAACTCAACTGCCAACTACGACTTCTTGTTGAGAAAGCGTGGCGTCCCAAAAACCTGCCGCTCGAAAAGCTCCCCGAGCCTGACTCTACCACGCATGAAGCAGAAAGGCTTCAAAATCCCCAAGAGCTTCTTCTGA
>gi|62955252|ref|NM_001017638.1| Danio rerio elongation protein 4 homolog (S. cerevisiae) (elp4), mRNA
ATCGACGCTGCTGTCAACACCAGAAAAACATGGCGGCTCCCGTTAGAGGCATGGCTGTATCCAGCAGCATAGGAAACACAACTAGTTTTCAGAAGAAAACCCGCAGCAAGCTAGTTTCTATCCCTGGTACCAGACCATCTGTGCAGAATGGACAGCTTTTAGTGTCGCCTGGCGTCAGCTCGCTTGACTATGTGATTGGTGGCGGTTTGGCAGTTGGAACGCTGCTGCTTGTAGAGGAGGACCGCTATGACAGCTACTCCCGCATGCTACTCAAGTACTTTCTGGCGGAGGGAATCGTGTGTGGACATGAACTCTTCCTGGCATCTGCCCGAGATCATCCTGATCAGATCATGCAGGAACTCCCTTCTCCAATTCTGGATGATGTGGCCAGCATGAAAATGAGTGAGGGTCAATCACAGCCAAATGACCCAGACAATCCAGACACAATGAAAATCGCCTGGCGCTACCAGAACCAGCCCAGAGTTCAGACCGCATTGGCATCCTCTTCAAGGTTTGGTCACTACTATGATGCATCCAAAACCATGGACCCTGAGCTTCTGCAAGCAGCTAAATACCACAGTTTCTATCAACTTCAGGAAACACCAGTAACCACAGGATTAAGTTCATTACCATCACCGTATCTTGCTCTCCTGAAGTCCATCCAGACGCTCATCCAGAAAGAGGGATTTGATGGCTCAACACCACAGTTGAGAGGTCGTAATGTCCTGCGTGTGGGTCTTCATTCTCTGGGCTCAGTGCTGTGGGGTGATGATGTGTGCTGTAAGGACAACTCCGCCCACTGCCACGCCCTTTCCACCTTCCTCTACGCCCTCAGAGGCCTGTTACGCACTTCACTTTCAGTGGCCATGATGACTGTACCCTCACACCTCATACAGAGCAGAGCTGTAATGGGCCGAATAATCCGACTGAGTGACACAGCCATTGCTCTGGAGTCTTTCAGAGGCTCAGAGAAGGAGACCAACCCCCTGTACAAAGACTATCACGGTCTCCTGTATGTCCTTCAGATTCCCCGTCTAAACTGTCTGACATCTGAAGTCCCCGACACAAAAGACCTGGCCTTCAAACTCAAGAGGAAGCAGTTCACCATAGAGAGACTCCATTTGCCTCCAGACCTGTCAGAGACGGTGAGTCGAGTGAGTAAAGCAGATCTGGCAGCAGGATGTGCTTCCACAGCCACGGGCAACAAGCACCTCCATTTCTAGCGTTTTCCCATCCGTCCCGCAGCGCCGCCGCTGTGATGATGTTCAAGGGCAGGAGTGAAGAGAGAGACGAAGCAGCATCAGGTCACACTCACACCTGCACACACACACAGCCTTCATTACACAGAGATTAAGATGGTACTCTGTTCAGGAGATGTACGATATGGTACAAAAACTGACAAGAACCTGCTTTCGGTTTCTGGATGAAGTGTGGATGCGATGCAAATAACCATAATGTTATTTGGCTGCTGTTGTCTTTTCAGTCCGCTTCAATGTTAGCAAATGATGCCAATAAAGTCTCTAAATAAGTGTAAAAAAAAAAAAAAAAA
>gi|130494135|ref|NM_001082797.1| Danio rerio ubiquitin-conjugating enzyme E2L 3b (ube2l3b), mRNA
AGGTAGACGTCCAAACCTAATACTTTTTTAATCGTAAATAATTACTAATCGCTCACGACGACGCGATGGATGGTTAAACATGAAGTTTCTCTAACCGAAAGGGCGATTCGGACGTTTGTTTAAGCTTAATCTGCGTTAGTACAGGCGGTTCTCTTACTCGATGACTCGGCTCGCTCCGCGTTTCCAAACATGAAGGAGGAAAGCGCCGGTGGAGGCCGCGGGACTCAACAACAGGTTTTTGGGGTCGAGATCGTGGAGGCAGATGGGCAAATAGCATGTTATAGTAGGCTTCAGTGTCTTAACCTGTCTCTTCATTCATTGACCGAACTTGAAGAAATCCGCAAGTCTGGGATGAAAAACTTCCGTAACATTCAAGTTGATGAATCAAACATATTGACATGGCAAGGCCTTATTGTTCCAGACAACCCTCCATACGACAAAGGGGCATTCAGGATCGAGATCATCTTCCCTGCAGAATACCCTTTCAAACCACCCAAGATCACGTTCAAAACGAAGATCTACCACCCCAACATTGACGAGAAGGGACAGGTCTGCCTGCCTGTCATTAGTGCAGAGAACTGGAAACCAGCCACCAAAACTGACCAAGTAATCCAGTCGCTCATCGCCCTGGTGAACGACCCACAGCCAGAACACCCTCTGAGGGCCGACCTAGCAGAAGAATACTCAAAAGACCGTAAAAAATTCTTTAAGAACGCAGAAGAGTTTACAAAGAAACACGGCGAAAAGCGGCCAGTGGACTAACAATACCTGACAAGTGTGTAGCCCCAGACCCCCTCCTCCTCCTCCTTTTCTGATCCTCTCCCCCTTCGCTCTGCTACCCAAACGCCATCCTTTATCCCTTCCTCCAGCTTTTCCCCTCCTTCTCCTTTCCACGTGTCACTGTAGTCGAGCTGGAGAA
>gi|326673513|ref|XM_003199856.1| PREDICTED: Danio rerio THAP domain-containing protein 9-like (LOC100537319), mRNA
ATGACTTTTGGAAGATTCCCATTGCTTACTTTCTCATCAGTTAGGATTGTCACCTTGACATGTGATGGACCCTCCCAAAATTTAGCAATGATCAGGGAGCTTGGTGCTAGCTTGGACATCATGAATATGAGACCTTACTTTCATCTTCCTGAAGAAAACACACAAAAAGTCCATGTGCTTTTGGATCCATGCCACATGCTTAAGCTGCTTCGGAATGTGTTCTCAACAGTACAGGTTCTGTTTAGAGCAGATGGCCAGCAGATAAGGTGGTGTTACATTGAGGAGCTCAACAAACTTCAGGAGAAGGAAGGCTTGCGTCTTGGAAACAAACTAAGAATGGCGCATATTCAGTGGTGTAATCAGAAAATGAAGGTCAATCTTGCAGCCCAGCTCTTGGTCTTCAGCAGCAGTGTTGCTGATGCCCTTGAGTACTGTGAGCAAGAGCTGAAGTATTCCCAGTTCTCTGGTTGTGCAGCCACAGTTAATTTCCTGCGCACAATTGATGCAGCCTTTGATGTCCTTAACTTGGCAAAGGGCACACAGCTCCAATCAAGCCAACTACTAAACATTGAGCAACAGTTGTTTTAG
>gi|41152442|ref|NM_199613.1| Danio rerio hydroxysteroid (17-beta) dehydrogenase 12b (hsd17b12b), mRNA
CACCGACGAGCCCACAGCGTGTAGCATCCCGGCTACTTGTTCTGCAGAATCTGTCTAAACACTTGTGATTATTCGTGTGTGACACACAAAAGCACCTTGATTCTGCTGTCATGGAACCGTTTGCAGATGCGCTGTTCTGGGTCGGGGCTGTGACTGTGCTCTGGTTGTCGGTGAGCTCTCTGTGGAGTCTGATCAACGGGATTCGAGTGTGGATTTTGGGCAATGGAAATCTGATGAGGGCGAGCAGTCTCGGCAAATGGGCAGTTGTGACTGGGGCCACCGATGGAATCGGAAAAGCCTATGCGGAGGAGCTTGCTCGAAGAGGTTTTGCCATTGTTCTCATCAGCCGTACTCAAGAGAAGCTGGATGAAGTGTCCAAAGCTATTGAGAGCAAGTATAAAGTAGAGACCAAAACCATTTCTGCTGACTTTGGATCTGTGGACATCTATCCTAAGATTGAATCTGGACTGGCTGGACTGGAAATCGGAGTTTTGGTTAACAATGTTGGAGTTTCGTATTCCTACCCAGAGTTCTTCCTCAATATTCCTGATGTTGACAGCTTCATCAACAACATGATCAACATCAATATTATGTCAGTTTGTCAGATGACCAGGTTGGTACTGCCCAGGATGGTAGACAGGTCTAAAGGAGTGATATTGAATGTTGCCTCTGCGAGTGGCATGTACCCAGTTCCCCTCCTCACTCTCTACTCTTCCACAAAGGCCTTTGTGGACTTCTTCTCCCGAGGACTTGATGCTGAATACAAAAGCAAAGGGATCATTATTCAGAGTGTGCTGCCATTTTATGTGACCACCAAGCTGAGCAAGATCAGGAAGCCCACTCTTGACATTCCCACTCCAGAACGCTATGTAAAAGCCCAGCTGAGCACTATAGGCCTGCAGACTCAGTCCAACGGATACCTTCCTCATGCCATTATGGGCTGGGTGACTGCTTCTCTGCTTCCTGCAAAGCTGCTCAACAAATATGTTATGGGCATGGGGTTGTCCCAGCGAGCACGCTATCTGAAGAAACAGAAACAAGGTTAGAGATAGACAAAAGGACACACACAGAGGGGTAAAGGGACGGTGTAAAGAAAAGGAACGAACCAAAAAAAAATAAAAATCTCTCTGCCTCTTTGCTGTTGGGGCCAAGAGCAGTCTCACCGAACTGCTCCTGATAATTCTGTTGGAGACTCTACGAATCAAGCAGTGTGTTGTTTTTTCCAAGCACTACAGTGGTGTGTTGAGTCGTAGCTAACAAAACATGATTTGCTTCAACAGCCAATGGTGACCAACGGTTCTTATTAGCTCTGAGTTGTATCCTAACAGTCACTAAACCAGATTGATTGGTATAGTTTGTTGTTGTTTTCTTGTAATGTTTAGATTGAGAAAGTAATTTTTTGATAATAGTGTTCTGATGGGCATGAATAGTGAGCAAGATCTTCTCAGCTTAAATGAAAAGTCTATTTCCGTAATGTCCATTCAATTTGAGAATATTTATGACTGATATGAATCAAATTTGCTAGGCTGCCTGCAATCATTTAAAAAGTATATCTGAAATGATGCACTTATAAACTTGGTTTATCTTTGAAGAGTTCAGATGCAAAAACCTTTGATTGCCATATGAAGTTTCCATCAAAAATGAACATTTTTCTCAGACTCCTTTGTATATGTTGAGATATTTCACTTTGAAGACCATTAAAAGGACTTTTTCTTTGCCACAAAAAGGATATTACTAAAAACCTGATAAAAATGCTCATTTCAGAAGAAAGTTTCGGGTGGCATTTAGAGGTTTTTGCATCGGAACTCTTCATTTGCTTTTTGTTTGTTTGACTTGTCAGTTGCCTGCAAACTAAGTGCACTACATGAACTATTTTCCTGCCCATCACAGATGGCTCTATGCATTTTTCATCTTTAAAAAAAGATGATGCGATTCTAATGCACTAACGTTGTTGTGGAAGGTTTGTGTGTGTGTGTGTTGTACGGTTAACTTTTGTAATACTGGTACTGCTGGCCACTGAAAGCAAATTTAAATTCTGAAAACATTTCATTTGAAAACTAAGGCTGTGGTTCTGTTATTATCTGGTCAGTGATAATGCAGTATTTTCTCCAAAAACATTTCTTTTCAACTCCAGAGCGCTGATCGGCACTTTCAGCTTTTGGTATGAATCACTTTACTAAAGCCAGCAGCAGACTAAATGTAATGCTCATGCCTGCGTTTGAATTAATACATTTCAAATAAAAACAAAAATGTAATAATAAAAAAAAAAAAAAAAAAAAAAA
>gi|52627173|ref|NM_001005301.1| Danio rerio O-sialoglycoprotein endopeptidase-like 1 (osgepl1), mRNA
TAAAATGGTCCAAGAAACACCAGTTTTCCCCAATTGTTAAAGCGTATCTAACCTGTCAGGTTGTTGTTGAAGCAGTCAGTAAGTGCTCTACTATCGGTGTTAACAGCAGCATGTTTCAGAGTTGTCTGCCTGGAGCTCTGCGGTCCTGGAGCAGAAGAGTCTTCAGCACTTCAACGAGACCCAGGTTAGTTTTGGGGATCGAGACGAGCTGCGATGAGACCGGGGCGGCGGTGCTGGACGAGACCGGGAGGATTTTGGGTGAATCTCTGCATTCTCAGAAAGAGACACACCTGAAAACGGGTGGAATTATCCCATTAGTGGCCCAACGCCTACACAGAGAAAACATCTCCAGAGTGGTCCAGGAGGCTCTTAACAGAAGTGCTATTGAACCCAGTGAACTCACAGCTGTGGCAACAACAGTAAAGCCTGGCCTTGCCCTCAGTCTTGGGATTGGTTTAGATTACAGCCTGAAGTTTGTGAGACAACACCAAAAGCCCTTCATCCCTATCCATCATATGGAGGCTCATGCCCTCACCGTGAGAATGCTGCATCCATTAGACTTCCCTTTCCTTGTGCTCCTTGTCTCAGGAGGTCATTCCCTTCTAGCGTTGGCCAAAGGAATCGATGAGTTTCTTCTTCTGGGACAAACTCTAGATGAAGCAGCCGGGGACACGTTAGATAAGATTGCCAGAAGACTTTCTCTCAGGAATCACCCTGAATGTGGGACTCTGAGTGGTGGACAAGCCATCGAGCGACTGGCAAAAGAAGGAGATCAACTTGCCTTTCACTTCATTTCACCAATGGGGCAGAACTACGACTGCAATTTCTCATTTGCTGGTTTGCGAACACAGATCACAGGGGCAATAAACAAAAAAGAGAAAGAAGAAGGTGTTGAAGCAGGACAGTTTTTATCTTGTGTAAAAGACATTGCTGCTGCCTCACAACACACGGTAGCATCTCACTTGGCCAAACGAACACATCGAGCCATTTTGTTCTGCAAATCCAAAGGTCTTCTGCCAGAGCAGAATCCGACACTGATTGTTTCAGGAGGAGTAGCCAGTAATGAATACATCAGACAGATTCTGAAAATCATCACAGATGCCACTGGGCTGCATTTATTGTGCCCTCCGTCAAAGTTTTGCACTGATAATGGAGTCATGATTGCATGGAATGGCATAGAGAGACTAAAGCAGGGAAAGGGAATCTTGTCCTATTCTGAAGAAGTCAGCTATGAACCCAAGGCACCACTTGGACTAGACATCACCTCAGAAGTTAAAGAAGCTGCCATCAAAGTTCCTAAATTAAAACTTAGGACAAACTCTTGACATGTTGTAGGAACATGTTCCTACTTATTAATAAATTATAGCTTGTGTATGTA
>gi|54400643|ref|NM_001006071.1| Danio rerio TLC domain containing 1 (tlcd1), mRNA
AGACTCATGTGGAAAGGCAACTGAAATTTTAGATTAAGGACTCGCTGTCTGAGAGAGAGGGAAGGAGAAGACAGAGTGAAGGATGGACACATGGCTGAATGAAGTCCAGAAGTTTCCGGTCCTGTATGTGTTGTGCTGTTCTGTGCTCTTCAGGATCCTGCACTGGTGTCTGCAGATTGTGGCCCGTCCTGATACTGTGACTAAAGACCGCTGGAAGACGTGGAAATGGAGGAATCTGTCAGTGTCTCTTGTTCACTCGCTGCTTACGGGCACCTGGGCCGTCGCCTGTGTCATTTACTATCCAGCAATGGTGCATGAAATCCACTCAACATACACACCTTCAGCATACATGCTAGTGGTCGTCTCATCTGGGTACTTCATTGAGGACGCTGCTGACATTGTGTTTAGTGGCCACGCTAAAGCATCTTGGGAGTTTTTACTTCATCATGTATTGGTGCTGTGGTGTTTCCTGTACGCAGTGTTCACTCATCAGTATGTGGCGGGAGCAGTGGTGGCTTTATTTGTGGAGGTGAACAGTGTTTTCCTGCACACTCGTTTACTGCTCAATCTGGCGAAGGTGGCACACAGCTCTCTCATCTACACCGTTAATAAAGTGTTGAATGTGGTGACATATGTGACCTTCCGGCTCGGAGCACAGTTTTACCTGACCTGGTACCTTACTTACCATTACTCGTCATTGGATTATGCTCTCTACTTCCTGATCACCACGATGCTCATGAATATCATGATCCTCATTTACTTCTACCGACTCATCAGGAGTGATTTCTTCACCAAGCGGCGAATTCAAAACGGCATTCAGAAGTTAGCGGCGGACTAAGTCTGTCAGTCTAAAAAGACTGCGTTTAGGGTGACTGGTGGTAACTACATTTACATCCAGAGGATAACTATTGTACGAGCAAACCTAAACAGAGTCCGATGTGAATCTCCAAACATTTTAAATGTTTTTTTCACACTGCAACTCAATAAACAACTTAAAATGTTGGTAGCCAGAAAAAAAAAAAAAAAAAAAAAAAAA
>gi|41054376|ref|NM_200340.1| Danio rerio pleckstrin homology domain containing, family F (with FYVE domain) member 1 (plekhf1), mRNA
GATTTGTAGAGCTGAACACTGAGGATTATTTTACAGTAGCTTGAAAAACGAAGAAACCATTCCACACCCAACAATAATTGACTGCTTTCCACGGAAATCAGGCTGCAGCAATGGCAGAACACTTGGCTTTTACCATTCAGAACCGTGAGCGAATCCAAGCAGTAGAAAGCTCGTTTGGCCGCACCGGAAAGATGCTTCAAAAACCCGGCCGTTTTCTTGTCGGAGAGGGGTGTTTGCAGAAACTTTGCCGACGTGGTCCTCAACCCAGAGTCTTCTACCTCTTCAATGACATCCTGGTGTACGGGAGCATCATGCTGCACGGTCGCTGGAACAATAAGCAAAACATCATCCCTTTAGAAGAGGTACAGCAGGAAGATCTGGAAGACGGGATGGCCATGGCGAACCAATGGCTCATCCGAACACCTCGCAAATCTTTCTACGTCTCTGCTGAATCCCCCGAGGAGAAAATCGCATGGATGGGCCACATTGAGCAGTACAGGACACTCCATGTGAAAAATAAAGGCCTTCCTGCTAAAAAAAGCGGAGATGACTTCGCGACACCGTGGATCCCTGATGTGGCTTCGGCCATCTGTATGCGTTGCTCCAAACGATTCACCGTTGCTAATCGGAGGCACCACTGCAGGAGATGCGGGTATATAGTATGTCAAGCTTGCTCAAAGGGCCGAGCCGTGCTGCCACACATCTCTAACAGACCTGTGAGGGTTTGCCGAAATTGCAAGAACGACATGACAGACGGAATGAGACAAGTACAGGGGAAGATGAGAGCAAAGGGAAATCACTGGAAAAAGAACTCCGTCGAGGACACACCAACAATGCCGGAGTTTGAGAACTCTAGTGATGAGGAGAATGAAAACGCAGACGAGTGCCACCAGGTGCCCACCAAGTGGTTCCAGAGCCAGGAGGAGGACAGTTTCTCTGCGTACTGTTACATTAAGCCCGAGCACAGAAATCCTCCGGTTGGTGGACACTAAACTAGAGAAACTGCTGTTATAAGGACTGATAGAAAACTGTGAAGTATTTTGCACTAAATTATATTGAATCACTCCTTTGCACTCCTTTGTGTGTCTTTGTTTTGTATTTGTTTGTATATTTGAATGGATATTCTGTTTTTGTTGTGTGTCCAAATATGTTGTATTATAGCTGATGTATAAAACAATGTGCCTTACTGTGCTGAGCATTAATAAAGTGTTAATATAAAATAAAAAAAAAAAAAAAAAAAAAAAAAAA
>gi|47087212|ref|NM_213547.1| Danio rerio carbohydrate (chondroitin 4) sulfotransferase 12 (chst12), mRNA
TTCTGATTTGTTTCCTTTTACTTCAGAGAATGATGAGTGCAGTCTGGGCAGTCGCTTGTATAATGGAGTTGAGGTGAGAATGGCTCTTTCTCAATCAAAATCTACCAAAATGGGAAAGTCAAGGTTATTCCGCATTTTCATGATTGTGGGTGCCGTCTTCATGATCCTTCTTATAATCATATACTGGGATGATGTGGGGGCCTCTAATTTTTACTTGCACACTACCATCTCCGGACCCCATCCGTCACGCCTCTCTCCACAGGGCCGTCGTGGGCCTGAAAAGAACGTAGAGGAAGACAAGGAGAGCTCGTTCTTGACGGACATAGATGCATTTGTCAACCAGTTTCTAGAAGGAACCGCAGACCCTACAGAACAGGTGCGAGGAGAACCCCCTCCTGGAGAACCTCACAATCAGTCCTCTGAGAAATCAGATGAGAAATTTGTCCCGAGACGAGAGTGGAAGATCCATCTGTCCCCCATTGATCCTGAGAAAAAGCAAAAGCAGGAAAATAGAAAGCAGCTGATCCAGGATGTGTGCGGCAACAAAAGCGTCTTTGACTTCCCCGGAAAGAACAGAACTTTTGACGACATTCCCAATAAAGAGTTGGATCACCTCATTGTGGACGACAGGCATGGGATTATCTACTGTTACGTTCCCAAGGTGGCCTGCACAAACTGGAAGCGCATTATGATCGTGCTGAGTGAGAGCCTGCTAGTGGATGGTGTGCCCTACCAAGACCCTCTAGATGTTCCTCAAGAGCTCATCCACAACAGTAGCCTGCACTTCACCTTCAACAAGTTCTGGAAGCGCTATGGAAAGTTCTCACGGCACCTCATGAAAATCAAGCTCAAGAAATACACCAAGTTTTTGTTTGTGCGGGACCCTTTTGTACGACTGATTTCTGCCTATCGCAACAAATTCGAACAAGAGAACGAAGACTTCTACAAGAGATTCGCTCTTGTCATGCTAAAAAAATACAGCAATTACACCGATCCACCGGCATCAGTAGTGGACGCCTTTGCCGCAGGAATTCGACCGTCTTTCTCAAATTTCGTTCAGTATTTATTGGATCCTAGCACTGAGAAAGAGATGCCTTTCAACGAGCACTGGAGACAAATGTACCGTTTGTGCCATCCCTGCCAGATAAATTATGATTTCGTGGGGAAGCTGGAGACTTTGGATGAGGACGCTGAGCACTTGTTGCGTATTCTCCGCGTAGACAATATCGTCGAGTTCCCAGAAAGCCATCGCAACCGAACGGTCAGCAGTTGGGAGCAGGACTGGTTCGCCAACATACCTTTAGAAACCAGAAAAGAGCTGTACAGGCTCTATGAAGCTGACTTTAAACTGTTTGGATATTCCAAACCAGAGAAGCTTTTACATGAGTAATGCATTGATCATCAACTTTATCAGGGTGCTG
>gi|326668152|ref|XM_001335174.3| PREDICTED: Danio rerio transmembrane protein C17orf87-like (LOC798513), mRNA
ATTGTACCCTCAGTCAGTGTTTCTCTCTCTCGAGTTCAGCTCTCCAAAGCAGTTAATAAAAATAAAATATAGAACACTGAAACGATGGACAAAGCTGACTGACACACTCCTGAGTCATTAAAGCAGCAGCTTCTTTGGAAGAAGGACTGATGGGTGGGCAGAGGAACAGGACGATTTGAACAACTTTAGTTCTAGTGGAAATAAACCCACACTTCTGAAATCGGATGAATATGTGGAAAGGCTGATGTGATCGACACAACAGGCAAAGGAAACACAGCTGACTGGAAATCTTCAAGAGCATGTGTTTAAACAGAGCTGAAAAGGAGAAATAGGAGGAAGTTGCAATGGATTTCTTACAAAAGAACTTCTGGGCTGTTTTAATCCTAGCCATCATTCTGGTGTCTGTGATCATAGTGATTATTTTCATCTTCATCAACATTTGTCTCCGCAGAAGAGCTTCTTGGTACAGTACACAAGCAAAAACAAATCATTATGGTCACTCAGACTCAAAACCAGTGGACAACCAAGCACATAACAAAGACCTAGGAAATGAAAAACCACCCTTACCTCCAAGAGATCAATTCCTGTCCACAAACTCTGTGGGTGCCAGTTACGAAGATATACCGACTGTGCCGGACTACGTGGAGATTGAAGATTCAACACCAGCTTTTCCCCAACAGCCTGTCTTCATTCCAGAGTACGCTGTGGAGATAAAAAGTCAGGATGAAGAAAGCGAGGATTACGATGATGTTGAAAACCCTGACGACAGCGAGGATTACGATGATGTTGGATAGAGGGCATATCAACAGTAACTCTATACTTTAGCTTTAGCTGGACATATAAAAGAACCCAGATATCAGCTGTACATTTACTAAGTCATTATTTGAGCAGAAACAAGTACTATCTGTGCAATCTATTACAAGTGTGATTACATTCTCTAAAGTGATGCAATCTTTCACTTCCTATTTTTACGAAGGAAATACGTCTAACTGAAATATCATTTTAACTGGTAATTTTCTCATGAAGTAGTTTCGAAATCTC
>gi|18859310|ref|NM_131175.1| Danio rerio opsin 1 (cone pigments), long-wave-sensitive, 1 (opn1lw1), mRNA
GAATTCGGCACGAGGTCGGCCAGTGACAGCAGATAATATAAGAGCAAAACCCCAGACTTTTACAACAGCTAAGTGACTACAGGTTTGGGCTATACAACAAACCCCAAAAAATGGCAGAGCATTGGGGAGATGCAATTTATGCAGCCCGGCGAAAGGGAGATGAAACCACAAGGGAAGCAATGTTCACATATACCAACAGTAATAACACCAAGGATCCCTTTGAGGGTCCCAATTACCACATTGCCCCTCGATGGGTGTACAATGTTGCAACAGTCTGGATGTTCTTTGTGGTTGTCGCCTCAACCTTCACCAATGGCCTGGTACTGGTGGCCACGGCCAAATTCAAGAAGCTCCGTCACCCTCTCAACTGGATCTTGGTCAACCTTGCTATAGCTGATCTGGGAGAGACTCTGTTTGCCAGCACAATCAGTGTCATTAACCAATTTTTCGGCTACTTTATCCTAGGACATCCCATGTGTATTTTTGAAGGCTACACTGTGTCAGTATGTGGTATTGCTGCACTGTGGTCGTTGACTGTCATCTCTTGGGAAAGATGGGTGGTTGTCTGTAAACCATTTGGAAATGTCAAGTTTGATGCTAAATGGGCTTCTGCTGGCATTATCTTCTCCTGGGTTTGGGCTGCTGCTTGGTGTGCACCTCCCATCTTTGGCTGGAGCAGATACTGGCCTCATGGTCTGAAGACCTCCTGTGGCCCTGATGTCTTCAGTGGAAGCGAGGACCCTGGAGTTCAGTCCTACATGGTGGTGCTCATGATCACCTGCTGTATCATCCCTCTAGCTATTATCATTCTCTGCTACATTGCTGTGTACCTGGCCATCCATGCTGTTGCCCAGCAGCAGAAGGATTCTGAGTCCACACAGAAGGCCGAGAAGGAAGTGTCCAGAATGGTGGTTGTCATGATCTTCGCCTACTGTTTCTGCTGGGGTCCTTACACGTTCTTCGCCTGCTTTGCAGCTGCAAACCCAGGCTATGCCTTCCACCCACTGGCAGCAGCCATGCCTGCCTACTTTGCCAAGAGCGCCACCATCTACAACCCCGTCATTTATGTCTTCATGAACCGACAGTTCCGCGTATGCATCATGCAGCTCTTTGGAAAGAAGGTGGATGATGGCTCTGAGGTGTCCACATCCAAAACAGAAGTGTCTTCTGTGGCTCCTGCATAAGTTGTGCACCAGATCTGAGTCAGACATGGGGAAAAAGATGAAAATGAGACTTTTTATATTCCTTGTTCACCCACACTGCATCTCGACAACTCTGCTTCCAGATATTTCCCTTGGAGTGATGGGGAATACCTTAGTGCATGGCAACATCACTTTTTCAATGCCCCTGTGACTTAAGATCCACAGGAATGATGTTACAGTTTTATGGTAATCATTTGTAACACTCATTTGTCCGTGATATTCTTATCAGCTGGCTATTCAGAAGGTTTTGCACCAGTATATAGCACTGCTTGAGGGAATGTGACAATCCGTGTGGATTTACTAACAGTGAAAAATTATCACCTCATTCTAATGTGCAATTTCTGCTGGACTGATGTTTAGTGGCGATGTAATACTAATCATTTTGTAGATATCTTGCAAGAAAACAAAAATCACAAAAAAAGAGTGATTGGTAGATGCCTGCCCATGTACAGCATGTAATATGGTTCTATTTTTCTTGATGAAATAAAAAAGCAGCAAATAAAAAAAAAAAAAAAAAAAAAAA
>gi|326679345|ref|XM_003201239.1| PREDICTED: Danio rerio cytochrome P450, family 2, subfamily AA, polypeptide 11 (cyp2aa11), mRNA
GTGGGACTCCTGAAGTTAGACTTGTCCTCTGTGGGCTTGAGTCTGTTTCTAGGCTTATTTTGTCTGGCTCTGTTTGAAATCTGCAGGATTCGTATTTACAAAGGTCGATATCCACCTGGTCCCACACCTCTTCCTTTTGTGGGAACTATACCTCATTTCTTGAAGAACCCAATGGGCTTCATAAGATCATTATCTCAGTATGGAGAGATGACTACTGTGTATCTTGGGAGAAAGCCGGCGATAATTCTTAACGCACTCCAGCTCATGAAGGAAGCCTTCGTCCAGAATGGTTCATCTTTCTCTGGAAGGCCACCAGTACCTGTTTTAACCTGGGTCAATCAGGGATACGGTATCATAATGGCTATGGATGGTCACTCATGGAGGCAGCAGAGACGGTTTGCTCTGCACACACTCAGAAACTTTGGTCTGGGAAAGAAGTCTGTGGAGGAACGTGTGACGGAGGAAAGCGGTTACCTGATTTCTGAATTGCTCAGAGTGGAAGGTTATTAAGGATTTAGGCCGTACTCACACTAGGCAAACCGTTCAACCCCCAACACGCAATACACAACGCTGCTGCCAACATTATCTGCTCCATCGTGTTTGGAGATCGATTTGACTATGATAACAAGAGCTTCACGTATCTTCTGGAAATCATAAAAGAAAACCTCGATCTGGCAGGGTCATTTGCTGGACAGATGGTTAATTTGGTTCCTATCATCAAAAATTTGCCAGGGCCACATCAGAAAATATATCAG
>gi|326672586|ref|XM_689906.4| PREDICTED: Danio rerio serine/threonine-protein kinase H1-like (LOC566628), mRNA
CAGCATAAAACTCCCACTTCAGATGAAGCATTTCATAAAGCGCTGACACTCCTCCTGCTCATTTCCTCCTCAGCGCAACTTCTTGTACGAGACAAAGATAAAGTTTACCCCAAAAAAAGTAGACATCTTAATCTACCACGGCTAATTTGTTGAACGGACTAGGCAATATCGCCATCCGCAGGGTACTGAAGGTGATCATGAGTGTGTGTTTGTGTATTGTCAGAGTAATGATGCTGTGTTTAAAGTCTCCTGAATCAAACAAGCGTCGCTCAGGTGTGATTTCTGACACCTGAGCTGAAACTCCAGCAGCTGCACAACCTCTAACAAACACAAAAGCAGCATCAGTGAAGGTCTGGAAGGAAGATTTCCAATGCTTCTCAAACCTCATAAGGTGTTTATAATGGGAAGCAGCTCTGGAAAAGTCTTACCCGAGTCTTCCTCTTCCAAACGAGGATATTTTTGCCTCTTCAACTCGATTGTGATCTTCAACAAACAAGAGTCTGAGGGCGAGAAGTGTGTGGAGAAACAACAAACCGGGCTTTGGAAGAAGAGAAGCGACGGAGGAGCTTCAGGAGAAGAGCTTCATCTGGAGGAAAATATTGAGAATCGCAATGCAAAGTTCCGTGCCAAGTTTGATCCACGCGTCACCGCCAGATATGAGATCCAGGCTCTGATTGGTCGTGGCAGCTTCAGTCGTGTGGTTCGCGCCGAGCACAAACAGACTCATCAACCATTCGCCATCAAGCTCCTAGATCTCAGAGCTCCGGAGGGTCTCGAATCCTGCCAGGCGGAGCTCAGGGTTCTTCGACGGGTCAACCACCCCAACATCATCCGCCTGACGGAGGTCTTCCAAACCCCACACCGCGTCTACCTAGTCCTGGAGCTGGCCACAGGTGGAGAACTGCTGGAGCGAGTGCTTTCCCGAGGAACATTCAGAGAACGGGATGCAACCAAGGCCTTATTGATGGTAACAAGTGGCCTGGCGTACCTGCATAATCTGGGTGTCATCCATAGAGACCTCAAACCCGAAAACCTGCTCTACTACCATCCAGGACAGGACTCGCGGCTGATCATCACAGATTTCGGGCTGGCCTGTTGGGATAAGTCCATACAGAGGGATGATCTGGAGTTGACTGTGGGATTAGAGGAGAAAGGTTGGGCGTTGAGGACACTCTGCGGGACGCCTGAATACCTGGCACCGGAGATGTTGGCGCGGAGAGGCTGTGGCAGAGCGGTGGACATGTGGGCGCTGGGCATCATTACATACGTCCTGCTGAGCGGATCATTGCCCTTCGACCACAGCAGCCGAGCCAAACTCTTCAGGGCCATCCTCAAGGGCTCATACAGCTTCCACGGGGAGCCGTGGCGGTCAGTCTCATCTCTGGGCAAAGGCTTTATCAATGGGCTCCTGACTGTGGTCCCGGAGCAGCGGATGAGCGCAGAAGAGGCTCTCCATCACCCCTGGCTGGTCAACATGGCGGCATGCTCCTCCAACAAGAACCTGCAGCGCTCCATATCCAGAAACCTCCAGCGCCGGGCATCCCGCACATCCTCCCGCTGCCCCAGCTCTGCTTCTGGATCACAGGCATCCAGGAGCTCCAGCTCACGTTTAGGCCTCAGAAATGGCTCACGGTGCCAGAACATCAGCACTGTTAGTGAAGGTTTAGTTTGTTAG
>gi|292628595|ref|XM_002666965.1| PREDICTED: Danio rerio peroxisomal coenzyme A diphosphatase NUDT7-like, transcript variant 2 (LOC100329471), mRNA
AGATGGAGCTGAAGGAGCGGGTCACCGCGGCTCTCAGGAGTCTCTCCGGTAAAGTGGAGCTCTCCCGGTTACCGATACCGAAGTCTCTGCCGAAGGCGTCGGTGCTGATCCCCCTGCTGCTGCAGGACGGAGAGCTGCGGCTCCTGCTCACCGTGCGCTCCATACACCTCAGTCATCACGCTGGTGAAGTGTGTTTTCCAGGAGGAAAGTGTGAGTCTTCAGACAGAGATGATGTTCACACAGCGCTGCGAGAGGCGGAAGAGGAGATCGGCCTTCCAGCGGACGCAGCGCAGGTCATCGCTACACTCTTCCCTGTCATCAACAAGAGCTCCTTCAGGCCCAGCATCAACCCACAGGAGGTCAGTGAGGTGTTCACGCTGCCGCTGGACTTCTTCACGCGAGCGGACCATCATTCGGGATACCCCGTGCCCAGCGTGTTCGGTCCCACACACAGCTTCATGTACACGGATCCGGCTAGCGGTCGCGTGCATCAGATCTGGGGTCTGACCGCGGCTCTGGCCATCACGGTGGCGGCGATCGGTTTGCAGAAAACGCCGGAGTTCCAGACGGGCTTCGATCTGGAGGATCCAGTGTCTACATTCAGGAGCGCACTGCAGCGCAGGCTGAGCAAGTTATGAGCATGTGCTGTTGAACAAGCTCATGTAAACACAGCAGAGTGTGAATATATCCATTAATTAATTATACTTTTATAAACACACTTGATAATGAAGCACTGTGATTGACATTCTCATGTCATCAAAGGGGGAAAGCCCCGCCCACTAGTGCCCATCATCTCCATCTCATTAGCATAAACAGCAGCCCTGACTGACAAAAGCATGAAGCACACACTCACACTGAAGCACACCTGACCAGCACTGACAACACACACACTGCTGTTTTACATCT
>gi|326670899|ref|XM_002663446.2| PREDICTED: Danio rerio TBC1 domain family, member 8 (with GRAM domain) (tbc1d8), mRNA
ATGTGTGTGTGTGTGTGTGTGTGTGTGTGTGTTTCAGGTCTGCTGGTGGGTGCACTGGACACTGTGCTGGACTCTAATGCTCGAGTGGCTCCGTTCCGGATCGTTCTGCATGTGCCTGAATCTCAGCTCAGCTGGGTCATAGCCAGCGGAGGGACGATAGAGGAGGTGATGAAACACTGGAAATGGCTGGATCAGAACCTGCTGCCGTACATGGCTGTGTTTGAGAATAAAGAAGATGCCGCCAGTTTTGTTCAGGGCAAAGTCAAAGGTTTGATTGCGGAGGAGGTTTTGGGTGGTCAGGCAGCTCATGAAGATGATCCCGCACGCTTTCGGGAAGATCTGGTGCGTTTCGAGCAGCGCTTCGGCCTCCCGCAGCGAGAGAAGCTGGTGGTGCATTACTCCTGCTGCTGCTGGAAGAGCCGTGTCCCGCGGCAGGGCTCGCTGTACCTCACCACCAACCACATGGCCTTCTACTCATTCCTGCTGGGCAAAGAGGTGAAGCTGTTAGTCCCGTGGGCTGAAGTGACGCGGCTGGAACGCGTGTCGGTGGGTGTGCTGACGGATGTGATCCGCGTTCACACCAGACGGAAACACAGAGAGTTCTCCATGTTTATGAATGTAGAGGAGGTGATGATGGTCATGTGTCAGCTGGCTGATATCGCCCTCCGCAGGCTGCTGGACAGCGGCGGACTCACGCTTGATCAGGCACTGCAGGACTTCACCAACATTACTAAGAGAGTTTTGGAGGAACAGGCCCTCAGACAGTATGTGCTCTCTCTCTTCGGGCTTCCTCGAGGTGAGCAACTGCAGGAAGTGATGTCATGCTCGCTGTGGACTCCTCACGCCCGCTGTCACACGTCGGGCACCGTTTACACCACCGATGGGTATCTGTGCTTCAGCAGCCGGCAGGAGGGCCAGTGCGCGCTCATCATCCCACTGGCGGAGATAGTCTCAGTAGAGAAGGCAGACAGCACCGCTGCTCTCCCGAACCCGCTGATCATCAGTGTCCGCTGTAAGCGTGCGTTCCAGCTGATCGAGCTGCAGCAGCGGGACACACTGGTGGAGAAGCTGAGGGAGCGGCTGCGGGAGCTGCACTGGAGACAGGCTGTGATTCGAGGACATGAGCAGCGCAAGAAGACCACGGTGTCCTCCACGCCATACTACACCTTCTGTTACGACACCATTCAGTCAGATGAGGAGGACGGCAGCGTCAGCATCTCTGATAAAGCTCTGCGTCACACTGTGCTCAGCAACACACTCCTGTCCTCATTCCACCCCAGCCAATCAGACGCCAGCGGCACACGGAACACAGAGCAGGTGCGTGAGCGTCTGTGGCAGGATCACTTCAGTGAGTTTGGTCGTGGTGTCCACATGTTCCGCTCAGAGAAGATCCGCACGCTGGTGTCGCTGGGCCTGCCGGAGTCTCTGCGCGGGGAGCTGTGGCTGCACTTCTCAGACGCCAGCTCATCTCTGGCCGCTCACCCGAACTACTACGCTGATCTGCTGGAGAAGTGCAGAGGAGAGAGCAGCGTGGCCACAGAGGAGATCGAGCGGGATCTGCACCGATCATTACCGGAGCATCCGGCGTTCCAGAGCGAGACCGGCATCAGTGCACTGCGCCGTGTGCTCACCGCATACGCCTACCGCAACCCCTCCATCGGCTACTGCCAGTCCATGAATATCCTGGCGTCGGTGATGCTGCTGTACCTCAGAGAGGAGGAGGCCTTCTGGCTGCTGGTGACCGTGTGTGAGCGCATGCTGCCCGACTACTTCAACCGCAGGGTCATCGGTGCTCAGGTGGACCAGTCGGTGTTCGAGGAGCTGATCCGCGAGCGTCTGCCGGACCTGGCGGCTGCTGTCGGGGATGTCTCCCCGCTGGCGTCTGCGTCTCTCACCTGGTTTCTGACTCTGTTTGTGAGCGTTCTGCCGTTCCGCAGCGCTCTGTGTGTTCTGGACGGCTTCTTCTACCAGGGCATCAGAGCCATCTTCCAGATCAGCCTGGCGGTGCTGGAGGCCAACGCAGCCGAGCTGAGCGGCTGCACTGATGACGGATACGCCCTCATCATCCTCTCTACTTTTCTTGAGCGGGTCCGTCATGAGGATGAATCAGCTGATCATCTTGAAAATGCAGGAGCTTCTCAACATCTGAACATCACCAACCTCATCACTGACGCATACGAGAAGTTCAGCAGTGTGTCCGTGAAGCAGCTGGAGCAGATGCGGTGTCTCCACAGGCTGCAGGTTCTCCAGGCTCATGAGGACACCAGTAAAGACAACGCTCTGCGGTTGGTCACTCCAGATGTGTCTCTGCCGCAGGAACATCTGTCTGACCTCTACGACCTCTTCAAGGTGTGTTTATTAATAACAGTGTGTGTGTGTGTGTGTGTGCGTGCGTGTGCACTAAAACACACTACACTGAAAAAAAGCATCACGGAGCCGTATTTTCTGGACGGAGCTCAGTTTAAGAGTCTGTTTGAGCTGCTGGCGCCGTGGCCCTGCGGCACACACACCGACACACTCGCGCAGCGCGCATTCACACTGCTGGACCAGGACCGAGACCAGCGCGTCAGCTTCTCTGAGTTCATACACATGCTGGATGTCCTCTACTGTGAGGAGCTGAATGAGAAGATCCGGCTGCTGTACCGCCTGCACATCCCGCCAGCTCTGAGTGAGGATTCAGAAGACTCGTCTCCGCTGAAGAGTCCAGTATTGTCCAGCACCAGACCGCTCTACGTCAACCTGCCCAATGGCGAGAGGAAGAGTTATGAGGAGCAGCTGCAGCAGATGCTGGAGGATCTGAACAGCAGAAAGAAGGACCAAGAGAAACCCCTGCCCCACATGAACCAGCGCGAGTTCATCCAGTTCTGCAAGACGCTCTACAGCATGTTCCAGGGCGAGTCCAGCGAGTCGGAGCTCTTCCAGGCCATCGGGATGTTCACCAGCCTGCTGCTGCAGATCGGGGAGGCCCGACAGCACTCAGACGCAGCAGACGAGCAGTGGACGGTGAGTTTCCAGCAGATTCTGGCCTCCTTCCTGACCGAACAGGTGCTGGTCAACTTTCTGGAGCGACCCGTGGACCTGAGCGCCAGAATCTGCACCGCCAGAGAGCGGCAGTACCAGGAGCGTGCAGGAGTGCTCATGATCCAGCACACATGA
>gi|227330569|ref|NM_001109694.2| Danio rerio dopamine beta hydroxylase (dbh), mRNA
TGAGAGAATCTGTTTAGGGAAGCCTTACTATCAAGGAAAAACTTAGAAAGGCCTTCAAAAATGCGTCTCATAAACAAAGACCTCCGGCTCCAAGACGTAACCCTGATGTACCTCACCGTTTTAGCCACTGTGGTGGTGCTTTTAGTGGCATCCTACCAGGCTCCTGCGGGCCAATCCAGACCCACCCTGGCCTATCATATCCCGCTGGATCCGTCAGGACAGCTGGAACTGTCCTGGAACATCAGTTATCCCAAGCAGGAGGTTTTGCTCGAGGTCAAAGTCAAAGAGCTCCATCATGGCATTATTCTGGGCATGTCTGATCGTGGAGAGCCTACGAATGCTGATTTGGTGATTCTGTGGGATGACGGTCACAAATCCTATTTTGGGGATGCGTGGAGTGACAGTGAAGGCAGAGTGACACTGGACACTCAACAGGACTATCAGCTGCTGGAAACCCATCAGTCCACTGAAGGCTTCTTTCTGCTCTTCAAAAGATCATTCAGCACCTGTGACCCACACGACTACATCATAGAGGAAGGCACTGTCCACATAATCTACACCATGCTGGAGCATCCCATCCTATCGTTGCATGAGCTCAATATATCCCGTCTCCAGCCTGGCGTCCAGCGAGTCCTGCTCCTGCGTCCAGACACCCCGTCCCCCCATCTCCCGAAAGATGTACGCACCCTGGAGGTCCTGGCCCCTGATGTCATCATCCCCACACAAGAGACTACTTACTGGTGCCATATCTATCAGCTCCCGCCAAATCTGCCCAAGAACCACATTGTCATGTATGAGTCAGTGATCACTCCAGGTAATGAAGCCATTGTTCATCACATTGAAGTGTTCGAATGCTCCCCTCAGATGGACATCGTACCACAGTACAGCGGCTCCTGTGATTCAAAGATGAAGCCGCGCAATCTTAATTATTGCAGACATGTTCTGGCTGCCTGGGCCATGGGAGCAGAGCCATTCTACTATCCTGCTGACGCTGGTTTGCCTATGGGAGGAGAAGGATCTTCTAGGTTTCTTCGTCTTGAAGTTCATTACCACAACCCTCTCCTTTTATCAGGGCGGAGGGACTCCTCGGGCATTCGTTTATGGTACAGTCCATCTCTGCGGAGGTTTGACGCAGGCATCATGGAGCTTGGGCTGGTCTACACTCCTGTGATGGCCATTCCCCCCCGCCAGCGCTCTTTCCAGCTCACTGGATACTGCACCGCCAAATGCACACAGACGGCTCTTCCAGTAGGGGGCATACACATCTTTGCCTCCCAGCTGCACACTCATCTGGCCGGTCTTGGGGTCAGGACTGTCTTGGTGCGAGGAGGTCAAGAGGTGGAGGTGGTGCAGGAGGACAAACATTTCAGCACACATTACCAGATCATCCGTGTTTTACAGAAGATGGTGACTGTTCTGCCAGGCGATGCTCTGCTCACGACGTGCAGATTCAACACCGAGGACAGAAGCAAAGTTACTGTGGGTGGTTTTGGAATTATGGAGGAGATGTGCGTCAATTACGTCCATTATTACCCCCGAACGCAACTTGAGCTGTGCAAAAGCCACGTGGACACAGATTACCTGCAGAAATACTTCAGCCTCATCAACAGGTTTCAGGGCCGCGAGAGCTGCAGTTGTCCTCAGACCTCTGTGGAAGAACAGTTCTCCTCAGTGTCCTGGGACAGTTTCAGTGGAGAGGTGCTGAACTCGCTCTACGTCACAGCACCATTTTCAATGCACTGCAACCAGTCCACAGCGCAGCTCTTTCCTGGTGACTGGGAGAAGCAGGAGATCCCGGTGGTGACAGCGCAGCTTCAGAGAGCCCCATACCCATGTGAAATAAACAGGAGAGTGGCTTCTAATAATGACAGCCCTACAGAGGTGCGAGCGGACAGCAGCGGCTGATCTGCACCTTTACCATCTGAAGCTCGATAACAGATCCACACAGCGGCC
>gi|326667021|ref|XM_003198407.1| PREDICTED: Danio rerio zinc finger protein 79-like (LOC100536693), mRNA
ATGACCCAATCTAAGTGTGAACTCTTGAAAGACTACGAGGAGAGTAAAGAGGAGGAACATCAAGTCAAAATTGAGGACAAAACTCATTTAGAGACTGATAATATTTTAAAAGTGAGAGTTAAACCATTCACATGCACTCAGTGTGGGAAGAGTTTCAACAACTCATCATTCCTTAATCTACACATGAGGATCCACACTGGAGAGAAACCATTAACATGCCCTCAGTGTGGGAAGAGTTATAGCAAATCATCGTCGCTTTATAGACACATGATGATCCACACTGGAGAAAAACCATTCACTTGCACTCATTGTGGGAAGAGTTTCTGCGATGCATCATACCTTAAAAAACACATGAGGATCCACACTGGAGAGAAACCATTCACATGCACTCAGTGTGGGAAGAGTTTCAGCAAATCTTCCGGGCTTTATAGTCACATGAAGATCCACACCAGAGAAAAACCATTCACTTGCACTCAGTGTGGGAAGAGTTTCAGCCACTCATCACACCTTAATCAACACATCATGATCCACACTGGAGAGAAACCATTCACATGCACTCAGTGTGGGAAGAGTTTTAGCCTATCATCATACCTTAAAAAACACATGAAGATCCACACTGGTGTGAGAGAGTATATGTGCTTGGAGTGTGAGAAGACTTTTATTACAGCTGCAGAATTGAAACGGCACCAGAGGATTCACACTGGAGAAAAACCGTACAAGTGTTCACACTGCAGTAAGAGGTTTACTCACTCAGAAACCCTGAAAACACATCAGAGGATTCACACTAGAGATAAACTGTACAAGTGTTCACACTGCAGTAAGAGGTTTGCTCACTCAGGAACCCTGAAAAGACATCAGAGAATTCACACTGGAGATAAACTGTAG
>gi|189533305|ref|XM_683452.2| PREDICTED: Danio rerio si:dkey-14a7.2 (si:dkey-14a7.2), mRNA
ATGTTATTTACCGTACTCGGAGTAATTGCTCTCTTCCTGAGAGAAAGATCCATCAATTCCACCGTCTCAGGTCAAGATGAAAGCTTCGACCGTCAAGGACTGGTCACGGTACCCCCCGTGGCCACCAGTGATGGTCAAGAAATCGGTGACTGGTGTGAAGAATTATCTTTTCATCTGGAGGAACAGATCAATGTTCAGACTGAGGAACCATCACTGGAGGAACCTGTTGATGGTCAGAGTAAAGAACCATCACTGGTAGAGTCTGACAGTGTTCACGGTGAAGATCCATCACTGGTAGAGCCTGACAGTGTTCACGGTGAAGAACCATCACTGGTAGAGCCTGACAGTGTTCACGGTGAAGAACCATCACTGGTAGAGCCTGACAGTGTTCACGGTGAAGAACCATCACTGGTAGAGCCTGACAGTGTTCACGGTGAAGAACAATCACTGGTAGAGTCTGTCGATGGTCACAGTGAGGACTCGGCCAGCTCCTCCAGAAGTAGTGATAATGTTCCTCAAGAGATTTACTCAGCCGGATTCAACTGTAGTATTGAGCTCACAGCCAGCTCCTACAGCAGCTTCTTCTCTGCTGAGTCCGGCTGTGGTGATGACGCCTCTACAGATTTTCTGTCCGCTGAGTCCGGCTGTGGTGATGACGCCTCTACAGATTTTCTGTCCGCTGAGTCCGGCTGCGGTGATGACCCCCCTCCAAATGTGGTCTCTGCTGAGCCTGGCTGTAGTCATGACGACCCTCCAAATGTGGTCTCTGCTGAGCCCGGCTGTAAAGATGACGTCGCTCAAGGGGCAACCTGTCAGACAAAGGGCGCTGTCCCACCTCAGCCAGAAGAGCAGAAGAACAAAGACACACACATCATTGAGATCAACTCAAAGTCTTATGAAATCGGGGCTGAGCTGGGCAAAGGAGGCTATGGAACCGTTTTCGCAGCGACCCGTTTACAAGATGGTCTTCAAGTGGCAGTAAAAATTGCAGATTTCAAGGACAGGCGATACATCCGTGTTGATGGGTTTGACAGACTACTTCCAGAGGAGATCGCTCTGCACTATCTTGCTACTAAAGGCCCCAAGGTTAAACAAATTGTTGATCTTCTGGACTGGAAGGTGGAAGCTGATTGCTACTTCATGGTCCTAGAGCGGCTCATACCCTGTGTGGACTTAAGTAATTTTTTAGAAGACCACAAAGGCATTGTTGCAGAGGACGTGTTACGGAAAATCATGTTCCAGGCAACAATTGCAGCTGACACATGCCTCAAACGTGGAGTGTTTCACCGCGATATCAAGCTGGAGAACTTGCTGATTAACCCAGAGACCTTAGAAGTCAAACTGACTGACTTCGGGTGCGGTGCCCTCTTTAATGAGAACGGTTACACAGAGTTTTGGGGCACACCACAGTACTGCCCTCCCGAGTTTAAAGGTGTTAACACATACGATGCTGAGCCAGCGACAGTGTGGACACTCGGGATTCTTCAGTATTTGCTAATATTCAACAATTTCCCAGAAAACCGTGACCTCTTCAGGTTGAATTCTGGACATGCAAAGCATGATGGATGGTCAAAAGAATGCAATGATTTCCTCTGCAGTTGTCTGGAAATTAACTACCCTTTTCGACCCAAGTTGCATGCACTCCTTGACCATGCCTGGTTTAAGGTAATGTAA
>gi|50355959|ref|NM_131215.2| Danio rerio orthodenticle homolog 1a (otx1a), mRNA
GGGGAATCTCAATCCGTCAGCATTGCTTATCAGCGATAATATTACGTTTGGATACAAGGATCCTCTTTAGACAGCGCATATGCGTGGACTTTAAGCAAATTGGGAACTTGTTGTGAAGTTTGGCTAATTTGTTTTTGGCTAATCAGCTGGAGTCGCCTTTCTCTCAAAAGTAAAAAGGTGTTTCTTGGCTTTGTGGATTTTCAGTTTACGGATCTCAAAGAAAATATCACAGAAGATCAAGACAAAAAGGTGTCTCTCTGGGGCTCAGCAATGATGTCATACCTCAAGCAGGCCCCGTATGCCATGAACGGGCTGGGGCTCGGCGGGGCAACCATGGACCTCCTGCATCCCTCTGTGGGATATCCCACGAATCCTCGTAAACAAAGAAGAGAGAGGACGACATTTACACGCACTCAGCTGGACATCTTGGAGAGTCTGTTCGCTAAAACCCGCTATCCTGACATTTTCATGCGCGAGGAGGTCGCCCTGAAGATTAATTTGCCCGAGTCAAGAGTGCAGGTTTGGTTTAAAAACAGAAGAGCAAAGTGTCGCCAGCAGCAGCAGCAGAGCAGCACCAACTCAAAGATCCGTCCGGCAAAGAAGAAACCGTCTCCGTCCCGCGAGAGCCCGGGGTCTGAGAGCAGCGGCCACTTCACTCCCCCTGCCGTCTCTTCATCATCCTCATCCTCGTCTTCATCCTCGGGCTCCAACCCGTCTGCTCTTAGCGGAGTTGGTCTGATCAGCAGCTCGTCCTCAGGAACACCTGTCCCGTCCATCTGGAGTCCCGCACCAGTCTCTCCAGTCCCCGCACCTCCCTCCCTCCCTGATATCTCGCCTCCAGCCAGCGCATCCTGCATGCAGAGGGCTATGTCTAGTGGAGGGGGGACAACTGGCGTCCCGTCGTACCCCATGCCCTACAATCAGGCTCCCAGCTACGCCCAGGGCTACCCGACCTCAAACGCTGCTTCTTATTTCGGAGGCATGGACTGCGGATCCTACTTGGCACCCATGACCGGCCACGCCCACCATCACCCGCATGCCCATCACTCACAGCTGAGCACCGCCGCTGCAGTCTCAGGACACCATCATCCTCACCATATTGGGCAGAGCAGCGGGCACCACCCTCATCACCAGGGGTACGGTGGCACCGCGCTGCCTTTCAGCTCTTCAGACTGTCTGGATTACAAAGAGCAAGTGGCGTCATCATGGAAACTCAACTTCAGCTCTGCGGCGGCCGACTGCTTGGACTATAAAGACCAGGCCGCCTGGCGCTTTCAGGTTTTGTAAGAATGTTTCCCCCGATGTTTACTTGTTTGTTTTTCTTCCCGAACAAGTGTGTTTTCCTCACCATTTGGGAAAAAGCAGTGACTGTTTTGGGCCAGCTTTTTTTCCAGAGCTTACCAAAGTGTGTTTCTAAATGGAGGCGGGTTCTCCGTGGCCCCTCAGTCGGACTGAGTTGAAAGCGAGGGCTGCATTTGACGTGACGCACTCAAGGAATGGTGTTTTGAAACTATGAAGGCAATAATAATTTTATATATAACTCTTTCCGTTGGCGAAGGTGGCCTACAGCTCATGTGAGATGTTACACACTAATTTGCATTCATGTTCATTTAATAAATATAAAGCTGAAAATCAAAAAAAAAAAAAAAAAAAAAAAAAA
>gi|289191300|ref|NM_001172564.1| Danio rerio euchromatic histone-lysine N-methyltransferase 1b (ehmt1b), mRNA
GACGTGTGCGTGAGTGGGCGGGGTCTCAGGCTGAGGAGCCATGGCTTCAATGAAAACTGAGCCCTCCAGTTTGGCCAATGGGAATTCAGGCAAGAGGGAAACCATGAAGTCCGAGGGGACAAAAGAGTCTCGCAGTGATCAAGAAGAAGGAGGATATGATGATCACCAGGATGGGCGAACAGGCCCTCTTAGAGAGGCCATTGAGCAGAATGGGACCTATGAAAATATGGACACAAAAAGAAATGAACAGAACCTCTCTACACAAGGTTCACCAGCACGACCCTCAACCATGGAGAATGGGCTATCAGAAACTGAGCCACCGCATGGCTCAAAAGTAGGCAGTAATGGATATATTCTAAGCAAAGTAAAGGAAGATACAGTGTCAGCCCCTCACAGGACTAACTGGTCCCCCACTGGGGGTACCACATTGGGGCATGGGACTAAAAGCTCACCGCCTTCAGTGTTGCAATCTCTAGACCAGGGTTCTTCAAACAGTGGTGCAAGCCAAGGACCAAGTCTAACAGAGAGACGAGCAGAAACAGAGACTAAAAATGGCATCATTTTAAAAACACCCCCACCAACAGTACATCGAGCACGGAAAACTATGTCAAGGCCGGCCTCAAACCAGACACTAAAGCTTTTGAACAGGGAAAATAAGGAGCCAGTCGTGGTAAAAGATGACAGTGCAGGCAAACCAGAGGCAGTGCAGCCTCAGCCATCTCTAATCCAGAATCAGCTACCTCAAAGCCAAACTGACGCCACATCTGTACCGAACACCACACCTGCCAAGCCACAAATAGTTGAACCCAGACCTGTCTCTCCCTCAGTAGCAGCCGTATCAAGGAAGAAAAAAAGAAAGATGGGAACATATAGTCTTGTGCCCAAGAAGAAAAACAAAGTCTTGAAACAACGCACAGTTCTGGAGATGTTTCAGCAGATATCCCAGTCTCCACCCAACCCTAAGCCAAAGGAGATTGTGCGTGTGAATGGAGAGAAAATGGATAATGAGTCTGATGAAGAGGAGTCAGAGGAAGGGGAAGACACAGAGGATGAAGAAGAGCTAGTCACAGAAGATGGAGCCAAAGCTTCACATGAGCAACCTAGGATACCTTCGATCTCACAGCCCCTGGAAGAAGAGTCTGAGGAGTCACAAGACTGTGAAGGTGAAGAGGAAGGGGATGAATCAGACTTGAGTTCAGAATCCAGTTTGAAAAAGAAATGGAAAAAGAAAGCCAAAGGAGATCACGCCTGGCTCCGACCGTCAAGGAAACGCAAGAGGAAATGGAAAGCAAAAACGGACAAGGTTTCTGCTCCAGTAACGGAGATCCAGTCTCGGCCAGAAAGCCAGAGCGCCCCATCAGTCCCTACTGCTCACAGAAAGGAGTATAAAGAAGTCCCTCTAGACTCTCTCAATCTAGCAGCACAGGAAGCCTTATTGACATCTCAAAATACAGCTGCTTCAGGGTCATTGCAGAGCACAGATGCAGACATGGTGCAGGAACTGCCTCTATGCAGCTGTCGAATGGAGACACCCAAGAGTCGAGAGATCCTCACGCTTGCGGACAGGAAGTGTATGGCAACTGAGAGCATTGACGGCCAGCTGAGCCGTTGTCAGAGTGCAGTGCTGAAGCACGAGATGATGAGGCCTTCAAATTCTGTCCAACTGCTGGTTCTGTGTGAGGACCATCGCACAGGCATGGTCAAGCATCAGTGCTGCCCTGGCTGTGGCTTCTTTTGCAGAGCCGGTACCTTCATGGAGTGTCAGCCAGAGGTGAACATCTCCCACCGCTTCCATCGGACCTGTGCCTCGGTACTTAATGGGCAGAGCTTTTGTCCACATTGTGGAGAGGAAGTCAGCAAGGCGAAAGAGGTCACCATTGCCAAGGCAGATACAACGTCAACTGTACCCATCACCCATAGCTCCTGCATACCCAGCACCTCAGAGGGCAAAGCGGACACTACCACTGGAGGGTCCACTCGGCTCTCTGTACTTGGAGAGGGAAAAGCAAACAGCACCTTACCCAAACCTTCAGAATCACAGGACACATCTTTGTCCCTTGTGGGTTCCAAAGCCAGGTCTGTAGCGATGGCAGCTGCACCTGGACTTCCACTTCCACCAGGACCACCTAAAGAAACTCTGCAAAGTGTCCTGCTGGCTCTAGATGCTGAAAAGCCCAAGAAGCTTCGGTTTCACCCAAAACAATTGTACATTTCTGCCAAACAAGGGGAGCTGCAGAAGGTCCTACTGATGTTGGTGGATGGGATTGATCCCAACTTCAAAATGGAGAGCCAGAACAAACGGACGCCACTCCATGTTGCTGCAGAAGCAGGTCATCAGGAAGTCTGCCATATGCTGGTACAGGCTGGTGCCAACCTTGACATGTGTGATGAGGACCAGCGGACGCCTCTGATGGAGGCCTGTGAGAACAACCATCTCGAAACTGTGCGATATCTTCTGCGGGCCGGAGCCATCGTCTCTCACAAGGATGTTGAAGGTTCAACTTGTCTCCATCTTGCTGCTAAGAACGGGCATTTCAGCATTGTACAACATCTGCTCTCTGCAGGCCTTGTTGATATTAACTGCCAGGATGATGGAGGTTGGACAGCCATGATTTGGGCCACAGAGTACAAACATGTGGACCAAGTGAAACTCTTGCTCTCCAAAGGGGCTGATATCAATATACGAGACAAGGAGGAGAATATCTGTCTGCATTGGGCCGCTTTCTCTGGCTGCGTGGAAATAGCCGAGATCTTTCTGACTGCCAAGTGTGATCTCAACACCATGAACATCCACGGAGACTCGCCGTTGCATATAGCATCGCGAGAGGGCCGGCTTGACTGTGTAAACTTGTTTTTGTCTCGTGGTGCTGATGTAAACCTTAAAAACAAAGAAGGAGAGATGCCCATGGAGTGCTGCAGCCATAGCTCGAAGGTCTGGAATGCTCTTCAAGCCAACAAAAAGCAGAGAGAAGCAAACCGCAAAGCTGGCGCCACAGAGAAGCTTCTCAACAAGGACATCGCTAGAGGTTACGAAAAAGTCCCCGTCCCGTGCGTAAATGCAGTGGACAGCGAACCCTGTCCTGACAACTACAAGTATGTCCCTGATAGCTGTGTGACGTCCCCTCTGAACATTGACAAAAATATCACTCACTTGCAGTACTGTGTCTGTAAAGACGATTGCTCTTCTGCAAGCTGCATGTGTGGCCAACTAAGCCTGAGATGCTGGTATGATAAAGAGAGTCGTCTGCTGCCTGAGTTCAGTAATGAGGAGCCGCCTCTTATATTTGAGTGCAACCATGCCTGCTCCTGCTGGAGAACCTGCAAAAACCGTGTGGTACAGAACGGACTGAGGACAAGACTGCAGTTGTTCAAGACACAGATGATGGGATGGGGTGTCAAGACATTACAGGATATCCCTCAAGGAACATTTGTTTGCGAATACGTGGGTGAGATCATCTCTGACGCCGAAGCAGATGTCAGAGAGAATGACTCCTATCTTTTCAGTCTGGACAGCAAGGTGGGTGACATGTACTGCGTTGATGCTCGTTTCTACGGGAACATCAGCCGGTTCATAAACCATCACTGTGAGCCCAATCTGCTCCCCTGTCGGGTGTTCACCTCTCACCAGGACCTCCGATTTCCTCACATCGCATTCTTCGCCTGCAAGAACATCAGTGCCGGAGATGAACTTGGGTTTGACTATGGCGATCACTTCTGGGACGTAAAGGGGAAGCTGTTCAACTGCAAGTGCGGCTCATCCAAATGCAAGCACTCTGCAGCTGCCATCGCCCAGACACAGGCAGACAGTACACCAGGTGACCAGCAGCCCAGCGCCCTACCCGATACCAGCTCATCCACCCCATCCAGCCCCAGCTAAGCCTTCTCACAACCATGTTTGTCACCTTTGCCAGCCTGCACCTCCCTTCACCAGCACGGGCACATCTCTGCCATCTCTGGGTAGCCACTTGATGCTACACCCACAGTGCCACATTTCGCTCTGGTGGTCCGAAAGCCTATTGTTTGGTATGGTTTAGGGGTTTCAAATCTTGAAGGTGAGAGGTGCACGATTGGACTGGTGTTTGGGGTGTTCTGAATGCACATTTTGTATGGATTTTTTTGTTTTTTATTGTCAGCCTGCCCATTTTGGACCACGATGCATCTTGTAAAGAGGATTTTTGTTTTTTTCTTCTTAAGAATGAGGCTGTTTGAGCCAATTAAGAGACTGTGTGGCACTTGACGAAATTTCGTCGCACAATTCAGACGTCACAATGTGTTCTCCTGCCCTCAAACCGTGTTCTCAATCATTCTTATAAACGATTTTATAAACAGTTGAGGTGAACGAAAGCTCAAAAAACTCCCAAACGAGTTTGGACATAATGATTTAACTCTTGACGCATCTTTGTTTTATGTTTAGTCTGTTCTTAGTTTTTGTGCATTTGCATAAAATTGTAATTTTCAAAGACCAAATTTTCCCCCTTACAGTCTTTTCTGGTTCCTTCAGTAGGCTGAGGCTAGCAATCATGGGACTTTAGCGCAAACGTTGTGCGTTTCCTCCTTTGATTGGTTCACAGACGCAGGACGTCATGCTAGAGCTACCGAAATTATGAAATGGCCTCTGAATGGGACACTTTTTGGCCTACTTCTTCCTGGTAAAAGCCCGGTTCTTGAGTAAAAATGCGCTTTAATGGTGAATCGCCACTGGAAGTGCAAAGCAATCCTGGACAAGGCTTAATCTGTGTCTGAAAACAAGCCCTATGGGTTATTTCCTGCATGTTACAGGCCTGGATACACATGGCTTCTGTTTAATGCAAATGATGTGCATCCCCCATCAATGCAAATGAAAACTGTCAAATATTTTCTGTGCGTACTTTCGATCACAGCGACGGAGCCTATTAGCATGCTTTAATGAAACGTGCTTTAGGAATAGGACTGGAATGAAATGCGGTCGGTGTAGGAAAACGCAAATGGTGCTGAAAAAAAAGGTTTTTGTTTATTTTTTTATTACTCACTAAGTGAATACAAGTTGTAAAATATGAAGATGCTTTTTTTTTCGTTTTTCATTTGTATTTTTAAATTGACCTCTGATTTTTTTTTCTAACTGTAGTTTTGACATATTTAGCTTGTACCAGTTTTGTTCCATGAGTCCATGTTGATGGTGAAACTATTACGGTCTTTTAAATGTTGATAGTGTAGTCATGTTCTTCGTGCAAACCCAGACATAGAGATACAATACACTGCAAAATGAAAGGGGAGGAAAAAGAAAAGAAAACTGTAACATATTTCTTGACAGTGAAACATGATGCACAATCTTACTGATTGTGTTTTTCTTTTTCAATAAATTTGCTACTAATAAAAGATAAAC
>gi|123704970|ref|NM_001080592.1| Danio rerio zgc:158781 (zgc:158781), mRNA
ATGTGTGCTGTCTGGGTTGATTTAGGTCATGTGTGTTATATGTGCCATGCTGTTTTACGACATTTATTTCCCATTGCCTAAGTTGAATGCTTTCGTGTTTTGCAGAGCAAACATACGGGGAGGTGAACCAGCTGGGGGGAGTTTTTGTCAATGGACGCCCTTTGCCCAACGCAATAAGATTACGAATAGTGGAGTTAGCCCAGCTTGGCATCCGACCATGTGACATAAGCAGACAGCTTCGGGTCTCTCATGGTTGTGTGAGTAAAATCCTTGCGAGATACAACGAAACAGGGTCCATTTTGCCCGGTGCCATCGGTGGCAGCAAACCACGAGTTACGACGCCAAATGTAGTGAAAAACATACGGGACTACAAACAAAGTGACCCGGGAATTTTTGCATGGGAGATCCGGGACCGTCTCCTCGCGGACGGAGTATGTGATAAGTACAACGTGCCTTCGGTCAGCTCTATCAGCCGGATATTAAGGAACAAGATTGGAAACCTCTCCCAACCTAACCCATATGAAAATGGCAAGCAAGCACCACCGCAGTCCAGCCTTTCCTATAACCACATATACCCGTATTCATACCCCAATGCAATGTCTCCTTCCGGGACAAAAATGAGCAGTCCTCCTGGTGTCCCTGTAACGGGTGGGCATGTAAGCATTTCCCGTGGTTGGCCTTCAGCCCATACGGTCAGCAATATATTGGGCATTCGGGCTTTCATGGATCCTACAGCTATTGCTAGCGCTGAAGGATACGCACCGAAAATGGAGGATTGGGGTGTCAATAGAGCGACATTTCAAAGTCATGGAGTCAATGGAATAGACAAATCATCCATTGATGCAGACATAAAATACCCTCAGCCTTCGTCGACCCTGTCTAGCTATGTCCCGGCGTGCGCGTACTCTCCCTCCAACCAATACGGCGTGTACAGTGGTCCAGCAGGCGGTTATGTGAGTCCAGGTCACCATTGGCAGGCCCAGGGCACTAGTCTTACCCACCCTGGCGGTGGCGTAGCGATGCACCCGAGTGACATCCATTCTTCTATGGCGTTCAAACATGCAGTACGAGATGGAGACAGAAAACCACCGAGTCCCCTTAGCAAGCAGCAGCACGAAGCCTTGTCTGGTATACACGGACTCAGCCTTTCTACCTCATCCTCGTAACAGCACTGACACGTCCGTTATAGACATTATCCCATTTCAACAAAGCAAACCGTAAGTTAAAGCAATTCACATCATTGGACTGTGTTAGAGCCCGTGTTCAACGCTCTCTGGGAATTCTGGGTTAAATTGAATGAATGTATATGACTTACTGTAACTATAACTGTCTCCAGGCTGCGTTGTTTGGTGGTTGGCTATTTAAACATTGTGTCATGCTGGTTTTGTCTATGTTATTTATGACAGTGACTGCATGCAAAGTGAGATTCGTCACTTTAAAGCTAAATTACGCATTTTAAAGAAAATGAAAAGGCATTTCATGGACTTGTACATTAAATAAACCTTATGTGAACAAAGTAATAAATTGTTAATGTAAATACGGATAAAGCTTTAGTTATATATTTTTATAAATCCATGTGAAAATATGCTAAATAAAGGTATTGTATAAAAAGAAAAAAAAAAAAAAAAAAAA
>gi|47087629|ref|NM_213015.1| Danio rerio serine/arginine-rich splicing factor 1a (srsf1a), mRNA
GCGGTGCTTCAAACAATACAGGAAGGTGAAGATTTGTCAGTGCAGAGATGTCCGGTGGTGTGATCCGCGGCCCTGCTGGAAGCAACGATTGCCGCATCTATGTGGGAAACCTGCCGCCCGATATTCGCACCAAAGATGTCGAAGATGTGTTTTATAAGTACGGAGCCATCCGAGACATCGATCTGAAAAACCGACGAGGCGGACCTCCATTCGCCTTTGTCGAGTTTGAAGACCCCAGAGATGCAGAGGATGCTGTTTATGCTCGTGATGGCTATGACTATGATGGCTATCGACTTCGAGTGGAATTTCCTAGGAGTGGACGAGGAATGGGCAGAGGAGGTTTTGGTGGGGGTGGTGGAGGCGGTGGCGGCGGAGGAGGAGGAGGTGGTGGTGGGGCTCCTAGAGGTAGATATGGACCCCCATCCAGACGTTCAGAGTACAGAGTAATTGTTTCAGGACTTCCACCAAGCGGCAGCTGGCAGGATCTGAAGGATCACATGCGTGAAGCAGGTGATGTATGTTACGCTGACGTTTTCCGAGATGGAACTGGTGTGGTGGAGTTTGTTCGCAAAGAGGACATGACCTACGCCGTTCGCAAACTGGATAACACAAAATTCCGGTCTCATGAGGGAGAAACTGCGTACATCCGCGTAAAGGTGGACGGACCCCGCAGTCCAAGCTATGGAAGATCAAGGTCAAGGAGCCGCAGTCGCAGCAGGAGTCGCAGCCGCAGCAACAACCGTAGCCGAAGCTACTCTCCACGCCGCAGCCGAGGATCCCCTTGAGTCGTTTTTGTTTTACAGTCTTTACAAATCACGAACCCCATGTTTTAATCACCCCCTGTTTCGTGAGACAGTTGATCTTATGAATGTTGTCTTTTTTTTTTTTTTTTCCCCTCCCTCTTACTGTTAGTTTTAAACATGCGTTTTTAACTGAACCCATTTTGTTTTTCCCCCCCATCCATTTTTTTTTTTTTCAATACATAGTGGAAGTCTTTCATAGATCAGATCAAGGATTATGTAATGACTCCCAAATATTTTTGTAAATGCCATGTATGAAAGTTAATCATGGGATAGTGGGTTCCACAGTTGTTTTATGCTGTCTTCCTCTAGACGTGACACAGATCTGATGCTTTGTAATAAAGGATTACTAAATCTATACTTTGTTTCGTAAAAGGGTGAATTTGAGCACTAGAACAATCCTCCATTACTAATAAATACTGCTCTCTGCCTTCACGGCATTAATTGGGTAACTGCAAAATTTAGATTACCAGGTGGCAGCTTTTTACTATTTCATTTTAGAGATGTACTTTTCAATCATAGCTGAGGTTGTGTCCAAAGACTTAAATGTCCAACAGCATATTTGAATCGGTCTTAGTGTTAGGTCATTAGTCTTAATTTTAGTTTTGGCCTTAATGCTGTATGCATGTATCAAAGAAGGCAGGTTTGAGTGGATTTGATTCTAACTCTTTACCTCCTTTGTTTTGATTTTGCTGGTATCTTAAGGTTTGGATTGGAGGAGAGGCTCAGTGGATGCCGGATCATTGGGATCAGTACATAATGAAGATAGGATAGGGAATGCTGGATACATGGAACAGGATCAACTGCTCCAGGATCATAGGATTTTTAAGACCACAGTTCAAAAGTACTTCTCCAGCCCATAATTTTTATTTTTTATTTTTTCTTTACCTCAGTGGAAAATGTAGATGTTTTGGCCCGTCACATTTTTAACAGAGGAGCAGATGTTGGAGCAGGCTGTGGGGATGGAATCAACAGGAACAGAATGGTAAAATGAAAGAAATACATTTGGGATGGGGGGTATACTCAGGCATTTTTAGATTTACACTGTCCCAATGTGGACAGTAGATGTTTTAACATCACTAGCATTTTGTTTCTTTCTAGTTAAGTACTCTTTTTTTCTTTTCTTGCCTAAATAAAGGTTTCATTGGTACAAAAAAAAAAAAAAAAAAA
>gi|326678167|ref|XM_003200957.1| PREDICTED: Danio rerio ataxia, cerebellar, Cayman type a (atcaya), mRNA
GCAGTGAGTCCTGCCAACAACACAAGCAGCATCACCAGGAAAATGGAGGCAGGTCAGGCTTAGAGGAGCAGCTTCATCAGCACACGACAGCATGATGCTTTTCACATACTAAACAGCAGTAAGACCATGAGATTTCACGCTAGCGTGGAGTGAGAACGCACAATCAGAAAGCAGCCAGAAAGCTTTGTTCGTCTTACACAGCAGGCCACTTCCTGCCGAGGGTGACATGGACTCTTCCTGTGCCCTGAGCGATGGGAGAACTTCTCCCCCAAACTCTCTCCTCATTGGTGGAGCCGGAGGGGGCGGAGCTCACCGGAAGCGTCGCACACTGGTGGCGCCTGATATGAACTTGTCGTTGGACCAGAGCGAGGGGTCTTTGCTTTCTGATGACTTCTTGGATACGCCAGATGATCTGGATATTAACGTGGATGATATAGAGACGCCTGATGAGACGGATTCACTGGAGTTTATAACCAATGGGAATGATCTAGAGTGGGAGGATGACACACCAGTCGCCTCGGCCAAAGCGCCCCCTGCTGACAGTGATGCTGATGGTGAAGGTGTGGACGGGACGGGTGCCAACGGGCGTTTGTGGAGGACTGTGATCATTGGGGAACAGGAACATCGCATTGATATGCAAGTCATACGGCCCTATCTGCGGGTCATATCACACGGAGGATACTACGGTGAAGGCTTGAACGCCATCATTGTGTTCACAGCATGTTACCTTCCTGACAGCAGCTGCCCAGATTACCATTACCTGATGGAAAATCTCTTTCTGTATGTGGTAAGCAGTTTGGAGATGCTGGTGGCGGAGGATTACCTGATCATCTACATGAATGGAGGAACGCCGCGGAGTAAAATGCCCGGCATTAGCTGGCTCAAGAAGTGTTACCAGATGATCGACAGAAGACTGAGAAAAAACCTGAAATCTCTGATCATCACTCATCCCTCCTGGTTTATTCGGACGGTCATCGCAATTTCCAAACCCTTCATCAGCGTGAAGTTCATGAATAAGATCCGTTACGTGCACAGTTTGGAAGAGCTGGAAAAGTTCGTTCCGATGGATCATATTCATATCCCAGAATGCATCTTACAATATGAAGAGGAACGGTTGAACGCTAGAAAAGAGAGAATGGAGCAGGAACAGAAAGAGCAACAGCATCAAGAACAGCAACAAAAGCCAACCAATCCAGAGAGGACCACAGCCATTGAAGAACCTGGACTCTAAGTTGGCGAGCTTTAATGTTTTTGTTGCTGATCTTAGATCATTTGTCATATTTCCAAATTATTTAATTAATACACCAATTGGAATATTTGGTGGTTCATTCCGCTGTGGGGACCCCTGATTAATAAAGGCACTAAGCCGAAAAGAAAATAAATGAATTAGAAGATTCAAAACTGTT
>gi|41055445|ref|NM_201102.1| Danio rerio phosphodiesterase 10A (pde10a), mRNA
GCGTAAAACACGGCGTTCTAGAACGTCTTCCAATCTTGACGCGCTTTGATGTCATCCGGCGTGTCAGGGTCGGATCGCTTCATTTATAGCAGCGGGTCGACATTAAACTAGACGCAGATCACATCCAGAGTTATCCCTACTCGCTGGCGGTCAGACATGGAAGATGGTCCGCCTTCCACAAGCTGTTTCCGAAGGTTCACGGACTGTTTCCTTGGCTCAAGTCTGACGGATGAGAAAGTGAAGGCTTATCTCTCCCTCCACCCGCAGATGCTGGATGAGTTTGTGCTGGAGAGCGTGAGCTCGGAGACGGTGGACAGATGGCTGAAGCGGAAAAGCAGCACTCAGCCTGCAGATGACTCCTCAGCTAAAGAAGTTAGCAGGTACCAGGACACAAATATGCAGAGCGTCGTTTATGAGCTCAACAGCTACATGGAGCAGCGGCTGGACACTGGAGGAGACAACAAACTACTGCTCTATGAGTTGTGCAACATCATTAAAACAGCCACTAAAGCTGACGGATTTGCACTTTACTTCCTTGGAGAATGCAACAATAGTTTATGTTTGTTCACTCCGACGGGGGCAAAAGAGGGGCTTCCTGGGCTCATCCCCTCTGGTCCCATTACGTTTGGGACCACCATCGCCGCTCACGTTGCAAAGACACGCAAGACACTACTTGTAGAAGACATCATGGGGGACGAGAGGTTCCCTCATGGCACAGGGCAGGACTCAGGGATCCGTGTTCATTCTGTTTTGTGTTTACCCATCCTCACCGCCATCGGAGACCTCATCGCTATCCTGGAGCTGCACCGCCACTTGGGCCGAGAGCCCTTCAACCTCAGCCACCAGGAGGTTGCGACAGCAAATTTGGCCTGGGCATCTGTAGCCATACACCAAGTCCAGGTCTGCAGAGGTCTTGCCAAACAGACGGAACTCAATGACTTTCTCCTAGATGTGTCAAAAACATACTTTGACAACATAGTGGCAATAGATTCTCTACTTGAACATATCATGATATATGCAAAAAACCTGGTTAATGCGGACAGATGTGCGCTCTTCCAGGTGGATCACAATAACAAAGAGCTGTATTCTGATCTGTTTGATATCGGGGAGGAGAATGAAGGGAAACCTGTCTTCAGGAAAACCAAAGAAATTAGGTTTTCGATTGAGAAAGGAATAGCAGGTCAGGTGGCCCGAACAGGAGAAGTTTTGAATATTCCGGATGCCTATGCAGACCCCCGTTTTAACAGAGAAGTAGATCTCTACACTGGCTACACGACGCGGAATATCCTGTGCATGCCCATAGTCAGCCGCGGGACTGTGATCGGTGTTGTACAAATGGTGAACAAGCTGGGAGGAAGTGCCTTCACTAAAACTGACGAGAACAACTTTAAGATGTTCGCCGTCTTCTGTGCTTTGGCCTTACACTGTGCAAATATGTATCACCGGATAAGACATTCAGAGTGCATTTACCGGGTGACCATGGAGAAGCTTTCGTACCACAGCATCTGTACGTCAGAGGAGTGGAAGACCCTCACTCAACTCACCTTCCCTTCAGCCATATATAAAGAGATCGAACTGTTTCACTTTGACATTGCACCGTTCGAGGAGCTGTGGCCTGCAATATTCGTATACATGGTTCATAATTCATGTGGAAAAACCAGCTTTGAGTTGGAGAAACTGTGCCGCTTCACTATGTCAGTGCGGAAAAATTACAGAAGAGTTCCATACCACAACTGGAAACATGCTGTGACGGTGGCACACTGCATGTACGCCATTTTGCAAAAGACCACTGGGATTTTCACTGAGCTTGAGAGGAAAGGGTTGCTGATTGCCTGTTTATGTCATGACCTGGACCACCGTGGCTACAGTAACAGTTACCTGCAGAAGTTTGACCATCCGCTGGCAGCCCTGTATTCCACATCCACCATGGAACAGCATCATTTTTCACAGACCGTGTCCATCCTGCAGGAAGGGCACAATATTTTCTCCAACCTGACTTCCGGTGAGTATGAACAGGTGCTGGAGATCATCAGGAAGGCCATCATTGCCACAGACCTCGCTCTGTACTTCGGCAACCGCAAGCAGCTGGCTGAACTGCTGTCTACAGGGGCGCTCGACCTGAACAACCGCGCTCACAGGGACCGTGTGATTGGTCTGATGATGACCGCCTGTGATCTCTGCTCTGTTACCAAATTATGGCCCGTCACAAGACTCACAGCCAATGACATCTACGCCGAGTTCTGGGCTGAGGGAGATGAAATGAAGAAGATTGGAATGCAGCCTATCTCCATGATGGACAGGGATAAAAAGGATGAGGTACCCCAGGGCCAGGTGGGGTTTTACAATGCAGTGGCTATTCCCTGTTACACCACTCTGTCTGAGCTGTTTCCTCCCTCCGTTCCTTTGCTTGAAGCTTGCAGGGAAAACCTGTCCCAGTGGGAGCGCATTGTGCAAGGGGAGGACGTCTCTGCGTGGTCATCAACCGAGGAGGCTGAAGTGAGCGAAACATCAGACAGTGACCAGTTAAAGTGGACAACTGAATCTGTGGCACCTTTCCCACAGCACCACCCACAACCTGCCAGAGACACTGGACTTCCTGTGGACAGTCCCACTTCCTGCAGAGACGGGAGGAAGTGCAGAGGGCAGGCGGACGAGGATACTTTCAGAAAAAAAATAAACAAAACATAATGTTACCTCAGCGGGTGATGGAGGCGCACACTCTAATGACATCAGGGCTCCCTTGTTGATGGCTGGGACTCAAGTCCGGTTCAGCAGAATGGGCGTCATTATTGGCAGTACTTTCCCTTAAGAGGTTGCTTTCTTTTAGGCTTTCTTTTTCAGTTTATTTCGTGGTCTTACGTTTTGAAGAGGCCTTAAAAACGAACCCGAGTTACGATCTGACTCGTAACCAGAAGACGGTTCGTCTAGTTTAATATGGTACATTTTATCCTGCTGTGGTCGAAAACGTTGTACGCGAAAAAAAAAAAAAAAA
>gi|326674404|ref|XM_001332646.2| PREDICTED: Danio rerio hypothetical protein LOC795173 (LOC795173), mRNA
ATCTCTCTTTCCTTACAGCAGACTCACACAGCAGCTCTGAACCTTCTCATTTTCAACAACAGAAACTATGGTCTTCGCTGTGCTTTCAAGGCTCCTTCTTGGGATTGTGTTGCTTTCTGATATTCAAAGTGTGTCGAATGAAGAGGTGGACATAAGCACCCTCGCCAGGATTCGAGTACATTTAAATTTGAAATACACTTATGGAGGTGCTGTGCAATATGCCATCAATGTCCCGAAGGAGCAGTGTCGAAGAGGTTTCATCCCATCATCATTTAACTTTCTGACAAAAGACATGTCAAGCGATGTTAGGCCTTACTTTCAACATGACAATAAAGAAGTCTACCAAGGCACTGAACTCACGGCTACAGTGGTTCATAGAGATGCCCCTTATGAGCATTTACTGATGAATCCTCCAAATAAATCTCCTTTGACACACTTGCTGAATAAAAGGAGTGATGGATGTGTGATTTTCTACACTTATCGGTTCTCTCCCTGTGTAGACGGATGTCTTAACAGTAGTGTTATGCTTGCAGGTCTTCAGGAATTAGAGAATTATCAGGGAATGAAAGCCTTTGTTTACACACATACACATAAAGAAGATCAGAACTACCACAACCTACATAATAAACTGAAAAAGATTGCTGAGCATGTGCCACTTTACCAATGTCGTGGACGTAGTTGTACGCCTTGTGGAAACCATGTGAGAAGCAGATGTTTAAGATAGGTTCATCCTGTTGAGTTTCTTCAGTGCTTTAACTGATCTGTGCTTTGGCACTGGAGTTTCAGAGTCG
>gi|326675767|ref|XM_685123.5| PREDICTED: Danio rerio kinesin family member 26A (kif26a), mRNA
ATGCCTCAGAGCCCAGAGAAGTTGATGGCGGTGCTGGACGCTGTGAACATAGGGCTTCCTTTTGGCACAGACCCTGGATTTGCTTCCTTCATCATAGAACAGCTGCAGATCCCCGATTGGCTCCTGAAAGGTGGACATGAAGGCACGAGGTGTCCGGCGTGTGGCTCATCAGCACAGCAGCTGAAACAACAAGCGCTTCAGACTCTCCAAGATCTGTACCCCTGTCCCGACATGCCATCTCTACCATCCAGCACCTTTCCCGGACATCCAGCCAGGCTGATGACTCACGGCGTGGTCACTGTCTCCTCCAGACCAACCAAATCCAGGATCCCTCATCCAGCGCACAGCGTCCTGCCTGTGGGCGAGCGTCAGCGGGAGCTAGGCTGGTCTCAGAGCTCGTCCTCCAGTGTTTCAACTCTGAAACCCAGCGTTCAGGTGACCATGGCTGGAAGACCACTGGCGGGAACCATCAGCTCAGTCACCATTCAAGCGCAGCAGTACCTGGAGGGCATGTGGAGCATCTCACGCGTCAACAACTTCCTGCCTCAGCCAAACCCAGCACTAGGCCTCGTGGGTCAAGCAGAACAGAGTGAACTGTCATCAGACAACACCATATCCAGAGTGAATCCCTCCAAACAGAGATGTCCAGTTCAGTTTGGACAGACTGCGCCCTCATCCTCTGAACATCCCAGTTCTGCTGCGGCATCCTTCTTCATCAGGGCTGCTCAGAAGCTGAATCTATCATCCAAAAGGAAGAAGCAGCAGCCGCCACTGGTGTACCCCCAGGAGCCCTCCATCTACCCTACTAACTTTAGTGCTGTCCTCCAGTTTTCCCCTCCACCTGCTCCACCATGTCTGCTCAGGGCAGGGTCAAAGGCCAAGGAGAACCCTGGCATGGGCAAGGTCAAAGTGATGATGCGTATCTGCCCATCTCTGGGGGTTGTGGATTCATCCGAGTCCATGTCCTTCCTGAAGGTGGACATGCGTAAGAAGCAGCTGACCCTCTACGACCCCTCACTCCACACACAGCCCACCTCAGTGCACAGACGAGCAGTGCTGCCCGCCCCAAAGATGTTTGCCTTCGACGCCGTTTTCTCCCAAGATGCCTCTCAAGCTGAAGTTTGCTCAGGGACAGTGGCTGAAGTTATTCAATCAGTGGTCAATGGTGCTGACGGGTGTATATTCTGCTTTGGTCACGTCAAAGTCGGCAAGACTTACACCATGATTGGCACCGACAGCTCCATGCAGAGCCTTGGCATCGCGCCCTGTGCCATCTCCTGGCTCTTCAAACTCATCAACGAGCGCAAGGAGAAGACTGGCACACGCTTCTCTGTACGGGTGTCAGCTGTAGAGATCTATGGCAAGGACGAAAGTCTGCAGGACCTGCTTTCTGATGTTCCTACCGGCAGTTTGCAGGATGGCCAGTCTCCTGGAGTCTACCTGCGCGAAGACCCCATCTGTGGCACTCAGCTCCAGAACCAGTGTGAATTAAGGGCTCCCACTGCAGAGAAGGCCGCACTCTTTCTCGACGCCGCCATCGCTGCCCGTAGCACCAACCATCCGGATGCTGATGAAGAAGATCGTCGCAATTCACACATGCTGTTCACCTTACACATCTACCAGTATCGCATGGAAAAAAGCGGCAAGGGTGGAATGTCTGGTGGTAGAAGCAGACTGCATCTGATTGACTTGGGTAGCTGTGAGAAGGTGCTCTGTAAAAGCAGGGATGCAGGTGGAGGTCTGTGTTTGTCTCTAACCGCGTTAGGAAACGTCATCCTGGCTTTGGCCAATGGTGCAAAACATGTTCCATACAGGGATAGCAAGCTCACAATGTTACTGCGAGACTCTCTGGGGAACATCAACTGCAGGACAACAATGATTGCCCACATCTCTGACTCCCCTGCCAATTATGCAGAGTCCCTTACCACCATTCAGCTGGCCTCCAGAATCCACCGTATGAGGAAAAAGAAATCAAAGTATGCATCCAGTTCTTCTGGAGGGGAGAGTTCCTGTGATGAAGGAAGAATTCGTCGACCACCACATTTGCGACCCTTCCATCCACGGACTGTGGCCCTTGACCCAGATCTACCATCATTTCTCAGTGATCCTGACTATTCTTCAAGCAGCGAGCAGTCGTGTGACACTGTAATTTATGTTGGCCCTGGTGGTGCCGCCATCTCTGATCGAGAACTCAGCGACAACGAAGGACCCCCAGCCTTTGTTCCCATTATCCCCTCTCTTAACCGTAAGCAACGAGGAAAGGATGGACCAGTTGACCGCGATCACTTCAAGTGTAACACCTTTGCAGAACTTCAAGAGCGGCTGGAATGTATCGATGGTAGTGAGGAACCTACAGCCTTTGTTGTGGAATCTGGAGAAAATTCTGGAAGCTCGAAAATGGACCATAGTGCAAACAAGTTGAAAGAAGGCTCAAGTTGCATTTCGGTTTCTCCCAAGACTCCTACCAAAGTGCTTTCATCAACACAGGACAGCATATCCAAAAAGTCTATTTCTGTAACCAGTAAACTTCCCAGCAGTCCAAAACACAAATCCAAATTAGAACATTCCAAACTGCAAAGTGCCGCATCAGACAAAGATCTCAGAGACATGTGTGAGAATGTATGTAGGACAAGTGCAGATGGTGAAAAGGTGCAAATGTCAGAGAGTGGATCTCTATGCACTACAGGAAAACAAAGTAAAACAATAATATCCCAAAATTCAGAGCCTGTGGTTAGGGAAAAGGTTTTTTTCAATAAAAAGCTTCCCAAGCCTGCTCCCCCACCACCACAACAAAGAGACTATGTCACGGTTGGTAGTGAAACTGAAGAAAAGTCAGCCACAAGGGTACCCCCAATTGGGATGAGCCATCAAAAAAGAGGTGACTCAATTGGCAACTCAGCTGTCAAGGTCCATCACCTTAATCCCAGGACTCCTGGGGAAATGAGGTCCAATCTTAGAGAGAGGTGCATGGAGAAGGACATATTGAGGACAACTGTAACCCTTAAACAGCCAGTGGAACTAAATGGTGAAGATGAGCTTGTATTCACTCTTGTGGAAGAGTTATCAATTGGCAGCATTGTGGACAGTGGGAGGCCCTCCAGCATTGTGAGTTTTAATAGTGATTGCTCATTACAGGCCCTTGCTTCAGGATCTCGACCAGTAAGCATTATTAGCAGTATCAATGATGAATTTGATGCTTATACGTGCAGTGTTGGTAACTCAGAGGCAAATGTTAAAATAGGGGCACCCTTACAGGAGAAAACATTTGCTTCACTGGGTAGCCGTGGGTCTTCTATCACTTCATGGCTCAGTGAGGTAAGCGTCTGCACTCTGGAGAGTGATGGTGCCCAATCAGCAGATGTCTTTCTCCCTCAAGGTACTAATACTGGCCCAGACAGCAATTTCTACTTTGATTCTCTAAATATGTTCCAAAGCAGTACACAAAAGGAACCCAAAAACTCTTTAAATGACAGTGGCTGTAGCTTCTCAGATTTAGAGAGTGATAGTGCTATATCAAGCAAGCTCTCTCTAAACAAGTGCCCATCCTCTCCAGAAGCCCCACAGTTGACTGTAAAAAATTTCCCAAAACTAGAAAAAGCAAATACCATTCATATATCTGATACCCAGTCTTTTCAAGATTCTCAAGCTGTCCAGTTTGGTCTTTCCAGGAAAATTAAACCTACCTCATCCATAGCCCAGAGTAGCAGTATAAGTGGAAGCAGCTCCAGTAGCAACTGGAGACGTGAACCTCTTAGGCAAGACTGCATACCAGATCCATGGCACAGAGGAGAAAGTTTGATGGACACCTCTATAATCTCTAATTCAGGTTCATCCTCCAGACTGGTTAAAAATGGAATGAGTGGAATTCCTGCAAGAAAAGCAGGTACAAGCAGCAACAGCATACCTCGAATCCCTAAAACACTCGGACCAAACTCATCCCAAAGGGTGGTGGATGGATGTGAAAAATCTTGCAACAGTCGGAAAATTGAGCCCCCAAGCAAGATGCCGCAACTCAGACGAGGTGCAACAACATTAGGGACAGTCCCAGTTATCCATTCATCAATTGATGTCAAGCTTGCTCAAGAAATTGTTTCCTCGATGGGTAGTTTGAAATTCTCCTCTTTAGGAAAAAGTGGAAAAGCTAATAAGCAGGAAGAGACTATGTCAAAACCTGGCAACGTCTCACCACCTCTTCCTCCAGTTCGCAAATCCAGTTTGGATCAAAAAAATCGAATCCTGTTTCCCTCAAGTGCCTTAAAGTCTGCTTATGATGCAGGAAAGTCTTTAGCACCAAGGGCTGCAGGTTTAGAGTTAGATATTGAAGTTTCCTCTAGAGGTGATTCAAATAGTTTACGGGCGTCTAACTTAAAGTTAGAACATAGTTTGATGAAAACAACTTCCAGTCTCAAAGCTCGAGGAGCTAGAGGTGATACAGGACAGCTTCATGGGAGCCAGATATCTCTAGAAAGATGTGACAGTTTGTCATCGTTGGGTTCTAAACCTGCCCTTAGTCGGGAGAATAGTGGTGCTAGTCTCAATAGCAAGTCAAGCAAGTCTATTAGTAGATTTGGGTCACCTGTTGCCACCTCTTCACCAACTACTACCTCTTCACCTTCTTGTGTAAACCAAGTAGCCTCTTTAAAAAGTGGGATGGTCAAAGGTAGTCTTAATGCAAGATCAGTACCTGTTAATGCAAACAAAGCTCGTACCTTATCTGCAAGCAACTCAAAAGCTTTGAGCTCCTCCACCAAGTCTCTTGCAGCACCTACAACAAGGAATGCCAACCTTCCACCTTCAGGAAAGACTGCATTACCTCGAGCAGCAGCAGCAGCATCATCAGTAGCAGCAGCAGGAGGCACTGGCAAATCCACAAGAGGAACTATAATGGGTACCAAGCAAGCAATGCGGGCTGCAAACAGTCGTGTCAGTGAGTTGGCATTAGCCAATCCTTCCACTAAACAAACAAGGGGTTCAGGTGATTCTGACAGTGGCAATGACAGTGGAGTGGCCCTCAATGAAGACAAGCATACCCCAATCCCCATTCTTCCATCTCCATATAGTAAGATCACAGCCCCCAGAAGACCTCAGCGCTACAGCAGTGGACATGGAAGTGATAACAGTAGTGTCCTAAGTGGAGAGCTGCCTCCTGCCATGGGACGAACTGCACTGTTCTACCACAGTGGAGGGAGCAGTGGATATGAAAGCATGATTCGTGACAGTGAGGCTACTGGCAGTGCGTCTTCAGCCCATGACTCAATGAGTGAGAGTGGGATGTCCTCCTCTGGTCGCACAAGAAGCTCCAAAGTACCCAAGAAGAGGTCAAATGGCCTCCAGAGGCGACGTCTCATCCCAGCTCCTTTACCAGACACCTCATCTCTGGGGAAGACTGGGACCACAGGTCAGTGGGTGGACCTTCCCCCTATGTCCGGACCATTGAAAGAGCCGTTTGAGATCAAAGTGTATGAAATTGATGACGTGGAGCGGCTTCAGCGCAGAAGACAAGAGAAGACAGATGAGGGCCTGATGTATTTTAGCACGAAAATGAAGGTTCTTGAGAAACGACAACAGCAAATCAGAGATCTCAGAGCCAAGCATAAGACTCTGAAAGAAGAGCTGGACGACACCAAGTCTAGACTAATGATGGATCCCAGCAAGTGGACAGGAGAGTTTGAGGTGGATCAGGATTTGGATCAGGAGTCGCAGGAGTACCTGGAGGCATTGGAGCAGGCTACAGCTGATCTGGAATACTGTGTCAACCTATGCAAGTCCCGCGTCATGATGGTGACCTGCTTTGATATACGGGTTTCATCTGACGTGCAGGAAGGACCGCGAGAGGTGGAGGTTTAAGAACGAGATGTGGTGATCGATGGAGTGCAAGAAAGAGATGGAAGTAAGACAGGACCCTGGATGTCTGAAAGGAAGGATAATGAAATGTAGCAGCCGGTCCAGCGATTCCGAGAAATCCTATTAATAGGATGGAAAACTGAAATCTGCATGAAGTAGGAACTTGTGGTCTCCTGGAGAAGAGAAAACTGTTCTGGTTATATGCAGTGCCTCATAACAAACGTGGAATAGACTTACTCGAATGGAAAGCCAACGAGCTTTGATGCGTTTGACGCAGTTCCTTACCCAAGGAAAGAGAAGAATCATTCTTGCTTACCGAAGAGTTATTCAACAACACCGCAAAGTGCCTTTTTCATATGACTCTTTTGTACATTTGCTGTCAATCATTATTTTTTCTACTGGTGCTAGTGCTAAGACCAGCATACCCAAGCCAAACCATATTTTGGATTTATTTTATTGCATTGTATAGCATATTTATAGTGTGAGATATCATTTTGGGTGCGGAAGGAGAGCAATAAGCTGACTTTCCACACTCCGCCTTTGCCTCCGAAACTATCACATCTGTCAGCATATTGTTATTAAACCTTTTGAGCCTTATGTTGTACTTGTACTGTGTTGTCTGAGTGTTTTTTCTATCTTTCGAATCGAATATCTGTCTTTTTGAAGAACACAGTATCACTCAGCAATGGGCAGGCCTACTGTATGTGACACAAATCTGTTTTCATAAAAGTGTTTGGTTGGTTGCCTTCTCTCCTCAAAACTGGACTTGAAATGAATGCATATCTAACTTTAACATGTTTAGGTCCCAGAGAATCGTGTTGAATTGAATTGGTACTACATTTGCTAAGCCACAATGAATGTATATTATAACGAATGACAACAAATTCCCAAGAATGTAAAATCGCAAGCATCATTAATGGTTCGTATCACTTTAATAAATGCAAGTCGGTGTCATTGTTATGCTAGCGTGTTGCTAGAGAGGTGCAATCTATTAAAATGCAGATTGTCCTCTTGTTCTTGTTTACTTTAAATAGATACTTTGGCAAAGGGCATTCATCAGTGTAACCTGACATGTCTAACTCAGCCTTTCTCTGTGGACACAGCGTGTGCTGCATTAAAGAGCTGTGGGTGTGATTAAAGAGGGGTGGAGGTGACATTTGTGCGGTACAGGAAGGACTCTTTCCCATATTCGTTCAGACAACAGCGTCTTAAAAGTAGCCATAAAACTATCTGATGAGATTTTAAACACTGTGGACCGCTCAATGGCACATCTGATGCTAATACACACTTTTTATAGACTTAAAGATCGGCAGACTGTCATAAAAATCCATGTACGGATGCATTGTAGGTCCGACTACACTGTGGATGTTTATCCAAGCCTTAGTCCTATGCATCCAACAACCTCAACAAATGCAACTGCAAGCATTTAGTACACATGACTGTCAAATCTGTATTTTTCAGCGCTCGGTGTGTTGTTTAATAACTGCTGTAAAAGACCACCTGCATTTCTCTGATGTCAAATACACCTTCATAAAACATGTAGCTGCCAAAATGACTTTCCTGTTACTTGTCCATCAAAGGCTGCGAATGACCTTTAGCTTTCATTCCACATTTACTCTAAGGAAACAGAAACCTTTTCTTGGATTTATTTACCTTTATAAACACACTCTCAGGCCCCTTTTCAAGATGCTGCATGAAATTTGTATTTTTTTCTAGACTTTATTCTTTATCATCTTTCGGATTTTGTAACGATTATGCTGGCATTCGCTATACTTTAAGAACATGGAATAAACACCAAACCGAAATTTGTTTTCGAATGAAAGTTGACAATGTATGTTGCGTCATGTTTCATATCAAATCATATTTTCTAACCTTTTATTGATTTTGTAAAGAATTTTCTGATCCTCTGTATAAATGTATTATATGGCAGCTTGGGATAACACTGTTTTTTTTTTTTCTCTCTTGTGAATAAAAATGTTCTTATTCTATTGG
>gi|110626180|ref|NM_001024098.1| Danio rerio zgc:101724 (zgc:101724), mRNA
CGGCTCTACGTGCACTTTCTCCGGGATTGCCAAGGGATTTCAATGGTTGGCCCGTTCTTTTGTTTCCGTGTTGATTCGGATCACACATATATGGCGTTTGTGACCGTCTGCAGAGAGTTCTGCCAGGCTCAGCACCTCACCTTTGCGGACAAGTGAATCGATAGCTGCCCGTGGGACTACGCCACCCAGAAGCCTCCCTGACAGCCAGCACACTGGGCCCGTCTGTCTCTTCTATACCCTTTTGGGATCCCGTGTAGTCCTCGAGCATCCCTGTCTCATTCCTTCCTACAGATTTTTCTCCCTGTAGCCAATCAGAAACTCTTCTCCTGAATGGGGTAATCTCAATTGTCTCAATTGGATGACTGAAGGATAGTCTCCCATTTTTCTTTCAGTTTCTCATCCCTTTTGTTCTACTTTTTTTAACATTGTGGACTAGATCACCCTCTTTTTTACGTTTTGTTTGTACTTCTAGTATTCCAGTGTCCACCCATCATTTTTTAAATACATCTTTTGTTCTGTATTTATTTTTTCATACTGCTGAGATCTGAGCCAAAGATTTTTGAAAAGAAAAAAGGAACAGGAATTATAAGTACTTCATTGTAATTGTTTTAAAGACGTCTTGCCAACATGAATCGCCCTGCCGCTGTTGAGATTTCCTATGACTGCATGAGATTCCTCATCACACACAACCCCACCAACTCCACTCTCAACAAGTTTACTGAGGAGCTGAAGAAGTTTGAGGTGAACACACTGGTCAGAGTATGTGAAGCCACCTATGACACGGCACTAGTGCAGAAGGAGGGCATCCAAGTCTTTGACTGGCCCTTTGATGATGGAGCTTCGCCCCCCACTCGGATTGTAGACGATTGGTTAAACCTGCTGAAGACTAAGTTCCGAGAGGAGCCAGGATGCTGCATTGCCGTTCACTGTGTTGCAGGGTTGGGCCGAGCACCTGTGCTGGTGGCTTTAGCCTTACTCGAGTGTGGAATGAAGTATGAAGAAGCAGTGATGTACATACGACAGAAGCGACGTGGAGCCTTCAACGCCAAACAGCTCATGTACCTTGAAAAATACCGACCCAAGATGCGTCTGAGGTTCAAGGAGGCCAACGGTCACAACTGCTGTATCCAGTAGTGCGTCATTCTGTCAGTCATACAAAACAGCAGTGGGAAGTTCAACCAGGGTATATAGGGGAGCAAAAGCTGTGGGTTGTAATTGTGGTGATTAATATCAAACGAATCATGGCTAATCGATCACAGAATAATGAAGCTGATCTATGGATTCACCAGCAGTATCAAAGAGAAGGGTCAAAGCACACAGACGAGCCCACAAACCTGGTCGCTTAACCAGTGTTACCAGTCACGGGCTAGAATATACTAACGTTCCCCTGATTTCCCAAATTTCCAATCATGGGACGACTTTATTTCGGGTTATTTCAGAATGAGTACTTTGAATCGTGATCAAAAGATTTACAATTGTTAAATGCTGTCATTTGTTGATTTATTACTGCTTTTTTTATTCTGAAGACATTGTTGGGCATGTTTTCTTTTATCGTTTTTTTTTATTATTATTATTATTATTATTTCAACAAACAATAGCCAATTTTGTTACATAAACAAACTATAAAGTAGACATACGATATTTTTGCACAATACAACATTTTTGAGAAGTTCCCCTTTGATGCAGCAATCACTTTTTTTAATTTAGGGTTAGCCTGGGTTTGAAATATGCCAGCTGTATTTATTCACTATAATTAGCGCGTCTTGTCAGGAGTTCGGGTGGGGTTCGTTCTTTTCTTTCGTGGAGCCATGTATTTTTCGGTCCTTTTCTTAATCTCTGGGGAGTGCAATATTCAGTCCAGATTAGAAAAGCCTTCACCCTTAGGACCGTCCTACATCCAGATTCAAACACAGGAGGATTCTCGGCTTGTCTTCTTCGGTACTCGCTTTCAATTGCTGCTCTTTGCTGGCTGGTCAGTAAGAAGCTTTTATCTGTTGAGCCCACAGACACACTGAAGGAAGTAAGAAGCAGGAAAACCGGCCAGCGCTGGCTTTATTTTTATTTTAATCCACCTTTTCTTTATCATCATTGTGCCCATTTTGAAAGCATCCCCACTTCATTCTTGGTTTTAAGACAAATAAGATGAATTGAAATTGAAAAAAAAAAAAAAAAAA
>gi|47085934|ref|NM_213162.1| Danio rerio alanine-glyoxylate aminotransferase b (agxtb), mRNA
GAGGAATCATGATGCCGAGGACTGTCCTGTCCAGGTGCGCGCGCCTGACGCAGCAGGTGCCGCTGGAAAGCGCGCTCTCCGGCAAACAAAGTGTTCAGCGTGGGATGTCGTCTCTCAGCGTCCCTCCACCGGCCTGCATGCTCCGGCCGCTCGAGGCTCCGTTGCGGTACTTGTTTGGACCAGGACCATCCAATGTGCCGCCTCGTGTTTTGGCGGCAGGAGGAAGACCTATAATAGGTCACATGCACTCGGAAATGTTCGGGATTATGAATGAGATCAAGCAGGGAATTCAGTATGCTTTTCAGACCAATAACAGCATGACTCTGGCCATGAGTGGCTCTGGCCACACAGCAATGGAGTGTGCAGTGTTCAACATCGTGGAGCCCGGAGAAAGCGTTTTGGTTGCAGTCAATGGAATCTGGGGGGAACGAGTCGCAGAAATTGCAGAGCGCATGGGTGCAAAGGTTCACACATTGGCAAAAGCACCAGGAGGACATTTCACAAATGCAGAAATTGAACAGGCTCTGGCCAAACATAAGCCAGTTCTCTTCTTTCTCACACATGGAGAGTCATCAGCTGGTTTGGTGCACCCAATGGACGGAATTGGAGATGTGTGTCGCAAACACAACTGTTTGCTTTTAGTGGATTCAGTGGCATCATTGGGAGCTGCTCCACTTTTAATGGACCAACAAAAAATCGATATCCTGTACACTGGATCCCAAAAGGCCTTGAATGCTCCACCCGGCACAGCGCCAATTTCATTCAATGAAAGAGCATGCCAAAAGATGTTTAACAGGAAAACAAAACCAGTGTCCTACCTCCTTGATATGAACTATTTGTCCAATTACTGGGGTAATGATGGCAAACCAGACAGAATATACCATCACACAGGACCTGTGTCTGGTTTCTTTGCCCTGAGGGAAAGTCTAGCCATCCTTGCTGAAACGGGTCTTGAGAACTCATGGAGGCATCACACAGAGGTCGCACAGCATCTCTGGAAGGGCTTGGAAGATCTGGGATTGAAGCTGTTTATTAAGGACAAGGATCTGAGATTGCCCTCAGTCACCACCATTGCCATTCCTGAGGGGTATAACTGGAAGGAACTGCTGGCTTACATAATGAAGCATCACCAGATCGAGTTTACAGGAGGACTCGGGCCCTCCGTTGGCATGGTATTGCGGATTGGGCTCATGGGATACAACTGCAAAAAGACCAATGCTGATAAGGCTCTTGCAGCTCTTGAAGACGGTTTAAAGCAGTGTCGAAAAAGCAAAGCCTAAAGACCTGCAATTTTTGCTGTATTTTGTGATGCTTGTAGTATAGAAATGGCCTGCTGATGTAAATGAAGAGTTATTATATTTAATGTGTTCATAACAGTTGGTGAAATGGAGCCTATGTTGATTAGAAATTGTACATTATGACTCCATTTTAATCAAAACCAAGCTATTTTGAATGGTGCTTTTCATTGTCCTTTGTAACATTACAAGCATCTCTCCAGCACTTGAATGACCCTCCGAAAAAAAAAAAGAATTTATTGAAAAATAAATCATGAATATAAATTGAAAAAAAAAAAAAAAAAAAAAA
>gi|326667819|ref|XM_003198629.1| PREDICTED: Danio rerio microtubule-associated protein 1B (map1b), mRNA
TCCACAGAGCAGCTCACTTCAGCTCGCCGGACACCGAGTGACAGAGTGTGTGTGAGACTGAAATATAGAGCGTGTCTGAGAGAGAATGGCGACGCTGGTTGATACTGCGGAAACTCCAGCGCCCTTCGGCGGAGTCGGCAGCCTCAGGAGCACGGCATCACCCACAGCCTCGACACAGCACTTCGACGAGGGCAAATATTACCTGCTGGTGGTCATTGGGGAGCTGGTCACTGACGAGCATCTCAAGTGTGCCATTGCGGACATTGAGAAAGGAATCCGTTCATGGGACACAAATCTCATCGATTGTAACTTGGACCAGGAGCTGAAGCTTTTTGTTTCTCGACACTCTGCCAGGTTTTCAGCCGATGTGAGAGGGCAAAAGATTCTGCACCACAAAAGTAATGTGTTGGAGACAGTGGTGCTCATTAACCCTTCAGATGAAGCTGTTAGCACTGAGGTACGGCTAATGGTCTCAGACACAGCCCATCATAAGCTGCTTGTCCTGGCAGGACAGTGCTTTGAAAATACAGGCGAGCTGATTCTTCAATCAGGCTCCTTTTCTCTCTCCAGTTTCATTGACATTTTTACAGATCAAGAGATTGGAGAGCTTCTTAGCACCGTACATCCAGCCAACAAAGCCAGTTTAACCCTTTTTTGTCCTGAGCATGGTGACTGGAAAAATTCAAACCTGGACAAACACAACTTACAGGATTTCATCTACATGAAGCTAAACTCCCCAACCATCCTTCCAGAAATGGAAGGTCTTTCTGAATTTACAGAATATCTGTCAGAATCTGTAGAAATCTCATCCCCATTTGACATGCTGGAGCCCCCAACCTCAGGGGGGTTTCTAAAATTATCAAAACCATGCTGCTATATATTCCCTGGTGGACGGGGTGACTCTGCATTGTTTGCAGTTAATGGTTTCAACATGCTAATTAATGGTGGATCTGATAGAAAGTCATGCTTTTGGAAGCTGGTACGACATTTGGACAGAGTAGATTCTGTTCTCCTTACACACATTGGAGATGATAACCTTCCAGGTATCAATAGTATGCTACAGCGCAAAATAGCTGAACTAGAAGAGGAGCAGTCACAGGGGTCTACAGCTAACAGTGACTGGACAAAGAATATGATCTCACCTGATATTGGTGTTATGTTTGCCAACATGCCTCAGAACCTGGAAAATCTTGAACCCAACTACAGAATTAGAAGAAATGCAGAGGAGGCAGCCTTCACACTGCAGTACTTAAACAAGTTGTCTCTAAAACCTGAACCTCTGCATAGGAGTATAGGTAATACAGTAGAACCAATTATACTATTCCAGAAAATGGGGGTCGGAAAGCTTGAAATGTATGTTCTTAACCCAGCTAAGAACAGTAAGGAGTTGCAGTTTTTTCTGAAAGAATGGTCTGGTAGTGATAAAGACAAAGCGACCATCTTGTTACCAAATGGAAAAGAATCAGAACTCCCCGTGTCATATTTGTCCTCTATCTCATCGCTGATTGTGTGGCATCCTGCTAACCCATCAGAAAAGATTGTCCGCGTCCTTTTTCCAGGCAATTCTACTCAGAATCATATTCTAGAAGGCCTAGAAAAACTTAAACACTTAGACTTCCTCAAATATCCTGTGATCACACAAAATGAGCTCAATTTAAACTTAGCCCCGACACTGAAACAAGCAAAGATGAAACATAAGACAGACAGTAAAGAGAGTCTCAAGTCCACATCAAAACCATCCCCTACCAAAAATCTCCACAAAGAATCCAGGGAAGAAACCACTGAAAAACTAAAAACTGTAAGTAAAACTGAACCAGCAGAAAAACAGGAGCCAACACAAAAAATAGAGAAAAAGGAAAAAACACTTGTGAAAAAAGTGAAAGCAGGGGAAAAGGACATTAAAAGCAAGGTTGAGCAAACACACAAAACTGACACTCCAGAGAAAAAGAAAGTTGAAATTAAACCAAAAACTATAAAGAAGGAATCCAAAAAATCTGTGGAAAAGACTGAGACTGTTAAAACTGAAAAAAACGTACCCAAGAAAGAAGACAAGGTTAAAAAAGAAGACAAGGTAAAGAAAGAAGAAGTGAAAAAAGAAATTAAAAGACGAGACGTCAGGAAAGACTCCCTATTAAAGGAGAGCAGAAAGGATGAAAAGAAAGAATCCCTAAAAGATTCAAAAGAGCCAATGAAAGATTTAAGGAAAACTGGTAGCTTGAAAAAGAATGCCCCTAGCACACCTGATGTGAAAAAACCTGCACCTAAACCAAAGGTTGCAGCACGTGGGAAGAGCCCTGGTAGCCCTGCCAGATCTAAAGACAAGGCCAAGTCCAAGCCCACCAAAAAAGATGCAGGAGAATCAGTGGCAGCACCTTCCGTCTCAGGAGCCACGGTTGAAGAGCCCACCGTGGAAGACAGTGCAACAGATGTACTTGAGGCAGAGAGATCACTTATGTCTTCTCCAGAGGACCTCACTAAAGATTTTGAGGCTTTGAAAGCAGAAGAGATGGCTGAAGATGATGAGGTCCTTTCTCAGACCAAAATAGACGATTCTAATCAAGAAGAAGTGATTAGACATGAAGAAATAACTCATTGCAAAGAGTCTCCAGAAGCAGCAGAGTCCCTGGATGAAGGAATAGCAACCACTGAAGCTGAGGAGGAATGTGGAGGTACTCCAGGGGAACTAGAACCCAATCAGAAAAGCAACGGTACCAGTGAAAAGTTTGAAGATGAAGGGACAGGGTTGGAAGAGTCCTCTGAGTTAGGGGACTATGAAGAAAAGGGAGAGACAGAGGAAGTGGATGAGCAGGACAGAGCAATATCTACATTAAAAGATGAACAGGCAGAGCTTGAAACCAAGGAAGGGGCAAATTATGGTACCGATGAACCAGAATATCTTGACAAAGAAACAAAGTTGCAATGTTTTGATGTAACCACACCACCAAAGCTCACTGCACCTTTGTCTCCTGCTGATTCAGTTCATGATGAAACCCTACCTGCAGGTTCAGAAAGTGAGGCTGCCTCTGATGATGAAAACCGAGATGAGCCTCCAGAAGAATACACAACATCTGGACACACTCAGTCTACGATTGAGATCTCAAGTGTCCCAACGCCTATGGATGAAATGTCAACTCCAAGAGATGTAATGAGTGATGAGACAACTAATGATGAAAGCGATTCTCCTTCCCAAGATTTTGTCAGGTACGGTATAACTACAGAACATGAACGAAAGAAACTTTCACCTCTTCAAGATGTTCCTGAATTAGACCACTCCAAGAGTGATGCCACTGAGGGCCATGATTATCATGTGTCAGCTTCCACCATTTCACCACCATCTTCATTGGAGGAAGATAAATCTGTCAAGGATTTTTCAGTTAAAGACACATTCTCTTTTGATTCAAGCAGGCTCACTACTACTACAAATTTGCCTTTTGTCAGGTCACCTTCTGTTGACCAAAATGTAAACATTGACCTTGTGCATGCAGGTGTATCTTCACCTATTGAACTGGGAACCACACTAGCAGGTATATCAAAAGGTCTGGAATCATACAGTCCAGATGAGAAGACCTTAGAGGGCCCTTTATCTCCTCAATCCTCAGGACACACACCTTTCTACCAGTCGCCGGTTGAGGAGAAAGCTGGCACTCTACCATCTGAGAAAACATCTGAGGCCCAGGGTCCTGTTATTGTTGACATCACAAGTGACAAGGAATACTCTCCCAGAGAGGCTAGTCCTATTGATGAAGCAGTGCCTGTTTCACAACCAGGAAAGAAACAATCACCAATTTATGAAGCACACTTATCGACCAATTTTGAATTTGACAGCAAATTGCCAAGTCAAACTGACAATAGTGATAAAAAAATAGCAACTGATGACAATTCATCAGTAATATCTGCCACATCATTGCCACCATCCAAAATAGAAAGTCTGTCTGAAACAAAGCATTTCACAACATTTAAAGAGGACAGTAAAATGTCCATATCTGAAGGGACAACATCTGATAAGTCTGGCACTCCAGTTGATGAAGTTGTTGCAGACGACACATTTTCTCACATTGCCTCTGCATCAACAGCCTCACTTGCAACAAGTTCTTTACCGGAACCGACAACAGATGATGTCTCTCCATCACTTCATGCTGAAGTGGGCTCCCCTCATTCCACAGAAGTGGATGATTCTTTTTCTGTCTCAGTTGTTCAGACTCCAACCACGATGCAGGAAGCAGAAGTCTCTCCATCTAAGGAGGACAGTCCCCGTCCTATGTCAATCTCTCCCGATGTTTCACCAAAGACAGCTAAACTAAGAATGCCAGAACAAGAAACAAAATCCCCTGAGAAGTTGTCAGCTGGGTGTGAACAAGAATCCCCAGAACACTCATTTGCATTGGATTTCAGCAAACAATCACCTGATCATCCATCAGTAGGAGGAATGCAGTCTACAGCCACTGAGAATGGTCCCACAGAAGTTGATGATAGTCCCTTGGATGAAGTTGGTTCCATGGGAGAACAACACAGACCTGGGGAAGCTGGGGATAAGGCAATGTTTTTTAAAGATTCTGATAGTACCCAGGCTGCTTCTGCCTCCCCATCAGATGCATCTCAGTCTACCCCATCAGTTACAACACCCTGCCAAATTGCAGAGCCAAGAGAAGTTTCTCCAGATCTAGATAATTTATCAGAGTCAGTCACTCCAAAACAGTCACCTAGCAAACAGTCTCCTTTGTCTCTTGACTCATCCCTTGTTTTAGGCAGACCAAGTATCTCTCATGAAGAAGTAAACAAAGGTAAACTTAGTCCCAATTCATTTTATGAAGAGAGTGCTATGGATAAATCAGAGGACACACAAAATCTAGAGAGGACTCCTCCAAAGGCTAGTTCACCCTTATCTCCTACTGAATCATTGTGTTTTTCTCAAAAGACAGAAGAGCTTAAACTTGGCTCAGAAACTACTACCTTCACAGGTTCAAAATCCCCCACCAGCCCCAAAATGTCACCTCCAGCCCAACTTTCCCCTTCTTCCACTCAGACAGACACTCTAGATAAATTTTCCACCAGCTCTTCATCATATTCATACAGTTGTCAAAATGTAGAATCTACTCAAATCTGTGATGGTGGGTCCATTGGACCAGAAACCTCAAAAGCATGCCATTCTCAGTCACGAGCAGAAGTGGACTTGTGTTTGGTGACCTCCTGTGAATACAGACATCCAAAAACAGAGCTTTCTCCATCCTTTATAAACCCCAGTCCTCTTGAGTACTTCATGACTGAGGAACCTAATTTGGGGGAGGAAAAGCCTCTTGCTAAGTCAGGAGAAGGACCACCGCCACCTGAAGAGAAACAGCAGACCAAACAGTGTGAGGAAACTCCACCCACCTCTGTAAGTGAATCAGCGCCCTCTCAAACAGACTCTGATGTTCCTCCTGGCACAGAAGAGTGCCCATCAATAACTGCAGATGCAAATATTGACTCTGAAGATGACTCAGAAACACTTCCAACAGATAGGACGATCACTTATCGTCATGCAGACCCACCTCCAGTCACACCCAGAGACCCTGCTCCTACTCCTCCACATCCTGATGCCTGCATGGTAGATCCTGAAGTCCTGAAGGCTGAGGAGGCATCCGGGAAACCGAAAAAGAACATCAGCAGCAAGACTAAGCCATCTGCAACAAAGAGCTTGTCAAAAACAAGTGCCATCAAAGAGTCGAAAGTGTCCTCTCCAAAAAAGTCTACAGAAGATAAAGATGCCAAAAATGCAACTAATACCTCTGCATCAAGGGGAGTGAAAAACAGCACTTCAGGAAGCACCAAGTCCAGCGGTGGAACATCTGTACCCAACTGTCCTACAATGTATATGGACCTAGTTTACATACCAAACCACTGCAATGCAAAGAATGTGGATGCAGAGTTCTTTAAACGGATCCGATCCTCCTACTATGTAGTCAGTGGTAATGATCCAACAGCACAGGAACCTAGTAAAGCAGTTCTGGATGCTCTGTTGGAAGGAAAGAGCCAATGGGGAAATAATATGCAGGTCACACTGATTCCAACCCATGATACAGAAGTTATGAGGGAGTGGTACCAAGAGACCCATGAGAAGCAGCAAGACCTAAACATCATGGTTTTGGCAAGCAGCAGCACTGTAGTCATGCAAGATGAGTCTTTCCCTGCATGTAAGATTGAGCTGTGA
>gi|326676103|ref|XM_694813.5| PREDICTED: Danio rerio si:dkey-77f17.1 (si:dkey-77f17.1), mRNA
TTTCTCGTCAATTCTATTGACGCTCTGTGCTAGTGTGCATGAAGAGCTTTAGGAAGAGAAAGTGACAGAAATCTCAGTCATACTGATATAGCAATGAGCAGCAGGACAGGTGACAAAATTGTGAAATGACTGACTACCTTAAAAGGTCTTGGCCCTCAACACTAAAGAGTAGCACGATAGTCATGAGAACGGAAGTTGTTATTCTTCAGCAGCCGTTGCCTGTTTGTGTACCACCAAACCATGAGGTAACTTTAAGGGTTCAAGCAAAAGGCACTGGTGCACTGAAATATCAGTGGTTTGATAAACAGCAGACAGAGGTGGTAGGTGGGACAGAACCCGAGCTCACCGTCAGTCTCCAGAGGTCTGGAAATTATGTTTGCAGAGTGAGCGACCTGTACTGTAACTATCAGTTCACCGAATGGGTGAAAGTGAGAATCTTAGATGAAGCAGGTGTTTCTAACACATGGAGAGGGGAACCCCATGTTGTCATTCACCCGAAAAGCCAAACCATTAAACCAGGGGAGACTTTCACTCTTAAATGCACTGCGTTGGGCAAGCCCGCACCAACCTACCAGTGGTATAGAAATGGTCGCATCCTTACTGAAGAGACCAAAGAAACACTCAAGGTAGAAAATGCTGGGGCAGAGGTTGCTGGTTCATACCTCTGTGCTGTGTCAAATATTTTGGAGGAGAGATGGTCTGAAGCAGCTGAAATTGAGATTGCAACCGACAAAGTGGCATTACTGATTGGGAACCTGAACTACAGCCACCATCCCGGTTTGATGGCCCCTACCATGGATGTCCATGAGCTGGCCAATCTTCTGCAGCAGCTGGATTTCAGAGTGGTTTCTCTGCTTGATCTCACCCTTGAAGAAATGCAGGCGGCCATTGACAAATTTCTGCAGCTCTTGGACCGTGGAGTGTATGCTGTTTTTTACTACGCTGGCCATGGCTATGAGCACGCCGGCCGAAATTACCTGGTGGCCATTGATGCTCCACGGCCCTACCGTACAGAAAATTGTGTGTGTGTACAGAGAGTAATGCGCAGCATGCAGGAAAGAAAAGCGCAGCTCAACGTCATTCTCCTGGACACCTGCAGGAAATGGTACAATCAAAAAGGCCCTCCCTCTGAAATTAAGCCTTTGGCTCCTCTGGGCAACACTGTGTATGGATACGCCACGAGTGAAGATGCAGAGGCTTTCGAGGTTCAAGACGGTGGCAAGAGCACGGGGATCTTCACCAAGTACCTTAACAAACATGTCTTACAGCCAGAGAGGGTGACACGAGTCTTAGAGCAGGTCTCTGAAGATTTGGGAAAGGACCCACTGGTTCGCGGCAGGCAGGTTGTGGAGATCAGACACACTCTGATGGAGCCACGGGCTTTGACTGATCCTGTGCGAACATCTGGACACACCATGGAGCTCCGCCGCCGTGATGCTTATTGGAAACAGGCTAATGTTCTTCCTGGTCGAAGGACTCTGCGCTTTCATCACAGTGGTGTCCAGGTGGAGCTCAATTTCTCTGCGCTGTTCTCCAATGTCCTGGTTGTGTTTGGTACGGTGAGGAACACGAGCGCCATGGCCCAGGACTGCACTCTCATTCTTGAAAGCGAACCAAATCTGCAGGACATTTTCTCAGCTTCGGGCAGATCAGAGGAAATGGACTCCTTGTTTGTGAGCGGTGGTCAAACTCCTGACTGCACACTCAGATTATGTTGCCTTCAAAGACTCCAGGGATCTGTGGTGATCAGGGCTAAACTGCACTATACTCATGCACAAACTAAAGAGCGTCTGACAGAGAGCAGAGAGGTGGACATAGACAGACCTCTCATCTCCTCCTGCAAACTCAACCAGATGAAGACTGTGGACAGAAGACAAGATGCTCGAGGCCACACTCTGGACCACATGTCTAACATTAGATGGTCTCAGCATCATCGTCCTCATCATCATCAGCAGCAGAACCATTCTCGAATAGGACGACCCTACACCCGAAAAGCTGAAAACCTACTGCAGAGCTCAGCCAAATCATCCTCCATGAGCAGCAATGAGCCCGAGGAGAACGACGAAAATGATGAGAATGAATTTACAATGTGA
>gi|295834842|ref|XM_690384.5| PREDICTED: Danio rerio protein tyrosine phosphatase, receptor type, t (ptprt), mRNA
ATGGACTCGATAAGGGAATGCCTCAACTTGCTTTACGGAAAGAAAGCGGCACAGATGATGTGTAACATTACTGCAAAGCTGTTGAAACTAGCTAAGAAACAGAAGGAGACAGCCAGCAGCAGCACGCAGAGAGAGATGGGACCCGTAGGCACAGCGGATAAAAGCACAGGAAAAGTCAGCACATTACACAAGGACGATCCGTTCTCCACCAGCAACCAGGACCTCAACGGATTCTCCTCTTCTTCTCCCTGCTCTTTCTCCATCCAAGGCAAAGCCATTCAAAGTAAAACCCTCCTCAACTCATACTACTCAGTTTCTAAGGAGCCAGTCCCTGCCACAGCATCCATAGATGGCAGTCACAGTGAGATGTCCCAGCCCTCCATGACCATCCAGACATACCCATATGGAGGCTGTGAGTCGGTGGAGATGTCCTACCAGGCCGGCCAGTTTCAACCGGCCATCAGAGTGGCAGATTTGCTTCAGCACATCACCCAGATGAAGTGTGGCCAGGGTTACGGCTTTAAAGAGGAGTATGAGGGTCTGGCTGAGGGACAAACTGCCCCATGGGAAACTGCCAAGAAAGAGGAAAACCGCAACAAAAACCGCTACGGCAACATCATCGCTTACGATCACACTCGTGTCCGACTGCAGCCGCTGGAGGGAGACCCACACTCCGACTACATCAACGCCAACTATATAGATAGTCAGTTGTGTCATGGGGCATTTTCTATGTACATGGCAGACTTTGTAGATGTAAAAGCTGAACGCTTCAATAGCCCCATGCAGGAGACCGTCAGGGATTTCTGGAGGATGATTTGGCAGGAGAATTCAGCCAGTATCGTCATGGTAACCAACCTGGTGGAAGTGGGCAGGGTGAAGTGCGTTCGCTACTGGCCTGACGAGACCGAGGTGTATGGAGATATCAAAGTCACACTGATTGAAACGGAGCCGTTGGCAGAATATGTAATCAGGACTTTTACTGTACAGAAGAAGGGTCACCATGAGATCCGGGAGATCCGGCAGTTCCACTTTACCAGCTGGCCTGATCACGGCGTCCCCTGTTATGCCACAGGCCTGCTGGGCTTCATCCGCCAGGTCAAGTTCCTCAATCCTCCAGACGCAGGACCCATCGTGGTTCACTGCAGTGCTGGTGCTGGAAGAACAGGCTGTTTCATTGCGGTGGACATCATGCTGGACATGGCGGAGAGTGAAGGAGTGGTGGACATCTTTAACTGCATCAGAGAGCTGCGCTCGCAGAGAGTCAACATGGTGCAGACTGAGGAGCAGTATGTGTTTAGCCATTTACTANCAACATCAGCAGACTGGACCCGCAGACCANACTCCAGCCAGGTCAAAGATGAGTTTCAGACTCTGAATATAGTGACGCCGCGTGTTCGTCCAGAGGACTGCAGCATTGGCCTTCTCCCACGTAACCATGATAAAAACCGCAGCATGGACGTCCTCGCAGTGGACCGATGCCTGCCTTTCCTCATTTCTGTTGATGGCGAGTCCAGCAATTACATCAATGCAGCGCTGATGGACAGCCACAAACAGCCAGCGGCCTTCATCGTGACGCAGCACCCTCTGCCCAACACCATGGCCGACTTCTGGAGGCTCGTGTTTGACTACAACTGCTCCACCATCGTCATGCTGAATGAAATGGACGCTGCACAGCTCTGCATGCAGTATTGGCCAGAGAAAGGCTCCTGCTGTTATGGGCCCATACAGGTCGAGTTCATCTCTGCTGACATTGACGAGGACATTATCAATCGCATTTTTAGGATCTGCAACATGGCTCGGCCTCAAGACGGCTACCGGCTGGTCCAGCATTTCCAGTTCATCGGTTGGCCTGCGTACAGAGACACGCCGCTGTCCAAACGCTCCATCCTGCAGCTGGTCAGACGACTGGCCAAATGGCAGGAGCAGTATGATGGAGGAGATGGACGTACAGTCGTCCACTGCCTGACGGGCGGAGGACGCAGCGGGACGTTTTGTGCCATCTGTAGCATCTGTGAGATGATCCAGCAGCAGAACATCGTGGACGTTTTTCACACAGTCAAGACGCTGAGAAACAACAAAGCCAACATGGTGGAGACAATGGAGCAGTACAAATTCTGTTATGAAGTGGCACTGGAGAGTCTGAACGGCTTCTGAACGCAGGAAAACAAGAGAAACAATCTTCTCTTCCTCCTCAGAACGACATCTCATCTCGTCCTTCAGCAACGGGAACGCTGTAAAATACTGTATAAATAAAATGTTATTTGCCATTTCTTTCTTCTTCTGTCAATGTCCAGCATCCGAGCGTGTATCCTGGACCGTGAAGTGATCTTGTACAGTCCTTTTCCTTTTTAGCTCTGCGCCTTGAATGTTACCCATCAAT
>gi|292610301|ref|XM_001920456.2| PREDICTED: Danio rerio novel protein similar to vertebrate gamma-glutamyltransferase family (LOC100148732), mRNA
ATGATCAGTTCTATCCCCCAGCAATCTGCTATAGTATTTGAGAAACTTGAGTACTTGTATACACGTTCAGCAGTGGCAGCAGATGCAGAAATTTGCTCAAAAATTGGAAGGGACATTCTGGGACGCAATGGTTCAGCAGTGGATGCTGCTATCGCTGCTCTGCTGTGTGTGAGTGTGATTAACCCACAGAGTATGGGCATCGGTGGAGGAAGCGTGTTCACCATATACAATGCAATAAACGGAACCGTGGAGATAATTAATGCTCGAGAGACTGCCCCAATGAGTGCTACAGCAAACATGTTTGACAAGGAGCCCCAAAAAGAGAATCCAGGATTATTAATAGCTGTACCAGGAGAACTGCGTGGTTATAAAATGGCTCATGATAGGTATGGGAAACTCCCATGGAAAGATCTGTTTGAGCCCAGTATAAAGCTGGCATCGGAGGGATTTAACATTAGCAAAGGCCTGGCCTATGCCATCAATATGGAAGAAAGGAAAATTCGGAAAAATATAGCATTGCGTGAAGTGTTTTGCGACTCAGACAATAAGCCCTTGAAGGAAAGCAATTTTACCAGATTTCCCAAGCTAGCTAAAACCTACCGGACAATAGCAGAAGAAGGACCAGATGCATTTTACGATGGGTCCCTGACTCAGAGTATACTGGATGAAATCACAGTTGCTGGAGGAAACATCACACGTGAAGACCTTAAGCGTTATAAGCCAGATCTGCAAAAGTATGCATTGAACTTTACAGTGGGGAAATACATATTTTTTGCTCCTACTGCTCCATTCGGTGGACCTGTGCTCGCTCTGATCATGAAAATACTCCTGGGCAACGGTTTCAACCTCTCAAACAAAAGTGTGTCCACACCAGAGAATATGACTTTGACCTATCATCGCATCATAGAGGCTTTCCGCTTTGCTAATGCTCAGAAGGCAAAACTGGCAGACCCACTTCACGAAAAAAACGTCACTGAGTTTGTTAAATACATGACCTCAGACAGCTTTGCGGACAACATCAGGAGTAAGATTAAAGATGACATCAAACAAACCAGCTATAATGAGCAGGGCATTAAAATTGTACCTGACGACCACGGTACATCTCATCTATCTGTCATCGCTAAAGATGGCAGTGCAGTGGCGGTGACCAGCAGCATTAATAACTTTTTCGGTTCAGGTGTGATGTCATGCTTAAGAGGTATTATATTTAATGATCAGATGTCGGATTACACTAGTCCTGAAATGAAAAATGGACCTAATGCAATCAAACCAGGTAAAAGGCCACTTTCATCAATGTGTCCCACAATAATACTGGACAAAGACAGCAGAAAAGTGAGAATGGTAGCTGGAGGTGCAGGAGGGACCAACATCACCACATCTGTTGCTCAGGTTATCCTGGACCACCTGTACTTTGACTATAACCTGCAGAAGGCTGTTGCAGAACCCAGAGTTCAGGTCCCACCCAATGTGACAAATGTGGAGGAGGGATTTGATTCGGCCGAGCAGTGCTTCTGTGAAAGGGCTGTCCAGTGA
>gi|53933241|ref|NM_001005592.1| Danio rerio cytochrome c oxidase subunit VIa polypeptide 1 (cox6a1), nuclear gene encoding mitochondrial protein, mRNA
AGTCTCCGCAAAAATGGCTGCGGTCGGACGCTTGTCCCAGAAGCTCTTCAAGTCCGCTGCCCTGACCCAAAGCCGTCAGCTTTCGGCTGCAGCTCATGGTGAAAATGCAGCCAAGACCTGGAAGATCCTGACGTTTGTTGTGGCTCTGCCTGGAGTAGCTGTGTGCATGTTGAACATGTATCTGCGCTCTCAGCACCACCATGAGCAGCCCGAGTTCGTACCCTACAGCCACCTGCGCATCCGCTCCAAGCGTTTCCCATGGGGTGATGGCAACAAGACGCTCTTCCACAACCCACATGTAAACGCCCTGCCCGACGGCTACGAGCACCATGACGAGTAAAGGGTGTCAGGAGCTCTCCAGATCCCCCCTACAGGGACCACAAGGCCCTCAGTCTGCTGGCCTGGACCACTACTCACGTTCTTTCAGTTTACATGACGCCTGTCCAGTTTGTCGATCTTACCTCTGTGCTATCCACACCTCGGAGAGGCACCTTAAGGAAACAGTTACATTTATTCATGGACCATTGTATCACACTGTCTGCTTAAACTGATAAATAAACATCTATTAGTTAAATTAAAAAAAAAAAAAAAAAAAAAAAAAAAAAAAAAAAAAAAAAAAAAAAAAAAAAAAAAAAAAAA
>gi|326675324|ref|XM_001338156.4| PREDICTED: Danio rerio pleckstrin homology domain-containing family G member 4B-like (LOC797726), mRNA
ATGGACCTGGCGTCGTACCTGCTGAAACCCATCCAGCGCATGAGTAAATACGCTCTGCTGCTCAAGGATTTGATTAAGGAGTGCAGCGAGTCTCAGGAACAGGAACTCGCTGACCTCAGAACAGCTGAAGAGATGGTCAAGTTCCAGCTGAGACACGGAAACGACCTGCTGGCCATGGACGCCATCAGAGGATGTGATGACGAGTTTATCGTTTGGTGCGGACGCAAAAAATACCTGCGTCACGTGTTCCTGTTCGAGGACCTGATTCTGTTCAGCAAAACCAAGAAGATCGAAGGAGGATACGACATCTACATCTACAAGCAGTCCTTCAAGACAGCAGAGATCGGCATGACGGAGAGTGTGGGCGACAGCGGCCTGCGTTTCGAGATCTGGTTTCGACGCAGGAAAACTCAGGACACCTTCATCCTGCAGGCCGCATCCGCTGAGGTGAAGAGCGTCTGGACCGGCGTCATCGGGAAGATCCTGTGGAGACAAGCTCTGCGAAACAGAGAGCTGCGGATGCAGGAGATGGTGTCGATGGGAATCGGGAATAAACCATTCATGGACATCAAACCCAGCGATTCTGCCATCAGCGATCGAGCTGTTGACTACACCATGAAGAGCTCCGATTCGAGGACGCGCACATCAATAGCGGTGTCTTCAGTGGATCACTCGACGCCGTTTAAGCGCCCTCACTCCACCATCTCCAACAGCAGCTCCTCGTCCTCCAGCAGCCAGTCGTCATCATCTCTGCTGAACCTCCATCCGTCCCATACCCACCCGGCACAGATCCACCCGTCCCACATCCACCCATCCCACATCCACCCGTCCCACTGGCCCTATGACTGCATCGAGGAGGACGAGCTGGAGCACGAATCCTCCATCCAGAACAGCATGATTGGCGAGAGCGTGGAGAGCTCGTCGTCTCAGTGCACGTCGAGCGACAGCATCAGTAATCTGAGCATCATCACCGTCCAGCATCATCCGGCTCTGCTGATGGAGAAGGACAGCAGTGACGGAGGCTCGTGTGTGTGTACACCATCACCATCACCTTCACCACCCACAGCATCCAGCAGCGTCCTCTATCACACAGAGCAGGAGCTGCAGACGCCGAGCACTAACTACATCACTGCGCTGTGAGATTGCTGATGGATGATGGACATCAATAAACACATTTCAGAGACTGATAATCCTCCATAGACTCGCTGATGATCTTGATTTCCGATGGCCGAGCTCAGCAGTGCTGGTTCGTCGTTGGACTGCATCACCGATGTAAATTATTTCATGTTTTATATGTTTTTCTGTCAGAAATGCGACCGACCACTGGACTTTTGACTGAGTATTTCTGATCTGTACAGAGTGTCTTTAAATAGATGATGTGAGTACTAATAAAATCCATTATGGATTGCATTTTTC
>gi|123706193|ref|NM_001080619.1| Danio rerio solute carrier family 39 (zinc transporter), member 3 (slc39a3), mRNA
GTGACTCACCGGAGGTTTCCCGAAAACAGGAACAGAAGTGCACCAGATCCTGGAAGAACATCAGCAAAACATCTGCTTCACATGATTTGTTAAACATGAACCGAGCACAGCTGGTGTAGAATGTTATTGTACCAGTTAATCTGCGAGCAAGTTACTGAATAAAGCAGATTATTAGTTTCGCTAAGTTTTTTTTTGTTAAACCCGTTGGTTGGGGATTAAAGCTATAGAGGATTAATGTAGACATAATTTGATCTGGAAGAAACAAGCTAACATCTGCCTCAGTTTTGGTGTGATGTCTATCTGTGATGACGATAATGATGATGATGGACTCGTCAGCTGCTCTTCATCTCAATCTCTTGACTCTGACTGTGATGTTCTGTTTCAGTCTGTTGTGTGGCTTCAGTCCTGGGTTTTTCATGAGACAAGCGGCTCGTTACACCTCTGATCCAGGGTCTCGGCTCAGAGCATTGAGTCTGGCATCATGTTTGTCCAGTGGTGTGTTTCTGGGCTTCAGTCTGCTGGATCTGCTGCCCAAATATCTGACGGACATGAGAGACACGTTCAGCCGTCTGGACATCACCCTGCGGTTTCCCCTGTCGGAGTTCCTGCTGGCGATGGGAGTTCTGCTGGTGCTGCTGGTGGAGCAGATGCTGCTGGCCTTCAGTGAGCAGGTGTGTGTGTCGTCCGTGGAGAAGCAGACGCTGATTGAGCGCACACGTTTATATGTGGAGGACAGCCGCACTCACGAGGCTCTGCGTGTGTGTCTGCTGCTGCTGTGTGTGTGTGTGCGCTCTCTGCTGGAGGGTGTGTGTGCTGCGCCTCCTCCGCTGTGGTCCTGTGGTGCTGCGCTGCTCCGCGAGGGTCTGCTGGCGTTCGGGCTGGCGTTGCGGCTGGCTCCGGCGGGTCTGCGGCGTGCGGTGGCAACCGGTGGTCTGGTGCTCTTCTGCTCCGCCAGACCTGTCGCCATGGGGACGGCGATGCTCAGAGGCACGCCCGGCGATCAGGCGTATACGGCTGATGTGGTGCGCTGTGCTGTGGAGGGTCTGACCTGCGGGATCTTCATCTGCATCTCCATCAGTGGACTGCTGTTTCCGGAGTCCAGCTCGCCTAAACAGCGCATGCATAAGGTGGCGTTCCTGTTGACCGGGTTCGCTCTGGTCACGGCGGTGCTGATCAGTCAAGTCTGAACCCTTCACACTGAGTTTACCAAGTGCTTGATGGTCTGAGAGGAGTGTATTGCATGATGTAAACACACACACACACTAATGCAGGAAGCTCCTGAATCAGTGGTTTACAGCAGGCCTGCATTATATTGGATAAAGATGACTATTTATATATTAAATATTTACTTTAATTGCAATTATTGTTGCAATTGTAATAATAATGCATCTAAGGTAAATTGTAATATTGCAATTGATTAGAATACTAATTAAATAGTTTAATATGCAATTATAAAATGCATAAATATAATAAATTAAGGAGCTCCTATTTTACCTTTTTATAGATGTAAAATCAGTCTGTGGGGTCTTCATGTGTGTGTGTGTGTGTGTGTAAAGTTTCAGCTCAAATTACCCATCAGATCATTTACTATACGCTGCTGAATATGGGAGTTTTGGCTCTGAGGATGTTGTAGCTGTTTGATAGCCTGTTTCTTTAAATGCAAATGAGCTGGTTCTCCCCGCCCACCATTTCCACATGTGTGTGTGTTTCTCCTGCGTCATGTCAGATAAACAGCAGTCAGTGACAGAGACGGACACAGATGAAGCAGAGATCTGTTTATGAGTCTACAATACCCCAGTAATGCTGTGTTCACATCAGACGCGGAAGAAGCATCAAGCGCGAGTGATTTACATGTTAAGTCAATGCAAAGACATGAATAGACATCTTGTGGCCGATAGACGTAAATAGCGCGGCATGAAGTGAACATTTTGCATGTTTGATGCACCTAACACGTGTCTCGCACAAATCGATCAAGTTAGAAAATCTGTACTTCAGCAGACATTTGCACTGCGTTAACCAATCAGGAGCTTGCTCTTGTAGGGGCATGCTTATGTGGTTGCGCCTGTTGTTGGTGCTCCAGGGGGAAATCTTCCTGCCTTCACCGAGAACAGTTCATCAAACTGAGATCGGCTCTGTCAGAAGCCGCGCTGAAAGCCTCCATCATCCAGGTTCCGTTTCTGGAGAAGTTTATGAGCTCACAGAGCTACTGCACCTCTGAAAGGATCTAGTGGACTCCAAAAGACACGGCTCCAAATCAATCGACGCTGTTTTTCAGCCTTTATAAAGCACATAAACACAGCTTTTCTCTAAATAAAATCCATGTTAGCCATTTAGCAATGAAGCTACAGTCACCGGATAGACAGAAGCCCTGCCCATGATGCGAATCCACGTCTATTGCTAAGTGAATTTGACGCGCAAATGAAACGAACAAACTCAAATGTTTTTGTCTAATTATGCTTGAATTTACTCAAACGTTCAAACGTTTATTAATGCGCAAATTTACTCAAATTTTCATGCGTTTACTTACGTGCGAACTCCATCAAATGTTCACGCATCTATTTACGTGTGAATGTACTCAAATGTTCACGTTTATTTACGTGCGAATTTACTCAAATGTTCATGCATTTATTTACGTGCGAATTTACTCAAATGTTCACGCGTCTATTTACATGTGAATTTACTCAAATGTTCATGCATTTATTTACGTGCGAATTTACTCAAATGTTCACGCGTCTATTTACATGTGAATTTACTCAAATGTTCATGCATTTATTTACGTGCAAATTTACTTAAATGTTTACGTGTCTATTTACGTGTGAATTCCCTCAAATGTTCACGCATCTATTTACAAGCGAATTCCATCAAATGTTCACATGTCTATTTACGTGTGAATTTACTAAAATGTTCACACGTTTATTTACGTGCAAATTTAATTTAATGTTCACGCGTCTATTTACGTGCAAATTTACTCAAATGTTCACACGTTTATTTACGTGCGAATTTAATTAAATGTTCACGCGTCTATTTTTGTGTGAATGTACTCAAATGTTCACGCATCTACGTACGAATTTACTCAGATGTTCACGCGTCTATTTACGTGCGAGTTTACTCTTATGTTCATGCATTTATTTACGTGCGAATTTACTCAAATGTTCACGCGTCTACATGTGAATGTACTTTAATGTTCACGCGTCTATTTACGTGCAAATTTACTCAAATGTTCACGCGTCTATTTACGTGTGAATGTACTCTAATGTTCATGGGTCTATGTACATGCAAATTTACTCAAATGTTCATACGTTTATTTACGTGAAATTTACTCAAATGTTCACGCGTCTATTTACGCATCTGGTGTGAACACAGCATAAGGTTATTTGATGTGTTTGGTGTGGAGTTTATTCAAGCCGTTCTGCAATGATGAGTCACACACAAATGCTGTTGCAATATTCACAGTATACATACTCATTTACTGTCACATGCGGCTGTGCTGGCAGTTATGAATTACACTGCAATTGTACTGTCTTTATTATGAGTTTTTGTTGCATTTACACAGTGTTGACCAGCAGGTGTCGCTAGCATGAGCTGTTTGGAACGCTTCAAAACAGTGAAGTATTTCGTATTTCGATTGTCTCAGGCTGTCAACGTTTGTTAGCATCTTGACTAAACTAAATCAAGTTTGCTTCTCATCCAATTTACAATTTGTAGTAATGCAAATATATAAAGCAAATATGCATTTGATTATCATCACAATAATAAAGCCAAAGGGGCAGAGCAGTCAAGTCGAGTGTTTATACTGTCAATGCTGCTTTACATTAGTGCTGTAATTGTCTACAAAATAAAGTTTATATTTACATAAAAAAAAAAAAAAAAAAAAAAAAAAAAAAAAA
>gi|326670466|ref|XM_001345159.4| PREDICTED: Danio rerio formin-like 2a (fmnl2a), mRNA
ATGGGGAACGCGGGGAGTATGAACCAACACACTGACCCCAGAGGACACCACATGCCCCTCAAACTGCCCATGCCCGAGCCAGCGGAGCTGGAGGAGAGATTTGCGCTCGTTCTGAACTCCATGAACTTGCCTCCAGACAAAGCAAGATTACTACGGCAGTATGACAACGAGAAGAAATGGGAACTCATTTGTGACCAGGAACGATTTCAGGTGAAGAATCCACCTCACACATACATCCACAAGTTACAGAGTTATCTGGACCCGGCCGTGACCAGGAAGAAGTTCAGGAGGAGAGTGCAGGAGTCCACACAGGTCCTGCGGGAGCTGGAAATCTCATTACGGACCAATCACATTGGATGGGTGCGGGAGTTTCTGAATGAGGAGAACAAGGGTTTGGATGTGTTGGTGGAGTATCTTTCGTTTGCACAGTATGCTGTCACGTATGATGGTGATAGTTCTGAGAACAGCACAGAGAACTCGGTGGATAAATCTAAAGCCTGGAGCCGATCGATTGAGGATCTCCATGGAGGAAACCACCTCTCGTCTGGCGGCTCAGGCAGTAACATCTCTAGAACCAACAGACATTCAACAATAAGGTCTAATACGTTACCCAGCAGGAGGACATTGAAGAACTCCAGATTAGTATGTAAGAAAGACGACGTTCATGTGTGCATCATGTGTCTACGGGCTATCATGAACTACCAGTATGGCTTCAACATGGTCATGTCTCACCCTCATGCTGTGAATGAAATTGCACTAAGTCTGAACAATAAGAATCCCAGGACTAAGGCTCTGGTGTTGGAGCTGCTGGCTGCTGTGTGTTTGGTTCGAGGAGGTCATGAGATCATTCTCTCTGCCTTTGATCATTTTAAAGAGGTGTGTTTAGAAGAACAGCGCTTCGAGAAGCTCATGGAGTACTTCAAGAATGAAGACAATAACATTGACTTCATGGTCGCCTGCATGCAGTTTATAAACATCGTGGTTCATTCTGTGGAAGACATGAATTTTCGAGTGCACTTACAGTATGACTTCACAAAACTAGGTCTGGATGAATATCTGGACAAGCTGAAGCACACCGAGAGCGATAAGCTGCATGTGCAGATTCAAGCATACCTGGATAACGTGTTTGATGTCGGAGCTCTGTTAGAGGACGCAGAAACCAAAAACGCAGCGCTGGAGAGGGTGGAGGAACTAGAGGAGAACATGTCTCATCTGACAGAGAAGTTACAGGACACCGAGAATGAGGCAATGGCAAAAATTGTTGAGCTGGAGAAACAACTCATGCAAAGAAATAAAGAGCTGGACTCTCTTCGGGACGTGTATAAAGATGCCAACTCTCAGGTGCACACTCTCCGGCGGATGGTGAAGGAGAAGGACGAGGCCATTCAGAGGCAGTGCAACCTGGAGAAGAAGATCCATGAGCTGGAGAAACAAGGGACCATTAAGATCCAGAAGAAAGGAGATGGTGACATAGCCATCCTGACATCTCCTCCACAGGGGAACGGGCATCTTACTGGTTCAGAAAGCATCACTGGGGTGCCTAGCGGTGGTGTGGTCAGTCACGGAGGTGTGGCTAATGGCGTAGCACATGGCGTGCACATTCCTGACCCTTCACTACCCCTTCCTCCTCCTTCTTCTTCTGTTTCAGAAACAGTACTAAATGGTCCGTCTGCAGCTCCGGCACCAGCTCCTCCACCTCCTCCTCCACCTCCCCCTCCTCCTCTTCCCGTAGATATATCTGCCCCTATGCCCCCTCCACCACCCCCCATGGCTCCTCCGCTTCCTGGCTGTGGTTCGCCCACCGTCATCATGAACTCGGGATTGGCAGCTGTGAAAATCAAGAAACCCATCAAGACGAAGTTCCGCATGCCCGTGTTCAATTGGGTGGCGCTGAAACCCAATCAGATCAATGGCACCGTCTTCAACGAGATCGACGATGAAAGAATACTGGAGGATCTGAATGTGGATGAGTTTGAGGAGATGTTCAAGACAAAAGCACAAGGTCCAGCCATAGACATCACCTCCAGCAAACAGAAGACCGCTCAGAAAGGACCACATAAAATCTCGCTGCTGGACGCCAACAGATCGAAAAACCTGGCCATCACCCTTAGGAAAGTGGGCAAGACATCAGAGGAGATCTGCAGAGGCATTCAATTATTTGACTTGAGGACATTGCCGGTGGATTTCGTGGAGTGTTTGATGAGATTCATTCCATCGGAAGCGGAGCTGAAAGTTTTGCGGCAGTACGAAAAGGAGCGCAAGCCTCTGGAAAACCTGACAGACGAGGATCGCTTCATGATCCAGTTCAGCAAGATAGAGCGCCTCATGCAGAAGATGACCATTATGGCATTTGTGGGGAACTTTACAGAGAGCATTCAGATGCTCACGCCGCAACTTCATGCCGTCATTGCAGCCTCTGTCTCTATCAAGTCCTCACAAAAACTCAAGAAGATTCTGGAAATCATCTTAGCTCTGGGGAACTACATGAACAGCAGTAAAAGAGGAGCAGTGTATGGTTTCAAGCTGCAGAGCTTAGATCTGTTATTAGACACTAAATCAACAGACCGCAAGATCACTCTTCTGCACTACATAGCAAATGTAGTGAAGGACAAATACCAGCAGGTGTCGCTCTTCTATAACGAGCTTAACTATGTGGAAAAAGCGGCAGCTGTCTCTCTGGAGAATGTTTTATTAGATGTGAAGGAGCTTCAGCGAGGGATGGATCTGACCAGGAAAGAGTACAGCATGCATGGCCACAACACTCTGCTCAAAGACTTCATACAGCAAAACGAGAACAAACTCAAGAAACTGCAGGATGATGCCAAGATCGCTCAGGATGCCTTTGATGAGGTGGTGAAATTCTTCGGAGAAAACGCGAAAACGACGCCACCATCTGTATTTTTCCCAGTGTTTGTGCGCTTTGTGAAGGCGTACAGGCAAGCAGAGGAGGATAATGAACAGAAGAAGAGACACGAGCAGATGATGATGGAAAAGCTGATTGAGCAGGAGGCGATGGAGCAGGAGGATCAGAAGTCTCCCTCTCATAAGAATAAGCGTCAGCAGCAGGAGTTGATTGCAGAGCTGAGGAAAAAGCAGGTGAAGGACAGCAGACACGTGTATGAGGGTAAAGACGGAGCCATTGAGGACATCATCACAGTGCTGAAGACTGTCCCATTTACTGCGCGCACGGCCAAACGCAGCTCGCGTTACTTCAACGAGGAGCTCCACTTCTAAAGCTTAGACTCTCTCTCTTTTAAAGGTCGCTGGATAAAGCTGCTCTCTTTCTTTCTTTCTGTGTGTGTGTGTGTGTGTGCACCCCTTCACATTCCTGGTTTGATTTCCCTGAGGGACGGCCCTACTGAATGTGTGCTGGCTGATAGATGTGGTCACGTTCATTTTTCATTTCTTTTCCCACTAAAACTCACGCATGAGGGGTGCTGGGAAGGGAGGATCTCACCTATTTTTGCTGTTGTTGCATGGAGTGTAATATGTATTCATATTTATCATTGTAACACGAATGTAATGAGGAAATGTAATGTCACAAAAAGCCAAACAGGTCAGAGTTTAGAATGTACAGCTCAACTACGCCCAGCCATTGAATTAGAGTGCTTTTGGCGCCCTCTGCAGTTTACAGTACAGAAAGAAACCTGGAAAACGAA
>gi|116004506|ref|NM_001077144.1| Danio rerio transmembrane protein 88 b (tmem88b), mRNA
ATCTCAGTCTGAGCTCAAACCAACTGCACTGCTGAGAACTTAAATGAGAGCAAGGATCAGTCAACGAGGACAGTAGTTTCAGAGAGGACCCTAAACTGAAAGTGTATTGTATGTTGTGTTAGAGAGAAAGAAGAAGACTGCTGGAGTGCTGCTGCTCTGGAGGAATTGAGACTGAAGGTGAATGAGACTGACCTATCAAGGGCTACAGCAGGGAAAGATCAGGATGAGTATGAACGACACGCTGGAGAAGGGGGCTCATCACCAGACCATCGACCTCTCTGAAGAGCTCCCAAGCATCAGTCATCACCACCAGCACCATCACCCCAATCTCCAGCATACTAACTCTTTGGCCTCAACCCTGCCAGCCGGGACTGCAGTAGGTGGTTCTGCAGTGGTCGTGCCTCCACCTTACTCCCCAGAGGCTGGCGGAAGTGAAGCGCCGCTGGAGCTGCGGGGCTCTTTGGACTGCTGGGCCTGTTCGGTGCTGGTCACTGCACAAAACCTGCTGATCGCCGCCATCAATGCTTGCCTGGCTGGACTGGTCTTCGGGCTAATCCTCACTCCTGCTATCGTCATGGTGGTGTTCGGCTTTCTCTGTCATTCAACGGTGCGTCCACATGGTTCTATACCATACTGCTCGGACCTGCTGACTGACGGGGGTTGTGTGGCTCTGCTGGTTGTGGTTTCTTGCTAGTGACTCCTCTTCTGGTTCTGGCATTGGCTGCGTACTGCCGGCTAGCTCGACACCTTCAGCTGGGGCTGTGCTTTATCCCATACAGTCGCGCCGTCTACAAGAACCTTCCAGCTACCCAGCATCGTGGTCTGGCAGGAGGCTGCTGTGGACAGCGATCTATGAAAGGAGCAGGAAAGGGGAAGGTGTGGGTCTAGAAGTCAGGACTACACACTGTTGTAGCCATGGAGTTACAGAACATTGTGAAACATGTTACACATTGCAGAGCTAAAACAAATTACACACAGATATTTAAATATATAAATCAGACAGAAAGAACTCGCTTGCTCTCTGATTTGCATATTTTACTGAGAGATATATACAATGCTCAGATATTTTTGAGGCATACTCACTGGAACTGTTACAGCATAATCAATTTGACATTTATAAAATGACCAAACTTAAATATTAAGAAATTGTGGATGTTTTCTGTCAAACACTGTTCACCTCAAATAGCCAGCACACCTATTAAAAAAAAAGAAAAAGATTTTCATATACATTAACTATTTTCTTATAACGTACAATGCTGTTTATATATAGATTTTTTCAATAAATGTTACATTGAAAAAAAAAAAAAAAAA
>gi|292611962|ref|XM_001919004.2| PREDICTED: Danio rerio extracellular leucine-rich repeat and fibronectin type-III domain-containing protein 1-like (LOC562570), mRNA
ATGGTAAAGAGTGCCTTCTTCTGGTCTGTGGCCATAATATGTCTGACTTACATGGGTGGAGTGAAGGGAGACTGCTGGCTCATAGAAGGTGAAAAGGGCTTTGTATGGTTGGCCATATGCAGCCAAAATCAGCCACCCTATGAGGCCATCCCTCAGCATATCAACAGCACCATAGTGGACCTTCGCTTGAATGAGAACAAGATCAAGAGTATCCACTACTCTGCCCTCAGCCGCTTTACCAACCTCACATACCTGAATCTGACCAAGAATGAGATTAATTACATCGAGGATGGAGCTTTTTCGGCCCAGTTTAATTTGCAGGTTCTCCAGTTAGGCTTCAATAAGATGCGTAACTTGACTGAAGGGATTCTCAGGGGATTGGGCAAGCTGCAGTACCTCTACCTCCAGGCCAACCTGATTGAGACTGTGACACCCAATGCCTTTTGGGAGTGCCCAAACATTGAAAACATTGACCTTTCTATGAACCGCCTCCAGGTGTTAGATGGGTCTACCTTCACCAGCCTGACTAAGTTGACCACCTGTGAACTCTACACAAACCCTTTCAACTGCTCCTGTGAGCTCTTGGGGTTTGTAAAGTGGCTGTCTGTCTTTCCCAACCGGACAAGTGAGCGGATGGTATGTGACTCTCCTGCAGGGGTCTCAGGCTACAGTCTTCTAAGCCAGAATCCGACCAATCCCACATACCGGAATGCTCTGCATATGCTGTCCACTGTGTGCACGGAGGATTATGTGACTCCGTATATATCTGTGCCTCCTGATACCACCACTTTCCCTCCGGACTCCACACCATGTGGGCTTGAAGACTGTCCCTCAGGTACTGAGCCGGAGGAAATCAGCATAAGTCCCACGTTCCTAGATTTAGATGTGAAACCAATCATGAAACTCAAACAAGTGTCTCACACGAACGCAGTAATCACTGTTCAGATCCCTTACCCCTACAAGAAAATGTACATCCTTGTGTTGTACAACAACAGCTTCTTCACTGATATACAGAATCTGAAGCGACAGAAAGAGGACATTGAACTAAAAAACCTGAAACCCCACACTGATTACACCTACTGTGTGGCTTCAATAAGAAACTCATTGCGATTCAATCATACTTGCCTGACACTATCTACTGGGCCTAAGAATGGAAAAGAGCGAGTAGCAAGTAATGCAACTGCCACTCACTACATAATGACTATTTTAGGATGTCTTTTCAGTATGGTAATCGTTTTAGGCATTGTGTATTATTGTTTGCGGAAAAAGAGGCAACAAGATGAAAAGCACAAAAAGGCAGGCAGCCTAAAGAAGAACATAATCGAGCTTAAATATGGGGGTGAGCTGGAAGGTGGGACAATATCAAGGATGTCTCAAAAGCAAATGATGGCTGGGGAGAGCATGACTCGGATGCCCTACCTACCGTCCGGCAGTGAAATGGAACAATACAAACTGCAAGACATCAGCGACACACCGAAAATGGCCAAAGGGAATTATATGGAAGTGAGAACAGGGGAGCATCCGGATCGAAGGGATTGTGAGATGTCCATGGCTGGCAATAGCCAAGGTTCGGTTGCAGAGATCTCGACAATTGCAAAAGAAGTGGACAAGGTCAACCAGATTATTAATAATTGTATTGATGCTCTAAAATCAGAATCCACATCCTTCCAAGGGGTGAAGTCTGGTGCGGTGTCAACTGCTGAACCTCAGTTGGTACTCATTTCAGAGCAGCCTCAGAGCAAGTCTGGCTTCCTCTCACCTGTCTACAAGGACAGCTACCACCACTCTTTACAAAGACATCATGCATCAGACGCCTCTCCGAAACGTCCCAGTACAGCTACTGGAGGTTCAATACGAAGCCCGAGGCCTTATCGTTCAGAAGGGTCATACAAGTCAGAATCAAAGTACATAGAGAAGACTTCACCCACAGGAGAGACTATCCTGACCATCACGCCTGCAGCTGCAATACTAAGGGCAGAGGCGGAAAAGATCCGCCAGTATAGTGAGCATCGGCATTCTTACCCTGATGCCCACCAAATTGAGGAGCTGGAAGGACCAGAAAGCCGGAAAACCTCTATCTTAGAGCCTCTGACTCGGCCTCGGGCAAGAGACTTGGCTTACTCACAACTCTCTCCCCAGTATCACAATCTCAGTTACTCGTCTAGTCCTGAGTACTACTGCAAACCATCACACAGCATCTGGGAGCGCTTTAAACTCCATCGCAAGCGACACAAAGACGAGGAGTACATGGCTGCGGGCCACGCTCTAAGGAAAAAAGTGCAGTTTGCAAAGGATGAAGACCTGCATGACATTCTAGATTACTGGAAGGGAGTATCGGCCCAACAAAAATCTTAA
>gi|212549691|ref|NM_001137657.1| Danio rerio Fras1 related extracellular matrix protein 2a (frem2a), mRNA
ATGGAACTTCACAGATTTCTTCTCCTCCTGCTATCACTGACAGGCAGTTCCATGAGCGCACTTGAAACGCACGGACTGTCGTACGCGTCCAAGCCTGAACTCTCCGAGGACGCTATACTGGTGGCAAACAACGGCATACATGTGCCTTTCGGGAGATCTGTTTACATAGATCCGATCAACGACTTGGTTATTGAACTTCAGCCGGGAGACAGGTGCACTATAACAGTTCTGGATAATGATCCGCTGTCTCAGAGACCGGGACACGTGTCTCCTAAAAAGTTCCCGTGCGAATTCGGTCCTAACGATGTGAGATACTCTCATTTCGGTTCTAGGAGCCCTGCAGGGGACAGAGTGAAGCTGCAACTCAGGTATGACACACAGACTGAAACTATCATCATCCCCTTTATGCTGGAAGTGGAGGTTGTTTTCACACAATTGGAGGTTGTTACTAAGAACATGCCTCTGGTTGTTGATAAACTACATGGAACTAGTAATCCTATTAATAAAAAGATTTTAGATTTCACTTATGAAAAAGACTCTGAACAATGTGAGGTAACGTCACTGGCTGCCAGCAGTGTTCTTCCTAAATACGGTAAAGTTGTTGATGATAAAAAGCTGGATAAAATGATGAGCTGTGAGTTGTTCCTCAAATCAAATATCCGTTATGAGCACACGTCTAGCCACAAGTCCCCTAATAAGGATTACATCCCCATGGTTGTGGAGCTACGAAACAAAGAAAATAATTTGCTGAAACAGGAGTTTTTCCATGTGATGATCCGGATCAAAGAGGGTGAAGAAAACACTCCCCCTAGACCCAGTTTTGTGGCTATGATGATGATGGAAGTTGATCAGTTTGTAATGACGGCTTTAACTCCTGATATGTTGGCTGCTGAGGACACTGAATCCAATTCTGATGATCTCATTTTCAACATCACTTCTCCTCTGTCCATTGAGGAGGGTTATATCGTGAGTACAGATGACAGGAATTTACCGATTACATCCTTTTATCAAAAGGATCTGAAAGATCTGAAAATAGCATACAAACCCCCCTCTTTGGACTCAGACACTGAGCGTATCTTTCAAATAGAGTTTGAGGTCATCGACCCAGATGGTGGCATTTCAGATCCTTTTGCTTTCATGATCGTTGTGAAGCCCATGAATACATTAGCGCCGATAGTCACTAAAAATTCTGGCCAGCTTTTATATGAAGGCCAGTCTAGGTCTTTGTTTACTCAAAACAATTTAGAAATTAGCGACGAAGACAACCTGGACAGTGTGAGAATAACAGTGGTTGATGGGCTGCGTCATGGTGTCCTAACTGTTTTGGGCTCCAACAGAAAGTATTTTTCTCCGGCTGACTTGGAGGTTGGCATTGTGGTTTACCAGCATGATGGCAGTGACACATACAGTGATAATATAATATTCAGAATGACAGACGGGAAGAATGAAGTGGAGTTTTTGTTCCCCATCACAATAGTACCCACAGACGATGAACCACCCATCATAAATGCAAACACTGGACTGATATTATTCAAAAATCAGATGGTGCCCATCTCGCAGCTCATGCTCAGTGCTGCAGATATTGACTCTGAAGATTCCATTATTAAATTTACAATCGAGCCTCCCTTTTCAGCTATTGGCGAGGTCGTGTTGAGGCAATCTGAAGCACCAGAGGATCCGTCATCCTGGAAATTTAATGCAGACGACGGTGTGTATGAGAAAGTAGTGACAGAGTGGCTCCAGAAAGATATTACAAATGAAAAGCTCTTCTATAGGCATACGGGTCCACATATCACAGAGACTGTTACAGATCAGTTTGTGTTTAAAGTGAAAGATGACGCTGATCCTCCCAACCAGTCCAGTGAGAATAATTTTATTATTAAAATTTTGCCTATTGATGATATTCCACCCGTGCTGTTCCCAGGCACTACTTTACAGATGACAGTACATGAGTACCAGCTGACTCATTTAAGCAAGAATGTTCTTCGTTACACCGACTTGGACTCAGAGGACCGGGACCTGAAATACACAATAACTCAAGCACCAACTGATATGGATGAAAACAATCCTGTCAAATTTGGCTCTATTGTTTTAACTGACAGCCCCGATACTGATGTAACCGAATTTACCCAAGCGCAAATTAACCATCATAAGATTTCCTACAACCCGCCAGACCTTGAACTCGGCATCATACCTCATGTGGTGCAGTTCCATTTCACAGTAGAGGACACTGCTGGAAATGGTGCTGATGGAGTTTTTACAATCTTTCTGCAGCCTGTAAACAACAAACCCCCACAGATAACAAACTCTGGATTCACAGTCCTTGAGAGAGGGGTGCATGTTATTACGAGCGCCGAACTTGACGCCAATGACCTTGATACTGACATTAAGCTAATATCATTCACGCTAAGTCAAACTCCACTGCACGGTCATCTTCAACATACGTTTACTGACTTAAAAAAAGGGAGTCATTTCAACTTGATGGATATTTCTGATGGTCAGGTGTCATATGTCCACAATGGGGATGAAACGACAAGTGACTCTTTTAAACTAGATGTTAGTGACGGTGTTCATGTTGTAACGATCACTGTGAAGGTAACTGTAAAGCTTATTGATGATGAAACACCAACACTTAGCCTCACAAAGGGCACCTTTGGCTCTAGATTGGATGTGCTGGAAAATGGGGCTACAGAAATTACTCCCAATGTCATTCAGGGGAAAGATGAGGACACTGATGACCTGCAGTTGACATTCATTGTGGAAGAAGCACCTAAGTTTGGAGAAATTCTGGTGAATGGAGTTTCCTCGAGCAGATTCACCCAAGCTGACATCATCAGTGGTCTTGTTGTGTATGCGCACACCAGTGGTGAGATTGGTCTTACTTCAATTGAAGATTTTTTCAGTTTGACCCTCTCTGACATGTCTGATGAGTGGAATGTAGGGGGTAACCGAGTACACGGAGTCCGTGTTCATGTCACCATTCTCCCTGTAGATAACCAGACTCCATTGGTCACAGTTGGCCCTACTTTTAATGTCTTTGAAGCAGATAAAAACATTATCGGGAGCCATCAGATTAAAGTCGAGGATGCCGACACACCAAACGAGGACATCCTGTGCACCATTATCGTTCAGCCCACATCAGGATATGTGGAGAACATTTCTCCAGCTCCAGGCTCTGAAAAGTCAAGAGCAGGAACGGCAGTGAGTGCTTTCACCATCAGTGATGTGAATGAAGGTCATATTTATTATGTCCAAAGCATACACAAAGGAGTTGAGCCAGTGGAGGACAGGTTCACGTTCAGATGTTCTGATGGTGTGAATTTCTCAGAGAGACAGTTCTTTCCCATTGTCATTATCCCCACAAATGATGAAAAACCAGAAATCTTCATGCGAGAGGTTGTTGTAATGGAGGGTATGAATGTTATTATTGACACGCCACTCTTGAATGGAGTCGATGCTGATGTTCCTGCTCAAGAGTTGATGTTTATTATCACCAAACTTCCCAATCATGGGTTCATTCTCAATCAGCTCGCCAGTGGCTCTGTCCCAGTCACAAACTTCACTCTGGAACAAATCAAAGAAGCCTCTAGCATAATTTACGAACATGATGATTCTGAAACCACCGAAGACAAGTTTGATGTTCTTCTTACAGATGGGAAACATAAAGCTGAAGGCACAGTCATGATCATGATTATTCCAGTGGATGATGAAACACCAAGGCTTGCCATAAATGACGGGCTTGAAATTGAGATTGGTGAAACAAAAGAGATAAATGCTAAAGTGCTGAAAGCTACTGATTTGGACTCAGACGACGAGTCCCTTACTTTCATTATTCGCTACGGCCCAGCTCAAGGCTTACTGTATAGAAAATCAGCAGGATCTGTGGAAAAGAGATCTGCTGGATCTACAGAGAACATAACAGTTGGCATGAACTTTACACAAAATGAGGTGAACAGAGGGCTCATTTTGTACACACACAATGGACAGGAAGGCATGCGTGATCTTGTAAAGTTTGATGTAACTGACGGCATCAATCCCCTAATTGACAGATACTTCTATATCACTGTGGGCAGCATTGACATGGTGTTTCCTGATGTCATCAGTAAGGGGGTGTCTCTTAAAGAAGGTGGCAAAGTGACACTCACTACGAACCTCCTCAGCACTAGTGATCTCAACAGCCCCGATGAGAATTTAGTCTTTACTATCACAAGAGCCCCAGTGAGAGGACATTTGGAAAGCACGGACACACCAGGCATGCCTATAGTATCCTTTACCCAATTACAACTGGCCGGGAGCAAGATATACTACATCCATACTGCTGATGATGAAGTCAAGATGGACAGCTTTGAGTTTGAGGTGACCGATGGTTACAACCCTGTGTTTCGCACATTTCGCGTTTCAATCGTTGATGTTGACAATAAAAAGCCAGTATTGACCATTCATGACCTTCTAGTAACGGAGGGACAAACCAAACTCATTACACCCTTTGAGTTGACCGTTGAGGACCAAGACACTGCCGAGCACCTTCTGAAGTTTAAAGTCTCCCAATTGCCCATTCATGGGAAACTACTTTTCAACAACAGCCAGCCATTGACTTCTTTCACAAAGCAAGACCTAAATGAAAACATGATCAGTTACAAGCATGATGGAACGGAGTCGAAAAAAGATAGCTTTTCATTTACAGTCACCGATGGTACCCATTCAGACTTTTTTGTATTCCCTGATACAATTTTTGAGACCCAAAGGCCTCAGACCATGAAGATCAACATTGTGTCTGTGGACAATGGCGTGCCTCAGATTGAGGTTAACAAAGGTGCACCAACTTTAAAAGTATTGTTCGCTGGACACTTGGGTTATCAGATGACAAGCAAAGTCCTGAAGGCAGTGGACAGAGACAGCAACCCAGAGGCTTTAATTTTTCACATTACCACACAGCCAGAGCATGGTTATCTCATTAGCCTGGACAGAGGGACGGAGAATGACTCTATCAACACCTTCACACAAGCTGACATAAATGATCTTAAGATCTGCTATATCCTGAAGGACGAGAACAATGCCACCAGTGACGTCTTTAGTTTTACCGTGGAGGATAATGGAGGGAACAAACTGAAGAACCAACCGTTTCATCTGAACTGGTCTTGGATCTCTCTGGAGAAGCCAAACTATGTGGTGGATGAGCACGACAAAGTTCTGGAGGTGACCCTCAGACGGAGAGGTTTCCTGGGTGAAACGTCTTTTGTTGGGATTGGTACCTTGGATGGCAGTGCAGAGAAGGAGAAGGATTTCCTGGGAAAATCGCAGAAGCAGGTGCAGTTTAACCCTGGCCAGACCACAGCCTCCTGGAAAGTCAGAGTTCTCTCGGATGGGAAATACGAGCAGTCCGAAACGTTTCAAATTGTGCTGACTGAGCCGGTGATGGGCGTTTTGGAGGCGCCAGCTGTAGCCACAGTTGAGATTGTGGATCCAGGTGATGAGTCCATGGTGTTCTTTCCTCAGGCCGGCTTTGCTGTGGAAGAAGATATTGGAGAGCTGCTTGTCCCAGTGCGCAGGACTGGAGACGTGAGCCAGGAGCTCATGGTGGTCTGTCACACACAGCAAGACTCTGCCACAGGAACTGTCCCCACATCGGTTCTGTCCTACTCAGACTACATCTCGCGTCCAGAGGAGCAGGTCAGCATCCTGCGCTTTGATAAGGACGAGACGGAAAAACACTGTCGTGTGGTGATCATCGATGACTCTCTGTATGAGAGCGAGGAGAGCTTCAACGTGACCCTCAGCATGCCTATAGGAGGCCGTCTGGGGCCCGAATACCCCACTGTGAATATCCGCATTCTGCCCGACCAGGATGATGCTCCGGTGTTCTACTTTGGCAGTCAGGAGTATCATGTGGATGAGAGTGACGGTCATGTTGAAGTGCGTGTGTGGAGAACGGGCACAGATCTCTCTAAAACGGCAACGGTCACTGTGAGATCCCGCAAAACAGACCCTGTTTCTGCTGAAGCTGGAGTGGACTATGTGGGAATCAGCAGAAACTTAGACTTCGCTCCGGGTGTAAGCATGCAGACGGTGCGGGTCACGGTGCTGGATGACCTCGGACAGCCTGTTCTGGAAGGGACAGAAAGATTTGAGCTTGTTCTCCGGATGCCCTCCAATGGAATTCTTGGAGAGCCGGCCAAAGTCACAGTCTTTATCAACGACTCCATTTCAGACCTGCCAAAGGTGCAGTTTAAACAGGCTGTCGTGACTGTAGAGGAGAGTGAAGGTCATGTCACTGTAATGGTGCACCGCAGTGGAGACATTAAACACAAGTCCAGTGTCCGCTGCTACACGCGGCAGGGCTCCGCACAGGTGGTATACGACTTTGAGGAGAGACCAAACACTGACGCCTCCATCGTAACTTTCTTGCCTGGTGAAGTTGATAAACCTTGTGTCTTGAAACTGGTGGATGATTCAATTCATGAGGAGGAGGAAGAACTGAGGCTCGTTTTGGGAAATGCAAAGAGTGATTCGCCATACGGAGCGTCCATTGGAAACCAGAATGAAACACTCATAAAGATCAAGGACAATGCTGACAAATCCATCATAAAGTTTGCCGAGACGAAGTTCAGTGTTAGCGAACCGAAAGAGTCTGGGCAGGTGACATTAGTAAAGATCCCCATCCGCAGAACAGGAGACTCTTCCAAAGTGTCCCTAGTGAGGGTGCACACTAAAGACGGCTCTGCCATATCCGGAGAAGACTATCATCCTATCTCCCTCGATGTGGAGTTTAAAGCAGAAGAGATCGAGCATGTAGTTGAAGTGGAGGTTTTGTTTGATGGAATAAGAGAGATGAGAGAGGCCTTCACTGTCCATTTAAAACCAGATGAGAACATGATTGCTGAAATACAGATGACAAAAGCAATAGTGTACATCGAGGAGACCAACAGCATGGCTGATGTCACATTCCCTTCATTGCCACATATTGTGTCACTGCTGCACTATGACAATATCAGAACAAGCAAACAAAGTGCTCATCCACCCGCTGGATATCCTGTCGTCTGTGTCACGGCCTGCAACCCCAAATATCCAGACTACGACAAAACAGGCTCCATCTGCATTAGCGAACGCATCAACAACACGCTGACTCGTTACCGATGGCTCATTAGCGCCCCCAGCGGTCCTGATGGCGTCACCAGCCCCATGAGGGAGGCTGACTTCGACACCTTCTTCACATCCTCCAAAATGATCACCCTAGACTCCATTTACTTCCAAGCGGGCTCCAGAGTGCAGTGTGCAGCCCGTGCCGTGAATTCAAATGGAGACGAGGGTTTGGAACTGAGCAGCCCAATAGTGTCTATTAGCATGGAGGAAGGGATGTGCCAACCACGAAAATTGGGCACAGTGGGTGCTGAGCCCTTTTCTGCCAAACTACGTTATACGGGCGCTGAAGACCTTGAATATGCCAATCTCATCAAGCTTACTGTCACCATGCCCCACATAGACGGCATGCTCCCCGTGGTCTCCACTCGTGCTCTGTCCAATTTTGACCTGACTCTGAGCCCCGATGGCACTCGCGTGGGAAACCACAGGTGCTCCAATCTGCTGGACTTTAATGAGGTGTCCACACGGCACGGCTTCCTGACCAAAGCCACCCGCAATATCCAGAGCGTTGGAGAGACCCTACCTTATCAGTACAGCCCTGTCCTCCGAGGCCAGGGCACTTTACGCTTCTACAGGAACCTGAACCTGGAGGCCTGTCTGTGGGAGTTTGTGAGTTATTATGACATGTCAGAGCTGCTCACAGACTGCGGGGGAACCATCGGGACAGATGGCCAGGTGCTGAACCTGGTGCAGTCATACGTGACCCTGCGTGTTCCTCTTCACGTCTCATACGTGTTTCATTCCCCTGTGGGTGCTGGAGGCTGGCAGCATTTCGACCTGCACTCCGAGCTCCGGCTCACCTTTGTTTATGACACTGCCATCTTGTGGAAGGACGGAGTCGGCAGCCAAACACAGGCTGATCTACAAGGCAACCTTGGAGCTTTATATCCCACCAGCATGAGGATTAACGAGCAGGGGAGACTCGTGGTCAACTTCCGCACAGAGGCCCGCTTCAGGGGTTTATTTGTAGTGGGGCATCCTGCGTCCACAGTGTCTACAGTGATGAGTGCAGATCACCCAGGCTTGACCTTCAACCTAACTCTGGTCAGGACGGAGCCGACCTACAGCCAACCCGTCCAGCAGTGGATGTTTATCTCAGACTTCGCTGTTCGTGATTATTCTGGCACATACACAGTGAGCTTGATCCCCTGTACAGCTGCTCTGAATGTGGAGTTCACAGTTCCTCCAGTCTGCAACCCTAGAGAAGCCATCACGTTTGATCTCGATATCCGCTTCCAGCAGGTGAGTGACCCTGTGGCTGTGGAGTTCAGTCTGAACACACAGATGTTCCTGCTGTCTAAGAAAGTGCTGTGGCTGTCAGATGGATCAATGGGCTTTGGTCAGGAAAGTGACGCCGCTTTCTCTGAAGGTGACGTGATCTATGGACGTGTGATGGTGGACCCGGTACAGAATTTGGGCGACTCTTTCTACTGTAACATTGAGAAGGTGTATCTGTGCACTGGAGCTGATGGATATGTTCCTAAATACAACCCCAGCAAGTCTGAGTTTGGATGCCTTGCTGACTCTCCGTCTCTGCTCTACCAATTCAAGATTATTGACAAAGCTCAGCCAGAAACTCAGGCCAGAAGTTTTGGGAATGTGGACTTCAATGCTCTGCTGGCTGTAGATGACCCATCGGCCCTCTCTCTGGTCAAACAGCCTGGATCTGATGGCTTCAGACTCCATTCTACACCCCTCTTCCAGGTGGCAGTAGGGAGAGAGTGGTTCATTCACACCATCTACACTGTGCGTTCAAAAGACAACGCCAAACGTGGCATCGGCAAACGAAGTGTCGAACAGCACTTGATAACATCAGGAGACCTTAAAGAGTCAAGAAGACGCTCCAGACGCTCCAACAGAGACGTTCCCACACTGGCTGAGCAGATTGGCCCCGAAAACAATCGAGGAACCAACATCATGCACATCGCTCTAGACCGCAGCCGCCGCACTGCATCTGAAGAAGAGCTGTTTGCGGAGGGACTTTCTCCACGAGGACTCAGTGGACGACAGGCAGAAGAAGAAGCGGTGACGGTGGCAGGAGCTCTTGTGGGTTTGCTGCTCACCGTTCTTGTGTTCGTAGCATTAGCATTGGTGGTTCGCTCAAGGCGGACGCCAGCTAAAAAGGCCCCAAGAGTATCACCCAGCCTGCAGCCGGTCATTGTGCGGAGCAGTCTTGATAATGGGGACAGTTCAGAGGTCTGA
>gi|35903004|ref|NM_194399.1| Danio rerio CASP8 and FADD-like apoptosis regulator (cflar), mRNA
ATGGCAGATGGATTTTCTACTCTGGTTAACAAAGTGACCGCATCTCTTAGCAGCGACGAGTCTAAGATCTTGCTGTATCTTTGCACTGATTTGTTCAACAACAGTTGTGTGGAAGAACTGAGAGGAGATTTGCTGGCCTTTGCCCAACAGAACCCCAATCAAGCAGGTCAACCTCATTCTGGAAATGCTCTGCTGATGGAGCTCATGTTTCAAATGAAGCGCTATGATTTACTACGCAAAGTTTTTGGCACCAACAAACAACAGGTAGAAGGAATTCTCAGAAAGGAGCGCGTCATCTCAGATTACAGGGTTCTAATGGCAGATGTGAGTGAAAACTTGGATAAGGAGGATTTACAATCTCTTATCTTCCTCCTAAGCAGTATCCTGCCCAAAGAAAGATCAACTAGAGCTACTAGCTTTCTAGATGTGGTGGTGGAGTTGGAGAAATTAAATGAAGTATCTTGTGAGAAGCTGGACTTTCTTGAAAAGTGTCTTAAAAATATTCGCAGAAATGACCTTGTCAAAAAAATTCAGGCGTACAGGAATAGAGGTCAGAACATGCCATGTGCCGCTCCAAATACCTTTAAGTTCACCCCTATGCAGTGTCAGCCTTTTGAAAAGCAAGTGAGACAATCACAGTGCTTCAATCATGAGTTCAACAAATTGAAGCTTTCTGTGCCTGAAACAGGGATTCACTATCAACAGGCTATTACAGAGGAGTATCAAATGAATCCCGAACAAAGAGGCCTGTGTGTGATTATTGACTGTGTTGGCTATGATGGAGAAATGTTGAAGCACACGTTCGAATGTCTGGGATTCAAGGTCGTTTTTCACTCTCTCTTGGGTCTGAAGGAAACCCAGAAGGTTTTGGAAGACCTGAGCCTGAACAGAATTCTTCAAAGGGTCAGATGCTTTGTCTGCTGCCTCATCAGCAGAGGAACAAACACTCATCTGTTGGCTACCGACTCGAACAGGCTCGGCATCAACCTGAAGGATCTTAAACAGCTTTTCAACGCAACCAAGTGTCCAAAAATCTTCTTCACCCAGCTCTACAGGATCACAGAAGCCCCAGTAATGCCCTCAATGGATGACGAATACCTTGAGACAGATGCACCAGCTTCCAGGCAGTGTTCAAACACAGGAAGTGTTCCAATGCCAGCGGACGTCCTCTGGAGTGTCTGTACAGCAGAGGTAAAACTGCTGGAAGAGTCCGGGCACCAGTCGGTTTACCTGAATGCATTGAACAATGCTTATTGA
>gi|326676520|ref|XM_003200549.1| PREDICTED: Danio rerio interleukin 11b (il11b), mRNA
ATGCCCAGTGCAGCCCTTGATGCAGTGGAACACACAGCTAGAAGAGCTGCTGCCACCAGCTCTCCAGATGCTCCCAGAAACACCATAGCTCTGGTGAGCCCATCGGGAGTGTTGTCTGAAGGCAGTGTGGTCACGCTGAGATGCCAAAGTGATGCCAACCCTGCAGTCCAGCGCTATGAGTGGTACAAATACAATGGAAATGGGAAGCTTGAGCTGCAGAATCAAGGACAGACTATCACAATGACAGCCGGGGTTGACGTTCAGGGACTTTATGTCTGCAAGGTCTACAATAATCGTGGGATTGACCAGTCCAAGGCTGTCTCTGTGAGCATAAATGTGTCGCCTGACTCCACCTTTCCCCTCATCATCCTGATGGCTTGCGTTGAGCTTTTTGACTTCATCAGAGCACGTCCTGCTAATCTACCACAAGGAAAGAAACACCTGTCGACGCTGTACCAAGACATGCGTATGCTCCTGAAATTAACATCCCAACAAATGAACGCAAATGAGTTGACTGACTTTGAACATTCGCTATCATCCCTGCCCTCACTGAACTACAGCGTAAAAGACCTGCATTCACTTGAGGTGAGCAGTACCTTGGCACAGCTGTACTCTGGTCTTAAATCTTTCAAGTTCCATCTTGATTGGGTCCAACGGAATAGTGACGAATTGGGGAACGATTACTCAAAAACAAAGAAGATTGTTCATCTTATCCAAGCTATCATCCAGAAGGTGCTCCAAGAGCTCGGACAGACAGCACCCGAGATCGTCCATCCCACATTGCCTCCTCTGGAAACCTTCTGGCAGCTGTACCAGACCAATGCAGAGATTCATAAAAAACTGTTGATCTTCTGTGACTATTACACCAGAGCACTTGGATCCCTGAAGCGCAAACACCCTGATACACCATCATAA
>gi|326673107|ref|XM_003199747.1| PREDICTED: Danio rerio endoplasmic reticulum lectin 1-like (LOC100535374), mRNA
GAGAATGCGCCTTCACGAGCTATTGGCTGAGCGGAATTTCCGCCTGATTCCGGAAATGGACGTGGCAAGATGACAAGCTCCTGATGTGCTTCCTGTTGTAACTCTTGTTAAACTATCAGCTGTTAGCCGAACCTTACATTGCACAGACTGGATGTAATAGCCGTTTTTTCCAGCTTTGTCTTTCTAATGTCTCGATAACGCTTCCGGGGGCTCAGCGGCGGCGATGCGGCTGTTTTGGCGCTGGTTTTGGGGACTGATTTGTGTCGGGGTGTCTGCAAATCGTGCAGGATCTCCAGTGTTTTCAGATGAGATCCCCTTCAAAATTAAATGGCCAGGGGCAGACTTTACGCTGTCAACGTCAGGAGGCCTGTACAGAGAAGACGACTATGTTATTATGACAACTACAGAAAAAGAAAAGTACAAGTGTTTATTGCCATCTTTGACAAGCAATCTGGATGATGAGGTGAAGGAGTACAGCGGGCCGAGTCCAGCTGCTTTGCTGGAGCCGTTATTCAAACAGAGCAGCTGCTCTTACAGGATTGAGTCATACTGGACCTATGAAGTTTGCCATGGGAAACATGTGCGGCAGTACCACGAGGACAAAGAGACAGGGCAGAAAATGAACATTCAAGAATACTATCTGGGGAACATGAATAAAAAAGATGGCGCAGAATCAGAAACAGAAAAATCCAGTGACTCTGAAGCAGAATCGCCAAACACCAACACAGAGATACCAACAAAGAATATAGAGGGTCAGCTGACTCCATACTATCCCGTAGAGATGGGACATGGGACAGAATGCACTCTGAAACAGAATCAACCTCGCTCTACCACAGTGCTGTACGTCTGCCATCCTGAGGCAAAGCATGAGATCCTCACAATCGCTGAGGTCATCACCTGTCAGTATGAAGTGGTGGTGCTCACACCCCTGCTCTGTTCTCATCCCAAATACAGGTTCAAGAGCTCTCCAGTGAATGACATCTTCTGCCAGGCTCTGGGTGGTTCACCTCTCAGACCTCAGAGCCTGTCCCAGATGGAACACGAGCAGGAGGAGCTGCTCAAACCACCCTTCAGCACCAGCAGTGAAAGGGGATCCAGGGAGGACACATCTCCAGTGAAGGAAGAGGCCTATACCTCTACCCATAAGCCCCTGACAGTGGGTGGTCAAGCCCAGGTCACCGTTGGCACTACGCACATCTCCCGTCTGACTGATGAACAGCTGATTAAAGAGTTTCTGAGCGGCTCATACTGTCTGCATGGGGGTGTTGGTTGGTGGAAGTATGAATTCTGTTATGGAAAACATGTTCACCAGTATCATGAGGATAAAGAGCAAGGGAAGAACATCGTGGTGGTGGGCAGCTGGAACACTGAGGATCACATGAACTGGGCCAAGAAGAATGTGGCTCGATCTTATCATCTGAAAGATGATGGAGCACAAAAAGTCAAGGTTGTGTCTCACTTCTATGGACATGGAGATCTTTGTGACCTAACAGGGAAACCGAGACAGGTTATAGTCAAGCTAAAGTGTAAGGAGTCTGAATCCCCTCATGCTGTTACAGTGTACATGCTGGAGCCTCAGACATGTCAGTATATCCTCGGGGTTGAGTCACCTGTAATCTGCAAGATCTTGGACACTGCGGATGAAAATGGACTTCTTTCAATTCCTAGCTAGTCTACATGACAAGGAGATGAAGGAATGAACAGCAACTTGGAGAAGGAGGAGTACAGAAGAGGAAGGCAGAATGAAGCTCAGAGGGAGAACTAAAGGTGTGATGACGTTTAGGCATGAACCTGCTGAACCTCAGAGCTGTTGAGAAAGTCCCTCACTGACTGCACTTTCACGTGTTTGACGATTAAACAAGGAGGAGATTTGATGAAACTACTTTTTTATTTTGCGCAGCGTGGACTGAATTTTCCAATGTTTTCTTTTCAAATCTCAGACTTGAGGAAATATGCTTTGACACATTTAGATTGGCTTTGGGAAGGTCTTCTGTTCTTAATTTCATCAAGTGCTTCATTTATTCTATTAATTAAAAAAGGCAGCTCTGCCGTTTTAAATATACATTATTTATTTGGTCAAACTTCTGGTCGTTCAATGGTCAACACTGAGCAGCCAGAGATGATTTTAAAAATTGAAGTAATTGTTCTTATGCAGTTTGTGAGGGAGAATACACTGTTTTGTTTGCAAAGAAACGTGAATGTAATTAAATAGTTTTTTGAAAATCCAGGTTTATGGAGTCTTATGTTTGGTATTTTGAATTATTTCGGCTTAAATTTAACCGCTTATTCTAG
>gi|157838026|ref|NM_001099994.1| Danio rerio clusterin-like 1 (retinal) (clul1), mRNA
CAATCACACAAGACATCAAGCGGACATTTCTGATGGTGAGGATGAGGGTGTTGATCTTCTCTCTGGTTTTCCTGGCGTCTCTGGGCGTCTTCCATTGTGCTCCTGAAACGTCCCTTCCTCCAGTATTACCCAACACCCTCAAACGTCTGTCTCTGGAGGGAGAGAAGCTGGTGGATCAGGAGGTCAGCAAAGCTCTGTATGGAATCAAACAAATGAAGGAGGTGATGGCCAGAAATGAAGAGAAACATGCAAACCTAATGAAGTCCCTGAGGCACAGCGAGGAGAAGAAAAAGGGGGCAGCAGAGATCACGCAGAGCATAGAACAGAAGCTGAATGAAGCAGCGCAACACTGTAACGAGTCTATCAAGTCCTCGTGGCTGCAGTGTCTGCACTGTCTCAACGACACCTGCAAAACCTTCTACACCAACAACTGCCGTCGTGGATTCACCACTTTCACTAACAAACTACAGACCTTCTTCCAGAGACTGAACTCTCAGTTTGAGCCTCGTGATGCTCAGGATGAGGTGGCTCTGAACCAGAGCGTTGAGACTCCTGACCTGCAGGTGGTGAGGATCGAGGACTCCTTTAGCAGCCTTCTCTCTAAAGTGGGAGCGCTGGTAAATCGCAGTGTGGTGCTGGTCTCTCACTTCCACCATGAGCTAGACCAGGCCTTGCGTAGAGCCTTCAGCCCTGAGCTTCAGGACGACCGAGAGAGAGAGCTGCAGCTCAAGCCTAAAAACAAAGCTCTGGACTCTGCCTTTCTGGAGGGTGTGGGTCTGGACGATGTGCTCGACTCCTTCTTTGACTTTGGCAGACGTGTGTTGGATGAGTTTGGCGCTGTCGTTACACAGGCTTTCAGTGACATTCATGGGGCTGCGGAGAAGACTGGGGAAGGGAAGAAGCTCCTCCCTCAGTTTCTGCAGACCCGGAGGCTGTGCAGAGACATGCGCAGACAGTCCTCGGGTTGCTGGCAGCTGCAGGACAAATGTGAAGTCTGCCAGGGAGTCTTGCTTACCGAGCCAGAATGCCCGCTTGTCAAAGAGCTGCACATTGAGCTGGACGAGGCGTCTCAGCTGTGGGAAGTGTCCAAGCAGCAGTATGAAGAGGTGCTGGGCATCGTGCAGCATCACACCGAAGACACCATCAGCCTGATCAGCAACATGGCCTCTGACTTCGGCTGGGTGGCCGAACTCGCCAGTAACAACACCACTCCTGAGAACATCTTCAACATTGCCACGGTGGTGGCACAGACTGAAGAGGGCGCCAGCGGTCCAGCAACAGACTCTACAGTGGAAGTGAATATCCTCAACTCCCCGACTCTCACCCTGACCGTTCCTGCGGGTCTCAAGCTGCAGGATCCTGCTTTCATCCAGTATGTGGCACAGGAGGCTCTGGGCATCTACAAGCAGATGGTCAGGCATGATGACGTGTAATGAAACACAAGTCATCAGTTTTCGGCCCAGCTTTAACCAGAACACTCTTGCAACATCCCATATCCTATAATTTAAGCATTGTGTTTTGCTTAGAAACCGAGATACTACAAGCATTCATTAATGTTATCATATGGCAGGTTGCAATTTAAAACTTGTCTTGTTAATTCATGTAAACATTGTTAAACTAATGTAACCGCATAATCTCGTTTATTGCATAAGCTTTTGCCTAGATAAATCATTAAACACTAGGCCTCGGTGTGTTTATCAATCCTATGAAACACTATAAATGTTTATTTTATTTATGTTTAATTATGGTGCATGTTTCAATAGTAAATAAAATATTAATTAAAAACAGTATTAATAATGATAAAGTCACATAGACATAAAGTCTCATTACCTTTATTACTCTCAGATGAAAAGCGTTGTTTCCACCAAGTCCTAGGTCAAATTCAATTGACCTAAATGTTCCACTGAAGAATTGACATGAAAGCCACAAAGAGTTAAAAGCATTACGTAAAACTTTATTTTTGACTGTACAAATTCTTCAGATTAGTAATCGTAACCAGTTTCACAACAAATGTTCTCTTCTTTTCATTAAAACTCTCACCTCACAATCAGACCA
>gi|125818005|ref|XM_001334832.1| PREDICTED: Danio rerio regulator of G-protein signaling protein-like (LOC798514), mRNA
CTGCGATATAATTATAAATGACTGACTGGGGTTTTGTGAGATTACAGATTCAGGCGTATGGCAGACGCTGGCGATAAGATGGTATCAGAGGGTTTGTATAGCGAGAGCGATTATGCCATGCTTCATCATAAAGCTGAGCTGATCATCAACATATTTCTGACCTCACAGATTTCACCAAAACTCCTGATAAACAGCAGTGAGGCCCAAAAAGAAGTCGTCCTGCAGCGTTTTGCCTCTGGAAAAGTGGACCGAACGCTCTTCTATCAGCCAGTAGTGGACTTGTTTCCAGTTCTCATCTTCTGTTGGAGAAAGTTTTGCTGTCTGAAGGTGATGCGGCATCTTTACCCCAGTAAAGCACTGATGATGGTAAAATCACTGCGCCCCTTAAACCTCCAGCAGGAGTTCCAGATCATCAGATCCACAGAAGTTAAGGAAGCCACGCTGCGTTTCTCCAGCCAACACGGCCTGGTTCTGCTGCTCCCGCAAGCAAACTAACACACTGAGGACACATGAAAACAGATGAGGAGTCGAGACAGAGCAACTCTCAATAAAAAAAACAAGGCAACA
>gi|292615645|ref|XM_002662713.1| PREDICTED: Danio rerio macrophage mannose receptor 1-like protein 1-like, transcript variant 3 (LOC100334921), mRNA
ATGGCTCAGACTCTATATATCCCTCTTCTCCTCATTGCTCTCTGCTCCATATCTGAATGTGTTCAGCGTCAGTATCACTTTATAAATGAGGGGAGGAATCAGACAGAAGCTCAGAAATACTGCAGAGAGAAATACACAGATCTGGCCACTGTTGACAACATGAGTGACATGAACCAGCTGATAAAGAGTGTGAATAATGGAGGTGTTGAAAATATCTGGATTGGTCTTCAGAGGACAAGTGTTTATAAATGGCATTGGTCTTCAGGTGATCCTGTGCTCTTTCTGAACTGGACATCTGGAGAACCAGCTGGCAGTAATGAGTGTACTGTTATGCATAATGGACAATGGATTAATGAGGCATGTAGTAACACTCGTTTCTTCATCTGCTACAACATGAGCACAGGACTGGTGTTTGTTGATCAGATGATGAACTGGAGAGACGCTCAGAGTTACTGCAGACAGAATCACACTGATCTGGTCAGTGTGAGAAACCAGAATGAGAGTCAACAGCTGGAGAAATTCATTAATGACAGAAACTCATCTGGAGCAGAAGTCTGGATCGGTCTGTTCAGAGACTCATGGCAGTGGTCAGATCAGAGCAACTCCTCATTCAGATACTGGAATACTGGTGAACCAAATAATGTTGAAGAAAGCTGTGCAGTGATTGGGAAGAATCCTCAGAGAGGATGGGCAGACGTCCTTTGTGATGGCCGCAAGATTCCTTTTGTTTTCTGCTTTGTTTTGTGTCCAGATAAACTGATTGTGATCCAGCAGAATCTGTCGTGGTCTGAAGCTCTGAGATACTGCAGACAGCATCATGTGGATCTGGTCTCGGTTCAGTCAGTGGAGATGCAGTATAAGGTGATGAACGTGGTTAAACTGGCGTCTACTGAGGCGGTGTGGTTGGGTTTACGTCACTCCTGTGCTTTGGGCATCTGGTTCTGGGTGAGTGGACAGACCGTGTGCTATCAGAACTGGGCTTCAGGGAACGGCTCATCAGAGGAGGACTGTGAGCCCACAGTGAGATCTGGAGCAGTTCAGTCTGGAGGAAATCAGACCTGGATCAGCCGTCCTGAAACTGACCGACTCAACTTCATCTGCAGAAACTACTGA
>gi|326672005|ref|XM_685063.5| PREDICTED: Danio rerio coiled-coil domain-containing protein 50-like (LOC561649), mRNA
CTGGGGGGATTCAGCCATGGCGGAAACCGATATTGACAAATCTCACCTGCCTGGTGTTTATGACGTGTGCCAGTGTTTCTCCGTTTTAGAGGATGGTGCTTTGGCTCAAAGTCTTCAAGAGCAGGAAATCGAGCATTTCTACAGCACTAACATCCAGAAGAACCAGACAGTGCAGAACGATGTTCGCTTGGCCCGAAGACTCCAGGAGGAAGAGGAAGAGCGGGCAAATCTACAGCAGATAGAGGAAGAGGACTGTAGATATGCACTGATGATCCAGCAACAGCTGCAGAGATGTGCAGAGGAGGCCAGGAGACAAGAAAAACAGGATGAGGAAATCGCTAAACAGCTGCAGGAAGAAGAAGAAATGGAGATGAGAAGACAAAGAGCCGCCTCTGGTTATGAGGACAACGACTGTCCTTCTCCTCTGTGTCAAGGTTTGGGAGTGTGGGAGCAGGTTCTCCAGGATGCTGAACTGGCCCGCAGACTTCAGGAGGAGGACATGATGCCTCAAAGAGACCAGTTTCATCAGAGACCTTCTGGTTCAGAAGTGGACTTCATTGCAGCACAAGTGGCTCAAGATGAGGAGATCGCAAACTACATGCAGCGGCGCCAGAGAAGAGTGAACCACAAAGCACAAGAGCTGGAGATCCAGAGCAGATCTGATGAAGAAGGCAGAGATGAAGAAAACACAACCACCAGGAAGGCTCTTCAGATGCTGCGAGAGCGGCTGAACTCAGACGGCCTTCATTCACCTGCGGAAGAAGATGATTTCACCATCCAAACTCTTCCAGCAAGCCCGTCATGCACTGCGCTTAAAAACCAACACATTCACAACATAGCAGAGGAACTGGACCCAACATTCAAGGCTAGGAAACGTGAGAGTCAAATTACCAGCAGTCCTTCCACAGCAGGTCTGTGTTTGGCCCCTCGTAACCCACACAGCATCTTCTATGACTATTTACCAGAACCCACCTTCATACCACCCATGAAACGGCAGAGTGACAAAGCCGCCCGACAAAAAGCCAAAGACAAGAAAGAGAACTGTAAACAGCAGTGAATGGAGAACATGTTAACTGTTAGTCTCCTGAGTGCATCAGCAAGTAAGGTATAATCCATTTCAGGGACACATATTAATCTGTTACACTGAGAGTATTTACACTACACCGCTTGCAACTAAACATGTAAACAATGCAGGATTTTAGGGGTCTTTTGAAAAGAGATTTCAAATGAATCCAGACTCATTCTAATTACATATCACTGTATACATATCTGGAGAGCACCAAATATGTCCCAGGAGCTATGGTTTTTGCAGTTTTTATCCACCAGAGGCTGCTGTGTACGCTTTTTCAGATCTCAAATTTCTCTCACGAGTGCCATTTACTCCTGCTGTTCTTGCATAAATCCACCAGAGGTCGCTGTGTAGGCTATTTCAGATCTCAAATTTCTCTCACGAGTGCCATTTGCACCTGCTATTCTCACATAAATCCACCAGAGGCCGCTGTCGACTGACTGACTAACTGACTGAGCAATTGACTGA
>gi|326670484|ref|XM_002663315.2| PREDICTED: Danio rerio cholecystokinin receptor-like (LOC100331465), mRNA
ATGGATTTACAATTGCTAAATGACACGGGGATTTGGGCATGTCTTCAGCTGCACAACGCGTCGATTCTGAACAGGAGCTCAAACGGGAGTCTGGAGGTTCCCAACGGCACCTGCGAGGACGCGCTTCTGTTGCCCAAGATTGAGCCGGCGCGAGCTAAAGAGATGGATTCTCTGCGCATCCTGCTCTACTGTCTGATATTCCTGCTGAGTGTCTTTGGGAATCTGCTCATCATAGTAGTGCTGATGGTGAATAAGCGAATGCGGACGGTGACCAACTCATTCCTGCTCTCTCTGGCCATCAGTGACCTGATGATGGCTGTGGTCTGCATGCCCTTCACTCTCATTCCCAACCTGATGGGGGACTTCATCTTTGGGGCTGCCATGTGCAAGATTGTGGCCTATCTTATGGGAATCTCTGTCTGCATATCTACCTTTAGTTTGGTGGCTATAGCCATTGAGAGGTACAGTGCTATTTGCAACCCGCTCAAGTCCCGAGCCTGGCAGACCCGATCTCATGCCTACAAAGTCATCGCTTCAACGTGGGTTGTGTCCTTCCTCATTATGACGCCGTATCCTATCTTCAGCACCTTGGTGGAGTTCACCAAAAACAACAACATCACTGGTCACATGTGCCGTCATGACTGGAAGAATAGCGAGGTGGAGAAGGCATGGTGCATCCTCTTGCTGTTTGTTCTGTTCTTTATCCCTGGAGTCGTAATGATCATCGCTTACGGGCTCATCTCTCGAGAGCTTTACCGTGGAATACAGTTTGAACTGGAGCAGAAGAAGGGACAGTGTGGAATGAAAAATGGTATAAGCGCCACTGTCTTAATTAGCAGCGACGACGGAGATGGCTGCTACATCCAGGTGTCCAAGAGACCCAACTCCATGGAGATGTCAGCCCTCACCCCAACAGGCTCCGCAAAGGTGGACCGACCCCGCAGCAACACATCCGAGGCTAAACTAATGGCCAAGAAGCGAGTGATCCGTATGCTGATCGTCATCGTGGCCATGTTCTTCATCTGCTGGATGCCTGTCTACTCCGTCAACACCTGGAAAGCATTCGACCTAGCTTCGGCCCACAGGGCTCTTTCTGGAGCCCCCATTTCATTCATCCACCTGCTCTCCTACACCTCAGCCTGCGTCAACCCCATCATCTACTGCTTCATGAATAAGCGCTTTCGAAAGGCTCTTCTTGCCACCTTCTCCTGCTGCTGTTGGCCCTGCCGTAAAAGAGGCTTCAGGGAAGGCGATGATGAGGTCACTGCTACCGGAGCGTCCATGTCTAAGTTCAACTACACCACTGTGAGCACAATGGGACCCTGCTGA
>gi|35903022|ref|NM_194402.1| Danio rerio MAP kinase-interacting serine/threonine kinase 2b (mknk2b), mRNA
GTACCTTCCACACATTTAGCCCCTACCGCCCACGGCCACCATCTGCTGCTCCCGAAGCAGAGGCTCAGACAACGGCGTCAAGCCTGGAGCTTTAACGAAAACAACGGGGTTTCCCGTTAAAAGCACCACGGTTCCCAAGCCATTGGATTAGCTGGGTGAAATCTATCACTAAAGCTAAGACCACCGTTGTTGCCGCCAGTCCAAATAAAAGTCCCATAAATCAGGACAAAATGGTGCAGAACAAAATCACCGAAGTTACCGGATTCCATCGCTCTTTTAAGGGCCAAAATCCCTTTGAAACGGAGGAATTTTCCAAAACAGGATCCCATCTCCTTGAATCTGCCTTTAATTTTGATTGTTCCGCCCGACCTGACATGCCATCCAGCCAGCCCATCGACATCCCCGATTCCAAAAAGAGAAACAAGAAGAAAAAGAGATGCCGGGCAACTGACAGTTTCTCAGGGCGATTTGAGGATGTATATAAACTGCAAGATGAAGTGCTGGGGGAAGGAGCCTATGCCAGGGTCCAGACCTGCATCAGTCAAATCACCCAAAAAGAATATGCTGTTAAGATAATTGAGAAGAGGCCAGGACACAGCAGAAGTCGTGTTTTTAGAGAGGTGGAAATGCTGTACCAGTGCCAGGGCCACAGAAGTATTCTGGAGCTAGTGGAGTTCTTTGAGGAGGAGGACAAGTTTTACCTTGTGTTTGAGAAGCTCAGAGGAGGCTCCATCTTGGCCCACATTCACAAGAGGAGATACTTCGGCGAACAGGAAGCCAGCATTGTGGTGCAGGACGTTGCGAGTGCACTGGACTTCCTTCACAATAAAGGAATGGCCCACAGAGACTTGAAGCCTGAAAACATTTTGTGTGAACACGAGCACAGGATTTCGCCTGTCAAGATTTGTGATTTTGATTTGGGCAGTGGAATTAAACTCAATAGCGACAGTTCACCCATCTCCACTCCTGAGCTCCTCACTCCATGTGGATCTGCTGAATACATGGCGCCGGAAGTTGTGGAAGCCTTCAACGAGGAGGCCACCATTTACGATAAGCGCTGTGACCTGTGGAGCCTGGGCGTCATCCTCTACATCATGCTAAGCGGTTACCCTCCTTTTGTGGGTCGCTGTGGAAGTGACTGTGGATGGGAGAATGGAGAACCTTGTCAAGCTTGCCAGAACATGTTGTTTGAAAGCATCCAGGAGGGAAAGTATGAGTTTCCAGAGAAAGAGTGGGCTCATATTTCCTCCAGCGCCAAAGACCTCATTTCCAAACTGCTTGTGCGGGACGCCAAGAAACGTCTCAGCGCTGCTCAGGTTCTCCAACATCCCTGGGTACAAGGGGGTGCCTTTGATTGTCTCCCCTCATCCAACTTGCCTCAAAGGAATAGCAGCACTAAGGATCTGACCTTCTTTGCGGGCAAAGCTGTAGCCATGAACCGGCAACTGGCCCAGCAAGACGACCTGGAAGAACAACAGCAGCAGGACTCTCCTCAGGTCATTACAGCCAGTTCCACATCCATGCGCCTCTCCCCTCCCTCCAACTCCAAACTGGCCAAGCGCAGACAGAGGAGCAGCCTACTGAAAGGAGCGCCCGTGTCTGCCTCAGAGCTCAGGCAGCTCCTGGCACCGCTGGTCATTGTGGGGGATTGTGCATGATCAGCTGAGCTGGGCTCTGTCTGAACAGTTTTCCAAATTCAAATGGATGAATGAACAAGTATCTGCTACCTTTTGTGCAAATCCCTTTCTTCTGCCCACTTCAATGGGACCCAGTCTTTTCCTAAATGGTAGTTCAGTTCGTGCCTGTCGCAGATCCCGTTAGTTTCCTTAAGCACTGGTGCAAGAGCTCCAGCAGCACTTTTATCAACCCTCAACTGTTTGGGAAACACCTTAAGAGCTCAAGGCAAATGAACTGGACTCTCTTTAGGATAATGTTTGGGTTACATCAGACATTAGAAAATTTGTCTAAAGGTAAAGCATTAAATACCAGCTCAGACGCCAAAGGTCTAATACCTTCCACCATCCCTACCTAAACCTTTTTGTGCTGCTTCCACGTTACAACTGGATCCACTGTGAATTTTCTCTGTGAGAGATGATACAACTGCATTTTGTTTTTCAAAAAAAAAAAAAAAAAA
>gi|320043263|ref|NM_001201566.1| Danio rerio ubiquitin specific peptidase 54a (usp54a), mRNA
ATGTCATGGAAAAGAAACTACTTTGCATCTGGCAGCAGTGGGTTACAGGGCATATTCACCCCACGAACCATGACATCAATCGCCCCAAGCAAAGGCCTAATCAACGAGCCGGGACAGAACAGCTGCTTTCTAAACAGCGCTCTCCAGGTTCTCTGGCATCTGGATATCTTCCGACGGAGTTTCCGGCAGCTCACCACACATAAGTGCATGGAGGACTCGTGCATCTTCTGCGCTCTGAAGAGCATTTTTGCACAGTTCCAGTTCAGCAGTGAGAAGGTGCTGCCCTCTGATGCTCTCCGCTGCGCTCTGGCCAAAACCTTCCAGGACGAGCAGCGATTCCAGCTCGGCATTATGGACGACGCGGCTGAGTGCTTCGAAAATATCCTCATGAGGATCCACTTTCACATCTCTGACGAGACCAAGGAGGACATCTGCACAGCCAAACACTGCATCCCTCACCAGAAGTTTGCCATGACCCTCTTTGAGCAGTGTGTGTGCAGCAACTGTGGAGCCTCCTCAGACCCTCTGCCCTTCATTCAGATGGTACACTACATCTCTACCACCTCTCTGTGTAACCAGGCCGTGCGGATGCTGGAGTGCCGAGAGAAACCCACTCCAGACATGTTCGGAGAGCTGCTGAGGAACGCCAGCACCGTGGGAGATCTGCGCAACTGCCCGGGCAACTGTGGAGAGAAGCTGCGTATTCGGCGTGTCCTGATGAACTCCCCAGAGATCATCACCATCGGCCTGGTGTGGGACTCGGACCACTCTGACCTGGCAGAAGATGTCATTCATAGCTTAGGGACTGTCTTGCGGCTCGGAGATCTGTTCTACCGGGTGACAGAGGACAAGGCCAAACAGGCGGAGCTCTACCTGGTGGGCGTGGTCTGTTACTATGGCAAACACTACTCCACTTTCTTCTTCCAAACCAAAATCCGCAAGTGGATCTACTTCGATGATGCTCATGTAAAAGAGATTGGGCCCAAGTGGAAGGATGTGGTGTCTCGCTGTATAAAGGGGCATTACCAGCCATTACTGCTGCTCTATGCTGACCCCCGGGGGACGCCAGTGTCCGCTCAGGATTTGGCTTCACGTTTAGACCTACATCACTACACAAAAGCGTACTATGACAGTGAGGATTCAGGGCGTGAGCCGTCAATTTCCAGCGACACTCGTACCGACTCCTCCACAGACAGCTATAGCTATAAGCATTCACACTCCCACCACGAGTCTATGGCCTCCCATTTCTCCTCTGACTCCCAGGGAACAGTCATCTGTAATCCTGATAATGACTCTGCCTCTCACAGCAGCCTGGAAACTACAGGTCCTTTGACTGACAGTGATACAGTGCAGCGTCACACTCTCAGAAAAGACGGGGTCTTGGACAGAAAAGCAGGAGTTTTAGACAGGAAACGAAGTGCCAGCAGGCCACGAAAATTCGAGGCTCGGGGTGATTCAAGGAATCGTGTCTCTAAGACAGATGAAGTGTTGTCTGCCGGATACCACAGCGAAGGTGAGACTTTAAAAGAGCAGCAGGTTCCTCGTTCCCTACCTAAACCAAGCTCCAGTCGACTTCGAGACTTTAAGGAGACTATGAGTAACATAATACACAACAGGCCACTTTCCGCATCGTCCTCTGGATCTGTTTGCCCACCCGACTCCACAATTAAAGTCAGAGACTGGGAAGCAGACAGCACCAGTAGCGAGTCCAAGTCAAGCTCTTCTGGAGGGCGATACCGTCCACCGTGGAAGCCTCGGCGTGAGGCACTAAACATCGACAGCATCTTTAGCAGGGAAAGACGCAAGCAGGCAGGGTATAGTCCACTAGGAGCCCTGTTGTCTGAAGACACCGGACCTCAGGTGGGCTTGATGTCCACAAAGCAGATCACTTTTCAGGACATACCAGGACCTCTAAGACGAGGCTCAGAGCAGCCCCCTCGGCTCATCCAGAGGATGGAGAGTGGCTACGAGAGCAGCGAGAGAAACAGCAACAGCCCTGTCAGTCTGGACATGCCTGTTAGCGAGGCCACCACTAATGGCATGCACAGCTTACAAGAAGGAGCGATGATAAAGCCTCCACCTGATGTCAATCCGTCATGGAAGACTGTCACCAAATCCAAAAGCAGCAGTGCCCTATTGCAGGACGTCAAAGCATCAGTCAAGGGCAGCAGTCACACGAGTTTAGCAGGTGAGGGCCGCAGTGAACTGGACGAGCTTCAGGAGGAAGTGGCTCGCCGGGCCAGAGAGCAGGAGTTGCAGAGACGAAAGGAAAAGGAGAAAGAGGCAGCCATGGGCTTCAATCCCAGACCCAGCAAGTTCATGGATCTGGATGAGCTCCAGAATCAAGGGAAAGGGGAAGGCTTTGAGCGCTGTGTGTTGGAGGCAGAGTCTTTGTTAGATCAGTCTCTGAGGCTGGAACAGGCAGGAGAGGTGGCCGCCGCTCTGTCTGTGGTTAACGAAGCAATGTCTAAACTCAGGCATACCTTGCATGAGAGCAGCGCTAACGCTCAGGGCAGGATGCAAAAATGCATGAGGAGAGCACGAGGTCTGCAGCAACGCATGCAACAGAAGCAACAGGAGGAAGAGAAGGAGCAGAAACAGCCCCTCAGTGAACAGTCTGTCCCGGTCCAAATACTTCTGACAAATGTTAAAGAAGAGGATGAGAAGGCCATTTCAGAAGATGCATTAAGACCACCGTCACCTCTCCACATAAAACCTCAGTCTACAAGTAAACCGATTTCTGAAACCCCAGGCCCTCCTGTCCCCTCTTACCATACAGATACATGTTCCCAGAAGGACAATACAGGGGACCACCCTAGTTCTCTTGATGTGACAGAAAATGATCGGGGTCCTAGGGACCTTGTAATTAACACAAACTCTCTTGTACAAACTGCTAGTAAACGCAGTCCTGCCACTGTGCCTGTGATTGCAGCGAATGGCTGTGAGGCTTCCCTGCAGTCCTCCGTTTCGCTCAACACTCCTGCTTATTTCAGTGCCCGTCTCACACCTTCCACCACTGATCACTCTGAAGAAGGTCTCCAGAATCCCCATCGTCCTCAGTCTCTCCATGGCCTGTCCCAAGCACCCCATGCCTGTCAAAAATCACTCCCTGTTCCCTCACGTAATTGGTCCTGTCGCAGTCTGGAGCGTCCTGATAGTCGTCCCACCACGCTGGACTCTTCCATGTATTCTCCAGTAGACCTCAGTTCCCCATCGTCCCCCTGTCCTCCATTCCTGTCTTCACCAGTGCTGGAGCAGCGTCCAGCCGGCCCCATGCCTGTGGAACGTTGGGCAGAGAATGTCAATCGATACTACAATTCCCAGAAGTGTGCGCGGTCGGGACGTGACTCGCCCTGCGAGGAGCTGTCGGAGCTGGACTCACTCTATCAGGCCAGCTTGAAGGCTCCCAGCATACCTAGAGCCACACGGGGAACCAGCCCTCAGCTTGCCAACAGATCAGGTCCTGCTGTTTCTCGTAAACACAGCACTGGATCCTCTGCCACTCTTGGCCGCTCCAAAACCCCCACAGCAGAGATTGAGAGGAGTGCCTACAGGACGCCAACGTACAGCACTAAACCACTTCAGAAGCCTGTTTCTGCTGCAGCCTATAATGAACCGCTGGGTGAGGATGAATCATACAGTGCTGAGAACCTGCGACGAATTGCTCGGAGTCTCAGTGGGACTGTTGTTGGAGGACGGACTGACGTACCCCCATCTCGCAGCTTTGAGACTGCCAAAAGACCAACAAGTTTCTGGCTGTGCTTGACCGGGGTGAAGCATTCTCCCGCGAAAACTATCACAACGTCGCACTGAGCTACGGCACTCTTCCTCGGGCCCCTCGTAGGTCAGTTTCATCTGGGCCCCCAGTGTACCAAATGAGGCCAGGATCCTTACCCCGAAACCACCCAGACGCAGCCTACGCCACACTAT
>gi|18858958|ref|NM_131246.1| Danio rerio lactate dehydrogenase A4 (ldha), mRNA
GCCCCTTCCTCACATCACCAGTGCGGAAAAAAAAGTCACAGCTGAGACATTCCAGCCCATCCTACTCTGAATTACACAGTCAAATATCAACTATCCACAGTTGAAGATGGCCTCAACAAAGGAGAAACTCATTGCTCACGTGAGCAAGGAGCAGCCTGCTGGGCCCACAAACAAGGTGACAGTGGTTGGTGTTGGAATGGTTGGAATGGCTGCCGCCGTCAGCATCCTTCTCAAGGATCTGACCGATGAACTCGCCCTGGTGGACGTGATGGAAGATAAGCTGAAAGGAGAGGCTATGGACTTGCAGCATGGAAGCCTGTTTCTCAAGACGCACAAGATTGTAGCGGATAAAGATTACAGTGTGACCGCAAACTCAAAAGTGGTTGTTGTGACCGCTGGAGCTCGTCAGCAGGAGGGTGAGAGCCGCCTGAACCTTGTCCAGAGGAATGTTAACATTTTCAAGTTCATTATCCCAAACATCATCAAGTACAGCCCCAACTGCATCCTTTTGGTGGTTTCAAATCCTGTTGACATTTTGACCTATGTGGCCTGGAAGCTGAGCGGTTTGCCCAGGAACCGTGTGATTGGCAGTGGCACAAACTTGGATTCTGCTCGTTTCCGCTACTTGATGGGAGAGAAGTTGGGAATTCATCCATCTAGCTGCCATGGTTGGGTCGTTGGAGAACATGGAGACTCCAGCGTTCCTGTGTGGAGTGGTGTGAATGTGGCTGGGGTGTCCCTCCAAGCTCTAAACCCTGACTTGGGTACAGATAAAGACAAGGAGGACTGGAAGAGCGTCCACAAGATGGTGGTTGACAGTGCATATGAAGTTATTAAGCTGAAGGGTTACACTTCTTGGGCTATTGGAATGTCTGTAGCTGACCTGTGTGAAAGTATCTTGAAGAACATGCACAAATGTCACCCAGTTTCTACTTTGGTCAAGGGAATGCATGGTGTAAATGAAGAGGTTTTCCTAAGTGTGCCTTGCATTCTGGGTAATAATGGCCTGACAGATGTCGTCCACATGACCCTCAAACCAGAAGAGGAAAAACAGTTGGTGAAGAGCGCCGAGACCTTGTGGGGTGTTCAGAAGGAGCTGACCCTGTGAACCGCGGTCTCCTCCAAAATGTAGCCACAAATTGCAAACCTCAATGAGTCCTGCCTATCTGTCTCCTCACCTCATAAACCTTTAATGCCTGTTAAGATTAGATAACTCCATGTCACTCGCAGACCATTAGATAACACTCCTTGTGTTAGTGATTTTAACTTCAAAGGGATAATTTATTCCTGTTGTCTCTACAAAACAATCAGCCTTAGTGAAAGTGTGTGTGTCTATATGCATATTATGGTCTATTCAAGAAAAGAGCACTTGTAAGATGTACAATTGCAGACTCTTATTGTATTCCGTTCTGAGGTCAGCTAGCATCCGAACTTGCCTCCTGCATCAAGCAATGGGTCATTTACCACAAGCAAACTTCATGGTAATATCAATCCTATTTTGTTGGAGAACACAAAAAGTTTTTGTTTAATTTACATTATTATTATAAAATGTTTTGACCTAAAAAAGGATGGATATCCTTATTTATGAAAAGTATCTGTGTGATTAATATTCTATTTATTAAATGCAACCATGTATCTTACAATGGGCCTATAATAATTTGTAATTTCTAAATTAAATGGTTCATATTGTTTTAAAAAGGTTAAAGTTAACAAAGTGACTTTATAAACCATCCTGAATTTACAGTTGTAATGGTTTAATGAATGGACAAATAAGTTTCCAACATGAGTGAAGTCCATTGACCACCATAGCAGAGCCTCTGAACAAAAAAAAATTTTTATTTATGAACTGCTTAAGGTATTTGAATAGATGTTGACAAATACATGCTGAGAGTGCATGTAACCAAACTCAATAAGGGAAATACAGTAGTGCAAATGATGGTAATAACTATATCACCCCAACTACTCGTGTTAAGTCCACACTATATGTATCATCTGAAAAAATGCTGTTGTCAGTGTATTTTTGTGGCGTTGTGTTTATCAGAACAACAAAGCGCTCCTATCCAGGTGGTAAAACACAGCAGTGGTTTTAGCTTTTACTTGAAATGTGTGATTGTAGAATTAAGACACAGCCCGACTGAATAAACATTGTGACTATCT
>gi|292619250|ref|XM_002663878.1| PREDICTED: Danio rerio leucine rich repeat containing 45 (lrrc45), mRNA
TAATAAAGACAGAACCGTTCTGTCACAAACCGGGACATAATAAAATAATGCGTTTTAACGGCTGAACGAGAGATATTTAGTGTTAGTGTAGAAGCTGCAGGTGGGATGGAGGACTTCAGGAGGTCGTACCTGCGGCTGTGTAAGGAGGGAGGAGTCGACACTCAGGAATCAGTGCTGGCTCAGCTGCACGACACCAGGACAGTGACAGGCAGCAGTCGGCTGGATCTGAGCGGTCAGAGCATCACTGTGGACACATGCAGCGTGCTGGCCAGAGTCCTGCAGAACGACACCGTCTTCACTGAGATCATCCTCAGCGACTGCATGCTCAGTGAGGAAGGTGTTAAAATGCTACTGAATGGCCTTTGCTCCAACACCACAGTGAAAGTTTTGGATCTGAAGGGCAACAATATGAGAGGAACGGGAGCTGAAGCTTTGGGACAGTTATTAGTGAGGAATAAGGTGCTGCGCAGGCTGGTGCTGGAGTGGAATGCTCTGGGAATGTGGGAGGAAGGATTTGCTGTATTTTGTGAAGGTCTGGCCTCCAGCACCTCTCTCACCCAGCTTGACCTGCGCAATAATCAAATCAACCACCAGGGGGCAGCAGAGCTCTGCGTAGCGCTCAAGAGGAACTCAAATCTGCAAGAGCTGGATCTCCGGTGGAACAACATGGGTCTGCTGGGCGGTCGATCTCTGCTGGAGGCGATGCAGCAGAACCGCACACTCACCAAACTGGAGCTGGCTGGAAACAACATTCCCAGTGACACACTCAGAGCCATCGAACAGTCCATGAATCACAACGTCGACAGGCAGTCCACACTTCGAGAGAGCAAAAGCAGGACTCAAGTGCTCAGCAAAGAGATCCAGCTATTAAAGGATGAGAAAAGCCGACAGTATCTCAGTCTGATGGAGACCATTGACAGACAGAAAGGCGAGATGGGAAGAAGCAGCAGAAATTCCTCCATACGTCTGGGGCAGTTGCAGGAGGCGCTGAATGAGCAGAAATCATCGGTCAATTCTCTCACAGCCAAGCTGCAGATGACGGAGGCGGCTCTCGCTCTGTCCGAGCAGAAGAACCATGATCTGGCGGATCTGCTGACTCGAGTGAAAATGGAAAAAAACGAACTCCGAGAACGGCAGTCCAGAGAGATCAAGAAAGAGCACGAGGAGAATGCTGTGAGGGAAGCGAAGCACTTGAAGGAGGTAAACAGTTTGTCAGAGAAGAACCTCCAGCTCAGAAGCAAGCTGGAAGAGACTGAACGCAGATGTAAAACTCAACAGGATCAGATCTTTGAGCTGAAGCAGGAGCTCACAAACACCACCGCTGAACTGAAGCTGAGACTCGCTCAGACCGAAGAACGACTAGAAATGGAGAAGAGAAGAGCAAAGCAGGCACTTGAAGACATGGACGGTTTAAGGCAGAAAGAGGTTGACCATCTGACAAGACACCAGGAGGACAGTGAAAGAGCTCTTCAGGAGCGCATCCTCAAGCTGGAGGGACAGCGGATCCAATTAGAAGAGGAGCTGAGCAGAGTGAAGGCGAGTCTCGTGACGGAAAGAGCTCAAGCAGAAGAGGAGCTCGGGAAAGTTCGTTCTCAAGTGCGACTGGAGGAGCAGCAGCATTTGACCAGCCTGGAGGAGAAACTGCGAGCGGTTCGTCAGTCTCGAGACGAGTCACAGAATCACTGCACGCAGCAGAAGCAAACCATCGCAGAGCTGCACGCTAAAGTCAGCCAGCAAAGCATTGAGACGGACTCGCTCCGCCGCAGGATAGACGAGCTCCAGCAGGATCTTGCAGGTAAAGAGCAAGAGAAAGTGTCAGAGGTGACGCGGGTGCGAGTGGAGCTGCAGGAGCAGATCGGACACCTTCAGGCCGAGAGAACGGCACAGGGAGGCCTTAAAGAGAAGATTGCCGCTCTGGAGAGAGAGATAAAGGCGCTCAGTGTCGCCCACAGAGAGGCCCTTTTGGACAAAGAGAGCGAGATGTCGTCTCTGCTGGAGCGCCTGCGCATTCGGGAAGGAGAGATCCAGCGCATACGAGAGGACGAGGCCCAGAGAGCCAGCTTCCTCCAGAACGCCATCCTCACATACGTGCAGGGCTCCCCGCTGGCACACTTCAGCCCTAAGAAGTGAACTCGAGTCGATCGTCCAAGGTGCTATTCAACTATGCACAAACAAAATCTACTGAATAACGGCATCTGAGGGGAACGTTTTCATGAATTGGAACACTTTACAATAAGGTTTCATTAGTTAATGTATTCAATAACGTGAACTAATTATGAACAATACATATGCAGCATTTATGATTCATAATTCGGCATATAGTTGTGCATTATTAGCAACCAAATTCAGGTTTGTTGACATTAGTTAATGCACCGTGAGTTAACATGAGCTAACAATGAACGACCGCATTTTCATTAACTA
>gi|326677372|ref|XM_003200770.1| PREDICTED: Danio rerio NADH dehydrogenase [ubiquinone] 1 beta subcomplex subunit 1-like (LOC100535765), mRNA
TTTTCTCCATCATCAGGCATCATGGTGAAGTTTGCAGCGTTTGTTCGAGAGCACTGGGTCAATATTCTGGTGCCCATGGGTTTCCTCATGGGTATTTATCTGGACCGGTGGAATGACCAGAGACTCACAGCGTTCAGGAACAAGAGCGCTTTATACAGCAGGGAACTGAAGCCCGGTGAGGAGTACACCTGGAAGTGAGGCGCCGCCACTGATATTTATTGGATCCGATTCCCACCATGTGTATATTGTCTGTGCAGCGACTGTGTCTCTGATTGCAAACAGGCTGCAATAAATTGTCAGTTTAGTTCTGTAAT
>gi|115496359|ref|NM_001076576.1| Danio rerio zgc:153722 (zgc:153722), mRNA
GTGCATATCCGTACTTTCGGTTTGAAGGAAGTTATTAAACGGGTTTAAATGTGACTAACTAACAGGAGAATTATAACGCATCACGGTCAACACAGGTGACTTCGAACTAATCCTTAAAGGGAAAAATGGGCCAGGCTGAGAGCAGAAACACAGATGCTCCTTTGACGGATGTGAGGTCCTTTGAAAGCAGATCGGCGGCATTCTCAGGTGTGATGCCAGATGTTCCTCTAACTGTGGTCGAGGAGATCTTGCTGAACCTGCCCGCTCATCATGTGGTTAACGAATGTCGTCCGGTGTGTCCTGAGTGGAAAGAGCTGGTGGACAGTGCTGCACACTGGAGAGAGCGCTGTATGAGAGAGGGGATTCAGCCCTGTGATGCTTCCAGACCCCCAGTGGACTGGTGCCAGTTTTACTTTATAACTAAGAAACGACGTAACCTGATCAAGAATCCAGTAGCTGATGATGAATTTCAAGGATGGGAGATTGTCGAGAATGGAGGTGACCGCTGGCAAGTCGAAAACAATAGAAGACCATTACCAGACAATACAATCACCCAATGTTTTGTAACATCTTATAGGTTGTGTTTGAAGCGACAGCTGATTGATTTGCAGAAAGAAGGCTACAGTGCTGCTTTCATGGGTCATCTGCAACCTCACATCAAAATCTCAGACTGGTATGGACCACGTAGGGATTGTGGATGTGAGTATCAGATCTGTGTGGAGTTGCTTGGTCATAAGAAGAACCGCATCAGTGTCTTTCAGCCTGAGAAAGTGTTCATTAAAGCGTGGAATGATGAGCCGTGGGGTCACATGATTCATGTCTTCAAGGATTATGGACCTGGTGTTCGGTTTATCCGTTTCACTCACGGAGGGAAGGACACTCAGTTCTGGGCAGGCTGGTATGGAATAAGAGTTACTAACAGTAGTGTGGAGATCTGCCCAGCTGCAGAGAGAGAGTCATTTCCTGTATGATTATTTTATACTTCGTTAAGTCATTCTGATGATGGAGCAGTCATTCTAATTATTCTAATGATGATGTTTGTATACAACACACAACATTTTAAATGTAAACGTTAGCATTTATATTAATTTAGTGAAGTGAAACTTGTATAATCATGGTTTCCACGAGATCTTAAAAAGTCTAAAATTTATAAATTAAATTTTAAGCCATAAAAAGACTTAAATTTGCTGTTCAAGGTCTTAAATATTTTTGCACAGGTCTTATTTTTCCGATGTTCATGTAACTTAATATCTAATGTTGACTTACATTCTTTTTTGTTGCTGTTGCTTGGTTTTCGTGGGGTTGTAGTTCTTTATTTCACTAGTCCTAATGTAATTTGAAGTATTACAACTACAAATGAGACCAACGTGAAATAGCCAATCAGCTCTCTGTTATTAAACTCAGTGCTTGTGCTGAAAAAAAAAAAAAAAAAAAAAAAAAAAAAAAAAAA
>gi|47550684|ref|NM_214682.1| Danio rerio cytohesin 1 (cyth1), mRNA
CACGGTTAAAGACACTCCCCTGATCACGGACGAACACCCTTCCTCAACCGCGAGCCTTCCGGTCTCGAGGATTACGCAAAATATTCTGTTCACGAAAGTTGACGTTGAAGCTGTAGTTGTAAATCGAGTCAGTTTGTAGTAACGTTCCTTTATTTTGATTTATCTGACGGAATAGAGCGACCCAAGAGCGCGATGGTGCTGAAATCTGAAGACGGTGTTGTGCCCGACGACCTCACACCAGAGGAGCAAAAAGAGCTGGAAAACATCCGGCGCCGAAAGCAGGAGCTGCTGGACGACATTCAGCGTCTGAAGGATGAGATAGCCGAAGTCACCAGTGAGATCGAGAACCTGGGCTCCACCGAGGAGAGGAAAAACATGCAGAGGAACAAACAAGTGGCAATGGGCCGCAAGAAGTTCAACATGGACCCCAAAAAGGGGATTCAGTTCCTGATTGAAAACGACCTTCTGAAGAACACCAGTGAGGACATCGCTCGGTTCCTCTACAAAGGGGAAGGCCTTAACAAGACTGCAATAGGAGACTACCTGGGAGAGAGGGATGACTTCAATATCCAGGTCCTTCATGCTTTCGTGGAGCTGCATGAGTTCACAGATCTAAACCTGGTTCAGGCTCTCAGGCAGTTTCTGTGGAGTTTCAGGCTTCCTGGTGAAGCACAGAAGATTGACAGGATGATGGAGGCATTTGCTCAGAGATATTGCCAGTGCAACCCTGGAGTCTTTCAGTCCACAGACACGTGCTACATTTTGTCCTTCGCCATCATTATGTTAAACACCAGCCTCCACAACCCGAATGTTAAGGACAAGCCCACGGTGGAACGCTTCATCTCCATGAACAGAGGCATTAATGACGGAGGGGACCTGCCGGAAGAGCTGCTCAGGAACCTCTACGAGAGCATCAAGAACGAGCCCTTCAAAATCCCAGAGGACGACGGCAATGACCTGACACACACTTTCTTCAACCCGGACAGAGAGGGCTGGCTGCTCAAACTGGGAGGACGCGTCAAAACCTGGAAGAGGCGCTGGTTTATTCTCACTGATAACTGCCTTTACTACTTTGAGTACACTACTGATAAAGAGCCACGAGGAATCATCCCTCTGGAAAACCTCAGCATTCGTGAAGTAGAGGACAAGAAGCCAAACTGCTTCGAGCTCTTCATTCCTGACAATAAGGATCAGGTGATCAAGGCCTGTAAGACGGAGGCGGACGGACGCGTCGTCGAGGGAAACCACACATTCTACCGCATCTCTGCTCCCACCACTGAGGAGAAAGACGAGTGGATGAACAGCATTAAAGCGGCCATCAGTCGAGATCCTTTCTACGAGATGCTGGCGGCCAGGAAGAAGAAGGTGTCATCGATGAAGAGACACTAGAACAGCTGCTGAACGACTGAGACGAGTAGAGACAGAGAGAGAAACACAAGATCAGAGACTCTTGACAGCTCTCCTCAAGAGTGTGCGTGTGTGTTTGTGTGTGTGTGTGTGTGAAGGGAGCCAGTTGGCGTTTCCTTGCGACTGCTTCCTTGAAAGCCCCAAAGAGAACATTTACTCCTCATGCTTAACCAAATCTGCTCTTTCTTTCTTCCCGTTTCTCTCTGTGTTCATTATCTGAAATCAGCAGGTCTGACAGAATGTGGAAACCAAAACGAAAGCAAAGGACGATTTCCGTTCGTGCTTTGATATGTACAGGCAATAAGTGTATTTTTACATCTTTTTTTATTTTCAAAGAAGCAGCTTCGCGCTCAAAGGTTTATTTGTGTGTTTAATTGTAAAACAGACTTCTGTGAGTTGTAATAGAACAAAAAAAGAAAGACGACGTCAATCTTCTGCAGAGGGGATCTTTTTGTTGGTGTTTGTGTTTGTTTTCTAGGCATCCTGAAGCGCAACGAATTGAATATTGACAGACGTTCTGTTCAATAAAGATTTTGGGATGTCATGGTCAAGCACTGGTACTACCTCTCAGACGGACAGAGCGGAGATTAACAGATGGTGATGTTTTTTTTTGATAAGAGGTCAGTGTTAAGGCCTCTGAATGAAACGCTGTTCATACGACGAATAAATGTGCCTAACAGTCACTCAGTGTCCGTAAAGGCTGACCTCACGCCGCGTCTACACTCAAAACAACACATCCAATTATAATCAGGCAGTCGGTTTACACTGGACACAAAACGGATGTACATGGCAACCCATTTCTGTAACAGGATAGCGTAAATAAACAAAGCTGTGGTTCTTAAACCTGTTCCTGAAGGCACAACTCACACGTTTTCAACCTCTTCTTAATCAAACACATCTAAATCAACTCAGCAGAACAGAAGAAGAGACTCCAAAACCTGAAGTTAATGTGTCAGATAAGGGAGACATCCGAAATATGCACTGTTGGTTGTGTTCCTCCAGGAACAGGGTTGTGAAACACTGAAATAAAGGTCACTGTTGCTGAATTGTGTGAACACAGGCGTGATTGTGATTTATTTTGGAATCTGTGGCAGAAATGAGCTTAAATCTGTAGTCGCTTGTTTCTGCTACTGGAGAGAAAGGTAACTGCGTTCACACCGCTCTGGCCGCCCTGGCGACAATGCTGTCTGCCTTGAGCTCTGGCAGCGAGAGCGTCTAAATTCGCTACAGTGATCTTGTATTTAAAGCGGCTGTTGCAGCATATATCAGTTACATTCCCACATTAAACATGCTTTCTAGCGTAAAAATGTTGCGCACTTTTAATTAAATTCATTTAACAATGGAAGATCAAGTTGCATGTGGTGTGGCTTTGCTCCACTTAATTATCCAATTTGGCTATATGTCTGAAATATCCCGAAGCAGTAATACTGTTCAGCTCTCCTTGTACTACAGGAACCAATCAGCGATCGCTATATGGCGAGTAAAGCCCGCCTTCTAGTACAGGACCCAATTAGCAATCGCTATCTGTTGAATAAAGCCCGCTTTCTACTACAGGAACCAATCAGCAATCGCTATATGGCGAATAAAGCTCTCCATCTACTACAGGAGCCAATCAGCGATTGATATATGGCAAATAAAGCCCGCCTTCTAGTACAGGAGCCAATCAGCGATCGCTAAATGGCAAATAAAGCTCTCCTTCGAGTACAGGAGCCAATCAGCGATCGCTAAATGGCAAATAAAGCTCTCCTTCGAGTACAGGAGCCAATCAGCGATTGATATATTGCAAATAAAGCCCGCCTTCTAGTACAGGAGCCAATCAAAGATCGCTATATTGCAAATAAAGCCCGTCTTCTAGTACAGGAGCCAATCAAAGATCGCTATATTGCAAATAAAGCCCGTCTTCTAGTACAGGAGCCTATCAGCAATCGCTAAATGGCGAATAAAGCCCGCCTTCTAGTACAGGAGCCAATCAGCGATTGCTATATGGCGAATAAAGCCCGCCTTCTAGTACAGGAGCCAATCAGCGATTGCTATATGGCGAATAAAGCCCGCCTTCTAGTACAGGAGCCAATCAGTGATCGCTAAATGGCAAATAAAGCTCTCCTTCGAGTACAGGAGCCAATCAGCGATTGATATTTGGCAAATAAAGCCCGCCTTCTAGTACAGGAGCCAATCAAAGATCGCTATATTGCAAATAAAGCACGCCTTCCAGTATAGTAGCCTATCAGCAATCGCTAAATGGCGAATAAAGCCCGCCTTCTAGTACAGGAGCCAATCAGCAATCGCTAAATGGCGAATAAAGCCCGCCTTCTAGTACAGAAGCCAATCAGCGATTTCTATAGAATGACAACTGGAGCTTGGACCAGACGTGAGTTTCCGCAGATTTCGTGTGATACGAACATTATGAAATGAAGCTAAATATACAGCTGCTGTTTAATTTTATTGATTATTCCTAATATGAAATGTAATCGTCAGCTTGGCAAGTAGTTTTGGAGAATTTGATGTTTTCCCATTAAAACATACTACTCGAGAGGACGCCGAGTGAAATTACTTGCCTTAAAGGGACTTTGATGCATTTCTAGCTAAACATACATAGTACAAACAAAATCATTATGTAGATCAAAACTTTTATTTTGTATTCGATAAATCATGATTGTTTAAAAAGTGCTACTTTGAAGCGCTACCTTCGACATAAACAAACAGAAAATAAATGCCTCATTAGCATCTGTTTCCATAGGCTCATAATGCAAGTCATCCGCCATATTGGAACAGTCAAAGCCAGTCTGTGGTGTTTCTGAATGTACGTTGACCTGCAGCTGTATTTATGCACATGTATGATTACCTATATCTGCGATAGACTTAGGTAGATGATTTAGCCCAGGGGTGCCCAAACCTCGGTCCTGGAGGCCTGGTGTCCTGCAGATTTTAGCTCCAATTTGCCTGCAAGGAAGTTTCTAGAAAGCCTGGTAAGAGCTTGATTAGCTTGCCCTGGTGTGTCCGATTGGGGTTGGAGCTAAAATCTGCAGAACACAGGACCTCCAGAACCGAGTTTGGCCACCCCTGGTTTAGCCCAATCACAATTCAAGACTTAATGTCTGTATCTCTAATACACTTCACACAGATTTAAAGGAAGTTGAGACCAAAAAAAAAACATCAACATGACATTAATCGGTTAAACAATCTGTAATATTGAGTCGAAAAACACAACATTTTTGTGAGAGGTTCATTTTGTAGCATTTTTTTAACTCTAAAGACCAACACATCTGCCTAGAGTTTTACAGTGAGTGATGGTGTGTTGACTGTCCCAAGATGGCCGATTATTCCACATGTGTTACTGGTGTAGACGCGGTCAGTCAGTCCTCAGTGCCTGCTCACGTTTCTCCACTCGCTCTTTCTGTTGTCCCTTCATTTCTCGGGTTTCCATCAGTCTAGCAGTTATTCTACAAGCGAAATATTAAAGCGACGCAGTATTGGTTTAATTTATCAAAGATGTACATACTTTAGTGTATAGAGAATATTGGTTTCCATTTTATAAATGTGTGTAGTCGAGTGCCATTCTTTCATTATCCTTTTTATTAGTATTAATTTCCGGAGGTCGATGCCATTGTAGTGGTTGCCAGATCATGCTGAAATAAACATCTATTATA
>gi|62899042|ref|NM_001017399.1| Danio rerio peroxisomal biogenesis factor 19 (pex19), mRNA
GTCATTGAGGAGCAAGATGGCGTCAGCATCAGAGCACCAGGGGGCTCCAGACAGCGAATTGGACGAATTATTAGACAGTGCTCTTGATGATTTTGACAAGACCAGTGTGCCACCTGTGGCCCCTGAAGCCCCCTCTGACCCTGATGCCAGTGCTAAGAGTAACGAGAAGCCTCCGCTACTGGAGGACAGTAAGTTCTTTGAATCTCTTTTTGAGGGTGAGATGGCCAACCAAGCACGTGAGGAGTGGGAAAAAGCCATGGCTGAGCTAGCACAAGAAGAACCTGATCTTCTACAGCATTTTCATAAGCTGTCTGAGGCAGCAGGAAAAGTCGGCACAGATGTAGCTTCACAACAAGAGTTCACCTCCTGTCTTAAAGAGACCCTTAATGGCTTGGCCAAAAATGCAGACAACTTGCAGAGTGCAGGACTGGCTGGAGATGATCTGGTAAAGACCCTGGAGAACATGGGATTGAATGAAAATGGGGAGGCAGGAGGAGAAGATGGCAATATTCTGCCAATTATGCAGTCCATCATGCAGAACCTTTTGTCCAAAGAAGTTCTGTACCCATCACTTAAAGAGATAACAGACAAGTACCCTGAATGGTTGGAGAGCAACCGGCAGTCCCTTCCTTCCGACCAATTCACGAGGTATGAGCAACAGTACAAGATAATGGGAGAGATATGCAACCAGTTTGAGAAAGATGAAGACAAAGACAGCGCATTTGAAAACATTCTGGAACTCATGCAAAAGCTGCAAGACTTGGGTCAACCTCCAAAAGAGCTTGCTGGAGAGGCTCCTCCTGGCTTGAATTTTGACCCAGAAGCTCTGCACCTTCCTGGAGCACAAGGGCTTCCCGGAGCAGATCAGTGCTCGGTCATGTGATCTCAGTGAGGTCAAAATTAATGTACGTTTGAAAAGATACAATTCGGAGCTAATTATCTGAACCTGATTTGGACACGGTTGATCATGCTCCCCTTTTAAAGGAGTTTGTGTCCGAAACTGAAACTGTGAACGCTCGCTACTCTAATTTTACCCTGTAGTCGTTGTCCACAGAGGTTCTTTTCATATCCATCGCTAATCCATTCATAAACTCACAGTAGAGCAGCTCTTATTGTTTTGAGTGAAGCTTGATATTTCAGAGTGATGGCAGATGGTAAAGTGCTAGAATTGAGATCTGGTTTTGTAAAGGTTTTACACCTTTTCACACCACATTTGACTGGTTGTACGGTGGAATTTATTTAGGGAAAAAGTACAGACAAATGTATAGAGCTCAAAGTGACAGGAAATGTATTTCCGTTGATTAGTTTATTTGACATCTTGATCTCAGAGGAATGGTGAACGTTCACAGTTGCTCATCTGTTTTCACACTTTTAATATCTGTAATTAGTCAGTGACCAAATGGATTTATAGGAAAAGACACTTAAGATTCAGGATTATAATCACGATATAATTTTATTGACCCGTAGACTGCATTTGTGATTAGAATAATTCTCTCTCCTTTTGTCTCCTAACGTTTGCTGTATTTGTCTGAATATCAGCATTATTAAGTGTTGAATTGCCATGTAGATCAATAATTCCCATTATTCCTGTAATGGTGCCTCTGTGTGATGTGTTATTGTCACAATAGTCCTAATTTGCCTTGGTTAAATGAATATTTCATGGTTTCAAAAAAAAAAAAAAAAAAAAAAAAAAACCAAAAAAAAAAAAAAAAAAAAAAAAAAAAAA
>gi|313482866|ref|NM_001004594.2| Danio rerio carnitine O-acetyltransferase b (cratb), nuclear gene encoding mitochondrial protein, mRNA
CTCTTTTCCTCAATGCGAATATATACGAAAAACACGGCTGTAAACACTAAACATGTGTTGCATCGTACACACCCGAGCTTTGACGACTTTTAACTGACCAAAATGCTTCAACTGTTAGAAGTTTTTGTTGTTTTCTTTTTTGCCTAAGAAGTCGTCAGGGTTCTATAATACCAAAAACTGGACCTCGTGCACAATCGTATATTCTAGTTTTATATTTCGTCGTAAGTTATAAACAGCATAGAAAAATGCTTTTAAAGAGAATACCTGCAAGGCTCTGCTCTTCATTCATGATGAGGGCCGTGCTGAGGCAGGCCCACTCCTCGGTCCCGTACCAGCCGGTTCCTCCTCTCGGCCAGACATTGCAGCGCTACTTGGCGGCTCTGGAGCCACTTTTGCCGGAAGATGAGCTCGAACACACTCGCAGGATCGTGCAGGAGTTTGGATGCGCTGGAGGCCTTGGGGAAAGCCTGCAGAGAGAGCTGATTAAACGAGCAAAACATTCTCACAACTGGATCTCAGATTGGTGGGTGCAGTGGGCATACCTGGAATGCAGGCAACCTTTGGCAGTGCATTCAAATCCAGCCATTTCTTTGCCGAAACGTGACTTCACAGACTGGAGAGGTCAATTAGTGTTCGCATCAAAGTTAATAGCTGGTGTGCTCAACTTCAAAGCTGAAGTGGACAGTGGCAGGCTGGCCATAGAGTACATGCGTGGAAACCCATTATGTATGGAATTATTTCCAAAGTTGTTCTCCTCCTGTCGAATCCCAGGACCCAAACATGATCTTGTTGTTCATTATGGACGCCCACGTCGTGGCCCAGCTCACATTACTGTGGTCAGGAACTACCAGTTTTTCCAGCTTGATGTTTACAACAGTGATGGAACGCCACTGACAGAAAGTCAGATACATGCACAGCTGTTACGGATCCGCTCTCAGTCTTGGAAGACTGATAAGGAGCCAATGGGAATTTTGACCAGCGAGCATCGACACACCTGGGGACAGGCTTACACTCGCTTGCTCAGAGATAAAATAAATAAAGAATCTGTTAGGCTGATTGAGAAATCACTCTTTACATTGTGTTTGGACTCACCAGTTATGAGGATTTCTGATGAGAACTATTCAAGTCGAATGGCAGCACAGATTTTGCATGGGGGTGGAACTTATTCAAACAGTGGCAATCGCTGGTTTGACAAGACATTACAGTTTGTTGTGGGTGAGGATGGGTCTTGGGGTCTCTTGTACGAACATGCAACAGCAGAGGGTCCACCTATAGCCACATTGCTGGATCATGTATTGGAATACTGTAAAATGACAGACAGTGTGCGAGCTCCATTAATTCCTCTGCCCATGCCCAAGAAACTCTACTTCTACATCAATTCTGAAATCAAATGGGATCTAGAGATGGCCAAGCAGAATCTGGATATTCTCATCAACGATTTGGACATCAAATGTTTTAACTTCCAGTGTTTTGGAAAGAAGTTTGTCAAACAACTCAAGCTGAGCCCAAACTCTTTCGTGCAGTTGGCTATTCAGCTTGCCTACTACAGAGTTCACAATGAAGTGTGTGCTGCATGTGACATTGCTTCTCTGAGGATGTTCAGGGGAGGACGAACAGACTACATTCGCTCTCCAACCAATCAGATGCTGAGCTTCATACAGGCCTTTGATGATGTTGCCGTTTCTAGGGAAGCCAAAATACAGCTGCTCAGAGAGGCTGTCAATGCATATAGCCTCCTCACAGAGCAGTCGCTGATGGGCCAGGGCATAGACCGGCACCTGTTGGGTCTTAAACTTCAAGCCATTGAGAATGGACTGAGTGTACCGAGAATCTTCATGGACACAGCCTATGGACTTGCCACTCACTGGAAACTTCGAACAGGACAGGTGCCCACAAATACAGACAGTGTGATGTGTTTTGGACCGCTGGTTCCAGATGGATATGCAGTGTGTTACAATCCACAACAAGATCATCTCCACTTCTCTGTAACTGCCTTTAACTGTTGTGAGGACACTAACGCAGAAAAGCTGGCTCTCACACTGGAACGATCGCTCCGTGATGTCCAGGAGTTATTTCAGCCTACTGTTTAGTGGACTGCATCTAGACCTCCGGAGACTAGGAGTTGGTTTGTAACCCAGCAATGAGGCAGCTTCAGGAATACAGACTTTATTATGTGGTGGACTGAATGTGCCAGGCTGTGTTCCTTTTGCAAGTGCAAGTAGTCTTCATAGACATTTACATCAAGAGCAGGACACATGGATGCCACTGGTGGTATTTAAAGAGCAGGCATAAAAGTAATCAGCTACTAATGTAGTGATACCAAACTTAAAGGCATTTGAAATGGTCTCTTGCATTTGGATTCCTCTGCAGCTTTTTTCAGAAATCATGTTGATTTCATGCGACATTCTATATACCAGCAGTTTAAATTGAATGAAAATTACTTGCTAAGCATTTTCTCTGTCAGCAAATGACCAAATATTTAATAAACTGTTTGTTTGTGTAGAATCAGATTAGATTGTTTTCTTTTTTTTAAGCAAAAGAAATCTCTGTTGCTTGCCAAGTCCTAAATAAAGCATGTTTGATATCAGTTAA
>gi|58865345|ref|NM_001011884.1| Danio rerio novel immune-type receptor 1h (nitr1h), mRNA
ATGGAGAATTCAAAGCACAAGAGTAATTTTGGAAGACGACTGATAGTGACATGCTATTTCCTTTTGTTGTTTTCTTCAACTATATTCTGCTCGACTGATTTTGATGTTGTTCAGGAAGATAATGTAAAAATAGTTGAAGCTGGCTGGGATGTAAAATTTACCTGCACATTTTCATGGCATGCACAATTGAAAAAAGTTTGGTTTAAACTGACGAATAATGGAAAATCCCTACAAATTGTGTCTTTATATGGAAGTCAAAAACCAAGCTGGAATCCCAAGTTTGAGAATAAAAATCGCTTTATTGCTGCTAAAGGAGATAATTTCTTTAATCTGACCATTTTAAAGACAACCCTGTCAGACTCTGCAACATATTACTGTGTAGTTTCATCATATCAGGCCACTGGAATGGGTTCAGGAACTCGATTACTTGTCAGAGATGCGGTCGCAGACAGAAAAAGAACTCTTCATCAGTCTTTGATAGACAACGTTGATTCAGGAGATTCAGTGTATTTGCAGTGCAGCATCTTCACTGAGAGCTGTGCAGGAGATCACAGCGTCTACTGGTTCAAGCAAATCTCAGGAGACTCTGAAGGAGTGCTTTACACCAAAGGAGAGAGAAATGGCCGCTGTAAGAACAGCACTGAGTCTCAAACACAGAGCTGTGTCTACAGTCTCCACAAGAACAACATCAGTCGCTCTGATTCTGGCATTTACTACTGTGCTGTGGCCGCATGTGGAGAAATACTGTTTGGAAGAGGAACTCAACTGAATATTAAAGAGTGTAATGATGAAAATCCAACTCTGATTGCTCTTGGGATTTTAAACATCTTATTTTTGGCATACGCTGTTTTTGTGACCGTAAAATTACATAATAAAGACAATCAAGGTGACAACATTATGATATGTGCTGCTCAAAATGATTTGACTGCAGAAGGACTTGATGTGACATTTTCTGAAGAACACTCATTTGTAAAGTACAGCATGATTCAGCACTCAAAAAATGCCTACAAAACACTTTAG
>gi|189527214|ref|XM_001920412.1| PREDICTED: Danio rerio metal transporter CNNM2-like (LOC562504), mRNA
AACTGTCTGAGCCTTTTAATATTCTTTACCAGACAATAAACAGTTAGAGTAGGTAAATGTATTTTAAGAAAGGTTTGTTTATATATACGTCCAAGAGGCTTACAGTAGCTACATTATATCATCATCTCTGTCTGTGCAGTGCATCAACATTTCCTGTTACAGTATCGCAGCCCCGCAAAGCGCCATGACGTCACTGCGGTGTCATTTTTATTTACACGAGACTCCAGCTGTTACGTTGACTCGGCAAACAGAGTGGATGAGAGTGTGTGTGTGTGTCCGTGGGTGTGTGTCATTGCCACGTGATCCAGCTCGCCAATGTCCTTTTACAACCCACTCAGCATCATGGCTGCGGATGCTGCGGATGCTCTCCTCCCGCACCGCATCCCCGGACCATGCCTGCTGCCCCTGCTGCTCCTGCTCGCCTCCAATCTCCCTTCACTGAGCCACGGACTGCTGGGCTTCCGACCGGAGGACACGGGAAGAGATCTGTCCGTGCAGGACGGGGTGCTAAAGGCCACCGAAGGGACGCGGTTCATGTTACGCGTGTACTATGCAGCATCCCCGCAGAGGATCAACCGGACCGTCAGCAGCGCAGCCGCACCGTGGATCGCCTTCATCGAAGAACCGGAGCCGGGCAGAGAGGGGCAGGTGCACCCCAAACGCAACTTATGCGTGGAGGAGAGCGCCAGGAGCTCGGATATTGAGCTTCTTGGGTCGTTCAAGTCAGCCTCAAGCCAAAACTCTATACTGGTGGAGCTTCTCGCCAAAGAACTCCGGAGAGGAGAGAACATTAAGTATTACTCCATGTGCGCCTTTGACGGGATCAAATGGGAGCATTACCGGACACGCGACTTCTGGCTGGCGGTGGTGGAGCGGCCGCCGCATACGGACGGGTGGCTGCAGGCGGGTCTCTCAGTGCTGTTGCTCGCGCTGTCCGCGCTTTTCAGCGGGCTGGTTATCAGCATGCTCGCGCTGGACCCGGTGGAGCTCAAAGTGCTGCAGAACAGCGGCACGGACAAGGAGCAGAAGTACGCGCATAAGATCGAATCAGTGCGCAAGCATGGCAACTATGTCCTGTGCACCTTGGTGCTGTGCAATGTGCTCACTAACACTTTCTTGGTGGTCTGGATGTGCCAGATCCTAGGAGTGACGCCCGTTTCTACTGCGGCGTGCACTTTTCTCATCTTCTTCATCGGAGAGATCCTGCCGCACTCTGTCGCATCCAGGCACGGCTTGGCAATCGCCTCCAAAACCGTGTGGCTGACCAAGATGCTGATGCTGCTGACTTTCCCCATCACCTATCCCATCAGCAAGCTCCTAGACAACATGCTGCACCAGGAAATCAGCAACTTCTACACGCGTGAGAAGTTACTGGCTATGCTGAGAGTCACTGACCCGTATCATGACCTGGTGAAAGAGGAGCTGAACATCATCCAGGGAGCTCTGGAGCTCAGGAGCAAAACGGTGGAAGATGTGCTGACCCCTCTCAATGACTGCTTCATGCTGGCCTCGGACGCCATCCTGGACTTTTACACCATGTCGGACGTGATGCAGAGCGGATACACTCGCATTCCAGTGTTTGAGAACGAAAGATCCAATATTGTTGATATTCTGTTCGTCAAAGATCTGGCTTTTGTTGACCCAGATGACTGCACGCCGTTAAAAACCATCACTCAGTTCTACAAGCACCCGCTGCACTGTGTGTTTAATGACACCAAACTGGATGCAATGCTGGAGCAGTTTAAGAAAGGGAAATCTCATCTGGCCATCGTACAGAGGGTCAATAATGAAGGAGAAGGAGATCCTTTTTATGAAGTCATGGGCATCGTCACTCTGGAAGACGTCATCGAGGAGATCATCAAGTCCGAGATTGTGGATGAAACAGACCTCTACACTGATAACCGTACAAAAAGGAGAGTGTCTCACCATGAAAGGAAACTACAAGATTTTTCCATATTTAAGCTGTCAGAGAGTGAAATGAAGGTCAAAGTTTCACCACAGCTTCTGCTCGCCACACATCGCTTTCTGGCCACAGAAGTCGAGCCTTTTAAGTCGACTCATCTGTCAGAGAAGATCCTCCTGCGACTGATAAAGCACCCCAGTGTTGTGCTGGAACTCAAGTTTGATGAGAAGAACAAGCGCTCACCAAAACACTACCTCTTCCTGCGCAACAAGCCTGTCGATTACTTCGTCCTCATACTGCAGGTTAAGCACTAA
>gi|295834940|ref|XR_084405.2| PREDICTED: Danio rerio hypothetical LOC100334048 (LOC100334048), miscRNA
TCGAAAAGTTGTTGCGGTGTGCAATACGTCGTGCTTTATGTTAAGTATTAATGTTAGTATTTTACCTACGGTCGGCTCTTTCTAAAGATGACCTCCCGGGAGAGACACGAAGCGGCATCATCTTCCACCTCATCTTGTCCCTCAGGGCAGCTTGAAGACCAAAGACAAGTCACTTTTCCAGATTCTTGCTCTGCACGTAAAGGAATGCAACACTGCTGAATATGAGACACTTTCGGATTCAGAACCAGAGCTGTCCAATCTACCTTCTGATTCACCCGATTTATCTCCTGCTACTGAAGAAAAGAGTTGCTGAGGAAATATTTGCCGTAAGTCTCGCGCAAGGTGGTCCAGCTCCACGATATTTACAGGAATGGTGTTACAATTACCTTCTAAGTGGAAACCTTGAAAACATCAAGATCGAGGAGACTTCAGACCTGTCGAAATACAGTGATCAAATAATGAGCTGTGGCTACACTGGCCCTATAAATGAGCAAAACAAGGAGAATATAAAGAGAGCAATTGCAATGCATGCCGCTGCTCGACGGACTCGCATGCTTCAACAGCTCCGTGAGGGTCTCCAACTTTACCGTCTAGTGGATATCATGGAGAAGAACAAAGAAGTTTGCCATAGCCACTTTGTTTTTGAAGGTGGCAATGATCAGGTGGACTCTCAATACATCTTATCACATCTTGACCCTAAAATGAGTGATAGTGGCACTCTGAAGCACTTCAAAGAAATGCAAATCTTGAATAACTTCCAGGATTTTCTTATGAAACTCGAAGATGGAGATCCTGAGGATGAGGAGGCACTTTGTGTGTCAAAAGTAATGCAGTGGCTGTCTGGTCAAGCACACGTGCATTTGCTTCTTTCAGAAAGACAAGCTTTTAAAATCACTGTTCTATTTGACCATACATACATGGAACGTATGCCAGACNNCCTGTGCTGCCCTGTGGACAGTGCATGGACCCAGACAATCACATTTCCCACTGCACATTCAACAAGTTTAAATGAATTTAAAGAAAACGTGAAAATTGCAGTGCAACAGGGAGGGTTACAGGGTTTAGAAAAGATTTGTTAA
>gi|189520309|ref|XM_701414.3| PREDICTED: Danio rerio hypothetical protein LOC569642 (LOC569642), mRNA
AGCATCCTGTTAACACCAGCTCATACTAGTATTTGGATAAGGTGTGCGAGGATGTCCTGCGGCTGGCTGCTCGCGCTGCTCGTCCACGTGCTGCTGCTGCTCGCGTGCCCGAGACTCTCGCGGAGCGCCCTCGACTACTCCTTCACTGACAACAGCGACGCCCAGCCGGAGCGCTACGACAAACGATATGATGATATTGATTACGACAGTTTCGTCGGCCTGATGGGCAGGAGGAGCACAGGAATAAATCGTGAGGCACATTTGCCATTTAGACCGAATATGAATGACATCTTTGTCGGACTGTTAGGACGGAGAAACACTTTGTCGTCTATGAGAAAAGAAAGGAGAGGGAACATTTTCTTCAAGGATGGAAGACTGAGGTTTTGCTGTGGTGTATGAAGCTTTCTCTACGAACTAATCCAACATCACACACACACACACACACACATGCGCGCGCACACTCACACACACTCCACATTTCATCCATTTTAGTATTCTTTTGGCTAACCTTTGGTACAGATTTAACCAAACTTGTGTCAAATAAATCTTTTTAAATAGTTTCTTAAGTAATAACAGTCCTGTTGTATTCAGATGAATGAAGATTAAAGCATGTTGGCCATAATTTGTGCAATATTGTGCTTGTAACTTTTCAATTTAAAAACATTCATATTTAAAATGCTGTAAAATATTTGATTTTAT
>gi|326664138|ref|XM_003197694.1| PREDICTED: Danio rerio similar to glycoprotein (predicted) (LOC565594), mRNA
CAACTACACCAGCCAGTTCTACAATGACTCCTACAATCCCAATATCTGGATTAGCGGTGGTCACAAGCAGGCTGTTGTTCGACTCCTCATCTCCAGTCCCCAGTGAAGCTCTGGTCCTCACTGCTGTCAACACTCTTCGTGACTCAAGAAAACCACAGTTGGATCCATCAGTGAAAATTGTGAATGTCACCTACGAGAAACTCTCAGACACCTCATATGCCATCGTCTTTACATTTAATCTGCCCAATATCAGCATTCCTGAAGACCCTGTACTCAAAAACAAGAGCTATGATCAAGTGGAGAATAATGTCAATAATGCACTGAATATTCTTCTGAATGAACCGACCAGTGCACCTTTACAACCCAAATCAGCAAACTTCATGAGCACATCTAACCAAGTTGATGGCATTGTGGAATACACCTTCAAGGATAAAGATGTCATCCAACCAGTCAGCTTTCTAAATGAGCTTACTGTACAGACAGTTTTAACTACAACTAGCAGTTTGCCATTAACCACAACTACTCCGCCAATTTTGCTTGGCAAAGTGCTTATATACATTCGCCTTGTGTTTGTAACACTGGGCCCCCTACCAGATCAGGATAAAATTATTAAGGTGGCTAACTCTCTGCTGGAGTCAAGTCTCTCAACTAAACAAGCAAACAGAGCGCAAACCCTGAGTGATCCTGTGAGCTTTGTTAATGTAACATTTACAAAAATTAATGACACAGCGTATGGTCTTAACTTTGGATTTGAAATCAGCAATGTGTCCATGTCTCAAAATGTTCAGTTCAGGAATGGAACCTACCTGGTAGTTCAAAACTCTATAAATGGGCTGCTGAACAAGATTTTGAGTAATAACTCGGCTCCTCTGATTAATTTCCAACCAGCTGATTTCACAGGTAATTCCACAGTAATTCGGGCCAATGTGGAGTATGTTTTCTCAGAACGTGATGTCACACAGCCCAACATCTTTGTCCAGCAGCTTCTCCAAATTAACGCAGAGAGCAGTCTGACAACCACAGCTTCACCTCCTACAACCACAACGCCATCGACGACTTCACTAGCAACCACGATCAAAAGTGTGATTATTTACATCCGTCTTGAGTTTATCACACTGGGTCCAGCACCAAGTGAGAGTGATGTCCTACAGCTGGTTAAATCTGTGCTGGCCTCAAATCTTACAACTACCTCTAGGGTAGCAACAACTGTGAGGGACCCTGTAATATTGGACAATGTCGTCTATACAAAAATCAATGACACCGCATATGCACTCCTCTTCAAATTTAAAATCAGTCAAGTGCCTGTGACAGAGACACAAACAGCTGTGGCCTATAAAGAAATACAAGACAAGATCAATGCACTTATGACGCAGATCCTAAAGAGCCCCTCTTCGTTTGTGCTAGTTCCAGCCACTTTCACGGATGTTTTTCCTACGGTGATTGAGGCCAATGTTACATATTTGTTCACACCACAAGACAGCAATGGCTCTGCGGGTGTTTTAGTCAGCAGTCTTTACTTACCTTTCCCCACACCAACTCCAACCCTCTTTAACACTACAGTCGCAGGCAACAGCACAAATGCAGCATGGGTTGTGGCTATCATTGTACCCTGCGCTATTGTCATTATGCTTGTACCTTGTTGGATTCTCCTTTGCTGTTTGCTGTGTGGTTGCTGTGCAGCAATCAGAAGACGCTGGCACAGGAGACGGTCTTACAATGTACAGTACACCACTCGAAACAGCCTCTTCTAAAGAGTTCAGAGATATTTAATGACTAAAACCGGACTGAACAACTATCAGAAATCATAATTTAATCTTTGGATTTTGGGTATTCATTGTGTGATATTTTTTTTGTTGCTTTTATGAATGTACTTTTATGAATTATTTAATTTATTTTGCCTGTATTATTAGGCAGACAGGATCTGCATAAAATGTTCCTAAATGTGATGTTTTCATACTTTCTCTGTAGTGTATTATGAAATTGTGTTGTTATTTATTTTTATTTATTTATAATAATCTGCAGAGTTTACAGTTAATGATTTTAATATACTTCATATGACAAAACACCTTTAATAGGGAGAAGGGTAGAATATTTTTAAATGAAATATTTATTTATTCATACTCCATGCACTTTATAGATGTAATACAAATGTTGTTTTAATCTGTGAAAAATGTAATAAAACAAATTAATAATTAAATCAA
>gi|47086676|ref|NM_212682.1| Danio rerio chloride intracellular channel 1 (clic1), mRNA
TTTCGATACTGAATAAGTAATTTAAATTATTTATACAACATACATTACACTAGAATTGGACACTTTCTGGCGTTCATAGATACTTTGCTCTACATTTAACAACCACTGTCAGATTCGGAGTTCAAGGGAGTGAAGTTTCAAATTGACCACGACATAGAGGAAGTGAGCTCGGTGATAAAGCGGCAGGAGTACAATATATAAGTTTGAATTAGAATCTCAGTATCGTAAAGCGATATAGATATTCGTATTTTGTTTGAAGTTTGGTTTAACAGTTTGAACTCCAGCATGAGTGAGGAGAAACCTGAGGTTGAGCTCTTCGTGAAGGCAGGAAGTGATGGTCAGAGTATTGGAAACTGCCCGTTTTCTCAGCGGCTTTTCATGGTCTTGTGGCTAAAAGGCGTAACTTTTAATGTGACCACAGTTGACATGAAGAGGAAACCGGAAATTCTAAAAGATCTGGCCCCTGGTGCTCAGCCTCCTTTCTTGCTATATGGTACAGAGGTGAAGACAGACACCAACAAAATAGAAGAGTTCTTGGAAGAAACACTCTGTCCTCCTAAATATCCACGGCTGGCAGCTTGCAATCCTGAATCTAACACTGCAGGTCTTGATGTGTTCTCTAAGTTCTCAGCCTACATTAAAAATTCAAACCCTCAGATGAACGACAATCTAGAGAAGGGTTTACTAAAGGCCCTGAAAAAGTTGGATGACTATCTGAGCTCTCCTCTCCCAGACGAGATTGATGAGAACAGTGCCGATGATGTCATTTCCTCCACCCGTTCTTTTTTAGATGGACAGGAGCTTACCTTGGCTGACTGCAACCTGCTGCCCAAGCTACACATTGTCAAAGTTGTTTGTCTGAAGTTTCGAGGTTTCTCCATTCCTCGCTCTTTGACGTCTCTGTGGCGATATCTGGATGCAGCATATGCCAGAGAGGAGTTCTCATCCACCTGTCCCAGTGATGAGGAGATATATGTGGCCTACTCTTCTGTTGTGAAGGCGCTTAAATAGAGGAAGGGCATTCCTAGTCACGCTCTCATGTGTGTTATTACCAATTATCCTTCCAGATTACCCTAGTGTTTCATGTGTTTCATATTTTACTGTCTCAAGCTTGAGGTTGTTTGCACCAGCAGGGTCCCAATGTTTCACTTTTAAACTAATTATGGTCAAATGTTTTATATTTTTAAAAACTTCTGAACCGCAGAGGTCAAAGTCATTTCTATTGTTATTCACATTGGTTGCCTGCAGTTTTAGTGGTAACAAGAATAAATATTATTTTATTTTTCAGTATTTTTATATTGCTTACTGTGAACTGCTCTTCACAGATAAAGACCTGTCTTTACATTCATCTTGACCTCCAAGTTTGTTACACTATGTAAAAGAGAAAACCAGTAACAGTAGCAAGCAATCTTTTGTTGATGTATTTTTTTCATATACAGTATCAAGAAAACATTATAGTTTGTAATGAAGGACTTCAATTCATTGGTGTTCAATCTTAGCTTCATAGCACTTAATGAAATTCGCTCATGTTGTTGCTGACTGCTTCTAAAATTACCTTCAAAAAATATTCATATTAAGTCATGCAGTATACCAAGTCTTATGCCCTTGCACCTCATTTTACACTTCTCACTTCTCTAACCACCTTATGCTTATACAATATGTAATTCAATGATACAATTTCTAATAAAGATTAAGTGAAAACAAAAAAAAAAAAAAAAAAAAAAAAAAAAAAAAAAAAAAAAAAAAAAAAAA
>gi|326679391|ref|XM_001346583.4| PREDICTED: Danio rerio hypothetical protein LOC100008344 (LOC100008344), mRNA
ATGATAATGATGGAGACTGTTCTCCCAATTTCTAAGATTGAGAAACAGACTGAGTCTATCCCCACTTTTGTAAAGTCCAACCCTTTGTCTGCTGCATCTAGTCCTATCCCTGTGGTGTCCAGCCCTCTACCTGCTCCATCTAAGAATCTGACTGAATCCAGTCCCCCTTTTGATGAGTCCACCTCCCTGCCTGCTGCATCTAGTCCCCCTTCTATGGCATCCAGCACTCTTCGTACTGAGAAGCTGATTGATTCTAGACCCCTTTTTGTGGAGACTGGTTCCATAATTGTGGCATCCAGTCCTGTACCCACTGAGAAGCACACGGAGACTGGTTCTCTATCTGTGGAGATTGGTCCTGTACCCACTGCGAAGCTTAGTGAGACTGGTTCTGTATCTGTGGAGATTGGTCCTGTACCTACTGAGAAGCTAACTGAGACTATATCTGTGGAGATTGGTCCTGTCCCTGCTCAGAAGGTGACTGAAACTGGTTCTGTGGAGATTGGTCCTTTCCCCACTGAGAAGATGACTGAAACTGGTTCTATATCTATTGCATCCAGTCCTGTGACTGAAACTGGTTCTATATCTGTGGAGATTGGTCCTGCACCCACTCAGAAGCTGACTGAGACTGGTTCTGTATCTGTGGAGGTGACTGAAACTGGTTCTATATCTGTGGAGATTGTTACTGCACCCACTCAGAAGCTGACTGAGACTGGTTCTGTATCTGTGGAGATTGTTCCTGCACCCACTCAGAAGCTGACTGAGACTGAGGTTGGTCCTTTCCCGACTCAGAAGGTGACAGAAACTGGTTCCTTATCTGTGGAGATTGGTCCTGTCCCCACTCAGAAGCTGACTGAGACTGGTTCTGTATCTGTGGAGATTGGTCCTTTCCCCACTCAGAAGCTGACTGAGACTGGTTCTGTATCTGTGGAGGTTGGTTCTTTCCCCACGCAGAAGGTTGTTCCTGTACCCACTCAGAAGGTGACAGAAACTGGTTCCTTATCTGTGGAGGTTGGTCCTGTCCCCACAGAGAAGATGACTGAGACTGAGGTTGGTCCTTTCCCGACTCAGAAGGTGACAGAAACTGGTTCCTTATCTGTGGAGATTGGTCCTGTCCCCACTCAGAAGCTGACTGAGACTGGTTCTGTATCTGTGGAGGTTGGTTCTTTCCCCACGCAGAAGGTGACTGAAACTGAGGTTGGTCCTTTCCCGACTCAGAAGGTGACAGAAACTGGTTCCTTATCTGTGGAGATTGGTCCTGTCCCCACTCAGAAGCTGACTGAGACTGGTTCTGTATCTGTGGAGGTTGGTTCTTTCCCCACGCAGAAGGTGACTGAAACTGGTTCTGTATCTGTGGAGGTTGGTCCTATCCCCACTCAGGTGACTGAAACTGGTTCTGTTTCTGTGGAGGTTGTTCCTGTACCCACTCGGAAGATAACCGAGACTGGTTCTGTATCTGTGGAGGTTGGTCCTTTCCCGACTCAGAAGGTGACAGAAACTGGTTCCTTATCTGTGGAGATTGGTCCTGTCCCCACTCAGAAGCTGACTGAGACTGGTTCTGTATCTGTGGAGGTTGGTTCTTTCCCCACGCAGAAGGTGACTGAAACTGGTTCTGTATCTGTGGAGGTTGGTCCTATCCCCACTCAGTTTGTTCCTGTACCCACGCAGAAGGTGACTGAAACTGGTTCTGTATCTGTGGAGGTTGTTCCTGCACCCACTCAGAAGATAACCGAGACTGGTTCTGTATCTGTGGAGATTGGTCCTTTCCCCACTCAGAAGCTGACTGAGACTGGTTCTGTATCTGTGGAGGTTGTTCCTGTACCCGCTCAGAAGATAACCGAGACTGAGGTTGGTCCTTTCCCGACTCAGGTGACAGAAACTGGTTCCTTATCTGTGGAGATTGGTCCTGTCCCCACTCAGAAGATGACTGAGACTGGTTCTGTATCTGTGGAGGTTGTTCCTGTACCCACGCAGAAGGTGACTGAAACTGGTTCTGTATCTGTGGAGGCTGTTCCTGCACCCACTCAGAAGATAACCGAGACTGGTTCTGTATCTGTGGAGATTGGTCCTTTCCCCACTCAGAAGCTGACTGAAACTGGTTCTGTTGGTTCTTTCCCCACGCAGAAGGTGACTGAAACTGGTTCTGTATCTGTGGAGGTTGTTCCTGCACCCACTCAGAAGATAACCGAGACTGGTTCTGTTGGTTCTTTCCCCACGCAGAAGGTGACTGAAACTGGTTCTGTATCTGTGAAGGTTGTTCCTGCACCCACTCAGAAGATAACCGAGACTGAGAAGATGACTGAAACTGGTTCTGTATCTGTGGAGGTTGTTCCTGAACCCACTCAGAAGATAACAGACACTGGTTCTGTATCTGTGGAGCTGACTGAAACTGGTTCTATATCTATTGCATCCAGTCCTCTCCCCACAGAGAAGATGACTGAAACTGGTTCTCTGACTGAAACTGGTTCTATATCTATTGCATCCAGTCCTGTCCCCACAGAGAGGATAACCGAGACTGGTTCTGTATCTGTGGAGATTGGTCCTTTCCCCACTCAGAAGGTGACTGAAACTGGTTCTCTATCTGTGGAGATTGGTCCCGTCCCTACTCAGAAGGTGACTGAAACTGGTTCTCTATCTGTGGAGATTGGTACCGTCCCTACTCAGAAGGTGACTGAAACTGGTTCTCTATCTGTGGAGATTGGTACCGTCCCTACTCAGAAGGTGACTGAAACTGGTTCTCTATCTGTGGAGATTGGTCCCGTCCCTACTCAGAAGGTGACTGAAACTGGTTCTGTATCTGTGGAGATTGGTCCCGTCCCTACTCAGAAGGTGACTGAAACTGGTTCTCTATCTGTGGAGATTGGTCCCGTCCCTACTCAGAAGGTTGGTCCTGTCCCCACTCAGAACCAGTCTCAGTTATCTTCTGTTTCTTTGGAGATTGGTCCTGTCCCCACTGAGAAGATAACAGAAACTGGTTCTGTATCTGTGGAGATAACTGAGAGTGGTTCGGTTTCTTTGGAGATTGGTACTCTCCCCACTCAGAAGGTGACAGAAACTGGTTCTGTATCTGTGGATATTGTTCCTGTACCCACTCAAAAGCTGGCTGAGACTGGTTCTGTATCTATTGCATCCAGTCCTGTCCCCACAGAGAGGATAACCGAGACTGGTTCTGGATCTGTGGAGGTGACTGAAACTGGTTCTCTATCTGTGGAGATTGGTCCCATCCCTACTCAGAAGGTTGGTCCTGTCCCCACTCAGAAGATAACAGAGACTGGTTCTATATCTGTGCCATCCAGTCCTGTACCCCCTGAGAAAATAAACTCTACTGGTGCACTATTTGTCATATCCAGCCTCCTCCCTACTGTGAGGGTAACTGAATCTGGTTCTGTACCTTTGGCATTCAGTCCTGTCCCCACTGAGAAGCAACATGAGGCTGGTTCTGTATCTGTGGAGATTGGTCCTTTCCCCACTCAGAAGATGACAGAAACTGGTTCTATATCTGTGGGGGTTGGCCCCGTCCCCACTAAGAAGGTTGGTCCTGTCCCCACTCAGGTGACTGACACTGGTTCTATATCTGTGGAGGTTGGTGCCGTCCCCACTCAGAAGGTTGGTCCCGTCCCTACTCAGAAGGTGACTGACACTGGTTCTATATCTGTGGAGGTGACTGAAACTGGTTCTCTATCTGTGGAGATTGGTACCGTCCCTACTCAGAAGGTTGGTCCCGTCCCTACTCAGAAGGTGACTGACACTGGTTCTATATCTGTGGAGGTTGGTGCCATCCCCACTCAGAAGGTGACTGAAACTGGTTCTCTATCTGTGGAGATTGGTCCCGTCCCTACTCAGAAGGTGACTGAAACTGGTTCTCTATCTGTGGAGATTGGTCCCGTCCCCACTCAGAAGGTGACTGAAACTGGTTCTGTATCTGTGGAGGTTGGTCCTGTCCCCACTCAGAAGGTGACTGAAACTGGTTCTTTATCTGTGGAGGTTGGTCCTGTCCCCACTCAGAAGGTGACTGTAACTTATTCTACATCTGTTGGAGCCAGTCATCCACATGCTCAGGCTAAGAAAGTGACTGTATCTAGTCCTCCCGTGTTGAGCTCTGTCACAGCTGAGAAACTTCCTCTCCCTAGTCCCTTGTCTTTATCGAGCATTCAGCCTTCTCCCAGTACGGATGTCAGGCCTATGTCAGTTTCCCGTCCGGGTCAGATTAGCTCTCAACATTCCAATATGGTTTTGAAGAGGTTGAAGTCACGTCTTTACCCTGGTGAACAATCCACTCAGAAGCTAATTGCATGTTTGCGTAAACCAGGCTGTGCGTTTAAGGGTGTACGTTTCTAAACTTTTTGTTTTTAATAAACCAGTCTACTTTCTGGA
>gi|326679737|ref|XM_001340904.4| PREDICTED: Danio rerio uo:ion006 (uo:ion006), mRNA
AGCAGAGCTTCAGCCAAGACAGAATCTCTGAGCACGTTCACTGCCCTCGCTCTGCTCGGATCGCAAGGGAGCTACTATTGAGCTTGAAGAGGTGGAGAGACTGGAAGAGATTGCAGGTTGTTCTCATCCAGAAAATCCAGAGCATTCAGAGCAGAAGTCCCTGTCTGAGCCTGTAACCATGGAGACAAGTGAAAACTCCGGCACAGAAAACATAATTGACTGTGAAATGGAAGTCCTGGAGACTGAGTTACCTGAGAGCAAGGACACAGCAGACAACAACGATGAACAGGTCTGTTATGATGCTGAGGTTTTAGAGTCCATTAGCACAAAAGTTGTGGCGGACATTTTAGCAGGCTTACCTCCTGCGGAGACTAAGACTGAGGATCTTGAGGACCTTTGTGGTCCGAAAGAGGCACTTGTCTTGGAGGACCCTCAAGAAGAGCTGAATCGAAATGAGTCGATTACATCTTCGATATCTGACACTCCGTCAAGTGCTGAGAGTGTGTGTGAGAATGACGTCAGGCATAAGAGGCAAGATTCGCCAAGACAAGAACAGTTGGAGGACATTGCACCCCAACCCGATGATGCTATTGGTAATGGAGATATATCAGACCCATTGGGTATGGACTCCCAGGAAGCCATCTTAGAAACTTTTGGATGTGAAGGTCCTGAAGAAACCATCCTCGAGCACTACATCCGAGAGGAAGTTCTGTCAAACGCTTCCACAGAGTCCTGTCATGACCCGGACGAACTGGATGAGTGTCTTCGGGTTGAAATAGCTGCAGCCTCATCAGACAGTGAAACAGATGAGAAATGGAGGTGCATCTTCTCTTCCTCCATAAATAGGGAAGATGATGATTCCTACATTGACAGCCTGAAGCTCAGCGCACAAGAACTGTTTATTCAGAAAGCTGAAAATGAGGACAATGAGGAAGAATCAAAGGAAATTGAAGAGCCAGAGGTTCCCGTTGAAGGAGAAGTGCTGGAGCAACCAGAAAATGAGCCAGATGAGGAACCACAAGAGATTTCTTACAATCCGTCCACTCTATACCATGGCTTGTCCAAGATCTCTGAGGATGATGAAGAACTTGGACGAGTTACAGCAACCCACAAGAGCAATTCCTTTGATTCTGTCAAATCCGATTCCAGCAAAAAGGTGCCGAAAGATTACTGTGTGATTCAGGAAATGAAAAGCGAGAATGTCAGTACTGAACATGTGGATTTTAAAGTTGCTCGTCAACAGTGGCTAGAGATCGAAGAGCAAACTAAAAACTTGAGTCACCATCCAAGCACACCAACAGCTCGATCTGGCACCTGCCAAGGTAGTCACAATTTCATGTATACGCCTGTCCGCAACATTGACAGGTCGAAGAGGGATCTTGAGAGCTTGACCCTTGTAGAGGACTATGCGCACACCCAGTTCAGCCCTTGCTCTGAAGATTCGGGTCTAGATGACTCTAGTTATAAATCACCATTTGATGACCCAGAAATCCCAATTGAGAAAGAGATTCGCCTAACCATGGAGCGTGACGAAAACTTAAGGCGTGAGAGAGTGATGTCTAAATCATACTCCAGTGACTGCGTACAGCTGAGAGCAAGATCTGCCAGCTTGAACCCTGGAAAACTATGCCAAGACGTTGATGAGAATGACGACGAGGGAAATAAATCCAAACTGCTCAACAACACGACTCCATCTTTCATCATTACCTCTTCGCCAACCAAAGGCTCACAGAAACAAGACTTGGCCACTAACAGTGTTATCATCCTCGAGCCAGAACCTCCAAGTCCACGGCATGGAAAGATGGTGTCCTCCAAATCTGCTGACTGGAGACCTGAAGACACTCCTAATGTCATCATTCTGGAGACATCCAACCTCATTATTCGAAGTGCGTCAGATTTCAACTTGAATTCTGTCTCGGAAGAAACCCAGGAAAAAATGTTCCTCAACAACCCATTTTTTAAGCTGCGATCCAGGAGTACAATATCTCTTGTTGATGAGGAGATAAAGATGGTGAAGCAGCGAGAAGAGGAACTGAAGCGACAAAGGGCCGGCCTTTACACAAAGGAGCACTTTCTAATGTCTCCAAACCGTTTGGACAGCTCATTGTTTACAGATGATGTGCCAATTAAATGCAAGTCATCCCCTTCGTCTCCAATGAAAACATGCAGAATGGATCGTTCGGCTTTGTCTTGCGATCATCGATTTCCTGAACCCTATACTAGAGCCCGCCGCAAAAGTGCCATGGCTTTGCGCTGGGAGGCAGGGGAGTTCGCAAACAATGAGTAAAAACACAAGATGGACACTAATAATCGTCAATTTGCAGCTGTTTTACGTAAGAAGTTTTTCAACGCTCAAACTCGTTTGTTTATTGTGACAGCGTATTACACTTGCTACCGCTGCTTGTGTGACTTTGTTATTGATCCAGAAAAAAAAATCTGCATAAGCCAAGATGCCTAAATGTTATTTGAATGTACCGTTTCATGCATATTTGTGGTTCCTCCTGAGAAAGAGGTTTCCAGAGAGACTTATAAACCATATTTTTAGTGTTTTGTCTATAAAGATGAGGATGTACTGTATATTCATACTGTATTTTCTTGTAAGGCAATGTTTGTTTGTATATCCCTAAAATTATATGAAAGTATACGATACTGCAGGGTTTTGGGATCTATTCCAAATGTATACAAAATGAATGTATTTTGTCTGATAGCACAGAAAAACAAACCAATTTGGTATCTTTTAATCAAAGGGACTTTAAGATTGTTTCCTTTTTTCTAGAGAATTAATCAAAATTTGATTGCATATAGGACGTTTTTGAAGGTTTTGCATCAAGATAACATTTTTAATACTTCAGTATGATAAAAAAAAACTAGTAATTCTATTAAGCTACTATATAAAACTGACTTGTTGCTTTGTTGTCCACAGAAAATGTGCATATTTATGTCAAAAACAGTATTGCTTGCTAACTTCTGAATCCATGTCAGTCTCAAGAAAATACCTGCTTTGCATACCATTAGAACAATCATGTGTTCAAAATGCGAATTCAGAAATAAATGTCATTTAAAGGCTTA
>gi|117935042|ref|NM_214731.2| Danio rerio dapper homolog 1, antagonist of beta-catenin (xenopus) (dact1), mRNA
ATTCAGATCCCAGTATCATCCGGACGGGACGCATCAACACCCTCTCTGTGTCTTTCTCTGCGTGTATGCGTGGATTTACACATTATATCCTGAGCTTCAGCAAGGACAGCATGCTTTAAAACTTCATGTTTCTAAAGGACTAATAGTTTTGCTCACATTTCATGATTACTTCTGTTTTGGGAATTCTAATTCTGGATCACTTTTTACGCATGGAGATTGTCTGAGAGCGCGATTCTCAGATGCACTCTGCTCATAGGAAGAATCTCTCCACAGGTCTATTGCTTTCATTGGATTTATAAATGAACGAGTGGTCAGAGATGCTGGTGTGCAGGGATTATTGCGCGCTCATGATGCGGGATCGGAAGGAATGCGACGCGCGCTGCTGTCGGGACGGCGAAGGGGAGCGGGTTCGAGCCCGGGAGCGCTTGGACGCCACTGTCGCGGGACTGACCGAGCTGGAGTACTTGAGGCAGAGGCAGGAGCTGCTGGTCAGGAGTGTGTTGAGCTGTCCAGAGGCTGCAGGACAAGACAAACCCTGCCTGACAGTGGACGACAGCTATCTGAACACTGAAGAGAAACTTCTGGAGGAGAATATTTTGTTGCTTAGGAAACAGTTGAACTGCCTCAGGAGGCGAGACGCAGGTTTGATTAACCAGCTCCAGGAATTAGACCGACAGATCAGTGACCTGCGGCTGGACACTGAGACTTCACATGAACATGTGGAAACCGACAGCCGGCCAAGCTCTGGCTTTTACGACTTAAGCGACGGTGCTTCAGGATCCCTCTCCAATTCCTCCAACTCTGTGTTCAGCGAGTGTTTGTCCAGTTGTCGTTCCACCACCTGCCTGTGCACCCCCCTTGACACCTCGCTCTGTGCCTCAGAGGGAAGGCTTAAGCCTGCAGATGATCCGGGCAGTTGTGCTGAGTGTGATTGCCACTGTGAAGACTCCAGTTCTGGAACTGTTCGCAGGTCTCTTTCTGCTTCCTACTCCCCTTCCCCGGATAGCTCCTGCGATGGCATTTCCAAATTTCACTGCGACCTAATTGCCAAAAATGGTAATGATGTTTACCGGTACCCCAGCCCTCTCCATGCGGTGGCTGTCCAAAGCCCCGTTTTTATCCAGTCGATGACAAGTCACCTAAAGGACGATTGTAACTTCTCCAAGCCTGGGGAAGCATTGAATGATGAACAGAAACCCGAGCAGGTTGTAGGCTCCCAGACATCATCCTGGCATGCCTCTCAGATGCTTCCAAACAAAAAACTGGATAGTTACATCTTCGGGCTACTTCAGAGGAGGGCACAGCCCTTGAGGACCAACAAACCCAGAACAAGCATCAATACTGACCCCTCCAAAAGCATTTTAAGGCAGGCTAGTCTTTGTTCACGGGCTCCTGCTTCTGTTCAGGCCCAGCAATGGACCTCTGACCTTAAACCAAACTGGCAGACATGTTTACAGGATGCATCAGCAACTAGCACTGAACCAAGCACAGCTTCACCCCAAAGACAGTGGTCTGCTGAGTCTAAGGGTGGAACTCCTCAAAATGGAGCATACTTGTCTTCAAGTCAGCCACAGAACAGTTATTCAACCACCAATGATAACACTAATTGTCTGTTGAAGAAGAAAGTTTCTGGGACCAGTAAAGGTCAGCTGGTAAGTGCTACACCGAAAGACTGCCCGGATTTGGGCAGCCCAAAGGCTGTTTCCTCTCCTAAACTCAACAAGCATTGTTTTTACAATGTGGAGGACAATAAAACAGGCCAAGCAATGAAAGCAAGTCCTCTAAAGAGGAGTCCTAAGACTCAAACTTCGCTCAGTTGTGGTAAAGACAGCGAGCAGTTGGCTCAAGAGTTGGTAAGCCTCGGTTCTTCTTCACAAAGTCAAGATGAGGGAGGTCCTCTGGTCAGTGCCCAGTATATTCCTGCTCAGAAACAGAACGTAAATCTTCAAAAGGGTGGCACCAAGAACATCAAGATTGTGAAAGTGAAAAATTCTGCTAGTTCAAAAAGTAGACCTCAAGTGTTCGAGCATGTTTCAGAGACTGTCCGTGACAAGCATCGAACAGGATCTAGGAGGACTCGTCAAGTAGATGAGGTCCACCACTTGCACAAATCCTCCAAGAAGGCCTCTGCAAAAACCAAGAGAATTCCTGCCTCCATCCCTGAAGGACGAATCCTGGAGAGGCACACCAGTTCCTCAGGGGCTCGATCCTCTGCCCAGAGACACCATGGTCATCACCGACATCACGAGGCAGTGTTGGCTAAACCTAAATACAAGCGCAATGATTTCCACCGGCGCCCGAGGGGTCTCCATGAGATCCCCTATGAGGAGGCTTATAGAAGGGCTCACCGCAGGCAAAAACGTGAAATGCTGAGCCACATGTACCTGCCGTCTAATGCACACTACACCAGCCCCTACGCCTATGTTGGCAGTGACTCTGAGTATTCAGCAGAGTGCGCCTCCCTTTTCCATTCCACCATTTTGGACACAAGCGAGGACGAGCGCAGCAACTACACTACCAACTGTTTTGGGGACAGTGAGTCGAGTGCTAGCGAGGCTGACTATGTAGCCGAAAGCAGCACTAGCAGTGACTCTGAGGGCAGCGCTGGAGTCAATTGGCGCCAGATCAGCCAGGCAGGCTCAGGATCCCATGGAATGACGTCAGCACAGGCGAAGGCTTTTGTCAAAATCAAGGCTTCCCATAACTTGAAGAAGAAGATCTTGCGTTTCCGATCAGGCTCCTTAAAACTCATGACTACAGTGTGAGAGATTTTAGGCACACTAAGATCCGTTAGGGTGCGACCAATGAAATTGGCTTGTCTCCATTGTTACACAATCAAGTGCCTAGACAGAAATCAGCTGCACGGCCTAAAACTGCCTGTCGGTCAGCTGGGAAGTCAAATCTGTCCAGCGCAACGCCTTCCCCTGCACTTTTCACCCCTTGACGTTATTGTCTTTAGGCTTTTTTTTACTTTTTATTTTGTATTTATTATTAATTCAGCTTTGGCTGTTACGCATCTACATAGCAAGTACTATGTAAATGCAAGGTTTAAACATGGTTTACTTTTCTAAAGATATTTATAACTTAATATATTTGGCTAGCCATACTTGGAAATGGAATAGGAAGTATGACTAAACTGAAGCAGTGTACTACAGACACAGTCTGTCTGAGAAATATTCGATGCTACCAAGGCTAGTTCACCTACTGATCATTAAGGGCTTTTGTTAAATGCACATTAAATATGCATGAGCAACAGCTTCACCATTTACCTTATTAGCTGTAAATGACCCTTTTGTAACATAACTGTTAATGTATGTTGATTTCTTGTGTCTTTTTATTCTTTATTAAATCCCATTGTTAAAATCAAAAAAAAAAAAAAAAAAAAAAAAAAAA
>gi|121583660|ref|NM_001080089.1| Danio rerio zgc:158276 (zgc:158276), mRNA
TTCACATTACCGTCTGCTCTTTTGGCATAAGTTTCATTACTAAGTCTGCTAGTCTACACTTTAGCTCAAACTCGCGCGTAAATAAACCAAGCAATCATATAAAATACATCTGTAATTGGACTATTTGAGGATTCATCAGTGGTGGGATGAGAAACAAAAGCGAGTGTCTCTGGTGTCATAATGTCACGGTGATTTCTTTACGTGCTTTTATTGTTTTTCTGCTAAATTGACGATACGCATCGAAGCTTCGAAATGTCGCGGAGCGGCGGCGGCGACCAAGATGGCAAACCCGATCTCGACGAAAATCGGATCGACTCCGGAATCGAGTATGCACTCAGAGAACCCAGAGAACAGTTTCCGAGTCTGGCCAACTCTGAGGAGAAGGATAAACACAGTACAGATGAGCGACTGGACTCTGCTTACGGCTCTTCATCTCTAACAGTGGACAGTTTGGGGGATTTTATCGAAGAATGCCGCATTTCTAAATGTGAAAACGCGACGGACTGTCAATACACTGAAGAGGAAGTGAATTTCTTAACCACTGTCACTGAAGATGGAGACACGATTCTCCACTTGGCCATCATTCACGAAGAGCTGAAGTTTGCACAGTATTTGGTAGACCTGTTCCCTCCGGAGCTGATGGATATCCAGAACAACTTGTATCAGACTCCATTGCATTTGGCCACTTACCTGAACCTGCCGATCGCAGTGAAGATCCTGGTAGAGAAGGGTGTGTCGCTGGAGCTCCAGGACCAGGATGGAAACACTCCTCTGCATGTGGCGTGTGAGCATGGCTTCTGGGAGTGTGCCAATGAGATGATCCAAAACACCTCGCCCGGCAAACTCGCCAACGTGCTTGAAGCGCAGAACTGGAGAGGTATGACGTGTCTCCATGTGGCCACACTACACAAGCGGCCTCGTCTCATGCGGCTGCTGATGAAGAACGGTGTGCATCTGAACATAAAGGAAGGTACGAGCGGGAAGACGGCGTTACATATTGCCGTAGAGCAGCGTGATGTGGCTGCCGTTAAACTGCTTCTGAATAAAGGAGCGAATGTGGACGCCAGCATGTTTAACGGCTGCACTGCGCTGCATTTGGCCGTGGGCCGTCAGGACGCCGCCATCGCCCACCTTCTGTGTCAGGCCGGAGCCGACAAGATGATCAAAAACATGGAGGACGAGACTGCTCTGGATCTAGCGGATGGCAATGATGATATTTTGGCCTTGTTCCCCTTCGATGACATTCAGTTCATGGGCAGGACTGTGATCAATTACTCGATGTAAACTAAACGAGAGTAAACTCTGAACCGGACTTTGGCTTTCCTTATTGCTGTACAGCTTTTTTGAAAACTACTTGTTTGCCTAAAACCTCAATCGGAAATTATTTATGCTGCTGCAACTCCTGGAAGAACGTCATTGGGTGATTTATGTTGTGCAACCATCATGTCAGACAACACAAATCCATTTTATTTTCATCTCTCAGTAGCAGTAATAATGTTTTGTAGCAATGCTGTGAGGTTGTTATCTGTTTGAGCAAATGCGACACTGCTTTGCAAACCTTTTTTTTTTTTTTTTTGACGGGTCATCGTACCAATAAATGTAATTTTTAAGTGCAGCTTTTCTTTCTGCTAAATTGACATGCTTGGTAATTATTGACTCAGGTCTGTTCTCACCTCAGTATGAGTGAGTTTGAGCTACTTTCAAAAAAAACAAAACACCCATGAAGAAACTCGACACAAGGGAATAAAAAAGCCTACTACCAAAAAAAAAAAAAAAAAAAAAAAAAAAAAAAAAAA
>gi|47086254|ref|NM_212890.1| Danio rerio intraflagellar transport 122 homolog (Chlamydomonas) (ift122), mRNA
CCGATAGACAGACGCTGCGCGTTAAACCGGGACCTGTTGAATTAATGCGGCTTTCGGAAACGCCGTGATTTTCCGCGATGAGGGCCGTTCCCACATGGATAGATAAGGTCCACGACCGGGACAAGGTGGAGCAGTGCATTTATGATCTAGCCTTCAGACCCGACGGCTCTCAGCTCATCGTCGCTGCTGGAAACAGAGTTCTGGTGTATGACACTGCTGATGGGACGCTCATCCAGCCACTGAAGGGCCACAAAGACACTGTGTACTGTGTCGCTTACGCCAAAGATGGGAAGCGCTTCGCCTCTGGTTCCGCAGATAAGAGCATCATCATCTGGACCTCAAAGCTGGAGGGAATCCTCAAATACACGCACAATGATTCGATCCAGTGCGTCAGCTACAACCCCGTCACACACCAGCTGGCCTCCTGCTCCTCTGGAGACTTTGGGCTGTGGTCTCCGGAGCAGAAGTCTGTGTCCAAACACAAAGTGAGCAGTAAGATCACCTGCTGTGGGTGGACGAATGACGGTCAGTATCTGGCTCTGGGCATGATGAACGGGGTGGTCAGCATCAGGAACAAGAACGGAGAGGAGAAAGTGAAGATCGAGCGTCCGGGAGGCTCTTCATCACCCGTCTGGTCCATCGCCTGGAACCCCTCCAAGGATGAGCACAATGATATCCTGGCGGTTGCAGACTGGGGACAGAAGCTCTCCTTCTACCAGCTGAGTGGGAAACAGATTGGGAAGGACCGGTCGCTGACCTTTGACCCCTGCTGCGTCAGCTTCTTCTCTAAGGGTGAGTATATGGTGCTGTGCGGCTCCGACAGGCAGGCGGCGCTCTACACTCGAGACGGGGTCCGACTGGGCAGCATCGCGGAGCAGAACGCCTGGGTCTGGACCTGCCGGGTCAAGCCCGACTCCAACTATGTGGTGGTGGGCTGTCAGGACGGCACCATCGCCTTCTTCCAGCTGATCTTCAGCACGGTGCATGGCCTCTATAAGGACCGCTACGCCTACAGGGACAGCATGACGGACGTCATCGTGCAGCACCTCATCACGGAGCAGAAAGTGCGCATCAAGTGTCGTGAGCTTGTGAAGAAGATCGCCATCTACCGCAGCCGACTGGCCATCCAGCTGCCCGAGAAGATCCTGATCTACGAGCTGCTCTCCGACGACTCCGCAGACATGCACTACCGAGTGAAGGAGAAGATCTGCAGACGCTTCGAGTGCAACCTGCTGGTGGTGTGTTCACAACACATCATCCTGTGTCAGGAGAAGCGTCTGCAGTGTCTGTCCTTCACTGCGCTCCGGCAGAGGGAGTGGCTGATGGAGTCTCTGATCCGCTACATCAAGGTGATCGGCGGCCCGGCGGGGCGAGAGGGGCTGCTGGTGGGCCTGAAGAACGGAGCGATCCTGAAGATCTTCGTGGATAACCCGTTCCCCATCACACTGCTGAAGCAGAACACGTCTGTGCGCTGTCTGGACATGAGCTCCAACCGCAGCCGCCTGGCAGTGGTGGACGAACACAACACCTGCCTGGTGTACGACATACACACCAGAGAGCTGCTGTTCCAGGAGCCCAATGCTAACAGTGTGGCGTGGAACACTCAGTGTGAGGATATGCTGTGTTTCTCCGGCGGGGGCTTCCTCAACATCAAGGCCTGCAGTTTCCCGGTGCACCAGCAGAAGCTGCAGGGGTTCGTGGTGGGCTACAACGGCTCCAGGATCTTCTGTCTGCACGTGTACTCCATGGCTGCAGTGGAGGTCCCGCAGTCAGCCCCCATGTACCAGTATCTGGAGCGCCGGATGTTCCAGCAGGCCTACAACATCGCCTGTCTGGGTGTGACGGACAGCGACTGGAGGGATCTGGCAACCGAAGCTCTGGAGGGACTGGACTTCCACACCGCCAAGAAGGCCTTCATCAGGATTCGAGACCTGCGCTATCTGGAGCTCATCAGCAGCATTGAGGAGAGGAAGAAGCGTGGGGAGACTGATAACCAGCTCTTCCTGGCAGACGTGTTTGCGTATCAGGGAAAGTTCCACGAGGCCGCTAAGCTGTACCGGCGGAGCGGGCAGGACGGCCGGGCGCTCAGCATGTACACAGACCTGCGCATGTTCGACTACGCCAAGGATTTCCTGGGCTCAGCGGACCCTAAAGACACGAAGCTGCTGATGAAGAAGCAGGCGGACTGGGCGAAGAACAGCAGAGAGCCGAGAGCGGCGGCGGAGATGTACCTGAGCGCAGGAGAACACCTGAAGGCCATCCAGATCATCGGGGAACACGGCTGGGTGGACATGCTGATAGACGTGGGCCGGCGGCTGGATAAGGCGGAGCGTGCGGCTCTGTCCCGCTGTGCAGTGTTCCTCCAGCAGCTCCAGCAGCACGGATACGCTGCAGAACTCTACAGCAAGATGGGGGACCTGCGCGCGCTGCTGCAGCTGCATGTGCACGCCACACACTGGGACGAGGCCTTCTCTTTAGTGGAGAAACACCCACAGTTCAGAGATGATGTGTATGTGCCGTACGCTCAGTGGCTGGCAGAACACGACCGCTTCGAGGAGGCGCAGAGAGCGTTCCACAAAGCGGGCCGGCAGGCGGAGGCGGTGCGTGTGCTGGAGCAGCTTACCCATAATGCAGTGGTGGAGAGCCGATTCAGCGACGCCTCGTACTACTACTGGATGCTGTCAATGCAGTGCCTGGACATCGCCAGAGAGGACAGTGAGCAAAAGCAGGAGATGCTGAAGAAGTTCCACAGTTTCCAGCATCTGGCGGAGCTTTACCACGTCTATCACTCTGTCCACCGCTACATGTCTGAGCCGTTCAGCTCCAACATGCCAGAGATCCTGTTCAACATCTCCCGCTTCCTGTTCCACAACCTCAGCACACACACACCCATGGGCATCTCCAAAGTAGATACACTCTACGCTCTGGCCAAGCAGAGTAAGCTCCTGGGGGCGTATAAAGTGTCTCGACACGCCTTCGAGAAACTGCAGAGTCTGAAGATCCCGGCCAGATACCAGGACAGTGTGGAGCTCAGCAGCCTGACGGTCCGCTCCAAACCCTACCGCGACAACGAGGATCTGATCCCGATGTGTTACCGCTGCTCCACCAATAACCCACTGCTCAACAATCAGGGAAACTCCTGCATCAACTGCAGACAGCCCTTCATCTTCTCTGCCTCCTCATACGAGGTGCTCCCCCTGGTGGAGTTTTATCTGGATCAGGGCATCAGTGATGAGGAGGCCGTGTCTCTGATTGATCTGGAAGTTCCTCGTGTGGAGAAAAACAAGAGCTGGCAGGAGATGAGCAGCGGCGAGTCTCAGTGTCTGAAGCTGGAGGACGGGCCTGATGACCCAGAGGACGACCCATTCACTGCCAAACTCAGCTTTGAGCAGGGGGGCAGTGTGTTTGTGCCGGTGCGGGTCAGTCGTGCAGTGCTGCGCTCTATGTCCAGACGGGATGTGCTGATCAAGCGTTGGCCCGCTCCGCTCAGCTGGCAGTACTACCGCTCACTCCTGCCTGACGTCAGCATCACCATGTGCCCATCCTGCTTCCAGATGTTCCACAGTGAGGACTATGAGCTGTTGGTTCTTCAGCACAGCTGCTGCCCGTTCTGCCGCAGACCCATCGACGAGTCCTGCTAACACACACTCATGTTTACCGCGGTGTGATCATCAGTCCTGCTAACACACACTCATGTTTACCGCGGTGTGATCCACCCTGAGCCGCTGTAAAGCCGTCAGTAAATGCCAGCTCAGCACAGCTCTGATAGGATTACACAGATCAACACAAAGCAGATTGCAGCGATGCTGGACACACACACGCACACACACACACACACACACTCACACTCACAGCTCAACACACTCCTGCGCATCCACACATCCCTCATGTTGGTGTTTTTAATAAAGATTTAATATTTCAGTCTGAAAAAAAAAAAAAAAAA
>gi|326675582|ref|XR_117873.1| PREDICTED: Danio rerio hypothetical LOC100537077 (LOC100537077), miscRNA
GGATGGGGTGAGGTACGTCTTAGCAATACACACTCTACACCAGTTGGTGGCGGAAAAACACTGTTTTGCTGTTTGTCAACCGAGTAAAATCACAAGAAGAAGAGGATTTGTTTTGGCTGGACGGAGGTGAACATGGCTGATGTGTCGGAGAGGACGTTACAGGTCGCGATAGTCGTCTCGTTTGCGGCTGGTTTTGTCGCCGGTTGGCAGGCAAACAGGATGCGAAGAAAGTTCTTGGACTGGCGGAAAAAGAGGTTGCAGGACAAACTCGCGGAAACACAGAAGAAGCTTGACCTGTCGTGACATACAAGTTATCACGTAACCGACCTGTGCCATGTGGTCTTCAATGCTGTGATTTCATGAGCAGAATCAAGTGAATGAACGAGGATCAAGCTGTCAAGTCTTTGGATCAAGTCACAAGCTACAGCAAGGAACACACCTGTCAAAGACTTTAAACACTGAGAAAAACAATGTATTTCTAAGATTGTTTTGTTTAATGTTTGTGCAAGCCATATCCATAATGTTACCACATCTGTGCTCTCTTCTTGTTTGTCGAAGTCGAAATAAACTGAAATATTTTGATAACACTGTTGATTACTATTTCTCAGTCATGGCTTGCAGCTGGAAGGGTATCTGCTGCTAAAAACATGCTGGATAAGTTGGCATATAATTCCGCTGTGGCAACCCCAGGGACAAAGCTGAAAAGAAAATGGATGAATGTTGAGTACTATGAAAGTATTATAATCAATGTGTTAAAAAATTGAGATGTAAAGTTTAAGCAGAAGTAATCTGAATGGAACAATGTTTCTGCATTCACAGAACTGACAGAACATGATTCAATCACAAATGAAAAATCTTGGTAAAATATTAAATATTTGCATCTATGTATTTGACAGCATAATTGTCAAAATACAGTATTTAAACATTATGGCTCTCAGAAATAAAGGTAGAGCATTTTGATTATTAAAAAAACAATGGCACATAACGAAAAAATCCAAATTGGTACCTTAAATTAACTGTACCAGTAACAACATATGTGTGAAACAAACAACATTTATATCTTTGTTAATTTATTTGTAAGCGTTTTATAATACTGAGCGAGAATGAACATCAGATGTATTTTTTAATAATAAACCTTTGCTAAGATGAATA
>gi|148235121|ref|NM_001097584.1| Danio rerio suppressor of Ty 16 homolog (supt16h), mRNA
ATGGCGGTGAGTCTGGATAAAGACGCTTTTTACCGCCGCATCAAGCGACTCTACGGCAACTGGAAGAAAGGTGAAGATGAGTTCGGGAAGGTGGATGCCATCGTTGTGTCTGTTGGAGTGGATGAGGAGATCGTCTACGCCAAATCTACAGCCCTCCAGACGTGGCTGTTTGGTTATGAGCTCACCGACACTATAATGGTGTTTTGTGAGAGTAAGATCATATTTCTGGCCAGTAAGAAGAAGGTGGAGTTTCTGAAGCAGGTCGCCGTCACTAAAGGCAACGAGAACGCAAACGGTGTTCCTCCAATCACGCTGCTCGTCAGGGAAAAGAATGAGAGCAACAAAGTAAACTTTGACAAGATGATCGAGGCGATCCGTGGCAGTAAAGAGGGCAAGACGGTCGGGGTTTTCATCAAGGACAAGTTTCCAGGAGAGTATATGAAGAGCTGGAGCGACACCATCACAGCGGAGGGACTCCAGAAGGTGGACATCAGTACTGTGGTGGCGTACACCATGGCGGTGAAGGAGGACGGAGAGCTGGCACTGATGAAGAAAGCGGCCTCCATCACCACCGACGTCTTCTCCAAGTTCTTCAAGGAGAGGGTGATGGAGATCGTGGACGCAGACGAGAAAGTGAAGCACAGTCGACTGGCCGAGTCTGTGGAGAAGGCCATTGAAGACCGCAAGTTTCTGGGCGGTGTTGATCCGTCCACGGTGGAGATGTGTTACCCTCCCATCATCCAGAGCGGCGGGAACTACAGCCTCAAGTTCAGCGTCGTCAGCGATAAGAACCACATGCACTTCGGGGCCATCACCTGTGCCATGGGCATCCGCTACAAGTCCTACTGCTCCAATCTGGTGCGCACATTGATGGTGGACCCATCGCAGGAAATGCAGGATAACTACAACTTCCTGTTGCAGGTGGAGGAGGAGCTTCTCAAAGAGATGAAGCACGGAGTGAAGCTCAGTGAGGCTTACAACGCCGTCATGGAGTTTGTCAAGAAGGAGAAACCAGACCTGGTCAGCAAACTCACCAAAAACCTCGGGTTTGCCATGGGTATCGAGTTCAGAGAAGGATCTCTCGTAATCAACCAGAAAAATCAGTTCAAACTCAAAAGAGGGATGGTGTTCAGCATCAGTCTGGGATTCGCTGACATGATCAACAAAGAGGGAAAGAAAGAGGAGCAGAAGAAATACGCCCTGTTCATCGGAGACACCATACAGATCAATGAGGAGGATCAAGCCACAGTCCTCACCCCTGTCAAGAAGAAGATTAAAAACGTCGGCATTTTCCTTAAGAATGACGATGAAGACGAGGACGAGGAAGAGGGCGATAATGCCGAGGAGCTGCTGGGTAAAGGAGCTCGCAGCGCCGCCCTCCTGGCAGACAGAACCAGGAATGAGATGACTGCAGAGGAGAAGAGGCGGACTCATCAGAAAGAGCTGGCCAATCAGGTGAACGAGGAGGCCAAGCGGCGTCTGACGGAGCAGAAAGGAGGACAGCAGATACAGAAAGTCAGAAAGTCCAACGTGTCGTATAAGAACGTCTCGCAGATGCCCAAGGAGAAGGACATCAGAGATATGAAGATCTTCATCGATAAGAAGCATGAGACGGTCATCATGCCTGTGTTTGGCATCGCCACGCCGTTTCACATCGCCACCATTAAGAACATCAGTATGTCTGTGGAAGGAGACTACACGTATCTGAGGATAAACTTCTTCGTGCCAGGCAGCTCTCTGGGGCGACACGAGGGCAACATCTTCCCTAATCCCGAGGCCACATTTGTCAAAGAGATTACATACCGCGCATCGAACCTGAAGTCCCCGGGTGATCACTCTGTGCCCTCCACCAACCTGCAGAACGCTTTCCGCATCATCAAGGAAGTGCAGAAGCGCTATAAGACCCGCGAGGCTGAGGAGAAGGAGAAGGAGGGCATCGTGAAGCAGGACTCGCTCGTCATCAACCTGAACCGCAGCAACCCCAAACTCAAAGACCTGTACATCCGGCCCAACATCGCCCAGAAGAGGATGCAGGGCTCTCTGGAGGCACACACCAACGGTTTCCGGTTCACATCAGTACGAGGAGATAAAGTCGACATTTTGTACAACAATATCAAACACGCCATTTTCCAGCCCTGCGACGGGGAGATGATCATCGTGCTGCATTTCCACCTGAAGAACGCCATCATGTTCGGTAAGAAGCGCCACACGGACGTGCAGTTTTACACTGAGGTGGGCGAGATCACCACAGATCTGGGCAAACACCAGCACATGCACGACCGAGATGACCTGTACGCCGAGCAGATGGAGAGAGAGATGAGGCACAAGCTCAAGTCTGCCTTCAAGAACTTCATCGAGAAAGTGGAGTCGCTCACCAAGGAGGAGCTGGAGTTCGAGGTTCCCTTCAGAGATCTTGGGTTTCAGGGCGCCCCCTACAGGAGCACCTGCCTACTGCAGCCCACGTCCAGCTCGCTTTGCAACGTCACTGAATGGCCTCCGTTTGTGGTGACTCTGGACGAGGTGGAGCTGGTGCACTTCGAGAGAGTTCAGTTCCACCTCAAGAACTTCGATGTGGTCATCGTTTATAAAGACTACAACAAGAAAGTCACCATGATCAACGCCGTGCCCGTCAACTCTCTGGACCCCATCAAAGAGTGGCTCAACTCGTGTGATATTAAATACACTGAAGGCATTCAGTCTTTGAACTGGACCAAGATCATGAAGACCATAGTGGATGATCCGGAGGGCTTTTTCGAGCAGGGCGGCTGGTCTTTCCTCGACCCAGAGAGTGAGGGCAGCGGAGGGGAGGAAGACTCTGAATCTGAGATCGAGGATGAAACCTTTAACCCCTCAGCTGATGAGGAGGAGGAGGAAGAGGAGGACAGCGATGAGGATTATTCCTCAGAGACAGAGGACTCCGATTACAGCGCGTCTTTGGGCAGTGAAGAAGAGAGCGGCAAAGACTGGGACGAGCTGGAGGAGGAGGCCAGGAAAGCTGATCGTGAGAGTCAGTATGAGGAAGTAGAGGAGACCTCAAACAGGAAGAGGAAAGGCCGTTCGTCAGCTCCACCTCCTCGCAGCAAGAAGAAGAGGCGACATTAA
>gi|189514424|ref|XM_001919715.1| PREDICTED: Danio rerio interferon-induced protein 44-like (LOC100007561), mRNA
ATGGTCATTTGTACAACATTGAGTTGGGAATGCCATGATAGAATTGCTCAAACCATTACTGATCCATCCAAATGCAACCATGCTCATTTTGACAGACAAAAAGAAGCCCTGAGAAAGTGGCTGGAAAACCTCACTCCAAGCAATCCAGACGTAAAGGACATCAAGATACTGGTAGTTGGACCTGCAGGAGCGGGAAAATCCAGCTTCATTAACTCCATCAACAGTGCCTTTCAAGGACATATCTCCTCTAAAGCACTAGTTAACTCTGCTGGAGGATTCAGTCATAGTTTTACAGAAAAACTCAAAGGATTCACCATCAAAAATGGGAAAACATCTTTGCCCTTTGTCTTCTTCGACATCATGGGTTTAGAACCTGAAGAATTTCATGGATCAAAAACAGAAGACATCATCAAAGCTGTGTTTGGCCATGTGAAAGATGGCTATAAATTCAACAAAGAGCAGTCAATCGATTATAAGGATCAACATTACACCAGTGACCCCAGCCTCTCCGACCAGTGTTTCTGTGTGGTTTACGTTCTAGATGGAAATACAGTCCAGTTCACAGATGATCGACTGATTAAAAAGTTGGAGATCATCCGCAAGAAAATCAGTGATAAGGGCATTGCTCAAGTGATTGTCATGACCAAAGTGGATGAAGCATGTCCACTGGTCAAAAATGATCTAAGGAAGGTCTACACGAGCAAGAAGATTAAAAAGAAGATGGAGCTGTGCAGTGGCCACACTGGTGTGCCAATGACAAACATCTTCCCAGTGAAGAATTACCATGATGAGATCGACATAAAAGATGATGTTGATGTTCTGATACTGAAGGCTCTTGAACAGATTTTTCACAATGCCAATGACAGATTGAAGGATAATGAAACCTACTGA
>gi|50345049|ref|NM_001002196.1| Danio rerio GDP-mannose pyrophosphorylase Aa (gmppaa), mRNA
GGATGAAAGAAAATACATGCATCAAAACGATTCACTGAAGGATCTCAGACACTTATTTCAGCTTGTTTCTCCAAACTCAGCAGCATTTTACAGCCTGTTGGTTTTGCCTTATACATATCTATAAGAAGTAAGCAAGCATGCTGAAGGCTGTCATTCTTATCGGAGGCCCCCAAAAAGGGACCCGCTTTCGGCCACTGTCTTTTGAAGTGCCCAAACCTCTGTTTCCAGTGGCCGGAGTGCCAATGCTGCAGCATCACATTGAGGCCTGCTCTAAGCTTCCAAATATGAAGGAGATCTTACTCATTGGGTTTTATCAGCCCAATGAAGAACTAAACAGATTTTTGTCATGTGCCCAACAAGATTTTAAAATATCAATAAGATATCTTCAGGAATATGCTGCTCTGGGAACTGGAGGAGGAATCTACCATTTCAGAGATCAGATCTTGTCTGGAGGTCCAGATGCATTTTTTGTCATGAATGCTGACGTGTGCTCAGAGTTTCCTCTACCAGAGATGCTGGACTTCCAGAAGGAGCATGGAGACACCTACAGCTTTGTCATCCTCGGCACCACTGCCAACAGAAAACAGTCCCTGAATTACGGCTGTATTGTTGAGAATGAGCAAACTGATGAGGTCTTGCATTATGTAGAGAAGCCTGGCACATTTGTGAGCGACATCATCAACTGTGGAATATACCTGTTTACTCCGGAGATTTTCCAGCACATTGGATCAGTTTTCCAGAAGAACCAGCAGGAAATGTTGTTAGAGGAGCAGTCTAACGGCTGGCATCGAGCAGAGGTGATCCGTCTGGAGCAGGACATCTTCACTGCTCTGGCAGGGCAGGGCAAGCTTTACGTGTACAAAACAGACCGATTCTGGAGCCAGATCAAATCTGCTGGATCTGCGATTTATGCAAGCCGTTTGTATCTGAATCAATATCACAAGACACATCCAGAGAGGTTAGCTACTAATACAGAGGGAGGAGCAAAGACCAGAGGAAATGTTTACATACATCCCACTGCCAACATTGATCCTACTGCTGTGTTAGGTCCGAATGTGTCAATAGGAACAGGCGTAACGATCGGTGCAGGAGTTCGTGTGAGGGAGTCTATCATCCTTCATGGTGCTACCTTACAAGATCACAGCTGCGTGCTGAACAGCATTGTGGGTTGGGAAAGCACCATTGGCAAATGGGCCAGAGTGGAGGGAACTCCCAGTGACCCCAATCCTAATGACCCATATGCCAAAATTGACAGCGAGACGCTCTTCAGAGATGGAAAGCTAACTCCTTCCATTACAATTCTAGGCTGTAATGTAAACATCCCGTCTGAGGTCATCATACTCAACTCTATCGTCCTGCCGCACAAAGATCTCAACAGAAGCTTTAAGAACCAGATCATACTGTAGTTCCACTATTGTGAGTAGTTTGGGCATTTGGATATAAACAAAAAAAAAAATAAATAAATGTTATGGTTTAGATGTTAAAATGTTTGGTGATGTGTAGAGTGCAGATGGATTTACCAGATGTGTTATGATGCCAAAGCTGGATAAAAAGAAACATAAGAAAAGTGTTTTTGAAATGACTTGAAATGTTTTATTTGCTGTTGGCTCGGGGCAATGAAATGTCAAAATGAAATGCTATTTGTGAACTCTGTTACCATTTTTTTCTGCAATTAATATATGTAGCACAAAAAAGGGAAGACAAATGGTAAAATCTTGTAATTGCAGACCAGCCGTGTTGGTAATTGTTTTGAATAATTGATGTTTCTGTGACTGCTCCCTGTATGAAAGCTGAGCAGAGTGCAAGATTTAGACATCGGCAATAAATTATATTTTGATTAAGTCAAAAAAAAAAAAAAAAAAAAA
>gi|52218983|ref|NM_001004569.1| Danio rerio abhydrolase domain containing 3 (abhd3), mRNA
GGGATTTTCTCTGGGTAGCACATTGAGTTGCTCCGCAGAGCGCCACCCATCTCCCCGTGTCTGAACTCCTGTCTCCGTTCACCTTTGCATTTGGACGCGCATCCTTACATCCAGCGGCAGCCCGAGCGTCTCATTATCCGGAACCGTGGGTTTTAAAGGGCAATGATCTCACTGGAGCTTAATTTCAATTTATTTACGAGTGACCTTTCACTTTACCTCAAAAACCAAGTTAAAGTCGGACTATTCGGGTCTGGGGTTGGACTATCGGTAGTTCTCGGGTTCAGCGCCGCTTATGCCTGCTACTACCTGATATCTGTGGCCAAGAAACCTCTACTGATAGCTGGAGGAAATAAGTTTCATCAGTTCCTGAGGGACCAATGCCCCGTGGTTTCAGAGACATACTACCCCACTTTCTGGTGCTGGGAGAGCAGAGTTCAAACGCTGCTCAGACCCTTTGTGACTGCGAAACCCTGGGTCAACTACAGAAATGAGCTCATTAGAGCACCAGATGGAGGCCAGATCTCTCTGGATTGGTTTGACAATGATGACAGTGTGTCCCACCCGGACCAGTCCACGCGACCCACTGTGCTGCTGCTCCCAGGACTCACAGGCACCAGCCGCGAATCCTACATTCTGCATATGGTACAGCAGAGCCGGGATCTAGGATACAGATGCGTGGTGTTCAATAACAGAGGCGTATCGGGTGAAAAGTTATTGACTCCAAGGACTTATTGTGCAGCCAACACAGAGGATCTGGAAGTAGTCATTGAGCATGTCCAGCGAACCATTAACAAAGCTCCACTCATGGCGGCTGGGGTTTCTATGGGCGGGATGATGTTGGCGAACTACCTGGGTCGTAAAGGCTCTGAAGTGCGCTTGAAGGGTGTGGTGGTTTTTTCGGCAGGCTGGGATGTGTTTGAATGCACAGCATCATTGGAGAAACCCCTGGACCGATTTCTCTTCAACTCTTACCTCACCAGCTGCCTGCAGGCGTCCGTGGACCGTCACAGAACCATTCTTGAAAAGAAATACGACATAGACCATGTGATGAAGGCTAAAACTATACGAGAGTTTGATGAACGTTTCACGTCCATCATGTTTGGTTATCCATCCAATGATGACTACTATAGAGACGCTAGCCCGATTCACAAGGTCAAGTCTGTGCAGGTGCCAATGCTGTGCCTCAACGCAGCTGATGATGTCTTTTCCCCCAATCACGCTATTCCAGTGGAGGCCGTGAAGCAGAACCCCAGTGTGGCCCTCCTCATCACCTGTCATGGTGGCCATATTGGCTTCCTGGAGGGTCTGTGGCCTCGGCAGAGCACCTACATGGACCGCGTTTTTCGTCAGTTCACCAAGGCTGTGTTTGAGAATGGCAATGGTCTGAATGATCTCTACTGACCCTCTCTTTCCATTCCCTCAACAGAACAGCTGTGAGCAAAAAAAAAAAAAAAAA
>gi|326680641|ref|XM_002667016.2| PREDICTED: Danio rerio hypothetical protein LOC100330927 (LOC100330927), mRNA
ATGGCAAACGACCCTGGACTGGATGCAGAGACACGAAAGGAATACGAAACAGGACTGGATGACGAGACAAGAATGGTTAAGGACAACGGACTGGAAAATGGACAACGAGCTGGACAACGGAAAAGCCAAGATGCACGGGGAAACAACACTGTTTTTTTGGGACCAACACAAGGAGAAAAAAACACTGGACTGGCAGGAGAAAGACAAAAAGGAAACGGCACCACATCACTAGAGGAAAGACGAATTGAAAACAACAACGGACAAGTGAGAGAAACAAACACGCCAAACAAAGAGCAATGGGGAAAACAACAACAAGAGAGACAACAGGAGAGGAGGAGTGAGAAAAAGTACAAGAAAGAAGCAACAGTGATCCTGAATGTGGATAAAATGAAAGAGGTGAGAGTTTTGGACATTATTAATGCAATAACAGAAAAATGTGGACATGGCAAAATACTGGCAATAAGACCAAGACAAGAAAAAGAATATGAAATAACTTTCGAGACAGAGGAAACATGTGATAAACTACTGGATGGACTAAAAATTAAAGGAGAAAACTGTGAAGTTAAAAGTTTACAAAATAGAGATTATGTGGTTTCCTTCATGCATTTGCCCGCTTACCTGGAAGATCAAATAATTTTAGACAAATTAGAGGGCTGGGGAGTTTTCCCAATATCAGATTTTAAAAGAAGGCTTTATCCGGGTACAGAGATTGAGGATGGCACACGCTTTATTAAAGCAAGGTTTCCAAAGGAAGTTATCTCTCTCCCATACAGTACGAAGCTGGAAACAGCAGAAGGGATGCAGTATTTTAGGGTATTGCACAGCAACCAGGTGAAGACCTGTAGGCTGTGCATGAGCCCAGACCATATGGTCAAAGACTGCCCCGATTTTAAATGTTACAAGTGTGAGGAGAGAGGACATTTTGCCAAGAACTGCGACACCGTAAAGTGCCCGGATTGCCTAAAATATATTAATAAGTGTGAATGCTGGATGGAGGAAGAGGAGGAGGAGGAGGTTGAGAACCAGGATATGCAGACCTTTGCGACGGGGCTAGAGAAGAACAAGTTGAGACAGTCTGGCTGTGTGATGAAAGATAATGTGTGGAAGTGTGCTGAGGGGCCTGAGAGACCACTGCACAGTCTGAGGCCTGGCGATTTCGTGGTGATCAGGGACCTGAGGAGAAAGAGCTGGAGAGCGAAACGCTGGCTGGGTCCATTTCAAATTTGTATCATGGTCAGTGGGCAGACTGATTACAGCTACAACATCCCATCAGATGGTAAAGATGGCCGTGAATGA
>gi|50539861|ref|NM_001002397.1| Danio rerio guanine nucleotide binding protein (G protein), gamma 7 (gng7), mRNA
AACAATCTGCGCGAACCTGGCCCTTTAAATTACCTCCACAATCACTGTAGACGAGACAAGTGAAGTTACCTGGAGTTTCCTGAGCCAGCTCTAATCTACAGCATCTCCATCATCCAGAATTTTCTTCTTTTACTTGGCTCGATAACCGATGGCAGAGAATGTCCACGACTAATAACATAGCCCAGGCCAGGAAGTTGGTGGAGCAGCTGAGGATCGAGGCAGGCATCGAGCGTATTAAGGTGTCGAAGGCTGCTGCAGACCTCATGAGTTACTGTGAGCAGCACGCCCGCAGTGACCCTCTGCTGGTCGGGGTTCCCACCTCAGAGAACCCGTTCAAAGACAAGAAGCCTTGCATCATTCTATAGCTACTCTGTCTAGCCCAGCTATCTCAGTCCCACTTTAACCGATGCCCATCCCCAATGGGCGATTCAATCCAACACTTCTTTTTACCTGGGATCCACAGTATTCTCCAGAAAATAAGCGCCACACTCTCTTGGTAAAAAAAAAAAAAAA
>gi|187608298|ref|NM_001126397.1| Danio rerio novel protein similar to human chondroitin sulfate GalNAcT-2 (GALNACT-2) (LOC560826), mRNA
ATGCCCAGACGGGGGCTTCCTCTGCAGGGGCGGGCACGCTGGCTTCTCCTGGGTGTTTTCCTGTTGGTGATACTGCTTCTCTTTGCTTATCTGCTGGAGTGCACACCGCCTGCAGACGTGAGCCAGGTGCTCCCAGGTCTGGCAGGAGATCCGTATGGAAAAGAGTATTACCAAGCCCTCTTACAGGAGCAGGAAGAGCGCCATCTCAGCCGAGCGGCCAGCCTGAAGAGGCAGATCGCACAGCTCAAACAAGAGCTCCAGGAGATGAGCGAGAAGCTGCGGGTGCTTCAAGAGAAGAAGGAGGGTCCCGGGCCGCAGAGTCTGAACGATGGCAGGGATCAAGAGCCAGGTGATCTCCTGGAGTATCTGCATTCACAGATCGACAAGGCCGAGGTGAACACTGGAGCCAGGCTGCCCAGTGAATATGCGCTGGTTCCCTTTGAGAGCTTCACCACCACTAAAGTGTACCAGCTGGAGATGGGTTTGACTCGCCATCCTGAGGAGAAACCTGTGAGGAAGGACCGGAGGGATGAGCTGGTGGAGGTGATCGAAGCTGGTTTGGATATTATTAATAACCCTGAGGAAGACGATGGACAGGAGGACAACATTCCTATGCAGAGGCAGACCTTCACTGAAAGCCAATTTTTTGAAGGGCTCTACAGGACGGAGAGGGACAAAGGCACACTGTATGAGCTCTACTTTGCTAAAGAGAATTCTCATGAGTATCGTCACGTCACCCTCTTCCGGCCGTTCGGGCCCCTCATGAAAGTGAGGAGCACGTCTGTGGACACCGCCAGTGCCATCATTAACATCATAGTACCGCTGTCGGGACGCACTGAAGCCTTTGTTCAGTTCTTGCATAACTTCAGGGAGGTTTGTATCCAGCAGGACAAGCGGGTCCATCTCACAGTGGTGTATTTTGGGCAGGCAGGCTTGCAGGATGTGAAGGAGTCTTTGAAGAAAATGGCCAGTGAAGAGAGCTTCAGTAACTACACTCTGATCCCTGTGGATGAGGAGTTTTCTCGAGGTCGTGGTCTGGATATTGGAGCTCATGCGTGGGAGAAAGGAGGAGATGTGTTGATGTTCTTCTGTGACGTTGACATCTACTTCACACTGGAGTTTCTCAGCACCTGTCGACTCAATACAGCTCCAGGAAAGAGGGTTTTCTATCCGGTGGTTTTCAGTTTGTATAATCCAGCTATAGTTTATGGAAATCTGGAGTTTCCGCCACCCATTGAGAGTCAGCTGATTCATAAAAAAGATGCTGGGTTCTGGAGGGACTTTGGATTTGGCATGACTTGTCAGTATCGCTCTGATTTCCTCAATATTGGAGGATTTGACCTGGAAGTGAAAGGTTGGGGTGTTGAAGATGTGCACTTGTACAGGAAGTACCTGCGGAGCGATCCGATCGTGATCCGCACCCCCGTCTCAGGCCTCTTCCACTTGTGGCACGAGAAGCTGTGTGCTGATGAACTGACCCCAGAGCAGTATCGCATGTGCATCCAGTCCAAGGCCATGAACGAGGCGTCTCACTCTCACCTTGGCATGCTGGTCTTCAGAGAAGAGATCGAGACGCACCTGCGCAAACAGGCCTACAAAACCCAGAGCAGACCCGCAGAATGAAGCACATACACAAGCAACAGCACAGCAACAGAGAACAGTTGACTTCTTATCATTTCAAAACAATCCATCAATTACAGAATGTTAAAGGGTTAGTTCACCCAACGATTTATATTGTGTTATTAATGACTCATTCCAGTCCCCGTGAGGCCTTCGTTCATCTTCAGAACACAAATGATGATATTTTAGATGAAATCCTGGAGCTCTCTGACCTTCCATAGACATCAGCAGTTCTGAGATGTTCATGGTCCAAAAGAAGAACTAAAAACACTCCATGTGACTTCAGGGGTTCAACTTACAACATACAAAGCTCCATACCTTTGTGTGTCAAAACATCTTGTTCTTAGAGCTTTTTTGGGCAAATTTCATCTTAATTATGTTCATTTTTTGTAAACGAAGATGAAAGAAGGTCTCGGGGGAATGGAATGACATGATGATGATGATGATGAGTGATTAATACAGAATTCTATATGTTTGGGTGAACTAACCCTTTAAGTATGGTGGAAGGATGGTACCAATCGGTATTAATGAACTGTTTACATCATTTACACTTGATCTAGGTTTTATCAAAGGCTTTTTGGATTTATATGTGAATAACGGTCAGTTCTTTTTTGGAAGTGAGTGATTGAAGAGAAATAATGTGGGCCACATTCATGAAAACTGTTTGATTTGTGCAGCTACAAGCTATCTTACTGAATAGCTTATAAAATGTTTTCTACAAATGATTTTGCACAGAAGTTGGTCTGCTCATTAAGATGTGCCAAGTGTGACGCATGTCTTAGTTGTTTTTTTATGTTGAAATGACCTGATGGAGCTATATGTTGTGTTTTTATATTACTACTGTCGAAAGTGTTTGCGTCGACGCAGAAAGGGAGAAGTTTTGCATACATAGATGAAAGGGACAATCATTCACAAACTGCTCAAGCTGGATTTATGTTGGAACAGTATTCAGACTTTTCACAAAATCTTCCTCAGTTTATTTGCTGATTGAATAAGCATGGAGCTGATGTGCAGTTTGATGCATGTGTCAGGCTTTTACTTTACACCGTGTGTGAGGACACTGCTCAGTGCCATACAGTTAAAGGGTTAGCTCACACCAGAAATGAGAATTCTGTCAACTTGCTGACCCTCATTAAGATCTAAATTTATCTTCAGAACACAGATGAAAATACATTTGAATCGAATCTAAGATATTTTTTGTCAGTTTTGAAAGCCTGATGCTTTGTAATGAGCCAATTCTACTAATCTAAATCTGCTGAAAAAGATTCAATGGAAAGTTTTGGCTTTTATTCAAGTTAACAATCGGCAAACTTAACCAAACTCAATCAGTCACTTGAGCAAGGACAAACCTTGTTGATTCTTGCAGAAGTTCACACGTGAAGAAAGAACCTCATT
>gi|41055250|ref|NM_201093.1| Danio rerio troponin I, skeletal, fast 2a.2 (tnni2a.2), mRNA
GAATGCAATATATATCTTCTTAGCACGTCTGTTGCCTGTGTCTCGGTTTTACATTCACCCGTCCCTCGAAGACCATTCTTCGATTCCTGTAGAAAGGAGGCGTAAAGAAAACTCTACACAATGTCTGAGAAGCGACTGTCGAGCAGTAAGAAACACAGCCTGAAGAGCATGATGCTCCAGGTTGCAAAAGATTTACTGGAAGCTGAGGCTGTTGAGAAGAAGGAGGAGAGGAAGAAATACATGGAAGAACATTGTCCTGCATTTTCATGCCCAAGCTCCAAACAGGAACTAGAGGAGTTCTGCAGAAAATTACATGAAAAAATTGAAGTGATTGATGAGGAAAGATATGTTCTCGAGCACAAAGCCACTATGGTTGTCAATGAGGTCAAAGACTTAAACATCAAGATCGTCGACCTAAAGGGCAAGTTCAAGAAGCCTCCTTTGAAGAAAGTGCGCATGTCTGCTGACGCTATGCTTCAGGCTCTGCTGGGCTCCAAACACAAGGTCTCCATGGATCTGAGGGCCAACCTCAAACAAGTCAAGAAGGAGGTCAAAGAGGAGAATAAAGATTTGCGTGATGTTGGTGACTGGCGAAAGAATATTGAGGATAAAACTGGCATGGGCGGCAGGAAGAAGATGTTTGAATCTGAAGCTTAAATCATAAGGAAACATTTCACCCAGTAGTGATATTTCTGTCATCATTTACTCACTTGTTCCAAACCTGTATGATTTTGTTTCTTTATTAAACACTAAAGACAACCTACTTCCATAAAAAGAACAACCTACTTCCATAGAATAAAAATAATACTATGAAGATCCTTGGTTACTAAATACTTTTTGTTCTTGCTCTTTTGTGTGTGTAGTTGGAAGTGAAGTTTACTTGTAAACTAATTTCAAGAAGATCATGATTGACCACAGCTGGTCCCGCGTTAGCCATTATATGATTTACCAATCAGACAAACCCAAACGCACATAAATAACCAGATTTTCTTACCTTGGTCATGTTTACCTTGAAGAATCCCACTCCACCCCTACTCCTCACCCTCTTTCCTAGAGTAATCCAGAACAGGGTGGCACGGCAGCTCAGTGGTTAGCACTGTCACCTAACAGCATGAAGATTGCTGGTTCGAGTCCCAGCTGGGCCAGTTGGTGTTTCTGTGAGAAGTTTACATGTTCTGCCCGTACTCGCGTGGGCTTCCTTCGGGTTCTTCGTTTTCCTCCCACGGTCCAAAGACATGCAGTATAAGTGAATTGAATAAACCAGATTGGCACAGTATATGAGTGTTTTAGTACTGGGCATTCAACGCATAACAATATGCTGGTACAGTTGGTGGTTCATTTCACTATGGTAATCCCTAATAATCAAGAAATAGGTAGAATGAACAAATTCGAGGGAGCTCTCGAGAACTATCTGAGCTCAGACTCCCCTCTCTCATGATGAAATGGGAAGGAGCCCCAGGCTTGAGGATCTTCTGAGTTCAGGGCTCTCTCCCAGGACAGCATGCCAAACACGCTTTATTTTCAATCACCATCTAAGAGTGTACTTTGCTGGTAAAGGTGAAACAAAAACATACAGATTTTGAACAACTTGAGATTGAGGGCCTACTCACACTATGCTATCCGTACCGTGCCCAGGCCCATTTCCCGGATCGTTTGAGAAGTGTGAGTACGCTGAATCAGGCTCATGCACGATTCACTTGGCTGGTCCTGGCCTAGTTGGAAGAGTTGTGCCAGAGTGCAGTTCACTTGGGCTTTGGCGCGGGACGCTTGTGTATGAGTGCAAAATGTGCCAAAGTCCGAAACTAAAAGCGAGACGTGACTTTTAAAAGACTGTTTCATATGGATCTATTAATCATTCTTGCTGTTCATTGAACGCAAACTGCTGTAGTTTATTAAATACGCAAACCCCTTACTGCACGACAGCTGCGCGCCTTCAGCAAACCTCCTAATTCATGCAGCACGAGGACTTTATAATTGTTTATGAGCGTCAAAAGTGGCTGATCTGTTCAACGAAATATCTGACTGCGAGTCACCGCATCCCTAAGGACTAAAGCGATATAACTAGAGAAATCTCCACTGTGCTGAGCGAGAGTGCTTACTGAACAGCGCAGCATCGATGACGTAAGCGTGCCCTGGCCCGATAGTAATGTGAGTGCAGGCCGTCGGGGGAGACGGGAGGGGGGACAAGCGTGCTTTGACCCAGTTCAAGGCAACTGTACATAGTGTGGGTACACCCCAAATAAATTATGACAGAGTTTTCACTTTGATCGTTCTGCAGAAAATGGACAGTTTAATTTACAATCAGTAAAAACTGAAAGGTTCAGAATGAAAGGTTCAGTTTGTAATTCTCAATAGATTGACTGTTTGTCAAAAGTGCCTTTTCTAAATAAACAACTGTAAGCTGCAAAAAAAAAAAAAAAAAAAAAAAAAAAAAAAA
>gi|292628147|ref|XM_688297.4| PREDICTED: Danio rerio dual-specificity tyrosine-(Y)-phosphorylation regulated kinase 4 (dyrk4), mRNA
CGCGTTCTTTCTTTCTCACTCCTTATGCCTTATGACTTGGATGTGTTGAAAATCCACGTGTCAAAAAGCGACATGTTTCCTGAAATTAATAACAAGTCAGCCAGACCCGAGGCTTTCCCTCACCCACACAGGGCTCAGGCCGACAACACTAAAATAGGACCCAACTGCACCTACACACAGAAGTGTGGGACAGGCGTTGGTACTTTGCCTCAACTAGAGGCTCCTGTCAAGCAAGTTTTGGTGACCAATGGCAAACTTCTGCATTCGAATGGAACCTTACCAAGCATTGTCAAACAGTTGGTGCAAAGCACTCAGGGGAATCAGGAGGAGAGACCAAGGCCGCAGTTTCCCAATCGCTTTGGTTCGTCGGTGGAAAACTTGTCTGAATCCTTAACCAGGAGCATTATTAATAAGTTTGAGAAGATCAGAACATATGAAGGACAGAGGCTGCCAATGTCTCCAACAACGGCACTGAAACACTTCCAGAACCAGTTAACAGAATATGAGCGGGAAGAGATCATGGATTACTCTGAGATCTGGTATCTGGGTTTGGACACAAAGAAGATTGAAGGCTCCCAGGGATCCCCACAGAATGCAGGCTATGATGATGAACATGGCAGCTACTTAAAGGTCCTGCATGACCATATAGGCTATCGCTATGAAGTGCTGGAGGTGATTGGGAAAGGATCGTTTGGCCAAGTCCTGAAGTGTTTGGATCACAAGACAAATGAGACGGTGGCCATCAAAATCATTCGAAATAAGAAGAGGTTTCATCATCAGGCTCTGGTCGAGCTGAAGATCCTGGATGCTGTGCGGAGAAGGGACAGAGATAACTGCCACAATGTTATTCACATGAAGGAGTATTTCTACTTCCGCAACCACCTGTGCATCTCCTTCGAGCTGCTCGGGGCAAACCTGTATGAGCTGATCAAGAAGAACAACTTCCAGGGCTTCAGTCTGGGTCTGATTCGCCGCTTCGCTCATTCACTGCTCAAGTGCCTCCAGATGCTGCACAAAGAGAAGATCATCCACTGTGACCTTAAACCGGAGAACATACTGCTTTCTCAAAGGGGACAAGGAAACATCAAGGTGGTCGACTTTGGATCGAGCTGTTATGAGCAACAGAGAGTGTACACTTACATCCAGAGCCGCTTCTACCGCTCACCAGAGGTGATTCTGGGTCATCCTTACAGCATGGCTATAGACATGTGGAGTCTGGGTTGTATTTTAGCTGAGCTTTACACCGGTTATCCACTCTTTCCAGGGGAGAGTGAAGTGGAGCAGATCGCCTGTATCATGGAGATCATGGGACTTCCTCCAAATGACTTTGTCCAGACTGCATCGAGACGGAGGTTATTTTTTGACTCGAAAGGAAATCCAAGAAATATCACCAACAGCAAAGGAAAGAAACGTCGACCCAGCTCTAAAGATTTGGCCAGTGTGCTGAAGACCAACGATCCTCTCTTTCTTGACTTCATTCAACGTTGCCTTGTGTGGGATCCCACAAAGCGCATGACGCCCGATGAAGCGATGCAGCATGAGTGGATCACAGAGGGACGTCTCAACAGACTCCATCCAAAACCTCGCCCTCTACGGAAAGAAAGTGATAACAATTATGAATTTACCTACCGCAAAGCCACAGGAAACAGGACAGCTGATAAATCAGGATCTGACGAGAAGCTAAAGAGGGTCAGTGACGCCTCAAGCAAAGGAGGAAAGACGGTCTCAGAAGAGCGCCTGCGTCCCATAGGAGCCTCAGCTGAGGAAGAAAACAGTGAGAATTCAAGCAAAAGCCTGAGCAAAGACAGCAAGACGGACTCGAGTGGCGAGCGATCCGTTCAGATCATCATCAAACCTCAGACGGGCTCCAGCTCTGATTCCTCGTCCTCTGAAGGCCCAGAGCCTCAGTTTCTGCCCCCCATTGTATAA
>gi|326667246|ref|XM_003198489.1| PREDICTED: Danio rerio zinc finger protein 850-like (LOC100536809), mRNA
ATGAAGAAACCATTCACATGCACTCAGTGTGGGAAGACTTTCAGCCGCTCATCATCCCTTAATCACCACATGAGGATCCACACTGGAGAGAAACCATTCACATGCACTCAGTGTGGGAAGAGTTTCAGCCAATCATCATCCCTTAATCACCACATGAGAATTCACACTGGAGAGAGGCCTTTCAGTTGTAAACAGTGTGGAAAGAGTTTCACTCAAAAGGCAAACCTTGATGTTCGCATGAGAGTTCACACGAAGGAGAGGCCTTACACCTGCGAACAGTGTGGAAAGAGTTTTACTTATAAACAAGGCTTTACAACCCACAAGAGAATTCACACTGGAGAGAGGCCGTACACATGCCAACAGTGTGAAAAAAGCTTCTATCATCCAGGAAACTTTGCGGTGCACATGAGAATTCACACTGGAGAGAGGCCGTATACATGCCAACAGTGTGGAAAAAGCTTCTACCAATCAGGAAACTTTGCAGCGCACATGAGAATTCACACTGGGGAGAGGCCGTACTCTTGCATCCAGTGTGGAAAGAGTTTTAAGCAAAATTGCACCCTTGAAGTCCACATGAGAACACACACTGGAGACAGAAGTTTTATTTGCTCATACTGTGGAAAACGTTTTTCTCAAAAACATGACCTTAACATCCACATGAGGATTCACACTGGAAAAAAAACTCACACATGCACACAGTGTGGGAAAAGGTTTACTCAAAAAACAAGTCTTGACAACCACATGAGTATTCATACTGGAGAGAAACCTTACAGATGCACAGAGTGTGGGAAAACTTTCCCACATAAAAGCTCACTCAAACACCACATGAGAACTCACACTGGAGAGAAGCCGTTTGCATGTACTCAGTGTGGAAAGAATTTTGGAAGAAAAGGCGATCTTAAGATTCACATGAGGATCCACACTGGAGAGAAACCATTCACATGCACTCAGTGTGGGAAAAGTTTTAGCCAATCATCATCCCTTAATTACCACATGATGATCCACGCTGGAGAGAAACCATTCACATGCTCCCAGTGTGTGAAGAGTTTCAGTTGCTCATCTCACCTTAATAAACACACGATGATCCACACTGGAGAGAAACCATTCTCATGCACTCAGTGTGGGAAGAGTTTCAGACACTCATTATTTCTTAAACAACACATGATGATCCACACTGGAGAGAAACCATTCACATGCACTCAGTGTGGGAAGAGTTTCAGCCAATCATCATCCCTTAATCACCACATGATGATCCACACTGGAGAGAAACCATTCACATGCACTCAGTGTGGGAAGAGTTTCAGCCAATCATCATCCCTTAATCACCACATGAGGATCCACACTGGAGAGAAACCATTCACATGCACTCAGTGTGGGAAGAGTTTCAGCCAATCATCATCCCTTAATCACCACATGAGGATCCACACTGGAGAGAAACCATTCACATGCACTCAGTGTGGGAAGAGTTTCATACAATCATCACAACTTAACCGACACATGAGGATCCACACTGGAGAGAAACCATTCACATGCACTCACTGTGGGAAGAGTTTCAGCAAATCATCATCCCTTAATGAACACATGACTATCCACTCTGGAGAGAAACCATTCACATGCACTCAGTGTAGGAAGAGTTTCAGTTGCTCATCTCACCTTAATCACCACATGAGGATCCACACTGGAGAGAAACTATTCTCATGCACTCAGTGTGGGAAGAGTTTCAGACGCTCATCATCTCTTAAAGAACACATGAGGATCCACACTGGAGAGAAACCATTCACATGCATTCAGTGTGGAAATCGCTTCAGCCGATCATCAACCCTTAATCAACACATGATGATCCACACTGGAGAGAAACCATTCACTTGCACTCAGTGTGGGAAGAGTTTCAGCCAATCATCATCCCTTAATCAACACATGAGGATCCACACTGGAGAGAAATCATTTACATGCACTCAGTGTGGGAAGAGTTTCATACAATCATCACAACTTAACCGACACATGAGGATCCACACTGGAGAGAAACCATTTACTTGCACTCAGTGCGGGAAGAGTTTTAACTGCTCATCACACCTTAATCAACACATCAGGATCCACACTGGAGAGAAACCATTCAGATGCACTCAGTGTGGGAAGAGTTTTAACTGCTCATCACACCTTAATGAACACATGATGATCCACACTGGAGAGAGACCATTTACTTGCACTCAGTGTGGGAAGAGTTTTAGCAAATCATCGTCGCTTTATAGACACATGAAGATCCACACTGGAGAAAAACCATTCACTTGCACTGAGTGTAGGAAGAGTTTCAGCCAATCATCATCCCTTAATCAACACATGAGGATCCACACTGGAGAGAAACCATTCACATGCACTGAGTGTGGGAACAGTTTCAGTAAATCATCATCGCTTTATACACACATGAAGATCCACACCGGAGAAAAACCATTCACTTGCACTGAGTGTGGGAAGAGTTTCATCCAATCATCATGCCTTAATGTACACATGAGGATCCACACTGGAGAGAAACCTTTCACATGCACTCAGTGTGGGAAGAGTTTCATCCACTCATCACACCTTAATCAACACCTTATGATTCACACTAGAGAGAAACCATTCAAATGCACTCAGTGTGGGAAGAGTTTGAGCCAATCATACCTTAAAAAACACATGAAGATTCACACTGGTGTGAGAGAGCATATGTGCTTGGAGTGTGAGAAGACTTTTATTACAGCTGCAGAATTGAAACGGCACCAGAGGATTCACACTGGAGAAAAACCGTACAAGTGTTCACACTGCAAATCCAGAGAGAGAGGAGAGAATATGGAGTAG
>gi|116235415|ref|NM_001077247.1| Danio rerio si:dkey-180p18.9 (si:dkey-180p18.9), mRNA
GCAAGAGTAATCGATCTACTTGCACCTGCGTAAACTCCTTCCCCTCAGCTTTTGCACAGAGCCTGGAAGTGTTGTGTTAAAATCATCCGTGTTAAATCTGTCTTTCACAATGTCAAAGTCTGTGAAGCTCAATACCGGGGCTGATATGCCCATCCTCGGACTGGGCACGTGGAAGTCTCCTCCAGGTAAAGTGGCAGAAGCTGTGAAGGCAGCCATCGCTGCAGGTTACAGACACATCGATGGCGCCGCAGTTTACAACAACGAGACTGAGGTCGGAGAGGGAATAAAAGCCATGATAAAAGATGGTGTGGTAAAAAGAGAAGAACTCTTTGTGGTCAGCAAGCTCTGGTGCACCTTCCATGAAAAGGCCTTGGTGAAAGGAGCTTGTCAGAAGACTTTAAGCGACCTGAATCTGGACTACCTGGATCTTTACCTGATTCACTGGCCAATGGGATTTAAGTCTGGATCAGAGCAGTTCCCACTGGACAGTGAAGGTTTGACCATCGGTGATGACAGTAGTTTCTTAGACACCTGGGAGGGCATGGAGGAGTTAGTAGATGCTGGATTGGTTAAGGCCATTGGCATCTCCAACTTTAATCGAGAACAAATAGAAGCCATCCTAAACAAACCAGGGCTCAAGTACAAACCTGCCAACAATCAGGTGGAGTGTCATCCATATCTGACTCAGGATAAGCTGATCAGCTACTGTCAATCCAAAGGCATTACAGTCACTGCATACAGTCCTCTGGGTTCTCCAGACAGACCCTGGGCTAAACCTGAAGACCCCTCACTGCTTGATGACCCAAACATCAAGGCCATTGCAGAGAAGCACAAGAAGACAACCGCCCAGGTGCTCATCCGCTTTCAAATTCAGCGGAACGTGATCGTCATCCCCAAGTCAATCACACCTCAGCGCATTCAAGAGAACTTCCAGGTCTTTGATTTTGAACTGAGCGAGGAGGACATGAAGACCATTTTGAGCTTTAACAGGAACTTTAGGGCTTGTCCAATGCATTGGGGTGTGAAGCACAGAGACTACCCATTTAATGCAGAGTATTAAAAGAAGACCTCTCAAAACATGTTCGTTGATGGACAAACAAAGTTCATAAAAATGTTCCCATTGGTTTTTATAAAATGTTCTTTTGTTTTATTTTATGAAACCTACAGTATAGTTACTGTCAAACTTTCTGTTACCTAGAAGCGTCTTTAAAGTTCATCCCTGAAATGTGGTTTTTATGTTTAGAATATAAAGCAAACAGCACTTAAACATCAAATTATTACAACAAAATTATTTGATGATTATCTCGAAAAATGATTATCTCAAAATGTTACAAGTGTGCACGTGGAAATGTAGCAATCCAGTGTCACACAGCATGAATCAACCCTGTTAAAAAGAGAATCTTATGCACTAGTCTATTGTTTTTACCAGTATCACAAACTTTGCACGATTGGTCAATATAGGAAAGCATTGGTCCTGAGGATTTTGTTTTTAAATATGACTTAACGCACTCCTTTTTTCATGATGTGACAACAAAAGCACTTCCAGTTCGCAAGAGCGGCTCTTGTTTACTGTATTGATGTATGCTTTGAAAAACCAAATAAAGCTTTACATCAAAAAAAAAAAAAAAAAAAAAAAAAAAAAAA
>gi|292627294|ref|XM_002666555.1| PREDICTED: Danio rerio SPRY domain-containing SOCS box protein 4-like (LOC100334514), mRNA
ATGGGTCTGACACTGTGCTGCTGGCTGAGAGACGGCCTTCCCAAAAATCGCAATCAATCCTCATCAGCATTCACCCCGTTTTCCGTGACTCCGCCCATTCGGCTTGCTGTGCTTTTAGACACGCCTCCTGTTGCCCCCGGAAACCCTCGATCACAGTGGAGTCCGACACACCTGTCTCCTAACCTACAGCGGTGCGTGTCAGGTGTCCGAGTGCATCGCGGACATGTGGAGCAGAGCAGTGATGCAGCCCGGGCTGCGATCGGCACGTCAACAGGTCTCCATATATGGGAGGTTAAGTGGGAGGGGCAACAAAGAGGAAGCCACGCCCTCCTGGGAGTGTCCACTCACAAATCCCCCCTGCAGGCATCGGGATATAAAGCACTTATAGGCGGAGACTCATGCTCCTGGGGCTGGGAGCTCTCAACCAATCAGCTGTGGCATGATGGGAAGGAGGGGAGGAGTTATCCGGGAGGCGGAGCCACAGGTGTTTTGAGCGTGCCAGATCGTGTGCTATTAGTGGTGGACGCAGATGCAGGGACGCTGGGATACGTAGTAGACGACTGCTATCTGGGCGTGGCCTTCCAGGATCTGCCCAAAGGGGTGGAGCTGTTCCCTGCAGTGAGCTGCGTTTGGGGCGGAGCTGAAATTTGCATACGCTACCTGTCCGGCACCACGCGTGAGTCTGAGCTTTACTAA
>gi|326669930|ref|XM_001334884.4| PREDICTED: Danio rerio hypothetical protein LOC794874 (LOC794874), mRNA
ACGACACTGAAGACGATGATGACTACAGCCACTACAACATCTACTGCCACCACCACTACTGTAACAACTAGGCGTACAACATTGGGACTGACAAAATTACTCCTACAACATAGGGATAGAAGACCCAAGGGTTCTAAATATCAAAAGGGAGCTGATCACAGAGATAGAGGAAACAGGGGCAGCAGAGAAAGACAACCGGACGAGAGAGAATGTGACTAAGACACACACACACACACACAGACACAGCATATTAAAAATCATAGTTTGACAAATGCTTTATATTTTTGTCTGCCAATGAAGACAACTCTTATTAATTGATTGAGCTCTCTCTCTCTTCAGGACAACAAATAAATGAATAACATTTTAGGTTGGTCCCTGAAAATTTTTAAAACATCCTGAATGTTCTGGGAAGATTCCCCAAATAACATTTCCCCCACCTTTACACCGGGTTTCTGCAGTTTTTTTTCGATTCAAATTTAAGACTTTTTAAGACTTTAAGATCATTATGACTGAAATTTCAGACTTATATAGAGCTTAACACTAAGGATTTTTGTCTAATGGCCCGATTACTTTTGCAAATAGTATTTGTAATAATGGAAGATTACGTAAAGGAATGTCTTGATTTAGTTTTCTTTCTCTGATTAGAAAATTTAATTTGGAAAATTTGCTGTGAAAATGTCTAACAGCTGTTGCAAATT
>gi|326664130|ref|XM_001338366.4| PREDICTED: Danio rerio ras-related protein Rab-33B-like (LOC797949), partial mRNA
GTACAGCTATGGGACACGGCCGGTCAGGAGCGCTTCCGTAAAAGCATGGTGCAGCACTACTATCGAAATGTGCATGGTATCGTCTTCGTCTTTGACGTCACAAACCAATCCAGTTTCTGCAATCTGCCTTTGTGGATGGACGAGTGCCGTCAGCACTCTCTTGGTCTGGAAATTCCACGTGCCCTAGTTTGCAACAAGGCTGACCTGATGTCTTCAAATGCTTCTGTGCTAATCGAGCAGGCTCGTCATTTGGCTGAAGTCCACGGGATGTCTTTTTATCTCACTTCAGCCAAAGGTCTTAAAGGCGACCAGGTGGACAGCATCTTCATGGCTTTAGCACAGAGGCTGAAGAGCCAGAGAAGGGAGAGCGTAAATGGACGTGTGCTAGAGTGCAGAGCTGAGAGCTTAAAAATCCAGGCACGGGTTATAACAGCCCAAGAGACTAAAAAGAAATGGACCTGCATCTGCTAA
>gi|77993305|ref|NM_001034970.1| Danio rerio zgc:111868 (zgc:111868), mRNA
AAAAAAAAAAAGCTAATAGTGCGTGTAAAGTCCTCGCGCACACTCGCAACAACCTGTGCACATCAAGTCAAGGGTCCAAACTTTCATTCCTTTGCTTTTGACAACATGTCTAAACCGCTAACCGACCATGAAAGGCGCAAGCAGATCAGTGTCCTCTGCAAATACCAAGCCTGCCATTGCTTCACCCATGGGTGTTATCCAGTTTACCAGTGGTCAAGATTCTAACAGCAAGCACACCTTAAGCTCCCAGAGCAGGGTTGACAGTAAACTTGCAGTTTCCAATCAGTATGTTCCTGTACAAGGAATTGCTTATAGCTCAGTCGTCCAGCCGCAAGTTGCCACAATCCAGTATGCTAAACCTTCCTCTGTGAATGTGCCTGTGTCTAGTGAAGTAACTATGAGTGGCTTGCCTCTTTCTCTAAGCCAATCTTCTCTTATGTGGCAGCCTACTAAGATTCAAGGTTTTCAATCCAGTGGCACAACGGCATTACAAGGATTCCTGACCTCTGGTGCTATGCAGAGCAGCTCGCTGACCCCAAGTGGTTTCCCTGGTAGCACTTCTCCCCAGTCTCAAGGTACATCTGTCCATGTTGCTGCATCACCCTTAAGTGTAAGCCAGTCTACCAGTGGTCTGGGGTCTACAATCCAGTATATATCAAGCTCCCAGGGCTTGGTTGACCGTCTGCTACCAGCTTCTAGTCAATCTGTGCCTGTTCAAGGAATTGCCTACAGCTCTGTTGCCCAACCCCAGAGTACCACAGGTCAGAGTGCTCAGACCTCCTCTGCAAAAGTGATCGTGTCTAAAGCAGTTCAGAGCGTCTCACCCCTCTCTATTAATCAGCCTTCAAGGCCTCAGCCCTTTGTCACAGTGTCAAAAGGGCTTCAGACATCAGGCACCGTACAGAGTGGCTCTCTGACTCTTCCTAGTGGGTTCTCTGGTAGCACCTCTCCCAAGCCTCAAGGTACCTCTGGTGTATATACTCCAACTGCTGTTAAAGAAGTTCTCATGTACAGTCAGGCTACCCCAAGTGAATCTTTGTCTATATTGCAGCCTTCCTCTAGCTTGCAAAGTACTGTGCTACAGGGCAGCACGGTGTCTCAAGGCTTTAAAACTCCCTCTACCGATGGCACCTTTATCAAGCTTCAGGAAACCTCTAGCCAATATGTCCCCACTGCTCTGGATGTGGAATTGCCCCTGAGACAGAGCCAAGGTTCAAAACAGGAATTCCTTATCAGTGGCCCAGCGACACAATGGCGACCTTCCTCCACTAGCTGGTCACCAGATTATGAGGCTTCTCGTGCTGTGGTATCCCAAGTTAACGCTAGCATCTCCAAGCTTTTATGCCGGTAGGCTATCTGGCCAGTTTGCCTCACCACAGGCAGGCATTGCATATAGTGGCTTGCCTAGCACAGCTGTATCCCAGAGTAGCTCCTCAGGTTCCAGTCAGTTTTCTGTCCTGCCTGCCCTAAGCTTACCTCTTGTCCAGAGTACAACCTCTAGTTCTCATAAGACCCCAAGTTTATCCAGTACGCTGCTTAGACCCTCAAAGCCCGTTCAGGCTGCTTCAGGCTCCTCAATCACTAGCCCAATGTCTGCTGCTCAGTCTATTTTAGCCCAGCGCCCAATAAAATATGTAGCTTCATCTGTAGGCTCCAATGCCCAAGCAGTTTCACAAGGTCTTGTCTCTGTACAGTCTGCTGTCCCCATATTTGATTCCTCTAACTTGAATCCCATTGTTGACAACCAAGCTCTGGTTATAGACTAGCTCTTCAAGACTTACAACTGTTAAGGGCTAGTGGAGTGATCCTGTACATCTGCACATTGGACTAAATGGGATCTGTTGATGACATCTGTGAAATAACCAATAAATACAATTAAACTAAAAAAAAAAAAAAAAA
>gi|326668028|ref|XM_003198664.1| PREDICTED: Danio rerio zinc finger protein 567-like, transcript variant 1 (LOC100534765), mRNA
ATGGCGTTTATTAAAGAGGAGAGTGAAGATGTGAAGATTGAAGAAACATTCACAGCCAAACAGGAAGATCTGCAGGAACAAACAGACCTGATGGTGCTGAAAGAAGAGACTCATCAACAGAATAAGATGGAAGAGAAACAGTTTGAGAAACACCAAGAAACAACAACTGATGAAAAACCCACACTGACTAAAAAGACTTCATCACGACGAAGACCTCGGAAATCCGAATCTGTATGTAATTTTACTTGTCGTCAGTGTGGAAACCGTTTCAGGCGAAAACACAACCTTCAAATCCACATGAGAATTCACACTGGAGAGAAGCCCTACACATGCCAACAGTGTGGACAATGCTTCTGTACTAGTGGAAACTTGGTAGTGCACATGAGACTTCACACTGGGGAGAAGCCTTACTCTTGCCCTCAGTGTGGAAAGAGTTTTAAGCATAATGGAAACTTGGCAGCGCACATGAGAATTCACACTGGAGAGAGGCCGTACACATGCCAACAGTGTGGAAAAAGCTTCTATCAATCAGCAAACTTGGTAGTGCACATGAGAATTCACACTGGGGAGAAACCTTACTCTTGCATTCAGTGTGGAAAGAGTTTTAAGCAGAATAGCAACCTTGAAGCCCACATAAGAACTCATAATGGAGGCAGAAGTTTTACTTGCCCACAGTGTGGGAAAAGTTTTGCTCAAAAGCAAGACCTTGACCTCCACATGAGGATTCACACTGGAGAGAAATCTTACACATGCACAGAGTGTGGTAAAAGTTTCAGATGTAAAAGTGCACTCAATAACCACATGATAAGTCACACTGGAGAGAAGCCATTTGCATGTGCTCAGTGTGGAAAGAGCTTCACAACCAAAACTAGCCTCAAGAACCACATGAATGGTCACACTGGAACCATAGTGTTCACATGTGATCAGTGTGGAAAGAGTCTCACACGCAAAGACACAATTAGGAACCACATGAAGACTCACACAGGAGTGGATGGTTTTAGATGCAGTGAGTGTGGAAAGGGCTTTAAATATAAAAGAAGCCTCAACACTCACATGAAGCTTCACAATGAAGATCAGAGTCCTCAAAATTGAGCCCTTGTCCAGCAGAGCTTAGGGCTCTCTCCCGGGACAGCATGCCAAACAAGTGCGAACTCTTGAATACATGTCAAGTTACTGGAAATGAAACCCTTTGAACACCTGAAGATTTAAACTCAATAACTGAAGAGGGGTGAAGATTTTTTTTGTAGTGTAGATCATGAGTCACAGCGCAGTACCAGGTTGTAAGAGTTTCAACTTAATAATGAACCAATAACCAGATTTTTGAACATTGCACACATCCATCAATTGGTCGGCACTGAAAAGAAAATTAGAAAGATTAAGGAGGAGAAACTACACCCTACACCCTTAGATTGTGTTTTTGATCATTCACATTGTTTGATTTTACTCGTGTGAACAAACACCGATTTGCCTCCAGTTTTGGGCTTTTGTCTGCAGTTTCACAAAACTTGTTGGCGAATGAAAGTCCAGGTAAACTCTTGCGGTGTGAACTCGCCATAAGTCAATGACAGTGAGAGACTGATGCAGACTCCCTAAAACCCTGATCAGACTACACAATGACATTTGCCAGTTACCACAGATCAGATTTGTGTCAGATTATGAGATTTTGACTTGATCAAATCTTGATGTGTTGTGGGTAACAAATGAAGACTTTGGTTTCAAAA
>gi|41054436|ref|NM_199676.1| Danio rerio HBS1-like (S. cerevisiae) (hbs1l), mRNA
AAAACATGGCGGCTGTGGAGTAAGACGCATGTCTAAACTTTACACTGACAATTAATTTCCAGCCTCGCGTACTTTGTTTACGTGAAAGAAAGCCGTCGAACAAAAAATGTCCCGCCACAGGAATGTCCGAGGTTATAACTACGACGAAGACTTTGAAGATGATGACATGTATGGACAGTCAGTGGAAGATGACTATTGCATCTCTCCAGCCACTGCCGCACAGTTTATCTATTCGCGTCAAGATTCGAGGCAAGCTCGGCATGTGGAGACTGTGGAGGAGGCAGAGTATGAAGAGGAAGAAGAGGAGATGCCAACCTCTCCCACCATGACAAGCACACTAGATTCACTACAACAAGGCCGGTTGTATTCCTGTTTGGATCAGATGAGGACCGTACTGGGAGACTCAATTCCAGACTCCACATTGACTCAGGCAGCTCTTAAATATGACTGTGATCCTCACCGAGCCCTTGATTTCATTCTGAGCGAGAACACCAATACACAAGCCCCTTCTGCCAGAACCAACCCACAGCTGGAGCCTAACACCACAGCTGCACCACAGAAAGCTAAAGTACGGGAGGCTCCAGAGAGTCGCGTTGAATCGGAGGTCGTCCCAAAGGTTGCCCGAATGACTGTGTCGGGTAAAAAGCAGACAATGGGCTTTGATGTGCGAAGTGCAGAGGAAAATGGCGGAGTGGCTCCTTCGCTTCGCAGAGGGCCGAGTCCAGAGGCCACTGCTGTACCAACCACAGAAACCCCATCCAAACAGTCGACTGTGACTGAAGATTCTGCTGCTCCGACCCCAACTCGACCATCCGGAAAAAGCAAACAGCAGCTCAACATCCGTGCTGAACTGGAGAAGAGACAAGGAGGAAAACCATTACTCAACCTGGTGGTCATAGGACATGTAGATGCTGGCAAGGGCACTCTCATGGGTCATCTGTTATATCTGCTGGGGAACGTTAACAAGAGAACCATGCATAAGTATGAACAGGAGGCCAAAAAAGCTGGCAAAGCCTCATTCGCCTATGCATGGGTACTGGATGAGACAGGAGAGGAAAGGGACAGAGGAGTGACCATGGATGTGGGCATGACTAAGTTTGAGACTGACTCAAAGGTTGTTACTCTGATGGACGCACCAGGACACAAAGACTTCATCCCGAACATGATCACAGGGGCAGCACAGGCAGATGTGGCAGTGTTGGTGGTAGATGCCAGCCGTGGGGAGTTTGAGGCCGGGTTTGAGGCAGGAGGGCAGACCCGCGAACACGCTCTGCTGGTTCGATCCCTCGGAGTCACTCAGCTTGCTGTTGCTGTCAACAAGATGGACCAGGTGAACTGGCAGCAGGAGAGGTTTCAGGAAATCATCTCCAAGCTCGGCCACTTTCTGAAGCAGGCTGGTTTTAAGGATTCTGATGTGTTTTACGTCCCAACTAGCGGCCTATCAGGAGAGAATCTAACCACTAAGAGTAAAGTAGCAGACCTTACAGCCTGGTACACTGGACCATGCCTGGTGGAACAAATAGATGCTTTTAAACCTCCCCAGCGGTCAGTGGAGAAGCCCTTCAGGCTCTGTGTGTCAGACGTCTTTAAAGATCAGGGCTCTGGGTTCTGTGTGACTGGAAAGATTGAGGCTGGCTACATTCAGACTGGAGATAAAGTGCTTGCCATGCCGCCTAATGAGACCTGCACTGTTAAAGGGATCAGTCTTCATGATGAAGCATTAGACTGGGCAGCGGCTGGTGATCATGTCAGTCTGACTGTAACAGGCATGGACATCATCAAAATAAATGTTGGATGTGTATTCTGTGATCCCAAAGAGCCCATTAGAGCCTGCACGCGATTCAGAGCAAGAATCCTCCTCTTTAATATTGAACTTCCCATCACTCAAGGCTTCCCCGTCCTGTTGCATTATCAGACTGTAAGTGAACCGGCCACCATTAGGAAGTTAGTCAGTGTATTACACAAGAGCAGTGGAGAAGTTCTCAAGAAAAAACCAAAGTGTTTGAGTAAAGGACAGAATGCAGTGGTGGAGATTCAGACAGAGACCTGTGGCTATGGAGCTTTATAAGGACTATAAAGAACTGGGGCGGTTCATGCTGAGATACGTGGGCTCCACCATCGCTGCAGGAGTGGTCACAGAGATCAAAGAGTAAGAGCCTGTTGGAACTGGATCCTTCAGATTGTACTGACAGAAACCATCAGACTGAAGTGCAATTTCTCCCTCAAAACGTACACAAACATGAAGTGAATACACAAAGATGCCCAGCAGGCAAGCTAACAGTGAATCTAGCCTCAGCTCACGTTACATTTCACAGGCCTCGGGAGGGGAGAGTGAATGTTGGTGTTTGTTTTCTTGTAGTCATTTTTGTCTTGTTTTCAGTACAAATAAAAAAAGCATTCTTAAAAAAAAAAAGAAAAAAAAAAAA
>gi|49227672|ref|NM_001001848.1| Danio rerio popeye domain containing 3 (popdc3), mRNA
CTTCACAGGACCTTCAAGACGATCATATCTCAACACAGGAATACACAGGGCGATTATTAACGCAGCATTCGTTCACATATACGATTCACACTGTTAAGATTATTCATAATCCACAATGGATCTTTTACCTGAGAATAACGTGACAGAAGAGGTTCTGGAATACCCGGTATGCTCGGAATGGAAGGAACATCCCGAAGGATCGGTGTTTCATCTCGCGCACATTTTGCTGGTTTTGGGATTTATGGGAGGCAGTGGCTTTTATGGATTACTCTACATGTTCTGCTTTTTAACGCTGGGCTTTTTCTGTTACTCGATCTGGGCTTGGTCTGACCCCTGCACGACCGACTCGTTTTCGTGGACTTTTGCGCTTTTCGCCTTCTGTTTGGGACAACTTATCCACGTGGCGTACCGATTACGAAGCGTCACTTTTGAAAAGGAGTTCCAGGATCTGTACGAATGCTTATTCAAAAAGCTGGGGGTGTCCTTAATACACTTCGGGAAAATCGTGGAGTCATGTGAAGGCGATGTGCACACTATTGAGAAAGACCACTTCTTCGCCATGGAGGGTAAAACGCCTATTGACAAACTGTCAGTTCTTGTTTCAGGCAGGATACGAGTGACGGTGAACGGGGAGTTTTTGCACTTCATCTATCCATTTCAGTTCCTGGACTCTCCAGAATGGGATTCCCTCAGACCCTCAGAAGAAGGTTTTTTTCAGGTTACATTACGCGCGGATATCCGTTGTCGGTACGTGGCGTGGCGGAGGAAGAAACTGTACCTGCTGTTCGCGCAGCACCGCTACATCGCCAAGATCTTCGCGCTGCTGGTGCGCAATGACATCGCGGAGAAACTCTTCTCCCTGAACGACAAGGCTTTCGACATACGCGGGTTCCGCTATGATCTCCGGTTACCGAGCTTCTGTAACGGGCCGGGCCCAGAAATAGCAAACACAAATGAATCTCGGCCAGTGCTGGGACAGAGTGAAACCAAACCGGCAGAAAGAGACTCGTGAAAAGCGCACACTCGAATGTCTTAAATGATTGTGGTCCTAACTTTTTATTCTCCATTTTTTATATATCTTGAATCTGCGTGAGAATGTATGAGTGCTTCTTTTTTTTTTTTTTGTATATTATTGTATTTAATTTTAGTTTTCACAGTTGGGACCCTGGACCACTAAACCAGTATTACGTTGCACAGGTAAATAAAAATTATTAGAGTCTTTCATACAAAATAAAACATTAGAATAGTAAGGCATTGATACAAATGCTTCTTATACAGTTGAAGTCAGAATTATTAGCCCCCCTTTGATTTTCTTATTTTTTTTACATTTTCCAAATTACAGTATATCTAACAGAGCAAGGAAATTTTCACAGTATGTCTGATAATATTTTTTTCTTCTGGAGAAAGTCTTATTTGTTTTATTTCGGCTAGAATAAAAGTAGTTTTGAATTTTTTAAAAACCATTTTTCTGACAAAATTATTAGCCCCTTTAAGCTATATTTTTTGATTAACCACAGAACAAACCATCGTTATACAATAACTTGCCTAATTACACTAACCTGCCTAGTTAACCTAATTAACCTAGTTAAGCCTTTAAATGTCACTTTAAGCTGTATAAAAGTGTCTTGAAAAATATCTAGTCAAATATTATTTACTGTCATCATGGCAAAGATAAAATAATCCAGTTATTAGAAATATCTTCTCTCTGTTAAACAGAAATTGGGGAAAATTAAACAGGGGGCTAATAATTCTGACTTGAACTGTATATCAAAAAATTTTTTTTTTTATTCGTACGCCCTGCTAAAAACTTTACTTGGACAACTTTAATGGTGATTTTTAAAAACATTAATGTTTGTGGACATCACTCAGATTCCAGATATTAAAATAATTTTCTACCCTGTAAAAATGATTGATGCTTTTATTTTTTTAGCTGAATCAAATAAACTTTTCTAGTCATCTCAACTTACATCAATCAAACCGACTAAAAATATAAATTTAAACTTAGTGTAACTTAAAAAAAATTACTGGTACCTGATTAACTTATTAAAATAAGTTAAAGCAACGTAAAACATTTGTTGTCTTGACTTTTTGTCCTTCGATTTTTTTACAGTGTAATAGCTACAATATCAATAGAAAGCTTATTCAGCTCTTTGATTATGTCCAAATCTTAATTTTCAAAAAAGCTGACCCCATATTATTGGTTTTGTTGTCCAGAGCCACAATTTATTTAAAATTTCCAGTTTCATGAGAATATGGTATTTAATAAAATATTATTGCAGTGTTTTTCTAGGCATGTATTTCTGAAAATGCTGTTTGGATGTATGAGAGATCCCACATGAAAAAAATATTATAGTAGTTTGTTTTGTGGTAAGTACTGGTGTTTCTGAACCAACGTATTGTTTATGAAGTTTTCAGCATACTGTAGTATAAAATAGAGAACTGATAAACTGTTATAAATACTATTGTACACTTTATGCTATACTACGGTTAAACTGATGTATTGTAGTATAATATTTAATTAGTATTGGGTAATATTTGCTACTATTGCTGTATCACCATATTAACAATGTGCAGATGAATTTTTTACTATGGTTAATAAACACTATTGTGTTACTATAAATTGCTGTAGTATTTTTTCATATGGGATTCATATAATTTTTGTGAAACCTTTCCTATTAAAGCACAAATATGTCAGTATATCTACTTTATCCATAAATGATTTCACAAAATAAGAATACATGCTCTACAGAGCTCTGTGCCGATGTGATATTTGACTGTTGCCTGTGTCGTGTTTGCTTTACACACATATTAATTGTTCATCTTAATGTTCATTATTGTATGGAATAAAATAAAAATGATAAACAATCAAAAAAAAAAAAAAAAAAAAAAAAAAAA
>gi|292610531|ref|XM_690995.3| PREDICTED: Danio rerio transcription elongation factor A (SII) N-terminal and central domain containing 2 (tcean2), mRNA
GCGCTTTTCCTGTGTAAACACTCCACGGTTTTACACAGATGTAGAATGAAGGACGCTGAACATAAGCGTCGGTAAATCTTTGTTAAAAACTATTAAGAGCTTATCATACCAGTTTTAAATAATGGATAAATTCGTTGTTCGGTTGCCGAAGGATGACATGATGAAACAAGAATCAAAACATGAGAGGAATTATAAACAAGCAACGTTGGAGTCGCTTCGGAGAGTGGTCGTGATTGAGGACATCGAAAGGTACAAGTCAATCCTGGAACTGCCTGGTCAACCTAAAGAGAACATGATAGAAGCCTTAAAGGAGCTGGACAAGAAAGTGCCCTCTAGAGAAGTGCTGAAGTCTACTAGAATTGGACACACTGTGAACAACCTACGCAAGCATTCAGATGATCCTGAAATCAAGTCTCTTGCAAAGGAGGTTTATAAACACTGGAGGACCTTCATCGAGGAGCATGCAAACAAACCTTCCATAGAAGTTCGCTGCGATAAACAGACAGAAAGTTTAAGGAGCAATGCAAAGAAACTGCTCTCCGAAGCCATTGAAATGAAGGTGGATCATGAACTGGTGGAAAACATTGAGAGGGAGGTTTTCCACCAAAGCTCTCGTCTTGTTAGCGGTGCATACAGAAGAACTGTGAGGGCTCTCGTCTTCGCTCTCAAACACAAGCCAGAGTTGAGAGTTCAGGTCAAAGATGGCAAATTACCAGTTAATGTGTTTGTGAAGAGTTACAAAAAGAAATCGTGAAGAAGTCAGACACTCTGGACACTTTTAAAAAATGTTGTAATTTAAAAAATATATTTATTATATATTTTTTTAACTTGCAGAAGTATTCATTAGGCTGCTCATTGACTATTTTTACTCGTTTTTTTTTTTTTTTTTATACATTTTTTTACATTTTTTGGGAATGTCCTTTCTATTAAATGCTGCATAAAAGCATTTACAAAAAGAGAACTACTGTGTCAAGTCCTTCTACACTCACCGGCCACTTTATTAGTTACATC
>gi|47086120|ref|NM_213281.1| Danio rerio FGGY carbohydrate kinase domain containing (fggy), mRNA
CGCGGAGAGACGCGCTTCTTCCTCCAGACAAACCCTGCAGACACAGACACAGCCGGAGCTTCATTCCCTGAGATGGGCAGCTGGTATTATGTGGGAGTGGACGTGGGCAGTGCCAGTGTGCGGGCAGCTCTGGTCAGTCCAGACGGGCAGCTCAGACGCACGGCGGAGGAACCAATCGCTGTGCATGAGCCCTGTGTAGACCACTACGAGCAGTCGTCCACGGAGATCTGGAGCAAGTGCTGCCAGACGGTGAAGCGGGTGACGGAGGGCGTGGACGCGGCGTGTGTTCGAGGGATTGGTTTTGATGGCACCTGCTCTCTGGTGGTCCTGGATCAGCAGTTCCGGCCGCTGGCTGTCAATCTCGCAGGTGTGTGTGACAGGAATGTGGTGATGTGGATGGACCACCGCGCCGCTGCACAGGCCTCTCGCATCACAGCCTGCAGACACACACTCCTGCAGCGGGTGGGCGGAGTCATGTCTCCAGAGATTCAGCCGCCCAAACTACTGTGGCTGAAAGAGAATCTGCCGGACTCCTGCTGGACGCGCGCCGCACACTTCTTCGACCTGCCGGATTTTCTGTCCTGGAAGGCCACGGGCTCCTTATCCAGGTCTCTGTGTACGCTGGTGTGTAAGTGGACTTACTCGGCGTCTGAAGGGTGGGACGACACTTTCTGGAGCGCCATCGGCCTGGAGGACCTGATTGAGGACAGCTATGCCAGAATAGGCAGTCAGGTGTGTTGTCCCGGGGCAGCAGTGGGTCGGGGTCTGACGGCGGCAGCGGCTGCAGATCTGGGCCTCAATGAGGGAACAGCAGTGGGGGCTTCACTCATAGATGCCCATGCTGGAGGAATAGGTGTGCTCGGTGCAGACGTGTCGGGTCTCCATCTGCCCTGTGAACATCAGCCGCTCACTGCCCGCATGGCCCTCATCTGCGGGACGTCCTCATGCCACATGGCTGTGAGCAGAGAGCCACTGCTGGTCCCCGGGGTCTGGGGTCCGTATCTGTCTGCGATGCTGCCGGGGCTGTGGCTGAATGAGGGAGGACAGAGCGCCACGGGGAAACTGCTGGATCATGTGGTGAAGGGACACGCAGCGTTCAGACAGCTGGAGGAGCAGGCGGAGCACAGTGGGAGACACATATACACACAGCTGAACCTGCACCTGCAGCAGATGAGCACAGATGCCACACACCTGGAGCAGCTGACCACACACCTGCACATCTGGCCGGATTTCCACGGCAACCGCTCACCCCTGGCGGACCAGACGGCACGCGGCACGGTGGTGGGCCTCAGCCTATCCCAGACGCTGGATGATCTCGCATTGTTGTATCTGGCAACACTACAGGCCCTCGCTCTGGGCTCCAGGCACATCATAGCCGCCATGACTGAAGCAGGACATGACATCACAACCCTCTTCCTGTGTGGAGGCCTGAGCAAGAACACACTGTTTGTGCAGACGCACGCAAACACTACAGGGCTGCCTGTGGTGCTGCCGGCGGAGCGAGAGGCTGTTCTGCTGGGAGCTGCTGTGATTGGAGCCTGTGCTTCATCTGACTGCACATCCATACCGGAGGCCATGAGGAAGATGAGCAGAGTCGGCCGTGTGGTGCGACCCAACCCTGAGCTGCAGAGCTTCTACAGGAGGAAGTACAGTGTGTTCCTGCGGCTGTACCAGCATCAGAAGGAGTGTGTGTCGCTGATGGAGGATTAGCATCTGTGTTACTGCACACACACACACACACACACACACACACGTCTGCACTGATATAGGCTGTAGACACACTTGACTCCGCCTGCTGATTGTAGATGTGCTGCAGTGACTGACTGATGAACGGGTCGCCGCTTCACATGCTTCAGATCAGCGTCTGCAGGAGGCAGAGGCTCAGGGGTCTGCAGCCGACACACACTCTGCAGAGACCCACTGCTGGACATCAGATCTGTGACCCTGGAGACACACAGAAGGGCTGGATTGATTAAGTCTGGTTCATGTGGTTGAGTCTTAAAGAATCCAGCTTCATCATCACTCTCTTTCTCTCTGTGTGTGTGTGTGTGTGTGTGTGTGTGTGTGTGTGTGTGTGTGTGTGTGTGTGTCAGTAAGGTTTTGTGTTGAGAGATGTCTTTATGACTGGATCTAGACTAGATGTGCTGCTGTAACTGTAGATGTTGCTCCTCTGCTCATCAGTAAGGGCTGTACTGTGTTCTGGAGAGCAGTAGCTGTAGTTGGGGTCGACTGTTCGATTGCTGGATGATTCTTTTAAAATCCCAATAAATGAATCTTTATTTCCCTGAGAAAAAAAAAAAAAAAAAAAAA
>gi|189530663|ref|XM_001923390.1| PREDICTED: Danio rerio im:7156990 (im:7156990), mRNA
GATGCGAGCTCTTACCGTTAATTTTTTTGTGCTGTAATGCCTGTAGTTGTTTACAAACGTATTTTATTCCACGGGCATACAGATTATTTGTTCATTCATCGTTATCTTTTATAAATATACAAATACTGTTGTATTTTAGGCAGTTTCCTGCGTGCTGATAGTTGACGAGAGTTTCGACCATGAATGAAGAAACAGAGATGACTTCAGAAAGTGGTGTTTCGAGGATGGCAAAGAGTAACGTGGAGATCCTACAGATCTACAAACTCCTGCAACATGTACGGGAAAAGAACAAACCACAGATAAAAAAGATAGTCTGTACAGGTGTATTCAACCTGATAAACCTGACTGAACCCAAACATGGACTCGGTGCACTGTATCAGGCAACTGTGGATAAAGATGAAGAGCTAGTACAGTTCCTTCTGTCTCTGAGAGCCCATCCCGACACACAGGATAAGAAGGGCTGCACACCGCTCATGCTGGCTGCACAGTTGGGCTACTACAATATTGTGCATATTTTGATCAAAGGTTATGCAGATGTGAATTGTACAGATAAAGAGGGCAAAGGGGTGCTGTTTTACTGTATCTCTCCATCCAAAGAACACGCTCTCTGCCTGCAGATGGCGCTCGCCAGCAAGGCAAATTTCAACAACGTTTCTAATTCAGGAAAGCCCCTTCTTGTGTTTGCCTGTGAGAAAGCAAAGGACTGTGAAGACCTGTGCATAAACATTCTGGAGAAAGGAGCTGATCCCGATGCAGTTGATCAGGTGACACGATGTTCTGCGCTCATGGAGGCATCTAAAGCTGGTGCATTAAAGCTTGTAAGAGCCATTTCAAAAAAAGGAGGGAATCCTAACTTAGTTGATGTAGAAGGACGGTGTGCTGCCCACTTTGCTGCAGAAGGAGGTTTTCTTGAGGTTTTACAGGTGCTGTCAGCATACTCGGCAGACTTTTGTGTAAGCACAACAAATGGCAACACACCACTGCACTTTGCTGCTGCCGGTGGGTTCAATGAGTGCTGTAGATTCCTGTCTCAGAGAGGATGTAATCCCAAACTGAGGAATCTGGAAGGTCAACTTCCAAGCCAAGTCGCCAAAAGCAACGGCCACAAAGCTGCATTGAAGGAGCTTAAGAAAGCAGAGAAAAGGCATGTGAAGTTTTCTGCACCTGATGCCATAAACCCCAATGAACCCTGGGCTATCACGCTTCACGACTGGTCCTGTGAACATGAGGCAGCCTTGCGCAGATCCTTTGAATCCGCTGTAGAGCTGAATAAACCTGTTCAAACAGTTTCTCTGGAGACATTCATGTCTTTGCTGTCCACGAATCAAGCACCAGTGAGTAATGAGAACCTGCAGAGGATAATCAAGCAGCATGACAAAAACCATAAAAATGTCATCAATCTAAATGAGTTTTTCAAAGGCCTCAAATACCTCCAAAAGCCCTTTGTCATTTCATCCTATGCTCCAAAGCCGGCTAAAAAAGAAAAGGGCCCCAAGGAAAAGAAGAGAAATAAATGTACCTCATTATTGCCCATATGTATGATGCCACCTGAGCTTATCTGCAAAAGAGAAGACAGTGGGCTACCGTACTACATGATAGAGATCTGCCAGCTGTATACTCACACCAAACCCTTCAACCGAGACCAACCTTCAATCCACCACATTGAGAACGATTCGGCTTGGTATATCGAGCCGGAAAAGATCTATAGCAACATCAATTACTGTGTGAGGAGTGGAGATCTAGAATCTCTAAGATTGGCGTTTGCCCAACAAGTGCCTGTTGATATCAAAGATCAGTTCTATAAGACTCCACTTTTGACAGCGTGCAGCTGTGGAAACTACCAAGTCGCCGAATTCCTCATTTCACTGGGGGCTGACGTCAATGCAGTTGACCAGTTTAGCTGGACGCCTCTCCACCATGCTTGCCATGCTGGTCATGTAGACATTATCAACATGCTGGTGCAATCCGGAGCCGTGGTGGATGCAGTGGCAATGAATGGAGCGACTCCACTCATGAGAGCTATTGAAAGCTGTCGATTCAGCAGTGTAGAGTGTCTCATCACAGCTGGAGCCAATGTCATGGCAGAAAATAAACAAGGGCAAAATTGCTTGGACATTGCTATGATTTATGGCAATGCTAGAATTGTTCAATTGATTACATCCAAAGTTAAAAATCTTCCAAAAAATAAAAACAACGGGAAGGGAAAATAAAGACCACCTGCTTCAATGCCAGCTTCTTCTGTATAAAAAAGCTTTAAGAAAAACTTTGAAAAAAGATGCCTCTCAAGGACTTCATAGACTTTAACAAGAGCATCCCTGAGCCAAATAGGATTGAACGACTGGGGAGGAATAAATGAAATATCTGAACACAATA
>gi|160333854|ref|NM_001110486.1| Danio rerio zgc:158292 (zgc:158292), mRNA
CAGAATCACAGCGGTGGAGAAACAGTGGCGATCACCAGTGCTGAGTGTCCAGCAGAGGGCGCCACATCTTCCAGCAGATCTGCCACACAGCTGAAGCACTGGCACAGCTGCTGCTCCCCCTGCTGGTGTACAGCGGGTTTGCAGACGAGCCCTCAGCTGCTCAGTGGTTGCTGGAGTTCTAGCTCAGGATATTGTGCTGCAGTGTTCAGAGGGGCTCGATCATGCGTTCCCGCAGCAGCAGTCTAGAGGACACCGGGAAGGCGGGGCTTTCTTCACCCAGGGGCGGGACGCGGCGGGACCAGGCCAATCACAGCAGTCGACGCCCTCAAGAAGCCACACCCACCATCCACAGAAACCACAGACAGAGGGAGCACAAGCCGAAGCCGAAGAGTCGAGACCTGACACGCGATGACCTGCTGTTCCTGCTCAGCATGCTGGAGGGAGAACTGCAGGCCAGAGACGAGGTGATCACCGTCCTGAAAGCGGAGAAAATCGACCTGGCGCTGCTGGAGGCCAAATACGGTTTCGTGACGCCGACGGCGGTGCTGAAGAGCCTGCAGAGAGACGGCCTACAGCAGAGCAGCGGCTGGCAGGAGGACATCTACGAGAAGCCCATAGCAGAGCTGGACAGGCTGGTGGAGAAGCAGAGGGAAACACACAGGCGAATGCTGGAGCAGCTGCTGCTGGTGGAACGCGCGCACAAACACACACTCCACCGGCTGGAGGACGAGAAGAAGAACCACCGAGACTTCATGAAGAAGAGCGACGACTTCACCAGCCTGCTGGAGCACGACCGGGAGAGATTGAAACAACTCATTGATCAGGAGAAGACATACCAGGAGAGAAAGGAAGAGGAGAGTAATAAGCAAGTCACAAATCTAAAGGACGAGTTGACCAAGTTAAAGTCCTTTGCTCTGCTGGTGGTGGACGAACAGCAGCGCCTCACGGAGCAGCTGAGCCAGCAGATCACCAAGGTACAGGAGCTCCAGAACTCTGCGGGACAGGCTCAGGAGGAGCTGAACTCTGCCCAAACACGACTGCAGGACGAGGAGAATAAAGTGCTGCGTCTGGAGGAAGAGTTACGCAAGCAGACCTGCCACTTCCACCAGGAGCAGGACGCCATGACGGCCAAACTGACCAATGAAGACGCCCAGAACCGACAGCTGCGGCAGAAGCTCTCGTCCCTCAGCCGGCAGCTGGACGAGCTGGAAGAAATCAACAAAACCCTGCACAGGGCCGAGGAGGAGCTCCAGGAGCTGCGGGATAAAATCAGCCGCGGGGAGTGCGGAAACTCCAGTTTGGTCTCCGAGGTGGAGGAGCTGCGGAAACGGGTTCTGGAGATGGAGGGCAAGGATGAGGAGCTGATCAAGATGGAGGACATGTGCAGAGAACTCAACCGAAAGCTGGAGAAGGAGGCCAAGCAGAGCTGCAGCCTAAAAGCAGAGGTGGACAAGCTGAACCATAGAATCATGGAGCTGGAGAAGCTAGAGGACGCCTTCAGAAAGAGCAAGCAGGAGTGCAATTCTCTGAAGAGCAACCTGGAGAAGGAGCGGACCATGACTAAACACATGTCCAACGAACTGGACGTACTGAGAGTCAGAATCAAAGAGCTAGAGACCACCGAGGTTCACTTGGAGAAGACGGAGCTGACACTCAAAGAGGACCTGACAAAACTGAAGACACTGACCGTCATGCTGGTGGACGAGAGAAAGGCTATGGCAGAGAAGTTAAAGATGATGGAGGACAAGGTGCAAAACAGCACTGGCAAACTGCAGGCAGAGCAGGACAAAGTCAACACTGTCACCGAAAAACTGATCGAGGAGAGCAAGAAAACTCTGCGCTCAAAAGCCGAGCTGGAGGAGAAGATGTGCGTCGCCACTCGAGAGAGAGATGAGCTCAAAGCCAAGCTGAAGACGGAGGAAGAGAAAAGCAGCGACCTTCAGTCCAAAGTAAGCATGATGAAAAAGAGACTTCAGTCACTGGAAACAGTGGAAAGAGAGTTACTGAGGAACAAATCCAAAGAAGAGCACACAAAGAGTCCAGGTCCATACCGCTACCAGCAGGAGGACAACAAAGTGAAGGATCTGACCCAGGAAGTGGAACGTCTCAGGAGGAAGCTCAAGGAGATGAAAGTGGTGGAGGGTGATCTTTTGAAGACTGAGGATGAGTTTGAATCCCTGGAAAAGAGATATTCCAATGAGCAGGAAAGAGCAAAAGCCCTGATGGAGGAACTGGAGACGTCCAGGAAGGAGCTGTCCAAGTACCAGCTGGCGGAGAAAGAGGAGTCCAACCAGGAGCAGATCCTGTACAAGCGTCTGAAGGAGGAAGAGGCCAAATCCAGTCATCTTACCAGAGAGGTCGAAGCCCTGAAAGAGAAGATCCACGAGTACATGGGCACAGAGGAATCCATCTGCCGCTTGAAAACAGACCACACCACCCTGCAGAGAAAGCTCACCCAGCAAGAGGTCAGGAATAAAGAGCTGGCCCGAGAGATGGAGACTCTTACACGGGAACTCGAGCGATACCGGCGCTTCAGCAAGAGCCTACGACCGGGCATGAACGGTAGACGATTCTCAGATCTCCACGTCTCCACAAAGGAGGTTCAGACAGACCCAACAGACAGTTTATCCCCAAACTACAAGAATCTCGCACCACTCGAACGTGCTCTAGTCAACGGCAAGCTGTACGTAGAAAGCGATCCCGAAGACGAGGCCAACTACAATGAGATCCACCTCACAAAATGCTCCCCGTCGCTCATGAACAGCGTCAACAATCTGAACAACAATATGAGGAGAGTCCGAGGCCCGTTCCTCAAGCCCAGAGAGAATCACCATGCAGTGAATAACAAGAGACAGAATGGAAATCATGTTCAGCAGGGAGATGTGGTCCTCACACACAGTCCTGGGCAACCCGTGCACATTAAAGTCACCCCTGACCACGGACACAACACTGCAACTCTGGAGATCACCAGTCCTACATCAGAGAATGCTCCGTCCTACACCAGCACCGCGGTCATCCCGACAACCGGTGCGCCCCCAAAACAGAGAATCACAATCCTCCAGAACTCCATCTCTCCTTCTGGTAAACCCAAAGGTTCTCCTCCTCCTCCGGAGAGTCCCTGCACTCCCGACCGCTCCCTGTCTCCGCTCACCATGACGGCCTATTCACAAACTCTAACTTCAGAGTCATGTGGACCGCTGACCCCAGACCGAGCCCTGTCCCCCATTCAGATTGTGTCGGTCACCACAGGATCCCCCGACCGCTCTGAGCCAGCGGAGCTCCTGGGGGGCCAGACGGTGCTCCGGGTCAGTCCGGAGAGGCAGAACAGCTGGCAGATACAGAGGTCCAACAGCACAGGTCCAAACGTCATCACCACTGATGACAATAAAATCCACATCCACTTAGGCAGCCCCTACATTCAGGCTGTGACCCCCTCAGCCAAACCCATCGGCCCCTATTACTCCCTGGGGCCGGAGCCACGGGTCCCCGTGTTGAACAACGGCACCCCGGCTAAAGGCAACAACAAAATCACAAGCAGCATCGTGATAAAACCCACATCCGGTCCAATCTCTCGACCCTCACAAATTACAGTAAGTAACCTCTGTGACTGACCCCAGCTGCCTAGTGTTTGGTTAGTGACTGTAGTGTCCCAGCGTCCACCCCTGCACCGTCCACACCTCCAGACCCGCACATCTGACCTCTAGCGGCTAACCACTGCAAGTCCAGTCTGTTCTGTTTGATTAATCGTGAGATGTTTATGTGCATGATAATACGACGACACAGTTGAGGAAACCACACGTAATGAGGATCATACTCACTTCACTTTGAGGTTAAGTGCACTTACTGTTTACTGTATCATTAAAGTTCACTGATTGATGTAAAAAAAAAAAAAAAAAAAAAAAAAAAAAAAAAAAAAAAAAAAAAAAAAAAAAAAAAAAAAAAAAAAAAAAAAAAAAAAAAAAAAAAAAAAAAAAAAAAAA
>gi|47551344|ref|NM_214819.1| Danio rerio zgc:85746 (zgc:85746), mRNA
CGTGTGCGTACAGACACGCTCCTCACACATCCTTTACCCTGAGCAAGCCCAGCATGCCCTCCAGGAGCCTGGACTGTAATATCTCCACTCTCATCGCCTGTGCGGTGGACGTGGAGGTGTTCACCAGTCGAGAGGTCAAGGAAATGTTTGAAGCGCTCTTCCTCGCGTACGATGAGGGTGTGACGTTCCAGCAGTTTAAGAGCTTCAGACGTGTACGAATCAATTTCAGTAACCCTAAAGCAGCAGCCAGCGCAAGAATAGAGCTGCACGAGACGCCTTTCAGAGGGAAGAAACTCAAACTCTACTTTGCCCAGGTGCAGAACCCAGTATCTGAAGGAGACAATTTGCACCTGGCTCCTCCACAGCCTTCCAAACAGTTCCTCATCTCTCCCCCTGGCTCACCTCCAGTCGGTTGGCAACAGATTGATGAGGCCACACCGGTTATTAACTACGACCTGCTGTATGCAGTTGCCAAGCTTGGCCCAGGTGAGAAGTTCGAGCTCCATGCGGGCACAGAGTCTACGCCCAGTGTGGTGGTCCACGTCTGTGACAGCGACACGGATGAGGAGGAGGAACCAAAGAACAACCCTAAACCAAAAATAATCCAGACCCGACGTCCAGACCTGCCAGTCTCACACTGAACTCTACAGCTCCACACAGAGTCAGGGGGATTTGTACCCTCCACCATCTCCTTCACGGGACCTCTGCCACCCTTCAGAACCTTGTCAAACACAACCAGGGTCTGAGGGACTCTGATCTGTGGTTCTCGCTCAGCACACACACATGTATACAAATCCTCAATGTGCTGTCACACAATTTGTTTTGTTTTTATGTTGGCAATACTCTATGTTAAATATGGCCGCTCTCTGTCCCTCTTTCCCAATCCCACTCTGTTGTAATACCATCTGACCACCACTTAGAGGCAGCATGTACCCATCCCTGCTCTCACACACATCTCTGATTGGCTCCTGGGCCGTGGCACATTGTAGTGTCAGAGGTGCCAATTGGCTTTGCTCTTGCACCACACAGCTATGTCCCATGTGTACCCAGCAAGCCATTAATATCAGTACATTCTTCATAAGGGCATGCTAGCCACTAAATGTGGCTAAACACCAGCGCTGCATGTGGCAACCTTAGAAATATAAATTGCCTAACAAATTTCTGTCAGATAACCCTAATTTGGCAAACGACAGACTTGTGCGTAGCAAAAAAAAGGATTGTTCCCTTCAGGCCAGTGCATGTTCTGGTAGCAAACTGTACATTTTGAGTTTAATTTCCTGCTGTGTGTAATTGTCTGTGTCCAGCCAACAGTGTTCTTACAAAAAACAAAAACAATGAAGCTTTTCCGGATGACAAGCTGAAGCTGATTTTGACCATAAACCCATGCACATTTTAATTTGTTGCTTCCTCAATGTGAATCTTTGTTGTTGTAGTAGTGCTTAATCCTTTATGCCTGGAAACCGAAAATAGATTTTATTTATAGGATCCCATTGCAGAATAAATGACATCTACGGGTAATCAGATGTCATTTAATGAAGTCTGTAATATGCATGGTTACTTGTTTTCTAGAACCTAACATAGGTGTCCAAATACATAGTTTGAGACTTCATTCGCACAGGGGTGCGTTTCCCAAACAATGACATAACTCGTGGCTGGGCTATCATAGTACAACACATCGTTTGGGAAAAGAACGATGTAATGACGAGTGTTTCCCAAAACCGTAGATCCATTGATTGAACCATGTTTGTTATAACATAAAACGGTCACACTTTACAAGAAGGTTCATTAGTAAATGCATTAACTAATGAACCTTATTGTAAAGCGTTACCCATAAAATGTCCATAATGGCGCTCTGGGGTCACCAATCTCGGTCCCGGAGGGCCAGTGTCCCTTCAGGGTTTAGCTCCAACTTGCCTCAACACACCTGCCTGGATGTTTTAAGTATACCAAGTAAGACCTTGATTAGCTTGTTCAGGTGTGTTTGATTAGGGTTGGAGGTAAAACCTGCAGGACACCGGCCCTCCAGGAACAAGTTTGGTGACCACTGCAAACGAAGTGGAGTAACAACTTATTTAGAGAAAAAAAACATACTTTTTTGTGCAAAATATATTGTTTTACACACACATGCATTAAAAAATAATCCAATATTAGTTTTGGTAAAAACATGCACCTGCTTTCCATATTATTTGAAATATATGTAAACAGCACATATAGGGCCAATGCTTCCTTTACAAATATTACTGAGAATTTGCCATTTTCTTTTCTTAAACATAAATCATAGAAGTCGTTAGACTAATAGTTGTAATTTACGGTAGGCCATTAAATAAGAAAATATTTCTTTGTAATCTTAATAATAATAACATTATTAAATAATTATTATTGTTATTATTATCATTAAGGATTTTAGGTGCGTCCCAAATCGCATATTTACAGACTATTCTACGCCATTTTATAGTATAAATAGTGTAAGTAGTGTGTTCAAACAGAAAACTCTAAAAAACAATAAGTGCACTTTAAATACCCGGATGATGCACCTGCTAAACCAGTAAAATAAAGTGTGTAATGTTGGACACTTCACGCACTCAACGGCCAATGCTTTGCTCACGTAGCGGAAGCTGTGAAGCTTTCGGGCGCTCGTGTTGAATTTATTTATTTTGGATTGTGAAAGCAAAATTCTCCTACTAAAGTGATTACAGCGCCTCCCTAAGGTGAATGCGGTTACACTCATGACAGGTATTATTTGATAGTTTGGTCATTTATTTCACTGATTTGGCAACAGTCAAATGTCATCAGGGCAACGGGTTGAATTTCTGCTTAGTAAAAAACCCATTAGTGTTCCATTTGGGACGAAACTACATACATATACTATGCTGTTGAGTGTGTAAGAGCATAAGTATATAAAGGATAAGAGCATAGTGTGTAATTTGGGATGCAGCTTTCCTTCTTTTATAATTTGACACATTCAAACCACTGCATGAAATGTTCTACCAACAGGCCAGTGTCATATACAATACATTTTCTCCATAAAAAAAAAAAAAAAAAAAAAAAAAAAAAAAAAAAAAAAA
>gi|52218903|ref|NM_001004524.1| Danio rerio si:ch211-214p16.1 (si:ch211-214p16.1), mRNA
GACAAGAGACCACCATGAAAATGAATCAAATTTTGACATTGTGCCTCGGGATGCTGCTTTTAACCTTACCCTTTTCAACCTCAGAGGACAAAGGCTCAGCAAAAGATGGTGAGCAAAAACCAGCCTCGCAACCGACAAACAACACCAATACCAACACTGCGGGGGCCACCGATGCTGCAGGACTGGATGTGTTGCCCACCATGCTGTGTTTACTGATTCCAGCTGCCACCCTCAGCTTCATGCACTGAACTGGCTGGAGAGTGTTTTGATGTAACCCAGAAAGACGGACAGCCAGTCACATGAAGAGAGAGATTTTCCACAGTTCTGGAAGACACATAAATAAAGCAAGATGCCACAGCAATTCAAATTAGAAAAAGATTTTGTTTATTTGTTAATATAAATATTTCTGGAAAAAAAAAAAAACGGCTTTAAAAGGACAACACCCAACAAAGCCACACAGATGGACTCTTGCCCCATTTTTGAAAATACCCATCAGCTGTGATTTCCTTGTTCAAAATTAAACATGATAATTCA
>gi|326670824|ref|XM_003199250.1| PREDICTED: Danio rerio sodium channel protein type 2 subunit alpha-like (LOC100536219), mRNA
TCGCTTTTACTCTTATGAATAACCGGAAGCGCACATCTCTGATGTCAGGCACTTGCTCTTCTGATCAGTCTTGTGCAGTTTTTTTCACGCTGAAAATCCATCGGAGTTTACTTACTTGGGTGAAGTTGTCCACATTGCGTGTTTTCCTCCGCCTTGGATCACTGCATCAAGTTTGACAGCAGGACGCTGAGGATTAATTTTAATTTTGGAAGAGATTTCTACATTCCGCTGAAATATGTTGTTTCTCATGCAGACGTGTAGCAGATCACTCTGAAGCTTCAGGATGAGAAAATGGCGCATATGTTTACTCCGCCAGGACCTCAAAGTCTCCGTAAGTTCACCCGCGAGTCCCTTAAGGCCATCGAGAGCCGGATCGCAGAGGAGAATGCCAAGAAGTCCAAGAACACGGAGGAGAGAAATAAAGACAATGAATGTAGCAGGAAACCCAACAGCGGTCTGGAGGCCGGGAAAACTCTGCCGTTTATATACGGAGAAGTTCCCAAAGGACTGGTGTCTACACCGCTGGAGGACCTGGACCAGTTCTACAGCAACCACACAACTTTTATAGTAGTGAGCAAAAAAAAGGAAATCTACCGTTTCAACGCCACTCCTGCCTTGTACATCTTCAGTTCCTTCAACCTTCTGAGGAGAATATCAATTCAGATTTTGAAATTGTGCCTGTCTTTGCTGAATGCAGGAACTGACACTCTTGTTTTGAACAGATATGTCTTCACTGGGATATACACTTTAGAAGCACTGGTCAAGATCACCGCCAGGGGATTCTGTGTGGGACGCTTTACTTTTCTCAGAGATCCGTGGAATTGGTTGGATTTTATTGTTATAGTCATGGCATATGTAACAGAGTTTGTGGATTTGGGGAGCGTGTCCGCCCTGCGAGCATTCAGAGTTCTTCGAGCCCTGAAAACTATATCAGTCGTCCCAGGGCTGAAAACCATCGTTGGTGCTCTGATCCAGTCAGTGAAGAAGCTCTCAGATGTCATGATCTTGACCCTTTTTTGCCTGAGTGTTTTTGCATTGGTCGGACTCCAGCTCTTCATGGGAATTCTAAAGCAGAAATGTGTGTATTCGACATCTTTTACTGAAAACAAGGAAGCATGTTACAAGAACAAAACATGCAGGGATTACATTAACAATCCAAGTAATCAATATTTCCTACCAGGAAAAAAAGATGCACTGATCTGTGGAAATTCTTCTGATGCTGGGTAG
>gi|292627732|ref|XM_002666683.1| PREDICTED: Danio rerio ATP-dependent zinc metalloprotease YME1L1-like, transcript variant 1 (LOC793098), mRNA
GAGATTAACAACACCGGTGGCGATACCCTAAGAACAGGACAGCGGTGGGTCTGACAGGAGCACAAGAACACTTCTCAGCGAAAAACACAAGCAAAATATGTTTTCTCTGCCTACAAGCTTTCAGTCACAGGGAACAGTGCCTTTGACCCATCTGATCAATGTGGTCCAGTACCTGAAGAGTTCAGCCAACTCGGCCGTAACTGCATCAGTACAGAGTCTGCAGAAAGACCTTTCACCTGAACACGACCCACTTCACTATGAGCCCAAAGTAAACCTGAAGGAGCTGGGTCTGTCAGAGCTGCGGGTCAGTCATGTTCGGGATGTTCTGGAGCGCCTGCTGCCTTCTACACACCCAGCGGAGAAGTCCTTCGCCAGCGTGGCTCAAAACTCAACAGCATGGAGAACATCTCACATTTCTGCCCCCTCCTTCTTCCAAAACAAATATGGGTTCTCTCACAAACACTCAGGATGTTTTGGCTCTTCAGTGTTTCGCAGGGGAGGTTCCAGCCCCCTTCAGGCAGCCTGTGTAGATCTGCATCATCTGCAGTTATGGGTCCAAAACAGAGGCTTCAAGACAATGTCCAAGAGCAGACATCTGCGCTCCAGTTCTGAAGGTCCAGTCGAGGCAGATAATTATACTCCAGTCTTTATGAAGGGCCTTATGATGAAGGAAAAAACAGACACGGGGAGTCTTGAGCAGTTATTAAAACAGAATAACTTGCCAGAATCTCATCAGGATGCTTTTAAGACTGGTTTTACAGAGGGCTTCATGAAGGCTCAGGCTTTGACAAAGAGGACACAAGACTCTGTGAAGAGGACACGTCTGATTATTTTTGTTCTCCTACTGGCGGGAATATATGGTGTGTCCAGAAGTCCTTTCTTCTCGGTTCGCTTTCGCACCACCTCTGGTCTGGATTCATCCGTGGACCCCGTTCAGATGAAGAACATCACATTCGAACATGTGAAAGGAGTAGAGGAGGCCAAAAATGAACTTCAGGATGTTGTCGAATTTTTGCGAAACCCTCAGAAATTCACTGTGCTTGGTGGTAAACTTCCCAAAGGTATCCTGCTCGTGGGGCCTCCAGGAACAGGAAAAACCCTGTTGGCCAGAGCTGTTGCCGGTGAAGCAGACGTGCCCTTCTACTACGCCTCTGGGTCCGAGTTTGATGAAATGTTTGTTGGAGTCGGAGCGAGTCGCATCAGAAACCTTTTCAAGGAGGCCAAAGCTAGTGCACCATGTGTAATTTTCATCGATGAGCTGGATAGTGTAGGAGGGAAAAGAATCGAGTCTCCAATGCACCCATACTCCCGGCAGACCATCAACCAACTGCTAGCTGAGATGGATGGGTTTAAACCCAATGAAGGGGTCATTGTGATTGGAGCTACAAACTTTGCTGAAGCTCTGGACAATGCTCTAGTGAGACCAGGTCGGTTTGACATGCAGGTCACCGTCCCAATCCCAGATGTGAAGGGACGCACAGAAATCCTGGAGTGGTATTTGAAAAAAATTAAAGTGGATTCTGCTATTGATGCAGAGATCATTGCAAGGGGAACGGTGGGCTTTTCTGGAGCTGAACTGGAGAACCTGGTGAATCAAGCAGCACTGAAAGCAGCCGCCGATGGGAAAGACCTGGTGACCATGAAAGAGCTGAAGTTTGCCAAGGATAAGATCCTGATGGGCCCAGAGCGCAGGAGTGTAGAGATAGACAAAAGAAATAAGACGATCACCGCTTATCATGAATCAGGACACGCTATAGTGGCTTATTACACCAAAGACGCAATGCCTATCAACAAAGCTACCATCATGCCGCGCGGCCCATCACTTGGACATGTGTCTTTGCTGCCAGAGAATGACCGCTGGAGTGAGACGCGGGCTCAGCTGCTAGCTCAGATGGACGTCAGTATGGGTGGCAGAGTGGCTGAAGAGCTGGTGTTTGGAAATGATCAGATCACCTCCGGAGCATCCAGTGACTTCGATGGAGCCACTAAAATCGCACAGATGATGGTGACACGGTTTGGAATGAGCGACAAGCTGGGGGTCATGACCTACAGTGACCTGACCAAACACAGTCCAGAGACACGAGCAGCTGTAGAACAGGAAATCAGAGTTCTTCTGCAGAGTTCGTATGAAAGGGCAAAGAAGATCCTGAAGACCTACAGTAAAGAACACAAGCTGCTGGCTGATGCCCTGCTGACTTACGAAACGCTCAATGCCAAGGAAATTCAGATGATCCTGGAAGGAAAGTCGTTGGATCCCAGATGATGCAGTCTTGGATTAACAAAAACTTTTTAAGGCAC
>gi|55925204|ref|NM_001007350.1| Danio rerio solute carrier family 25, member 44 a (slc25a44a), mRNA
GAAGTGTAGAGCAGAGGCTCGATCGGCATGACTTTCTATCGGGAGGAGCAGTAGGCCGCGAGTCCAGCAGAGAAATGAAGTTTTTACAGGAGAAATACCGCGTTTTTCTGCTGACAGGACCGCGCAGCTCTGCTTGAGACCGCTGGGTGGAGAAGCAGCCATCATGGCGAGTTAATCAGGAGAAAAGCATGTGTGTGTGATTCGATGAGGTCATCGGCGGCAATGATGCAGCGGAAGCGCAACATTCAGATCATCGAATGGGAGGATCTGGACAAGCGGAAGTTCTACTCTCTGGGCGTCTTCATGACCATGACCACACGGGCCGCCGTTTACCCGTTCACCCTGATCCGCACCCGCCTGCAGGTCCAAAAGGGCAAATCGCTCTACAACGGCACCTTTGATGCCTTCTGCAAAATACTGAAGGTCGAAGGGGCACGTGGTCTTTACCGCGGCTTCATGATCAACACCTTCACGCTGATCTCAGGTCAGGCCTACATCACCACCTATGAGCTGGTCAGGAAATACGTCTCCTGGTATTCATCCAATAACACTGTCAAGTCTCTGGTGGCGGGTGGCGCGGCTTCGCTGGTGGCGCAGAGCATCACAGTGCCCATCGATGTGGTTTCCCAGCAGCTGATGGTGCAGGGTCAGGGCTGCCAGCTCACGCGATTCAAGCTCAAACCCAAGATGGCCATGGCCACGGGCAAGCATAAATACACATTCGGGCAGACCAGAGACATTGTGGTGCAGATTTTTCACGCTGACGGGTTTCGCGGGTTTTATCGCGGATATGTGGCATCGCTGCTGACGTACATACCCAACAGCGCCGTCTGGTGGCCCTTTTATCACTTTTACGGAGAGCAGCTCTCCAGACTGGCTCCTGCTGACTGTCCGCACCTCATCCTACAGGCCATTGCGGGACCGATGGCTGCAGCTACAGCCTCCACCCTCACAAACCCTATGGATGTGGTGCGAGCCAGAGTACAGGTTGAAGGACGTTCGTCAGTGATCGAGACGTTTAAGCAGCTAATGGCTGAGGAGGGCATCTGGGGTCTCACTAAGGGTCTCTCGGCACGCATCATTTCCTCCACACCCACATCCATCATGATCGTCATCGGCTACGAGACACTAAAGAGACTCAGTCTGCGGCCTGAACTGGTGCACAGCAGACACTGGTGAAAATACCTCAGCCTTTTAAATGCCTTTTATGACTTTCAGATTTTTATGAGGACCAGGCAATAACCGGCGCTCATCTGTGAAGTTCTATTCTTCCTCTTTTGTGGATTTTTGTATATTTTGTAAACGTTTCATTTGGTTGTGCGCAAAAAAAAAAAAAAAAAAAAAAAAAAAA
>gi|125805890|ref|XM_687862.2| PREDICTED: Danio rerio cohesin subunit SA-3-like (LOC564533), mRNA
CACCAGATGGCGGTTTAGGATTGCTGCTCTTCTGAAAGGCGCGGTTCCATCTCCTGGTCCAAATTTCAATTAATAAATCCATATTTAGCAAAAGTTTTATCGAATTCCAAATAGCGGGAACGCCGACCTTTACGACCATGAGCATCCCAGGCTCAGAGTCGCCATGTTAAAATTGTGATCTCCTTTTAAAGCACACTGAAGACCCATCCCAACAGAGCAGACACACTTCAGACCTGTAACACAACATCTAACCCTCCGTCATCATGATCACCTCAGAGCTGCCGGTGCTACAGGACACTGGTGATTCAGGTCAGGACACAGTGAGTCTCAGTATGAGCATGAGTGAGCTGGATGACCCTGGAGACGGAAAGATCAAGAAGAAGAGAGGAAGACCTGGCAGACCACCAGCAGCCAACAAGAAGCCTCGGAAGTCTCCATCAGAAAAGGGCTTTATGGCAGTCCAGAGGGGGAGAAAGGCCAATGGCATCAGCCAGCAGAATGGAGAGGGAGATCCTGTTACTCTGTTTGAAGTGGTCAAACAGGGAAAGAGTGCTATGCAGTCTGTGGTTGATGACTGGATCGAGTCGTATAAGCAGGACAGAGATCTAGCACTTCTGGACCTCATCAACTTCTTCATCCAGTGCTCTGGCTGTAAAGGCACTGTAAGAATCGAAATGTTTCGCAATATGCAGAATGCTGAAATCATCCGCAAAATGACAGAAGAGTTTGATGAGGACAGTGGCGATTACCCTTTGACCATTTCTGGCCCTCTGTGGAAGAAGTTTCGCTACAACTTCTGTGAGTTCATCTGTGTACTGATCCGCCAGTGCCAGTACAGCATCATCTATGATGAATACATGATGGACACAGTCATCTCTCTGCTCACGGGCCTGTCAGACTCACAGGTCCGAGCCTTCAGACACACCAGCACTCTCGCAGCCATGAAGCTGATGACAGCTCTGGTGAACGTGGCTCTGAACCTGAGCATTAACCAGGACAACACACAGAGACAGTACGAAGCTGAACGCAGCAAAATAGTGGGAAAGAGAGCCACTGAGAAGCTGGAGCTCTTGCTTCAAAAGAGGAAAGAGCTTCAAGAAAACCAAGATGAAATCGAAAACATGATGAACTCCATTTTCAAGGGAATCTTTGTTCATCGCTATAGGGATGCAATAGCTGAAATCAGAGCCATTTGTATAGAGGAGATCGGTGTATGGATGAAAATGTACAGTGATGCCTTCTTGAACGACAGCTACCTGAAGTATGTGGGCTGGACCTTACATGACCGGCAAGGTGAAGTGCGCTTGAAGTGTTTGAAAGCCTTACAAAACCTTTACACAAACCGTGAACTGTTTCCAAAACTTGAGCTCTTCACAAACCGCTTCAAGGACCGTATCGTGTCCATGACGCTGGATAAAGAGTATGATGTTGCTGTGGAGGCCATCAGACTGGTCACGCTCATCCTGCAGGGTAGTGAGGATGCTCTGTCTAATGAAGACTGTGAGAATGTGTATCATCTGGTGTATTCAGCTCACAGGCCTGTAGCAGTGGCTGCTGGGGAGTTTCTACATCGGAAGTTGTTCAGCAGACATGATCCTCAGGCAGAGGAAGCTCTAGCCAAGCGCAGAGGCAGGAGCAGCCCAAACGGAAACCTAATCCGCATGCTGGTGCTTTTCTTTTTGGAGAGTGAGCTGCATGAACATGCTGCCTATCTAGTGGACAGTTTGTGGGAGAGCTCTCAGGAGCTGCTGAAGGACTGGGAGTGCATGACTGAACTGCTACTGGAGGAGCCAGTGCAGGGAGAGGAGGTGTTGGCAGACAGACAGGAGAGTTCTCTGATTGAACTGACTGTATGTACCATTCGTCAGGCTGCAGAGGCCCATCCGCCAGTGGGGAGAGGAACTGGAAAAAGGGTCTTGACTGCGAAAGAAAGGAAGATGCAGATTGATGACAAAAACAAATTAACAGAGCATTTCATCATGGCTCTCCCCATGCTGCTCTCAAAATACCAGACAGATTCAGAGAAAGTAGCCAATCTTCTGCAGATCCCACAGTACTTTGACCTGGACGTGTACAGCGCTGGGAGAATGGAGAAGCACTTGGACGCATTGCTAAAGCAGATCAAGTTTGTAGTGGAGAAGCACACGGACACAGAAGTGCTGGAGGCCTGCAGTAAAACATACAGCATCTTGTGCAGTGAAGAATACACCATTATGAACCGCGTGGACATTGCCCGCAGTCAGCTGATCGATGAACTAGCCGACCGTTTCAACCACTCGGTGGAGGAGCTGCTGCAAGCGGGGGAAGAGGCAGATGATGACGACATTTACAATGTTCTCTCCACTCTGAAGAGACTTACAGCCTTTCACAATGCTCATGATTTGACCAGATGGGATTTTTTTGGAAACTGCTACAGATTGCTAAGAACAGGAATAGAGCAGGGCTCCATGCCTGAGCAGATAGCAGTGCAGGCTCTTCAGTGTTCTCATTACTCCATACTCTGGCAGCTGGTGAAGATAACTGAGGGAGCTCCATCCAAGGATGATCTCCTAGCACTACGTAGGGTTGTCAAGTCTTTTCTAGCTATATGCCAGCAGTGTCTATCAAATGTCAACACGCCGGTAAAAGAGCAGGCATTCATGCTGCTCTGTGACCTGCTGATGATCTTCAGTCACCAGCTTACCACAGGCTCCAGAGAGGGTTTGCAGCCGCTAGTCTTCATCCCAGACGGCACGCTGCAGAACGAGCTCCTAAACTTCATTCTTGATCATGTGTTTATAGATCAAGATGATGAGAACCAGAGCATAGAGGGTGATGAAGAGGATGAAGCAAACAAGATTGAGGCCTTACACAAGAGGAGGAACCTTCTAGCTGCCTTCAGCAAACTCATCATTTATGACATCATAGACATGCCTGCTGCTGCAGACATCTTCAAACACTACATGAAGTACTACAACGATTATGGCGACATCATCAAGGAGACTTTAAGTAAGACCAGACAGACGGACAAGATACTGTGTGCCAAAACACTCATCTTGAGTTTACAACAGCTCTTTAATGAGCTGATCCAGGATCAGGGGCCTAACTTGGACAGGACCTCGTCTCATGTGAGCGGCATTAAGGAACTGGCCCGTCGCTTTGCCCTCACCTTCGGATTAGACCAGATCAAGACCAGAGAGGCTGTAGCTACACTGCACAAAGATGGGATTGAGTTTGCCTTCAAGTACCAGAATCCAAAAGGAGCAGAGTATCCTCCTCCCAATCTGGCCTTCCTTGAGGTTCTCTGTGAATTTTCTTCCAAGCTTCTTCGTCAAGACAAGAAAACAGTACATGCATATCTGGAGAAGTTCATGACGGAGCAGATGATGGAGCGGCGGGAGGACATCTGGCTTCCACTCATCTCCTACAGGAACTCTCTGCTGACGGGTGGAGATGAAGATCGCATGTCCATCACCAGCGGCAGCAGCAGTAGCAAAGCTGGATCCATACGCAGCAAGAAGGGCCGACCGCCACTGCACAAGAAACGCATTGAGGAGGAGAGCATGGAGGGCTCTTGGATGATGAGGAATGACAGCATTCAGACCCCTGGAGGCCTGCAGACGCCACAGCTCACCTCAACTGTGCTCCGCGAAAACCCTCGACAAGCTGCTGAACACCTGCCTGAGCAGGACACTGAGCCCGGCTCAGAGTCGGACTATGTTCATAATCCTCAGATGCAGATGTCGTGGCTCGGCCAGCAGAAGATGGAGGAGGTGAACAGGAAGGAGCGGACGGCCATGAGCTACATAAAGGCCCGCAGTGGAGGAGTGCGACAGACTGTACGTGGGCTAATGGAGGACGACGCAGAGCCCATCTTTGAGGACGTCATGATGTCGTCTCGAGGACAGCTGGAGGACATGAGTGAGGAGTTTGAGGACACCATGGTCATCGATCTGCCTCCATCCAGGAACCGGCGAGAGAGAGCAGAACTCAGACCAGACTTCTTTGACTCTGCAGCCATGATTGAGGATGAGTCGGGATTCACGATGCCCATGTTCTGA
>gi|308210806|ref|NM_001135979.2| Danio rerio cytokine receptor family member B17 (crfb17), mRNA
AGGGCAAGCGTGACACAAAACACGTCATTTCCGAGAAGAACTTCCTAGGAACTAACGTACAGATCTCAACATGGGATTTACTTTGTCGTGAAGAAAAGTCATTTCGACTGGATTAGGCCTTTTTACTTAAATATTTAATATGTGAATGTTGGATACAAACTCTGTGGTAATAATAATGCGGATATTGATCTGTCTCATCGTCTTGGTCTTTATCCCGAGGTCCGCCTCACAAGCTGTGAGTCAGCCATCTTTTAGTCATCCTTCTCCGGCTAATTTGTCTATTCTCTGCGACAACTATGGAGTTGAAATACGATGGGACTATCCTGACACCAGACACGGTGTGAGCTTCCAGGTGGAGGTCAATGATCAACTCAAACAGAGGAAACGTGATGAGACGACAAATCGATTTCTAAACATATCCAGATTGCTGTCTCGAGCAGCGTATAATGACTATAATGTGACTGTGAAGGCATTATGGAACGAACATAGGTTAATATCGTCCTCGTCAATTCAATTCACCTTCAATCAACATGGAAGCAGCAAAATTAAGTGCCGTTTGGATTTCCCAGAAGTTAAACTTTCTCCAAGAAACAACAAACTTCACGTCCAGTTCATCAACCCTCTGCATCTGTACAGAAACACACCGGTGCTGGGCAACCTCACTGAACATCTGACATACTTTATCACAACAGACACGGATTCAAAAGAGTTCACCTGTAAAATAAATAACAGAACTTGCGAGGCGTACATGAGCTTTCCTGAGATCCAAGACCGTTACTGCGTTTATCTGGATGGAGATATTGGACAGATAAGCTTCAATAACATAAGAAGCTGTTACACAGGAGAATTAAGAGACTATCCTCCAACCACAGTGTTTCTGTATTCGCTGCTGGGAGTCTGTGTGACGCTGCTGGTCATTACCGGCATCATTTTGCTGCTTGTGAAGAAATGCAATGCAGAAATTAAGAAAAAAGCTTCCTCTGCATTTCCAGCGTTCCTGGAGGACATGAAATCGTCCAATCGCAATCCACTGGAGAACAAGCCGGAGAACGTGTTCAGCACTGTCCTGATAGAACCAGCTGACCCCAAACCCAAAGAACAAGCACTGTTACTGGAGGACAGCAATGAGCTAGAGCAGCTCTATGGATCTACAGATGTGGAAAACACTGACACGGACACTAAAAGCACGACTGCGGGCAGCGTTATTTTAGACGATGAGCTGGACGAACTGCAGGATGGATACGACTGTCCACATGCGCTCAAAGTGGAGATAGATAATGGAGATATTGTAGACGCTTACGGACCCCGAGGTGAAGTTTTAGACCTTTAGAAGTAAAGAGAAAGCACCGGAAGGACTGTAAAATCCCCTGGATATTCCGGGAAGGTTAACATGGGTTGGGATTGTTCACACAAACAAACAAAAGCCCTGATCTGGAATCACAGAGTGGAATTTCCCAGGTGTTTACCTGCTGAATGGAAAAACTTTTTAATGTTTGTTGTCGCCGCTGACACTCCTTTTGTTTGAATCAAATGCTGTTATGTTTGATCAGAGTTTCGTCATGTGTACAGTTGAAGACTCTATTATTTGACTTTCAATTCTCTTTTAAATATTCCCCGAGTGCTCTTTTAACAGATTTTAAATCAACATTTTTAACTATAGCAGCTTTAATAACTCATTTCAAATCAGTATTTTTGTCTTGGCCATGATGACTACGTAATATTTTTCTAATAGGCCTGTCAGGATACATTTAAATGCTTAACATAATTCATTTTACAAGCATTCAACTTGAAGTGCAATTTAAAGGCTAAACTAGAATAATTAGACTAATTATTTTGTAGCCAATCAATCC
>gi|326680482|ref|XM_003201481.1| PREDICTED: Danio rerio sperm-associated antigen 16 protein-like (LOC100536264), partial mRNA
ATGGCAGCAAGACACGAAGCAGCAGAAGAGGCCGTTGACGGTCCTTATTACCTCGAGAAGGTTTTCATCCCAGAGGACTCTGAGGATGATTATCAATACGACGAAGTGACCGTCGACGAGTTCAGCGTAACTGAGGGCGAAGAGGACCTGGAGACTGCCGTAAAAGCAGCGCTGGATCAAACCGACGGCTCTCCACAGAGAGTCAGCTCAGCCAGACACCCCGTTCCTAAAATACCCGAGGTGGTGGACGACTTTCTCCGCAACTATCTGGTAAATATGGGCATGAAAAAAACATTGAACTGTTTCCAAACCGAGTGGTTTGAAATGAAACACAAGGGTTTAATTAACACAGACAAAACTGAACTCATCCCTGACGTCTATACACACAACCAGCTCCTGGACAACGAGCTAAAAATCGTACAAAAAGAGCGGGATAACTATAAACAAGCTGCATTCGAAGCTGGGGAAACCATAATAAAACTACAAAGAGAAAGGGACTTCCATAGGATGCAGCACAAACGTGTTGTTCAGGAGAAGAACAGACTTACAGAGGATGTAAAAAAGCTGAAGAAACACTATGCATCATATGAACCTGCTCTTAGACAGCTGAACGACAAATATCAGACAGCTGTGAGGCAGAAGATGCTGGTCAGTCTGGAAAGAGATAGAGCTTTCAGCCAGGTCCAGAACCTAGATGGCTCTCTACGTTCCTCACGAACCCAAACAGCCTCAAAGCCTACAAACTCTCCACAGGAACGAGAAAAAATGCAGCGGAGTCCTGAAAAGGAAGCACACCTGCCATGTGACGATGCCCGAAAACATCCTAAAGACTCTGAATTCCCATCCAGCACTCGCCTCAATCCCTACTTGCCACAAATCAAGGCTCTTACCTCCCCCAACACCAAATCAGCCAACCTCTCGCTCTCCAAGTCTTTCAAAGCGCACACAATGGCAGTGAGCTTCCTCGCTCTGCATCCCCGTAAAATGATAGTAGCCTCCTCAAGTGATGACCAGCTTTGGAAATTATGGGCAATCCCCAAGGGAGAGATGATCATGACTGGCGAGGGTCACACTGATTGGCTGTCGTCTTGTAGTTTCCATCCCAGTGGTGATTTCTTGGGGACCACAAGTGGAGACACCACAGTTAAAATCTGGGACTTCGCCCAAAGTCGATGTGTGCTCAGTTTGGAGGGGCACCTTCACGCCACTTGGGCCTGTTCTTTTCACTCCTGTGGTGATTTTGTGGCATCTTGCTCCATGGATAACACGGTTAAAGTGTGGGATTTGAATAGCGAGCGCTGCCGCTGCACTCTGCGTGGACATGTGGACTCTGTGAACAGTGTTTCTTTCCTGCCCTTCTCGAATATTCTACTGACCTGCTCGGCAGACAAGACGCTCTCTCTTTGGGATGCCCGTGCCGGATTGTGTGCCCAGACTTTCTACGGGCATAAGCATTCATGCAACCATGCAGCTTTCAATATCACTGGCGACACGATTGCTTCGTGCGACTCTTTTGGGGTGGTTAAATTATGGGATGTGAGGAACGTGTCTGCAATGGTGAGCATGGACACCGGGCCGCATCCCAGCAATCAAGTGGCCTTCAGTCCAAACGGAAGAGTACTGGCGGTGGCGAGTAACGATGGCTCGGTCAAGACAGTTGAAGTGGCTTCTTTACATGTGTCGAGTTTAACAGCTCATGAGGACGCA
>gi|292615414|ref|XM_002662608.1| PREDICTED: Danio rerio II-FBPL (LOC100002519), mRNA
ATGACGCTGAGCTGGACTAAAACCCCAGAAGAAGAAGAACAAACAGCAGAAGAAGAGAAAGTGATGCAGAATCAGCTTCAGAACGGGCTTTTCTGGGTTCAGATGAAGGTGAACAGAGCGGAAGATAATCTGGCGCTAAAGAGAAACGCCTCTCAGTCGTCCAGTTTTGGGTTTTGGTCTGCAGAAAGAGCCGTCGATGGTTCTCGAACTGGGCCAAAGTTATGGTCAGTGTGTTCGTCCACCGCTAACCAAAGTAACCCGTGGTGGAGGGTGGATCTGGGGGACGTTTACCGCGTTAGCAGAGTAATCATCACTAACATTAACAACAGCGTCGCAGACCGAATAAACGGAGCCCAGATTCACATCGGAAACTCTCTGGAGAACAACGGCACCAACAACCCCATGTGTGCTGTTATTTCCAGTATTCCAGCTGGAGTTTCTGCAACCTTCCTCTGTTGTTTTATGGAGGGTCGATATGTGAGTCTGTTCATTCCCGGAGACTCAAAGATGCTTACTCTGTGTGAAGTGGAGGTGTATGTAGAAGGTCCGTGTTGGAAGCAGTCGTTGGTAAAACTGAAGCTCAACTCTAGCTTTAGTCTTTCTGATGTGCAGCTCCTGACCCAGCTGGAATCTGCTCTGGCCCGAATAGGACTTTCTGACGTGACGCTGCACTGGACGCAACTGCCCAAACAGGAAGTGATGCCAAAGCAAGTTGCGCCAGGTTACAGATATCCTTGA
>gi|50540329|ref|NM_001002631.1| Danio rerio DNA fragmentation factor, alpha polypeptide (dffa), mRNA
CACGGAAGCAGATATCTACAATGTTTATTTTCAATTCTTTTAGTACAGTGTTACAAATATGTTGAGAATATTTAGTTTAACGTTAGTTGTGAGGCTTTAGACACAAAACTAACAATCAAAAACAAAAGGTGATGCTCTAAAGAAAGTAAATTGTGATCTCTGAACTTTGAACATCGTCATGACAGAATTAAAACCATGTAAAGTGTGTAACGTCAGCCGACAGAAGTGCTACGGACTGGCCGTGACCTCTCTTGATCAGCTCAGAATAAAAGGTGCTGAGAGTCTAGGCTTCTGTCCCAGTGCATCAGTCTCAGTGGTGCTGGAAAATGATGGGACAATTGTAGAAGATGAGGCTTACTTTATGTGTCTGCCAGCAAATACTAAATTTATGTTGTTGGATGCCAACGAAATATGGATGCATTCTCATCAAATTGCTGGTGGGACAGCCCAGTCTTGTAGAGAGTCTATGGAAGTAGATGGAGGGTTTGACTCTTGGCGTAGTTTGGCAGAGCAGCTGAGGCAGGATCTGGCCAGTATTATCCTCATGTCTGAGGCAGATCTACAGAGTTTAATAGATGTGCCACGCTCCGATCTGGCTTCAGCGTTGGAATTCTCACAGCAGAAAACCCACGTCCTACAGGACACACTGCAAAGAGTGCTGGACCGTAGAGAAGAAGAGAGGCAGTCCAAAGACTTATTGAGGCTCTATTTGAAAGCCATGGAGCGAGAAGGCACTTGGGACCCACAGGAAGAAAGTGCTAACCTAGATGAGACAGATGGGGTGCAGGTGGAGGCCGCAGCAGGGTTCAGCTCCACCACACTAATGGTTCTGAGGGACAAAAGATACCCAGAGACCAGACTTTCCAACCAAGAGCTGCAGATGGTGGTGAAGCAGGGGGCAAAGGCGATGATGGAGGTGTTGGTCTGGGACAGTGAAAGGACATCAGCGCTGGTCCAGGCATGTGACAATGAGCTCAGTAAACGCCTACAGCGAGTTCAAGCCCTGCAATCCCTCAACACTCAAAACCAGTCCGATCCACAAGCACACGTCGAGAGAAAAACAAGAGCAAAACGCTGCAAAAAACACTCTTACTGACAGCAAACATGTTAAGCATTGCATTCTTTACTGTAGAGTCATGAGTTTAAAATGAGCCTTTTTTATTTTTTTTGGATATTGATTTTTGAAAATATTATAATACAGAATTAATAGGCAATTATTGGGATTGATTTGATTGTATTTAAATAGGTTGAACACCCAAAAATGAAAATGACCTCATCATTTACTCTCTCTTGTGTGGTTTTAAACCTTTTTGAGTTTTTTTCTTCTGTTGAACGCGGAGGGAGGATGTTTCGAGGAATGTTGGTTGCTGGCACTTTCGTAGTAGAGGACAATTTACTACAGAAATTAATGGGTGCCAGATACCAACATTTTTCGAGGTATCGTCTTTTGTGTTCAGCAGAAGAAAGAAACTTAGATAGGTGAAGAGTCAGTAAATGATGATAGAATATACATTTTGGGGCTTCTGACATTTTTGACAAAAAAGAACAGAGACTGATTTTGATGTATGAAACCTCCATTAGAGGGAAATAAAGGTCTATACTATGTAAACTTGTTGGAAATAATTAGTGAAAGAGAAAATAAAGCAAGTAAACATTTTTAAAGAAAACTTTTCAAAACAATTAAAAAAAAAAAAAAAAAAAAAAAAAAAAAAAA
>gi|66472383|ref|NM_001020681.1| Danio rerio crystallin, gamma M2d1 (crygm2d1), mRNA
AAAAAAAAAAAAAAAAAAAAAAAAAAAAAAAAAAAAAAAAGAAAAAAAAAAAAAAAAAAACAAGCAGAATTGGCTTCAGATTCTCCTTTGTGGAACCACCAAGGATCATCTAACGCAACCATGATGGGCAAGGTCATCTTCTATGAGGACAGGAACTTCCAGGGTCGCTCTTATGAGTGTATGGGAGACTGTGGTGACTTCTCCTCCTACATGAACCGTTGTCACTCTTGCAGAATGGAGAGCGGCTGCTGGATGATGTACGATCAGCCCAACTACATGGGAAGTGGATATTTCTTCAGGAGAGGAGAGTATGCTGATTACATGTCTATGTTTGGAATGAACAACTGCATCAGGTCCTGCCGTATGATCCCTATGTACAGAGGATCCTACAGAATGAGGATCTACGAGAGGGACAACTTCATGGGTCAGATGTACGAGATGATGGATGACTGTGACAGCATCCAGGACCGTTACCGCATGTCTCACTGCCAGTCTTGCCATGTGATGGACGGCCACTGGCTCTTTTATGACCAGCCCCACTACAGAGGCAGGATGTGGCACTTTGGGCCTGGACAGTACAGGAACTTCAGCAACTATGGTGGCATGAGGTTCATGAGTATGAGGCGTATCATGGACTCCTGGTACTAGTGTCCCTAGTGTACTAGTAATGTCTTAATAAAATAAATTGTCACCAACTTTGTGCTTTGAAAAAAAAAAAAAAAAAAAAAAAA
>gi|18858454|ref|NM_131508.1| Danio rerio coatomer protein complex, subunit zeta 1 (copz1), mRNA
CGTAAGCGGATGTACGAATACGCAAGAATTCAACGCACGAAGGAAGAGCGAGCGACATCTGTACAGTACAAGATGGATACGCTAATATTGGAGCCTTCTCTGTACACTGTAAAAGCGGTTCTGATCATGGATAATGATGGAGAGAGACTGTATGCAAAGTATTATGATGACACGTATCCCACAGTGAAAGAGCAGAAAGCCTTTGAGAAGAACATCTTTAACAAGACGCACAGAACAGACAGTGAAATCGCGTTGCTGGAGGGTCTAACGGTTGTGTACAAGAGCAATATTGATTTATATTTCTATGTAATTGGCAGCTCTCATGAAAATGAGCTGATGCTTATGTCAGTGTTGAATTGTCTCTTTGATTCTCTGAGCCAAATGCTGAGGAAAAATGTGGAAAAGAGAGCCCTGCTGGAAAATATGGAGGGTCTTTTCTTGGCCGTTGATGAGATTGTTGATGGAGGAGTGATTCTGGAGAGCGACCCACAGCAGGTGGTTCACCGTGTCGCATTGAGGGGCGATGACGTGCCTCTGACAGAACAGACAGTCACTCAGGTGCTACAGTCAGCGAAGGAGCAGATCAAATGGTCTCTCCTGCGATAGGATTCTTCAGCTTTCTGTCCTGAACTGAAGCGAGGAAAAGCAATGAGAGAGCACCTCTTTTCATCACTACTGTCCCTTTCTGCCCTTTTCTCCGTGAGTGTTTTCATGACTGTTAAAGTGCACATCCACTGAAAACCACTTCTCCAGTTTCTCTCACTCCAGATAAGACCAGCAACAGCGCTATTTCTACACATTAACACAAGAGGAAGAAGCTTGCCGGGACTTTCTTTTTGGGAAAAGTACCGGGGCGTTTGTTTTTTTTTAAAGCCCATTCCAGTAAGCGCTTGAATATATGGCTGGTTTAGTGAATGATATCACTGTTGTACTGTGAGATTTTCATGAGGATTCATGTACATTCCAGTGGTCGATCTTTTCTCTGTTTTTGGATTGAAGTAAAGAGTTTCATCCCAAAAAAAAAA
>gi|326665325|ref|XM_003197964.1| PREDICTED: Danio rerio potassium/sodium hyperpolarization-activated cyclic nucleotide-gated channel 2-like (LOC100535364), partial mRNA
ATGGACCGGAATGAGCTCTCGCCCGGTTCGGATGTGGCTGCTATGACGAAGAAAGCGGCCCACAAGAGCACGCCCGGGCTCCGCTGCGCCGGCAACAGCAGCACCGCCAAGAGTTGCCTGGACTCCAGCTCGGATGCGAACCCGAAACCCAATCACGTCGTCATGGAGGAGACTGACGACCTGGAGGAGGAATCCAAGTTTCAGCATCCGCGTCTGAGGAGGGCAGGAGGCGGGATTCAGATTAAGAGCTGCGCATCAGGAGGAGGAGGAGGCGCAAATAGGAGCAGCACATCCACGGATGCGCGCCCGGGAGATGCTGCTGCCGTTAAAGGCGGCGGAGGAGGAAGCAAAGCGCCTACCGTAGTGGCCACCGTGACGGTAGAGGCTTATAATGCGTCCGAAGTCGACGGTAATCCGTCAGCAGCGCTTTCCAGCATGAAATGCAACAAGAACGGGGAGTGCAGGCGGGACTCCGGCACCGGGAGCCTCCGGTCCATTATGTCCAAACCGGACTCGGGCAAGCGGGCTACGTGCAATTCAACGACCAGCATGGATGGCACCATCACGCCGGGGCAGGACGCGTCGAACCCCGGTGCGCTCCCGGAGAAGAAGGACTCCAAAGTGTCCTTTTCCAACGCGCCCAGCAGGAAAGCCTCGTCCTCCATCCACGGTGGACAGCAGCAGCAGCCCCGGAACTCGGTGACCTTCCTCAAATCTGAGGATGGAGCCCCGGAGGACACCGAGACCCGGGGCAGCCAGGCGAGCTTCATGCAGCGGCAGTTCAGCAGCATGTTGCAGCCCGGGGTCAATAAATTCTCGCTGCGCATGTACGGGAGCCAGAAGGCGGTGGAGAAGGAGCAGGAGCGCGTCAAGTCGGCCGGCAACTGGATCATTCACCCCTACAGCGACTTCAGATTCTACTGGGATTTCACCATGCTTCTCTTCATGGTGGGCAACCTGATCATCATCCCTGTGGGCATCACTTTCTTTAAAGACGAGACCACTACGCCGTGGATCATCTTCAACGTGGTGTCCGACACCTTCTTCCTCATGGACCTGGTGCTGAATTTTCGCACAGGCATCATCATAGAGGACAATTCGGACATCATCCTGGACCCCAAGACCATCAAGAAGAAGTACCTGAAGACCTGGTTTATAGTGGACTTTGTGTCATCAATCCCGGTGGATTATATCTTCCTGATTGTGGAGAAGGGCATCGACTCAGAGGTGTATAAGACGGCACGAGCGCTGAGGATTGTGCGCTTTACTAAAATCCTGAGCTTGCTGAGGCTTCTGCGGCTCTCGCGGCTCATCCGCTACATCCACCAGTGGGAAGAGATCTTCCACATGACCTATGACCTGGCCAGTGCAGTGATGCGGATCTTCAACCTCATCGCCATGATGCTGCTGCTGTGTCACTGGGACGGGTGTCTGCAGTTTCTGGTGCCCATGCTGCAAGATTTCCCCTCCGACTGCTGGGTTTCCCTCAACAAGATGGTGAATGACACATGGAGTGAGCTGTACTCGTTTGCTGTGTTTAAAGCCATGAGTCACATGTTGTGCATTGGTTATGGTCGTCAGGCTCCGGAGAGTCTCTCTGATATCTGGCTGACGATGCTCAGTATGATCGTGGGAGCGACCTGTTACGCCGTCTTCATCGGACACGCCACGGCCCTCATCCAATCGCTGGACTCCTCACGCCGACAGTACCAGGAAAAGGTAAAGAAACTGG
>gi|121583870|ref|NM_001045008.1| Danio rerio si:ch211-129c21.1 (si:ch211-129c21.1), mRNA
ATGAGACACGCTGACAGAAAACAGTTCTACGAGAGACATTTGCTCAAGTGCGTCTCCGATAACCATGCGATCACATTCAAAGAGCAAGGCATCTGGAATTACTCCACCATGCTGATCAGGGAGGATCTGGGTTTGCTGGTTTTGGGGGCGAGAGAAGCCGTTTTCGCTCTTGACATCAATGACATCTCCGTCTCCAGGTCCAAGGTGCTTTGGAAAGTCACTGAGGAGAAACAAAAGGAGTGCACCTCTAAAGGAAAACATCCTGACATCGACTGTCATAACTATATACGGATGCTGCATCAGATGAATGACAGTGTGATGTACATTTGTGGAACAAACGCCTTTAGCCCCACCTGTGATTATATAACGTATGATAATGGGCAGCTGCAGCTGGAGGGAAAACAGGAGGACGGGAGGGGGAAATGCCCTTTTGATCCCTTCCAGAGGTCCTCTTCCGTCATGGTTGATCAAGACCTGTATTCTGCCACCTCCTTAAACTTTCTGGGTTCAGAGCCGGTCATACTTCGTACGTCTCCCATTACATTGCGGACATTGTTAAAGAGCTCTTGGCTCAATGAGCCAAACTTCATCTACATGGATGCGGTCCCGGAAAGTGAGGACAGTCCTGAAGGTGACGATGACAAGATTTACATGTTCTTCAGTGAAAACGCCATCGAGTACGACTTTTACAACAAGCTCGTCGTGTCACGTGTGGCCAGAGTCTGCAAGGGTGATATGGGAGGTCTGCGGACCCTCCAGAGGAAATGGACCTCATTCTTGAAGGCTCGTCTGGACTGCTCAGTCCCTGAACCCAGCCTGCCCTACGTCATACAGGACGTCTTCCATGTCCGCCACCAGAAATGGAGGAAAAGTGTCTTTTATGCTATATTCACCTCTCAGTCAAGCTCAACGGATCAGTCGTCAGCTGTATGTGCATATAATGTGACTGATATCAGCAACGTGTTCTCACGTGGCAAATTTAAGACAGAGGTGGCGGTGGAAATGTCTGATGTTAAGTGGGTGACATACAGCGGAGACCTTCCTGTTCCTCGGCCAGGAGATTGTATCAACAACGCAGCGAGGACTTCAGGAATAAAAAGTTCGATGAATATCCCTGATAAAACCCTCCAGTTCATCCGAGACCGTCCTCTAATGGATGATGCCGTTCATCCAATTACAGGAAAACCACTGCTGCTCAAAAGAGGGCCCCTGTTGACGCGTCTCGTTGTAGATATGGTAACGGCAGCAGACGGACAGTCCTATCCCATGATGTTTGTGGGCACAGCAAACGGTTATGTGCAGAAAGCAGTGAATTATGATGGAGAAATGCACATCATTGAAGAGGTCAAACTGTTTGAGAGTGAAGAGGCTATTGACGTCCTCCGACTTCATCAGAATCAGTTGTATGCAGGCTCTGCATCCGGGGTCGTCCAGATGCCTGTCAGCAACTGCAGTCGCTATTCTTCCTGTCTGGACTGTGTGCTGGCCAGAGACCCATACTGTGCCTGGGACGTCCCAGCTCAACGCTGTTCTAGATTTCCCGCATCAACTGAGCATGCAAAAAGTAACCTGATACAAAGTCTTAAAGATGGAGATGCCACTCAGTGCCCAATAACAGCTCCCATTGAACCAAAGGTCCGTACGCTGGTACTGGGAAACAACATCAGGCTGCTGTGCCGACCAGACTCCAACCTGGCCCAAGTGAACTGGAATTTAGCTGGAAAGCCACTGCCTTTCTCAAACAGGAAGTATACCATTTATAATGATGCAATCCTTATCTCTAACGCCTCCTCCGCTGACGCTGGACGTTACACATGCGTGTCAGTGGAGCAGGCGAAAGGGAAACACTACACCAAAACACTGGCCATTTATGACTTGCATGAAGAAGTAGCAGTCGTTGTGACAGATAAGATTAAGACCACGTTGGGAATACCTAATGAAATCTACACAACGTCATCAGGTTTGATTAAACCTGAAGAACCGCCGTCGTTTTCTAAAAATCAGGCCAGTGACAGTAAATGGATAGCGATGCAAGTGGCGCTGGCGATGCTGTCCATTATGATGGCGTGCCTGCTGATCTGGAACTTGTACATGGGCCACATCTCTCCATTCATGTGTTGTGGGAGGCAACCAATCAAAAGCCATGGGAATCTTCCAAGAATGGAATATAAGTCTGCGGGAAATGATGTCATGGACAGTAAACCTCAAATGGTCAACTTGTGTGTCACAACGAACAGTAATCTAGAAGTGACTGGCTTCCACAGGAATGGGGATCCCTCAACGGGCATTCATTTGTTTAAGTATATCACTGATGAGTCTGAGATTTGATGTTCTTTTACTAAATCATTTTGTATAATTTTTATATTTATTTATTTTTTTATTAATACTAATAAAAAGT
>gi|326674651|ref|XM_692693.4| PREDICTED: Danio rerio neuronal pentraxin-1-like (LOC569313), mRNA
GATGAGTACTTCAGGATAAACACGCAGACCTACAGGATCCACAGGAAGATCTGCTCTTCGGAGACAGCAGAGGATCATCAGACGGATTACTTGTAAATACACATGGTGTGTGTGAGCGGCTGATGACCTTGGAGAAGAGCAGGAGGCCGGAAAACTCACACTGAGCAGCAGCACACACTTTTACAGGATTTACAACACGAGTGCAATCCTCCAAAGCGACTCAAGAAGCAGAGAGAGAGATCTCATATCGATATGAGGTCTCCAATATCCTTGAGGAAGACGGCGCTCTTCTTCCTCGTCTGCTTACTTTCGGCATGCAGCGGAACTGGGATCCCAGGTTCGGATTATAACCCTCATCCTCGCTTCATTTGCACACCAATACCTGCAGATGCAGATCCTGGGTGCTTCCCGTCAGCGGGCGGCCCCAGTGCGGGTCACCACAGCGGGCCGAGCAGCGGTGGCAGCAACAGCTGGTGGGGAATTTCAGAAGAAGCCAAAACCACAATCCTGCATCTGCGGGAGAGTTTAGTCCAGCAGAAAGAAACCATCCTGGACCAGAGGGAGACCATCCGAGAGCTCACTGCTAAACTGAATCTATGCGAGGGCTTTAATCGCGGGGTGGGCAACCATGATGACCATCCGCATCGCACACCGACACACCTGGCACACCATGCACATCATGCTTACCCCACTGCACCGGAGCCTGGGCACCTAGCGTGGGCACCGCCACCCGACGCTCATCATGGTGGCCACGGGCTGGAGCTCGGCCACTACGGGGATGCAGCGCATCATCGTGGGAAGGCAGCAGTGAGCGAGAAGCATGTGACAGGGGAGATTCCTTTACTGTCCTCTACACCGGAGCAGATGAGCAGGATGCTGGAGACACTGAAGGAGCGCCTGGAGAACCTGCAGACGAGAAACACGTCGGCCAGCTACTCCAGTTCCCTGAAGGATCTCCTGCAGAGGAAGATCAGCGCTCTGGAGCAACAGATGCAGCATCATTCGTCTCCGCTGACGGGTGCATCTCACACTGACCACACCGAGCATGATGACGGTCACCATGATGACGATGATCATGATCATGGGCATCACGAGGATGGCCATGACGAAAGAGACCACGGCAATCCTCACGACGACAGCCATCACAGTGATCGCCATGAGGACGGTCACCACGATGACGACCATGATGACGGTCACCATGACAACGACGACCATGACGCCGGTCACCACGACAACGGGGATCATGATGATGATCACCACGACAATGGTCACCACGACAATGAGGTTTCCGAGCATGGCTTCGAGAGGTTGTTGTATAACCCACAGGGACACCGAGAGTCGCAGACTGGAGCTCACAGCAAACTGGACGCGGTTCTCAATCAGCTGCAGCACAGGCTTACTGAGGGTCCCCGAAAGAAGACTAAATCTACTGAGGCCTTCCAGATCGGCTTCCCCATGAGAACCAACTACATGTACGGCCGTGTGAAGCGCACGCTGCTGCACGAGATCTTCTCCTTCACGCTGTGTCTGTGGATGAAGGCTGGCATCGGCCCGGGCCTCGGCACACCCTTCTCTTACTCTGTCCCGGGTCAGGCAAATGAACTGGTGCTCATCGAGTGGGGAAACAACCCCATGGAGCTGCTGGTGGACGACAAAGCGGTCACTTTACCGCTGTCGTTGAGTGATGGTAAATGGCACCATGTGTGTGTGACGTGGTCAACGCGGGACGGTCTGTGGGAAGCCTATCAGGATGGGGTGAAGAGAGGATCTGGAGAAAACCTCTCGCCGTGGCATCCCATCAAACCCGGAGGAGTCTTCATACTGGGACAAGAGCAGGACACTCTGGGTGGGCGTTTCGACGCGACGCAGGCATTCGTAGGTGAAATTTCGGATGTGCAGATGTGGTCTCAGGTCCTCACTCCTCATGACGTCTATAGTCTGGCCTCCTGCGGCGGTCACATGACCGGTGACATCATCGCTTGGTCCGAGGCCACTGTGGAGCTGCACGGCGGTGTCACCAAATACCCCTTCGACCCCTGTCACTGA
>gi|130484831|ref|NM_001082922.1| Danio rerio si:dkey-77f17.8 (si:dkey-77f17.8), mRNA
GGAATCCGCCGAGAGTTACCTGAGAAGATGGCTGATGATGGACATTGCAAATATACATTGTTATTCGCGCTCATAATGCTTTTCAACGTATCACTGAGCACTTCAGTCAGTCTCGATTTAACGGAGCTGCGAAATAAAGTTTCGAAAATAAAAGTGCATCCACGTGGAAATCTTTGGGCAACAGGTCATTTTATGGGCAAAAAGAGCATTTCAAACAGCCAGCTCCAGGATTCCCCGTTCCCCGTAAAACCAGATAGGAATATTATGGGAGAATCAGGGAGTTCAGAGGATTTGAAGGAGCTCATCACTCAGGAGATGCTGAAAATTGCTCTTCAGGCTCAGCTTGAAGATCCAAAAAGGACACGAGATGTTTATAATCAGGTGATTAGAGAGATATTTAAAGAATTGGCCAACAGGATGTGAATAGTTAATTGAATGTAAATTGTGATGCATTTTATTTATTCTTTTTTTTCAGGATAAAGACTTCATGGTAAAGCTTATGAAAAACTTAATTGAAAAAGTAAATTTATAGCGAAAGTGCAATGGATTTAAATGTAATAAAATTGACAAACCTTAACATTGTGTACCAAATGTATATGCAAGTCTGCTTTTAATGTTTGTTAAATACTTATTAATGATGTATTTTGGCAGCAGAAAGTGTCAAATGTTATGAAGGCAAATCAATATTTTGCATTCAGATGTCTGTCTGAATATCCGAATGATCGGATGAGTGAGTGAATTGATTAATAGATGAGTGAATGTGTTAAGTAAGTTATTAAACAAATCTGTATTTTGAAAAATAAATATGAAACTGCAAA
>gi|125805059|ref|XM_001341496.1| PREDICTED: Danio rerio si:dkey-9i23.8 (si:dkey-9i23.8), mRNA
TGTGAAGCTTTCCTTTTGATAACTGTCAGGATTATAGTCAGATCTCTGCTTCGCTGACAAATGAACACTTCAAATAACACAGCGGAATCAGAGGAGAGTTTTTTGTCTGCCTTTGAGAAGTCTTTACTCGCTCCTGTTCTCACCACTGAGATGGTATTTGGTGTTTTGGGAAATGCGCTGGTTTTGGTAGTCAAAGTTGTGTGTAAAGAGCATTTTGAGTGCCGATACTGGCTGCCGCTCTTCAGTCTCACGCTCTCGGATTTCTTGTGTTCTGTCCTCATCATCTGCGGCTCTCTGTTAGCAGTGCTGAGCGCCGGTCAGGTTTCACCGTGGTGTGAGGTGGTGAGTCTGCTGAAGTTCACCTTCATCACCTCCTCCATTGGAAGCTTAGCTCTGCTCTGTGTTCAGAGGTTTATAGACATCCCATCTAAAGGCACCAGACTGTCTGTGGTCATGGCGATAGCATGTGCAGCATCATGGGCCACTGGAACCATATTTGGAGCAGTGCCAGTAGTTTATGACTGGATAAAGTATGATTCGGCTGAAATGCTGTGCGCAGTCTTCTGGGAGAGCAGCTATTCAGACATGCTGGTTTACATCCTCTGTGCTTTCTCCATCTCCATCTTCATCCCGCTCCTCCTAATCTTCTCCTGCTCCATCCTCACGTGTGCAGGCTACAGGAAAGACTCCCGCAGTCGGGAAGACCTGTCCTCAATCACACCACTGCTGGTGATCGTCTATCTCTTCTGTTACGCTCCATTTGCTGCTTCTGAGTTGGTTCTTCTTGGCAGGCTTGATCTGTCCCCGTCTCCAGCCTGGCTGCGGTCACTGTCGTCAGTAATGGCGTATCTGGACTGTTGTCTAAACCCCTTCATCTACCTCACAAATAAAGACTTCCGGCGAGCAGTGCTCATTTTGATGTGGCACAGAAGGAGAGCTACTTTTCCAGAGCCGGTGCTCACTGGCATTACAAGGATTGAACTTTGA
>gi|57524537|ref|NM_001004002.1| Danio rerio zgc:101015 (zgc:101015), mRNA
GGGGAGCAGTTAATTATTAGCCTGTTGGCTACCACAGCTACACACAGAAACAAACCACAGCAAAGCCTTCATCTGAAGAAGCCAATAAAGACTATCGCCTGCCCGGTCGATTGGTTTCATCGGTGGGACCGACATGTCAGAGACGTACGATTTCCTGTTCAAGTTCCTGGTGATTGGCAGCGCCGGGACTGGGAAATCATGCCTCCTTCACCAGTTCATAGAGAACAAGTTCAAACAGGACTCCAATCACACCATCGGCGTTGAGTTCGGCTCCAGGGTTGTCAATGTTGGTGGCAAAACAGTCAAACTGCAGATCTGGGACACGGCTGGACAGGAGCGCTTTAGGTCAGTGACCCGCAGTTACTATCGTGGAGCAGCAGGAGCTCTTCTCGTGTATGACATCACAAGTCGGGAGACCTACAATGCTCTGACTAACTGGTTGACAGACGCAAGGACACTGGCCAGTCCCAACATCGTCATCATCCTGTGCGGAAATAAGAAGGATCTGGACGCAGACCGTGAAGTCACTTTCCTAGAGGCATCTCGCTTCGCCCAGGAAAATGAGCTGATGTTTTTAGAGACGAGTGCTTTGACTGGGGAGAATGTCGAGGAAGCCTTTCTTAAATGCGCTCGCAGCATCCCCAACAAGATTGAATCAGGTGAGCTGGACCCAGAGCGGATGGGTTCTGGGATTCAGTATGGCGACGCGTCCCTGCGGCAGATCCGACAGCCCCGGGGCTCTGCTGCACAGACCAAGCAGCAGTGTAACTGTTAGGGCTCTGAAGACCCTTAAACCACACCGGATGTCAGACCAGACACACACAACCTCCCCCTCTCAGCTCCGGGTGTCTCTGGGTTTGCACGACCTCCATCCCATCCCAAAATGTGACCCTTCCACACCCAGACACATCTGGATCATTTCTTACGAAGTCCATACTCAAGTTTTGACCTCTGACCTCAGAAAGCTTTTCACCAAGGACAGATCTCCTGACAGAACTGCATTGCTGGGAGAGCACAGGTGAATCTCCACCAGAAACCGAGATTGTGTGTCGCGTGTGTACGAGTGCGTTTTTAACTTCTCCTGTGATCTGTACACACGCAGTCATCAGCCATCATCTAGACTAAACCAATCAATCAAAGCGGTAGATCAAATATTTATAATCCTAAACTAGATTTCACTGAACCGTTTTATACATCGAGACATATCAGATCTTAGAGGGATAAAAATGAAAAGTAACTCATTTATTCATCCTCAAATGGTTCTAAAAGCTTTGAGATTTTTTTTTGTTTGTTTTGTTTTTTTTTTTTATGTTGAACGCCAAGGAAGATATTTAAAAGAATTTTGGAAACTGTTTAGTCATTGATAAAACATATTATGGAAGTCAATGGTTACCGGTTTTGCGTTTAATCGACAAAAAAAAAATCTCTAACAGTTTTAAAAAAGTGAAAGGTAGTAAGTTTTGACTGATTTTTCATTTTTTTTTTTATTCACCCTCAAATAATTCCAAAGTTGTATGACAGTCATTTATTTTTGTTCAACACAAAGATATTTGACAGAGTTTTGGAAAATATGTTTCACAAAATCAATCTGTAACAAGTTTCAAACAAGTGAAAGGTTTGTAAATGATGACGGAGTTTTCTTTTTTAGTCACACACAAATAGTTCCAGAGCTGTATGAGATTTGTTTATTTCTGTTAAACACAAACAAAGATATTTTAAAGAGTTTTAAAAGCTACGTTTAGTCATTGACCTAATATTGAAAAAAGAAAAATACTATGGAAGTCAATGGTTAACTGTTTCCAGCATTTTTCAAAATATCTTATTTTTGCGTTTAGCCGACAAAATTATCTCTAACAAGTTTTAAACAAGTGAAAAGTTATTAAATTGTAGCGGAGTTTTCACATTTAGTCACTCTCAAATGGTTCCAAAGTTGAATGAGATTAATTTATTTCTGTTGAACGCCAACAAAGATATTTGAAAGAGTTTTGGAAACTATATTTAAACATTGATATAGCATTGAAAAAAATATGATGGAAGTCATTGCTTTCTAGCATTTCTACATCTTCTACATCACATCTTCTTTTGCGTTTAAACAAAAAAAGAATCTTTAACGGGTTTCAAACAATCAAAAGGTTAATAAATGATGACGGAATTTTTATTTTTAGTCACTTACCAATGATTCCAAAGTTGTTTTGTGATTTGTTTATTTCTGTTAAACACAAACAAAGATTTTTGAAAAAGTTTTGGATACTGTTTATTCATTGATATACTATTGAAAAATTTAAAAATATGGAAGTCAGGGGTTACCGGTTTACAACATTTTTCAAAATATCTTCTTTTTGCTTTTAATCAAAAGTTTCAAACAAGTGAAAGATTAATAAATGATGACAGAATTTTCATTTTTGGATGAATTATCCCTTTAAATTGAATGTCCATTTTGACATCCTTAAAAATGACAATTGCCGATATGATTGGTCCATGCAGGCTAGTTTGTGTCTTTTTTTAAGCATTTCAAGCCAAATACTCAGTTTCAGTAGGAAAGTGAAGCTCTTTAAACTCCTTGTGTGTTCAGATTTTTATCATGCTACATTGGCCATGCATTTAAAAGCGCTTTTAGGAGCACAGGAGGTGAGAGGAGCAAGAAACATCTGTTCAGATCTTGTCAGTTGCTGTTATCTGGATGATATTAGATGTTAAGCGCACAGCCCAATCTCGAGGTTATCAGCTAACTTTTAACCTCTTGCATTCATTTTACAAACCCTCACGCGCTATTGCTGTATAATTTATCGAGACGTAGAACTAAAAATCAATGTAAGTTCTGGTTTTGATTTACATTTTTGCACTTATTTGGTAGGAGACCACTTGAAAAGTAAATCCTATTTTTGTTTATTCTGTGACATTTCTTACAAATTAAAAAATTCAAATAATAAAAAAAAAAAAAAAAAAAAAAAAAAA
>gi|319803109|ref|NM_001201454.1| Danio rerio serpin peptidase inhibitor, clade B (ovalbumin), member 1-like (LOC569077), mRNA
ATGGAGGGAGTGTCTCGTGCTAACAGTCTCTTCGCTCTGGATCTCTATCAGGCTCTGAGCGCCAGCAGTGCTGAGGGAAACATCTTCTTTTCTCCATTGAGCATCAGTGCAGTGCTCAGCATGGTCTACTTGGGGGCCCGAGGAGACACCGCCGCAGAAATGGAGAGGGTTTTGTCCCTCAGTTCTGTGTCTGATGTTCACTCTCATTTTGAGAGTCTCATCTCATCTATCAACAGTCCATCAGCCTCCTACATCCTCAGACTGGCCAACCGCCTCTATGGAGAGAAATCCTTCAGCTTCTTACCTGAATGTTTGGACTCCACTATGAAGCTGTATCATGCTGAACTTCAGACTGTGGACTTCATTGGAGCATCAGAAGGGTCTCGACAGCTCATTAACAAATGGGTGGAAAAGCAGACAGAGAACAAAATCAGAGATCTTCTGAAGCCTGGTATGGTGACTACAATGACTCGACTCGCGTTGGTTAATGCCATCTACTTTAAAGGGAAATGGACACACACATTTCAAGCAAAATACACTAGAGAGATGGCATTTAAAATAAACCAGAAGGAGAGCCATCCTGTGCGAATGATGCACCAGCTAAATAAGCTCCCTTTCAGATGCCTCCCAGAGTATAAACTGCAAGTGCTGGAGTTACCATATATACAGCAGGAGCTCAGCATGTTGATCCTTCTTCCAGACGAAACTAAGGATGGATCTGATCCTCTTCTCAAGCTGGAGAAAGAGTTGACTCTTGAAAAGCTGCTTGACTGGACCAACAGAGACAAAATGGACACACAGGGGGCGGTCATTGTCCATCTGCCAAAGTTCAAGCTGGAGATTGAGAGCTGTCTTTCAGAAACACTGGAAAAGATGGGCATGAGCTCTGTGTTCCAGGAAACCAAGGCTGATCTGACAGGCATGGGCAGTAATGGTGGTCTCTTTGTTTCAGCAGTGATTCACAAGGCTTTTGTGGATGTCAGTGAGGAAGGAACTGAAGCAGCAGCAGCTACATGTGTGTATATTATAACTAGTTATGTCCCCCGACCAGAACCTCGGTATTATTTCACTGCAGATCACCCCTTCATGTTCTTCATCAGGCACAACCCCTCAAACAACATCCTCTTCTTGGGCAGATACAGAAGCCCATCCTAGAAATGCAGTGTTTGTTTTGGTTAATGCAGATGAAATTCTGTGTTTACTCTCAATCTTTTGGCAAAAAAATCACTTTATTTGTTTTTGTATTCACAAATGACATTAATCCAGCTTGTTTACAGTAATGCCCATATAAAGTTTTAGTTCTGACCATGAAAAAAAAAAAAAAAAAAAAAAAAAAAAAAAA
>gi|326665218|ref|XM_003197943.1| PREDICTED: Danio rerio macrophage mannose receptor 1-like (LOC100536834), mRNA
ATGGATGAGAGTTTGGTTGTGCTGCTTCTGCTCTCAGGGCTCTTCTGCAGCAGTTCTGCTGTTTCTCGTCAGTATAACTATATAAACATGCGTATGTCATGGTCAGATGCTCAGAGTTACTGCAGAGAGAGATTCACTGATCTGGCTACTGTAGACAACATGGATGATGTGAACAGGTTGATAAATACAGTGGATGCAGGATACAGTGGATCAGTGTGGATTGGACTGAAGAGAGTGATACCGAAACGCTGGGTTTGGTCGAATGGAGATGATACAATCGCACAGTACAGCAACTGGGGTCCAGGAGAACCAGGCAGTGGAAATGATTGTGTTATTCTCAACCTAACTTGGTCAACGGCAAAATGTTCAGATTTGAATCTCGCCTTATGCCTAAATCCCAAAGGTTTCTATGCTGTATCAATATATCAGATGAACTGGCTGGATGCTCAGACTTATTGCAGAAAGAATTTCAGAGATCTGGTCACCATTAGCAACTCTAATAATGACAAGTTTGCAAACAGCATGGTGATCATGTCGAGATCACCTGCATGGATCGGTCTGTTCCGGGACTCTTGGGAATGGTCTGACAAATGGAGTCGCTCCTTCAGATACTGGGCAGCAGGTCAACCAACCCAGAGTGCAGAATCTGGTGACTGTGTGGGCATGACAAGAAAGAATTCTGGGCAATGGGCTTCATACAGCTGTGATCTACAACAGCCTTTTATCTGCCATGGAGGGAGTATATTTGTGTACATTTATAACTATATAAACCTGCGTATGTCGTGGTCAGATGCTCAGAGTTACTGCAGAGAGAGATTCACAGATCTGGCTACTGTAGACACCATGGATGATGTGAAGAGGCTGATAAATACTGTAGATGCTGGATACAATGGATCAGTGTGGATTGGACTGAAGAGAGGGACACAGAAATGCTGGGGTTGGTCTAATAGAGAAGATACACTCCCACAGCACACCAACTGGAAGTACAGACATCTAAAAGATGAAGAAGAATGTGGCGATTTTGCTATTGGAGTCTGGCAGAGTTATCCATGCTCATCGAATTTACCCTTTGTTTGCTATAGTGAAAGTATTGGATTGATCAGGGTGCAGAAATTGAAGAACTGGACTCAAGCTCAGAGCTTCTGCAGAAGGCATTACACAGACCTGGTCAACATCCGCAACTCTAAGGAACACAAGCAGCTCAAAAGTGTAACTCCATTAGGATCATGGATCTGGACTGGTCTCTATCGGAATTCTTGGGAATGGTCTGACAAATTGAGTCGCTTCTTCAGATACTGGGCAGCAGGTCAACCTTCCCAGAGTGCAGGATCTGAAGACTGCGTCAGCATGTCACGAAACAATTCTGGGAAATGGTTTGTTGATAATTGTTATCAACAGCGTCCGTTTATCTGCTATGACTACAAGGTACTTAGAAAGCAGATTGTCAGCCTGAATTTTTCCTGTAAGGAAAAATGTGCATTGAACAATCCTTCTGCACAGACTGCCATACTGAACAAGATAAGTGAAAAGCTGAAAAGCATTGGGATGGAAAATAACAGCAACATACAATGGAGAAAGCAAGAATTGGAGGACGTGTTTCACGAGAACAAAGTGGAGAATAAAAAACCTGGATGCACACAGACTCATGGGGACTTGTGTCATCTTGGAGACCAACATTGA
>gi|326668094|ref|XM_003198688.1| PREDICTED: Danio rerio hypothetical protein LOC100535442, transcript variant 1 (LOC100535442), mRNA
CACGTCGTATCATGCTCAACTCTTAATACTCTTTTACGCACTTTGAGAGTGTTTGCGTTATTTCAGAGAGATATTTAAGCACATATGAAGTAACAGTGCCATCTGTGTACTATAGCTACACAATGCAGCATTTAGCTCGCTCGTAAACATCGCTGCTGTCCTCAGATCATTGTCTGAGCAGAAGTTTCATCATTAGCCCTGACTGTCAGATGCTCTTCATCTCAGGAGCTGTATTTTTAGATGCTCGATAACAGATATAAGGTGAGTTAATAGAACACAGCCAGGAACTCTTCTGCGCGAGTCAGCGTGACGTGCGTGCGCGGGCTCATCATTTGAATTAAATAACGGATACAAGCAACGGGCGGAACGGTAATCAAAGTTTCGCTGGAATCTCCAATTGAAAACATCATCGTGTGCGCTTAGACTTCTGTTCCAGTTCTGACTACACACCACTCTGCTTATGTGGATCACTGACTACTATGTTCTCTGAAGTGGGGGAAACCGGAGCACCTGGAGGAAACCCACGCAAACTCCACACAGAGACGCCAACTGACCCAGCCAAGGCTCGAACCAACGACCTTCTTGCTGTGAGGCGCCACTGCAGCGCAGAACCTGAAGCAGGTGCAGCCAAACTGCGACACAACAGCCACGGAATTTACAGGGCCGTGAGAGATCACCTGTACGGTCTGGCGGTGGCAGACGCAGAGCGGAAAAACTATCTGATGCTTTTGTTGTTGTTAATGTTAAATTGACCAATACATGTTTTGTCATTACTTTTGTCTGCAAATATTAGGCTAATAAATAATATTTTTTTAAA
>gi|66773341|ref|NM_001024374.1| Danio rerio glucosamine-phosphate N-acetyltransferase 1 (gnpnat1), mRNA
TTTTTTTTTTTTTTATTTCAGGGCTTCTGGAATGTTGCTCGACGAAACTCCGCTGTTTGATCCTTCTCTTCTCCAAGAGCTGGACTGGAGCAGCAACAGTGTCTCCTTCTTGCCAGCCATTTCTCCCTTTCAGCCCGGAGAAGGTCTGGTCCTCCGTCCTCTCTGCACTGCTGACCTGAACAGAGGTTTCTACAAGGTCTTAGCACAACTCACAGAGGCTGGAGATGTCACAGAAGAACAGTTTAAAGCAAATTTTGAACATATGAAGAAATCTGGAGACTATTATGTGATAGTGGTGGAAGACACAAACCTTGGGCAAATTGTTGCTACAGCAACACTAATCATAGAGCACAAATTCATCCACGCTTGTGCAAAGAGAGGCCGTGTAGAAGAAGTGGTTGTGAGTGATGTTTGCAGGGGGAAACAGCTAGGAAAACTGTTGGTATCAACACTGACCCTCCTCAGCAAAAAACTGCAGTGCTACAAGGTTACACTGGAATGTGCGCCAAAAAATGTGGAATTTTACAGAAAGTTTGGCTATTCCGCTTCGGATGAGACTTACATGCAGTGCCGGTTCTTCAAATGAATCCAAACGAATGTTGAACATCACAGAATGTTTGCTTTAGGACTCTTGATCTGTTCTGGGAGAACCTCAGATCAGACTACCTCGAAGTTGCACATTTTCTAGCCAGTAAAAAAAAAGAGACAATAAAGCTTGGTAATGTGATGTCAATTAAGTATCAGTAACAAAATATTGTGACAGAAGCATTTTGAATTCACTAGAACACAGAACAATGTGCAGAAATGGCACTTCAGTTTGCAGAATGTGTGGTTTACAGTGACTGAAACTAAAAGTAACACTGTGGCCTGTAAAAAGAGAAAAGACAAACATTTTGTTGTATAGAGGGGGTTTATATACTTGAATATTTTCTTATGTCAATTTCTATACAAATTTTTTTTTGGCAAAAAAGTGAAAAACAATTAAAATTACTAAAATTGTCATAGATGTTTCCAAAAGTGCTTTTTATAAAGCGATTCAAGGTTAATTTACCTTTTTATGTTAATGTTATAGTGTGTAAAATACCAAAAGTCAAATCTGATCTATTTTAACTTATTTAAATTCTTCACGCAAGTACTTATCTTCAACAGAGACCAGTTATAGAAAAGATAAAAGTTTACTGTTATTTATTATGCTCCTGTATTTTGGCTCTGGTCTTAGACACTGAATCATTAGTTTTTTGTCAACCCTAGATGAAGGAAAATAAGTTATTTTGCAATATATCCAGAAGCGATGAAAGCATATCTTTGTACTTTATTTTTATATGTCGACTGACGGGAACAAATAAGGAGCATCAAAATGCTGCTCACCTGTCAGTCAAAAGATGGTAGTGATGTTTTATATCTGATATATTTTAAAATTGGTGTAAAACGACGATTGGTGAATGGGTTAAAAATGTTGCATTAAAAAAATTATGACAAGTCTCAAAAAAAAAAAAAAAAA
>gi|41529826|ref|NM_201460.2| Danio rerio eukaryotic translation termination factor 1 (etf1), mRNA
TGCTTTTCCCCACGTGAGGCTCCACCGAAGCACCACGCGCAGCAAGAACAAACCGGCTGCTAACGATCACTGTATCACGTCACTGAGAAGCAGCGGCGGCGAGCGAGCTCTGGACCACAAACTACTGCCGTACGGGCACGGCGGAGCGGATCAATCTAGTCTCAGGTCCAGACAGCGCGAGGAAGATGGCGGACGACCCCAGCGCAGCGGACAGGAACGTGGAAATTTGGAAGATTAAGAAGTTGATCAAAAGCCTCGAGGCGGCTAGAGGCAATGGCACCAGTATGATCTCCCTCATCATCCCACCCAAGGATCAGATCTCGCGCGTTGCGAAGATGTTGGCTGATGAGTTCGGCACAGCTTCGAACATCAAGAGCAGAGTCAACAGACTCTCTGTACTGGGAGCCATTACTTCAGTACAGCAGAGACTCAAACTCTACAACAAAGTGCCTCCTAATGGCCTGGTGGTGTATTGTGGCACCATAGTGACAGAGGAAGGCAAAGAGAAGAAAGTTAACATTGATTTTGAGCCATTTAAACCAATCAACACGTCCTTGTATTTATGTGACAACAAATTCCATACTGAGGCTCTAACAGCCCTCCTGTCAGACGACAGCAAATTTGGCTTCATTGTGATTGATGGTAGTGGTGCCCTGTTTGGGACTTTACAAGGCAACACAAGGGAGGTGCTGCACAAATTCACTGTGGACCTGCCCAAAAAGCACGGTAGAGGAGGACAGTCCGCTCTTCGTTTTGCTCGTTTAAGAATGGAGAAGAGACATAACTATGTGCGTAAGGTAGCGGAGACGGCTGTGCAACTATTTGTGTCCAATGACAAGGTCAACGTGGCAGGACTGGTTCTCGCTGGATCGGCCGACTTCAAGACGGAACTCAGCCAGTCAGACATGTTTGATCCGAGGTTACAAGCGAAGGTTCTGAAGCTAGTCGACATATCGTATGGAGGAGAGAACGGTTTCAACCAGGCCATCGAGCTCTCGGCGGAAGTGCTGTCCAATGTCAAGTTCATCCAAGAAAAGAAACTAATAGGTCGATATTTTGATGAGATCAGTCAGGACACAGGGAAATATTGTTTCGGCGTTGAAGACACACTCAAAGCACTGGAGATGGGTGCAGTGGAGATCCTTATAGTTTACGAGAACCTGGACACTATGCGTTATGTCCTACGCTGTCATGGAGAGAATACTACACCGGAAAATGATGAAAAGATCCTCTATCTGACACCTGAACAGGAGAAGGACAAGTCTCATTTCACTGACAAGGAGACTGGTCAGGAGCATGAGCTGATCGAGAGCATGCCGCTGCTTGAGTGGTTTGCCAATAACTACAAGAAGTTTGGGGCCACGCTGGAAATTGTTACAGACAAAAGCCAGGAGGGCTCGCAGTTTGTGAAAGGCTTTGGAGGCATCGGTGGAATCTTGAGGTACCGGGTGGATTTCCAAGGCATGGAGTACCAGGGAGACGACGATGAGTTCTTTGATTTAGATGACTACTAGGTAGTCGGGACTGACATAAAATTCAAATATAAGATTTTCCCCCCTTCACCTACCCCGCAAACGGCAGGGGAGCGAAGGAGATCGAATCAGCAGGAGGGAGAATGATGAGAAAATGGCGGATGGTCTGCGTGTCCCTGGCTTTAGAATACAGCGACTCCATCTCTGGACTGGAAGAGACTGAGTTTTCTCCTCTCCACTAATTACTGGGTCATCGCAACAAGCATGGCCGTGGCCCGTCTGCCTGTCCTGCCTCAGCTCTTCACGAAAACACTCTAGGCTTTCAGATCTACTTTTTTTCTTCCCTTCTAATCTCACTCCTTTCTTCCTTTGCCTCTCCTTTTATAATGGCATCTGCTGCTGTTGTATTTTATTCAAATGTATTATATTTTCTCTTATTCAGTGTATGAAGAAAGCAGTAGCAAACGATTAGATCCATACTGCTTACCTAGCCACCTCAAGCCCATTGCCAGGCCTGCGTTCTAATTCCCTGGTTAGCCCACACTTGATTTGTTGCCTTGTTTTCTGCTGTAAACCAGTGTGGTGGTGGTGGTGATGCACTCTGAGCCAGCGGTACACCCTGCTCCTCCTCCCATCGCATTGTGCCCACTTTGAGGCGTTTCTCGCTTTCAAACGGACCATAGAGTAACTGGACCCATCTCCATGAAGACCGAGAACCATCTTTCACAGTACATTGCCCTCACTTGTTTTTTCCTCAGCTCCCAGGAGATGCAACTTCTCGAAATAAACTATATATGAGTGCCTGAATTTTGCAGTTTGTGAGATGTGACAGCACAGTTGTACCAGCATCTGGACCGTAACTTCAGCCTCCTGCTGTTTCCGAACATAAAAATCTTTAGCTCGAGCCTTCAGCACTCATTTGGTTATACGATGGCTTTACCGGCAGAACACATGCATGGGAATGTCCATTTGGACCGATTATGGGGTGGGGGGTTACTGTGTTAACTGTGATGTGTGAGTGAGTAAACGTCAGTTCGGCTGTTTAATTCCCTCTTAGAAGTCACTTCCTGAGCCTGTGACCCACCACAGACTTACAAGCCTCTAATTTCTTTCCACTTTCTTTTTTGTCCAGTTATATTTTAACAGCAGATTGGTTTTTAGAAAGACGAGCCGCAAATCAGTGATTCTGGGCCTTTAACAATTGTGGCATGATTGGGTATTCTGATGCCAACTAAGAAAAATATAACCAAATAATGTAAAAGTAAAAAAAAAATAGAATTGAAACGTGGGCCCACGATATTTTAGCAAATATTATGTTGTATATTTTCTCATTTTCTTTGATCCATCACTATTTTGTATAAATCATTTGTTACATCTGGACACAGACATTAAACGTTCTCATTGTTTGCAAAAAAAAAAAAAAAAAAA
>gi|157954439|ref|NM_001109826.1| Danio rerio CDC37 cell division cycle 37 homolog (S. cerevisiae)-like 1 (cdc37l1), mRNA
AGAGAGACACCGCCACTGGTGCTGTAGCTTGAAAATAACTCTCTTCGCTCGCTAACACGCTACCGATTAGTATCTGTTTTCCCGGCTATACGCCTATAAACGCAGCAGAACAGGTCCCGGAGCTCCAGTACTGAACTCCAGCAGCGGGATGGAGTGGTTTGGAGGCGGCATGTGCCAGCCTGAACAGGACCGAAAGGAAAATATGCCCTGCACACACCCACACGAGGCAAGTGCGGAGAGCATGGCGTCTCTGTGTCAGCGGCAGCAGCACTGTGTGAAGGCCTCCATCGCATCAGAGTGGCAGCTGGCAGAAGCGCAGGATCAGCTCTGCGGTCTGGAGCTCCACAGCTCCGAGTCTGTGGAGCAGGAGAGAGCCCGAGCACTGGCCTCCTCCACTGAACTCTCGCACACTGAACACCAGTGGAGGCTCAAAGAGAGGATGCTGGGCACGCTGTGTCCTGAAGCCAACCGGGATGTGTTTGACAAGAGTATCATAAACATTACACAGTCTTGGCCAAATGAATCTGATCCAGATAAAAGCTTAAACTTCGTCCAGCGCAATGAAGAGCTCCTGAAACATTTTGGTATGCTGGGAAGGTGGGATGACAGTCAGCGCTTTCTAGCAGAATATCATCACCTCATCTGTGAAGAAACAGCCAATTACCTGATCCTGTGGTGCTTCCGGCTACAGGCAGAGAAGAAAGAGGCCTTAATGGAGCAGGTTGCTCATCAGGCTGTGGTCATGCAGTTTATTCTAGAAATGGCTCGTAACACTCAGCAGGACCCTCGAGGCTGTTTCCGTCACTTCTTTCAGAAAGCCAAAGCCGGACAGGAGGGCTATTTGGACGTGTTTCACACAGAACTCCAAGCCTTTAAGGACAGAGTTAAAGAGTACACTATGAAATCAACAGGAGAAACGCCAAAGGATACAGTTCACCAAAATACACCGCCAGCCTGTTGTCTCGACCCCAAGGAGGTGTTTGAGTCTTTGCCACAGGAGCTGAAAACGTGCATCCAGATGCAAGACATGCAGATTCTTCAGAATGTGCTGAGCAGCATGAACCCACAGGTGGCAGAATATCATGTGAAGCGTTGCTTGGAGGCAGGACTTTGGACAAATATACCACGAACATCCAAAGACGAGAGTTCAGAAGTGGACGAATGGAAAATGATGGAAACCTAACAGTGAAAAAACACTCAAGACTTTCAATCCATCATCTAACTTTAATAGGAAAGAGGCTTTGAGTCAAGGGACAAGAAGAACAAGGGCTGTGCTCAAAGACTTGTGTTTGGTATCCGTGCCTGATCGTGTGCTGCACTTTATATTTGTTTAAAAGAGAAAGTATTTTAAGGAAACTGTACTTATATTTTTGTGCATATTTTGTTACATTTTGGTTCGGTTGCTGATTGGTTTTATGCAGTTCGAAAGAAAACTAGGAAAGTGGTACGAGTAGAAAAAAAAAAAAAAAAA
>gi|99028946|ref|NM_001020492.2| Danio rerio growth hormone 1 (gh1), mRNA
AAACATTTACCAACCTTCAATCAAGAACGAGTTTGTCTATCTTGGACAAAATGGCTAGAGCATTGGTGCTGTTGCAGTTGGTGGTGGTTAGTTTGCTGGTGAATCAGGGGAAAGCCTCCGAAAACCAGCGGCTCTTCAACAACGCAGTCATCCGTGTGCAACACCTTCACCAGCTGGCTGCAAAAATGATTAACGACTTTGAGGAAGGTCTTATGCCTGAGGAACGCAGACAGTTGAGTAAAATCTTCCCTCTGTCGTTCTGCAACTCTGACTCCATCGAGACGCCGACGGGAAAAGATGAAACGCAAAAAAGCTCTATGTTGAAGCTGCTTCGTATCTCTTTCCGCCTCATTGAATCCTGGGAGTTTCCCAGCCAGACCTTGAGCTCCACTATCTCAAACAGCCTGACCATCGGAAACCCCAACCAAATCACTGAGAAACTGGCGGACCTGAAAATGGGCATCAGCGTGCTCATCAAGGGATGTCTCGATGGACAGCCAAATATGGATGACAACGACTCCCTGCCGTTGCCTTTTGAGGATTTCTACCTGACCGTAGGGGAGACCAGTCTCAGAGAGAGCTTTCGCCTGCTGGCCTGCTTCAAGAAGGACATGCACAAGGTGGAAACTTACCTGAGGGTTGCGAATTGCAGGAGATCTCTGGATTCCAACTGTACCCTGTAGAGGGCGCTAATGTATTGCTAGTCAAAGCCTGCTTTATCCTTTTCTGCAAATCTAAGACCAGTTTGCATTATCAAAACATAAACTAATTATTATCTGGTCCTATATATGCAGGAAATATCAAGCAGGCATGGCTGGATCTGTACTTTATTTCCCTTCCATAAACCTTACACCTACCACCATTGTATTTATTCTTCTTATTGGGAAGTATTATCATTTCAAGATGTTCCTTAAAAACGTAAATATTGATTCTTATTTAATATCCGAACCTTATTCACAGTGGTGCTTAGCAATTTCTGGCGATATTTTCTTAAATGTGCCAAAATTGACTTAAATCAAAGTGCTAATATTGTGCTTTGGTGTATATTATATCTAAAACAGTTAAAGATCAGTGTTCAAAGGGTTCACTCCCAAATGTGTGAATGGAAACGTGTCTGTCTGATAGATTCTTGCCTTAATATTATCAACTCATCCTGTTCTATTCTAACTGTATCAATTAAAGTTTTAAAATGCAAAAAAAAAAAAAAAAA
>gi|125805912|ref|XM_689111.2| PREDICTED: Danio rerio novel protein similar to vertebrate protein phosphatase 2 (formerly 2A), regulatory subunit B'', alpha (PPP2R3A) (LOC565849), mRNA
ATGGCGGCTACTTATCGCATTGTGGTTAGCAGCATAAACTGTTACAACAGCGTTGTTATTGACCGTCGTGTCCAGCACACTGTGCACTATTGTAATGGACCCTGTGGTGCGCTAAAACATGGACTGAACTGCACAGTTGCTCACCGCAGTACTTGTGCTGAACTTCTCGATACGTCTATATCCAGAACCTGCTCTGAAAGGCCCATAAACCTTCATGAGTCTAAAACTATAGAGAATGGCAACACTGGGCCTGTTGCCTTCTGTGATGACTACCACCAGGTAATTCCCAGAGTCAAGAAAGGATCAGCCATCCAAAGCTCAGCAAGCCTCAAAGATATTACAGGGGAGGCTATCAACCTGGCCAGTGGGAAAATCAAGGAGTTTTCATTTGAGAAGATCAAGTACTCCTCCAGCCATGTGACATTCAGAAAGGGCCGCAAGGTTCGGCCTGACTCTTTCAGCAGGAGGTCTACAGATCTAGATATCATATATGGCCAGTTCACAGGCAATGATGAAAATTGTCCTCCATTTGGCCTCTTTCAGAAGTCTGTACTGGAAGAGCATAAGCTAAGTCGCAGCGCATCCCTGGAGCAGAACCTAAACAATGTGGCCACACTCTACCTGAACAGCCTCACAGAGGAAAACCTAATAACCCGCATTCTGGAGAAGACCAAGGCAGACAGCAGTGCCTCAGGAGAAGACATAAAAGCCTGTCTTGACATTCTGCTCAAGTGCTCAGAAGATCTGAAGAAGTGCACAGACATCATCAAACAGTGCATCAAAAGAAAGTCAATGGGTGGAACTAGTGATGACTCAGGGAATCCTGAAATCATTTATAAAAATGTGATGGCCCGACTCTCCAACTACCTAAAGAGACTTCCTCTTGAGCTGGAACAGGGACAAAGTATAAGGCAGGAGCACAGTGAGCTTGCTGAACTAGTCAATAGTATACACGGACTACAACAAATCCCCTTCTCGCCTATCTTTGGCAATGAACAACCTCCACGATATGAGGACGTTGTTCAGTCTCCTCCACCTACGAAGCCTCGAAATAAACCCTCCCAGCCAGAACCTTCAGAGGGTTCTAGGGAACTTACAGGCAGTTTGAAACCTATTCAGAGTGTCCCTGGTTTGTCAGCACGAACACCTCCATCAACTAATGGGTTCTCCCATGGCAGCTTGCCTACAGCCTCCAGTAGCAGTTCAACACCATTTATCTGCCAGCATACAGTTTCAACCAGCCGACCAGACACATTTTCTTCTGCAAATTCTTTCTTGTCTATCAGTAATGAAAACCTTTGTAAGGATCCAATGGAGGCTCTGTACATTGAGGAAGAAGATTCAGATATAGGAAGGATGCCGGACAGGCCAGTTAAAGGGGATGGGAAGCACAGCTGTAATCTTTCGGAGTCCAGACAATACTCCAAAAGAACTACTGGCTACTCAGAGCCTAGTGGTGGTGTTTCGGATAAACTACATGAGCTTAGCAGAAACGGAACCACATTCAAGCCGCAAAATGACTCTACTGTCAACCAGATGTACCTGCCAAAAAGCACAGATTCTAAACTGTTCTCAAGGTCCACCTCACACACGAGTAAAGGGGGAGCCGATGATATTGATAAACTCCTGATGGACCTGGAGTGTCTTTCCCAGAACATGCAAAAGGAACCTCCATTGCCTCCTAAGCTTAAAAATTGTGCCCTACAGACAAGTTCCCCCCAGCATTTGATTGGTAACTCTGTGGTTAAGGATCTACCTGTTGTAGGTTTCTCTGGACCCTCGGTGGCCAAGCCACCAGAGCCAGGGGTTGAGTCTACTGAAGAGGATGATGGAGCTCTTCTGCTCAGGATTCTGGAGAGCATTGAAAGCTTTGCTCAGGAGCTGGTGGAGAGTGGAGCCGGGAGAGGAACTCAAACTAAGGAGCGAGAAGTCATGCGTCTTCTCCAGGAAACATTGGCCAGCACCAAAGCAGAAGTTACCCCACTCCCCCTTCCTGAATCTGAGACTGCGAGGGACACAGGATCCACTCTTCTCATTCAACAGACACCTGAAGTCATCAGGATCCAACCTGAAAAGAAACCTGGAACTCCTCCTCCAACACTATCACCTGCACCGTCCTCGCCGACCCCACGGCCACCCAGCCCTCCTCCAGCCAAAGTAGTGGCCACACCACCACCCTCCTCCATAAACATTCCACGCTTCTACTTCCCCAAAGGCCTTCCAAACTGTGCAGCCAACTACGACGAGGCCATTGCCAAAATCGAAGCGGCCTTCACTGAGTTCGAAGAGGAGAAAGCTGACATTTATGAAATGGGAAAGATAGCAAAGGCATGCGGGTGTCCCCTCTATTGGAAATCACCAATGTTTATTTGCGCTGGTGGAGAGAGGACAGGTTTCGTTTCTGTTCACTCATTTATTGCAACATGGAGAAAGTTATTGCACAGCTGCTATGATGATGCATCCAAGTTTGTTTACTTGTTGGCCAAACCAGGCTGCACTTACCTGGAACAAGAAGATTTTATCCCTCTGTTACAGGACATTGTGGATACTCATCCTGGGCTGACTTTTTTAAAAGATGCTCCTGAATTCCATTCCCGGTACATCACAACAGTGATTCAGAGAATATTTTACACAGTCAATCGCTCCTGGACAGGCAAGATCAACATGACAGAGCTCAGGAGAAGCAACTTCCTCCAGACGCTCGCCTTGCTGGAAGAAGAGGACGACATCAATCAGATCACAGATTATTTCTCTTATGAGCACTTCTATGTTATTTACTGTAAGTTCTGGGAGCTTGACAGTGACCATGACCTCTTCATTGACCCCAAGGACCTGGCCAGGTACAATGACCATGCTTCATCAAGCAGAATCATTGAGAGGCTGTTTTCAGGAGCTGTCACAAGGGGAAACTCAGTGCAGAGAGAGGGGAGAATGAGCTATGCAGAGTTTGTTTGGTTCCTCATTTCAGAGGAGGACAAAAAGAACCCCACAAGTATAGAGTACTGGTTCCGCTGTATGGATATGGATGGAGATGGTGTTCTGTCCATGTTTGAACTGGAGTATTTGTACGAGGAGCAGTGTGAACGCATGGAGGGGATGGGCATTGAACCACTGCCTTTCCAGGACCTCCTGTGCCAGATGCTGGACTTAGTCAAACCAGAATGTCCAAGTAAAATTACTCTTCGAGATCTGAAGCGCTGCAGGATGGCACACATTTTCTACGACACATTCTTCAATCTGGAGAAGTACCTGGACCATGAGCAAAGAGATCCCTTTGCAGTGCAGAAGGATTTGGATAGTGACGGTCCAGAGCCCTCAGACTGGGACAAGTATGCCTCTGAAGAGTATGAGATTCTTGTGGCAGAGGAGACAGCCAACGAACAGCTACGCGAGGGGTCTTTCGATGACGATTACGAGTCCGATGAGCTCACAGTCTCCTCAGACATTGGAAATAAAATGGATAAGCTGGTCATATCTGATTTATCGGCATAA
>gi|326678016|ref|XM_003200913.1| PREDICTED: Danio rerio hypothetical protein LOC553536 (LOC553536), mRNA
TGACGTGTCGGTTGTTTTGCCGTGATGATGGCGGATGGGAACGCGCTGTATGAGTCGGTGCTGTGCGTGAAGGCAGAAGTTCACGTTTACCGAATCCCGCCCAGAAGCTCGAACCGCGGATACCGGGCTGCGGACTGGAAGCTGGATGAGCCGGCGTGGAGCGGTCGAATGAAGATCATAGCCAAGGGGAAAACAGCCTACATTAAACTAGAGGACAGAAACACAGGTGAGCTGTTTGCTCAGGCTGCAGTGGAGCAGTACCCCAGCAGTGTGGTGGAGGCCGTGGTCGACTCCAGCCGGTATTTCGTCATCAGAATCGAGGATGGAAACGGACGGCATGCCTTTATCGGCCTCGGGTTCGCAGACCGCGGAGACTCTTTCGACTTTAACGTCGCTCTGCAGGACCACTTTAAGTGGGTGAAGCAGGAGAGTGATCTGGCCCGTCAGGAGGCCGTGCAGGACTCGGTGCCCAAACTGGACCTGGGCTTCAAAGAGGGTCAAACCATCAAGATCAACATAGGGAACATGAAGAAGAAGGAGTCTGGTGGTCCGCTGCGCTCTCGAGCTGCTGCTGGTCTTCTTCCTCCTCCACCCGCAGGGAAAGCTGGAGCTGTGCTTCCTCCACCCGCAGCACACACCACCACCACCACAGCGCCCGCTCCACCCAGCACAGGCACACTACTAGACTTTGGAGACTCCGCCCCAATTGTGGCTCCACCCTCTCAGGACATGTGGGGTGATTTCACTTCTGCAGGATCTGGGTCTGCTCAGGACTCTCGCTCTGGATCCGGATGGGTTCAGTTCTAAAGTCTCGCCGCTGGACGCTCAGAAAGGGAACGTGCGGAGCTGTGAATGTGACGACGCCGTATTTCCACAGATGTTTTCTATGCAATCGTTCAGAAATCACTGCATTCCAGCTGCTGTAGACTCTCAACACACACACACACACACACACACACACACACACATCAGCATCATGTTTGCTGAAGCGCTTCACTATAATGACTCTATAATCTCCCCTGTCTGCCATTGGCTGGTCATACTAGCCCCGCCCCCAATAACAGAATAAAGAGAGTCAGAGTGTTTACAGGAAGTTCCTACGCTGACTTCCTCTTATTGACTCCACATCAGAGTGTAAGTATTGAGCACTCAGACCCTTCTCATGTCCTCCTTTATCTGAGTGGTGTGTGTTTAGCGTGTGTTGATGTCTGAAGCAGCGCTCGTGTCCTCATGTGTTGTTATTTACCCTCGGTCATGTGATCAGATGCCGCTCCATCAGATCAGGACTCTGGCTTATGCTGTGTGTGTGTGTGTGTGTGTCAGCAGATGATTTTCAGTGTTTATATGTATATCTATATTTTAACTCCCCCAGACTTTATATGCTTTTACTTCGTGGTGATTTAGAGTTTTATTCTTGATATTGTCTGAATCTCTTCTTCAAGTGCCTTCATCAGACACCTGTAGAGTGGACAGAGCTCTGCTTATAGATCAATAAACCTGTTCTTGGTATACAGA
>gi|326675299|ref|XM_001340518.4| PREDICTED: Danio rerio gb:bm036580 (gb:bm036580), mRNA
ATGGAGCCGCGACTACAGAGATTTACCGCTGTTTTGCTGCTTTTTAAAGTCTGCTGGTTGTGGAGCGCTCAGTGTTTGTCTGTTCACTTCTCGAACCCTCAGCCTGTGTATGTGATCAGAGGTCAGCATCTGCTCCTACAGGCTCAAATCCAGCGGCTGGACACTGAACACGTGTTTAAAGTCATCTGGGAGAGAAGTGAAAAGGCTTCTGGGAAAAGATCAACGCTGGCTGAGTTTCCTCTGAAAGAGTCTGACGGACGAGTGAGTTTGGAGAATCAGGGAGCGACGCTGCGGATCAGAGATTATCAGTCAGCAGACGCCGGACTTTACACTGTTACTGTCACTGATACTGCTGGACAGAGACGATTCGCACAGACGACCGTTCAGGAGTATCTGGCTGTGCATCACGTGTCGGTGATGTTGAATGTGTCTCACTCTATCCTGCACTGTATGGAGTCGTGGGGAACCGAGCCGTCCTACACGTGGCTTCATGACAGTGTTCCGCTGACGGAGAAACTGGGTCATGTTTCCAGTGATGGAGAGTCTCTGCAGGTCTCCGGCAGCTTCTGTGGACGCTTCACCTGCGTGGTGAGCAACAGACTGGGCCACAGTTCAGCCTCATACACCGCAGAGCCGTGTGATAATTCAAACCGGAGCACGACGACTGCTATTGTGCTTCTGCTGCTCTTGCTGACCGTAGTAGCTGCATCTCTGGCCTTTATACTGTGGAGGAGACGCAGACATGGAGCGAACAGACCACAGAGACTGAGAGAACCCTATGAAGAGCACCTGTGAGCCTCGCGCTGATCTCAGACCTGCCAATCTGACGAAAATAACACCACTAATCCTCCGTTTCTGTGTATTATTGCACATTTCTAGAAGATATTTATAATATTAGTGTATTTATATAGCACATCAGGGGTTTAGCTAATACATTGCATTCTCAAACACTGGATTCTGATTGGTCGGATGTGACATTCTGGTGTTAATATGATCATCAACAAACTCAGTGTTTTTTGTTATTATTATTATTAAAATTACAGCATTTTTGTTATTATTTACATTAAAAATGTAAAATCGGAAA
>gi|221307542|ref|NM_001144785.1| Danio rerio cyclin M2a (cnnm2a), mRNA
CTAGAGAGGATGAAGGCGGACGCGGACTTCCTCTGACCGTGGCAGCTTACATTCATTGACTAAAGTCTGCCCACTGTCAACATGGCAGAGCAATGGACCGCAGTGCCCACTTCTAATATGGCGGCGCTAAACCGGGCTGGATCATTGACTGTTATATTCCTAATTGTCAGCAGTTGTCTGATCAAAAGCATTGATGGTAAAGACCCGTCAGAAGAGACTGTCATCATTGGCCTCCGCCTCGAAGACACCGACGAGGTGTCTTTTATGGACAGAGGCTTTTTGCGCGTCAGCGAGCGATCTCGTGTCAGATTAAGGGTCTATGGGCAAAACATCAACAACGAGACGTGGTCCAAACTCGCCTTCACGGAACACCGCAGCAACGCACCTGCGGAGAGCCTGAGCCCCGGAGACGCACCTGCCTCGCATCCCTGCGGCATCCGATCCTCCGATATCATCATCCTTCCCACCATGGAGGTAAACAGAAAGACTTCTGGGATTATCGAGCTCGAGGTGAAGCCTCTGCGCAAAACGGAAAAAAGTAAAACGTATTACCTGTGCACCGCCATCGGGACACCTGGCGCGCAGGACTCCTGGTCCGAACACACCTGGGTCTATCACGAAGGGCATGACACTAAAGTGATCGTGGTGGAGGAGAAAAAGTTCCTCCTGCCGTTCTGGCTGCAGGTGATTTTTATTGCCATGTTGTTGTGCTTGTCTGGGATGTTCAGCGGGCTGAATCTGGGTCTGATGGCGCTGGATCCCATGGAGCTCCGGATTGTGCAAAACTGCGGGACCGAGAAGGAGAAGCATTACGCGAAGGCGATCGAGCCTGTCCGAAGCCAAGGAAACTACCTGCTGTGCTCGTTGCTGCTGGGAAATGTCCTGGTCAACACTACTTTGACTATACTTCTCGATGACATCGCAGGGTCAGGGCTGATCGCTGTGGTGGTGTCCACTATAGGGATAGTGATATTTGGGGAGATCGTGCCTCAGGCCATCTGCTCCAGGCACGGACTCGCTGTAGGCGCGAATACAATATTCTTGACTAAATTTTTTATGATCCTCACTTTCCCAGCATCCTATCCGGTCAGCAAACTCCTGGACCACGTGCTGGGGCAGGAGATTGGAACTGTGTACAACAGGGAGAAGCTGCTGGAGATGCTGAGGGTGACCGATCCATATAATGACCTGGTCAAAGAGGAGCTCAACATCATCCAGGGCGCTCTGGAGCTCAGGACTAAAACCGTGGAGGATGTCATGACACCTCTGCGGGACTGCTTCATGATTTCTGGTGATGCCATACTGGACTTCGCCACCATGTCTGAGATCATGGAGAGTGGCTACACTCGGATACCTGTGTATGAGGGTGAGAGATGTCACATTGTGGACCTGCTGTTTGTCAAGGACTTGGCCTTTGTGGATCCAGATGACTGCACGCCTCTGAAAACCATCACCAAGTTCTACAGCCACCCTCTGCACTTTGTCTTCAACGATACAAAGCTGGATGCCATGCTGGAGGAGTTTAAAAAAGGTAAATCCCATCTGGCCATTGTCCAAAGAGTGAATAATGAAGGAGAGGGAGACCCGTTCTATGAAGTGTTGGGTATCGTCACGTTAGAGGACGTCATTGAGGAAATAATCAAATCTGAGATTCTTGATGAGACAGACTTATACACTGACAACAAGACGAAAAAGAAGATCGCTCACCGGGAGAAGAAACAGGACTTCTCTGCTTTCAAACCTACAGAAAATGAGTTGAGGGTGAAAATATCACCGCAGCTTCTTCTGGCCACGCTGCGTTTCCTGGCAACCGAGGTTGAGTCTTTTAGTGCAACTCAAATGTCAGAGAAAATCCTCCTGCGCTTGTTGAAACATCCTAACGTCATCCAGGAGCTCAAATACGATGACAAGGACAAGAAAATGTCAGAGCACTACCTCTTTCACCGCAACAAGCCTGTGGATTACTTCATTCTCATCCTGCAGGGAAAGGTGGAGGTCGAGGCTGGAAAGGAGGGAATGAAGTTTGAAGCTGGTGCCTTCTCGTATTATGGAGTGCTGTCTTTAACCTCCTCACCAGTTCCTCTCTCCTTGTCTCGAACCTTCGTGGTCAGCAGGGCAGAATCACTGGCAGGATCTCCAGAAAATAAGTCACCTCCAAGGCCGTTCGGGCTTAACCACTCAGATTCCCTGAACAGGAGCGACCGAATGGAGGCCGTGACTCCAACACTGGGCAGCAGCAACAACCAGCTCAACTCCTTCCTGCAGGTCTATGTGCCGGACTATTCAGTGAGAGCTGTCTCTGACCTGCTCTACATCAAGGTGACCCGCCAGCAATACCAGAATGCCCTGATGGCATCTCGCATGGACAAAACACCTCAATCCACAGACAGTGAGTTCACCAAGATCGAACTGACCTTCACCGAGCACCAGGACGGACCATTGGAAGAATCGGCCACACTTTTGACCACCAACTCACACAAACCCAACCACACTGCCCACAACGACGGGGTAGTTTAAGCACCCTCTGCGAAAGAGAGAGAGAGATGCCTCTTTCCACAGAGTGAGTGAGAGGCACTGGGCAGCTTCATACGAGTCCTCTCATCACGCTCCAATTCAAAGGGGAACGTACAGCGTGAAGGGCCACACATCCCACAATGCATGCACTAATGACCTTAACACCTTTTGTAGGCAGCGGATCAGTCAGGGACCACCAAATCATTCTCGCTCACTCGATCGAGGAAGGACACACTTGAAATACACACTACGAAGGAGCAAGGAGACGACCCACGCCACACCTTGAGCAGACACGACCATAAC
>gi|165377101|ref|NM_001113519.1| Danio rerio calcium channel, voltage-dependent, beta 4a subunit (cacnb4a), mRNA
GACTCTCGACCGCGGACACCGCAGCGCAGCGAAACTGGAGCAAACAGTTCAGTATCCTCCACCGCCGAGCCAGTGGACCGGGACCGAGCAGCAGCCTCCACCGTGGACGGATGAACTCGCAGAAATGTCCCGGCACATCTACACCCGACACGGGATAGGCGACGGAGTCCAGAAGCCCATATTTCAGGTGAATAGAGGCACCTACTCACGCCGCAGCCGACTTAAGAGATCTGATGGCAGTACTACATCCACCAGCTTCATCCTCCGCCAGGGCTCCGCCGATTCCTACACTAGCAGACCATCTGACTCGGATGTCTCTTTGGATGAGGAGCAAGGCGGCCGGCAGGAGAAAGAACAGCAGGCCACCGTTCAACTGGAGAGGGCAAAGGCCAAAGCGGTGGCCTTTGCTGTGAGGACAAACGTCAGCTACTGCGGTGCCCTGGATGAAGATGTTCCTGTCGCTGGCACAGCCATTTCTTTTGATGCTAAAGATTTTCTTCACATCAAGGAGAAGTACAACAACGACTGGTGGATCGGCCGACTGGTGAAAGAAGGTTGTGACATCGGATTCATTCCCAGTCCCTTAAAACTGGAAAACATTCGCTTACAGCAAGACCAAAAAAGAGGCCGTTTCCATGGGAAGTCCAGTGGAAACTCCTCCTCCAGTCTGGGTGAAATGGTGTCAGGCACATTCAAGCCCAACCCTGCTTCTGCAGGTAAACAGAAACAGAAAGTGGCTGAGCACATTCCTCCATATGATGTGGTTCCTTCCATGAGGCCGGTGGTGCTAGTTGGCCCATCACTAAAGGGATACGAGGTGACAGATATGATGCAGAAAGCCCTCTTTGACTTTCTGAAACACAGGTTTGAAGGCAGAATATCAATCACTAGAGTAACTGCAGACATCTCTTTAGCCAAGAGATCTGTCCTGAATAACCCTAGTAAGAGAGCCATCATTGAGAGATCCAACACCAGATCCAACCTGGCGGAGGTTCAGAGTGAGATCGAGCGGATCTTTGAATTGGCCAGATCCCTTCAGCTGGTTGTTCTCGATGCCGACACGATCAACCATCCTGCCCAGCTCATCAAGACTTCTTTAGCTCCCATTATTGTCCATGTTAAAGTGTCTTCTCCCAAGGTATTACAACGGCTGATTAAATCAAGAGGAAAGTCTCAGAGCAAGCATTTAAATGTACAACTGGTGGCAGCAGACAAATTAGCTCAGTGCCCTCCAGAGATGTTTGACATAATTTTGGATGAGAATCAGCTGGAGGATGCGTGTGAACATCTATCTGAATATCTGGAGGCTTATTGGCGCGCAACACACACTTCCCTAAGCACTCCACTAAACCCTCTGCTGGGCCGCAATCTGGGCTCCACTGCACTCTCACCGTACCCCACAGCCATCTCTGGACTACAGAGCCAAAGAAACAAAAACAGCAATCACATCACCGACAACTCTCCAATGGAGCGGCGCAGCTTGATGACATCTGATGAAAACTACCACAACAACGAGCGGCAAAAGAAGACCCACAACCGGCTGTCCTCCAGCTCCCAGCAGAGTCGCGACCACTACCCTCTGGTAGAAGAGGACTACCATGATCCCTACCCAGACGCCTACAAACCCCACCGCAACCGGGGCTCTCCAGGCGGCTACAGCAACGATTCACGCCACAGACTCTAAACATCACAATATTGTGTACATCCTTTCTGGAAAGTCAGTGCATTGTGTTCACTCCAGCACAGATAAACAAGTACGGGCCATCTTATCTAAAAGCAAACTCCAAGTGTCCGGTCACTCCATGTAAAGCAGATGTTTGCGTGCTGACTTTATCAGCTGGAGTTAAGATAAAATCCTCTCCTGGTGGAGGGATCTATAATTCCTGGTCCATCCAGTTTCTGATAAAATAGCAAATTTGCAGGACTTAATGAGGGGGCATGTTAGTTTTTACCCTGAACTACAGTAGTGCAGGCATGAAGAAATGCTCAACAGTGCCAACAGCCAATTAGCACAGAGCCTTTTTGCACGATATCAGTAGCCAATGGAAGTGTAATGCATTCACGGCATTGTTTCTTCCTTTTTTAGCTTTTATTTTAGATGGTCTCCTTATTTGCACAGACAGGGTCAGGTATGCAGCAAAAAGCTTCATAGCAGCCAAAACTGTTTCATCAAATGATGATATATACAGTTGAAGTCAGAATTATTAGCCCTCCTGAATTATTAGCCCCCCGTTTATTTTCCCTCCAATTTCTGTTTAATGGAAAGAAGATTTTTAACACATTTCTAATAATATTTGACTAGATATTTTTCAAGATTCTAGTATTTAGCTTGAAGTTCAGGTTAACTAGGTTAATAGTTTGTTAGGTGAGTTAGGGTAATTAGGCAAATCATTGTGTAATGATGGTTTATTCTGTAGACAATCGAAAAAAAAAAAAAAAAAAAAAAAAAA
>gi|326676910|ref|XM_692394.4| PREDICTED: Danio rerio si:dkey-181i3.1 (si:dkey-181i3.1), mRNA
GGTGATGCGGAGACATGCTCCCCAGCGCTGCTGACTGTCAGATGCTTCAGATGCTTCAGGTTTTTCCTCCACAATGACTGTCCTTTTTCTGAAAGCGGCTCTTTTTGTATTGTGCGCCATTGCTGAGGGCGGAAAAATGAAGTACAGCCTCAGGAGAACAAACCCTCAGAACCACAAACACGGCACTCCACTCTTCAAGAAGATGCTGGATGAAACTAAGACTCATGCGGTGAAATCAGAGCATCTGCTGAGTGTGGAGGATCACGACTTCACCATGAGGCCAGCATTTGCAGGTCCAGCAGTGCCAGTGGGTGTGGATGTGCAAGTCGAGAGTCTGGACAGCATCTCAGAAGTAGATATGGACTTCACCATGACTCTGTACCTGAGACACTACTGGAAGGACGAGCGACTGTCTTTTCCCAGTAAACACAATAAGAGCATGACCTTTGATGGCCGGTTGGTGAAGAAGATCTGGGTGCCTGATGTGTTTTTTGTCCACTCGAAGCGTTCCTTCATCCACGACACCACCACAGAGAACATCATGATCAGGGTTTATCCTGACGGACACGTGCTCTACAGCCTCAGGGTGACCGTAACTTCAGCGTGTAACATGGACTTCAGTCGGTTCCCGCTGGACACTCAGACCTGCACACTGGAGCTGGAGAGCTATGCGTACACCGATGAAGACCTGATGCTCTACTGGAAGAGCGGAGATGAGTCTCTAAGTACAGACGACAAGATCTCTCTGTCTCAGTTCCTCATCCAGAAGTTTCACACCACCTCCAGACTGGCTTTCTACAGCAGCACAGGTTGGTACAACCGTCTGTACATCAACTTCACTCTGCGCCGCCATATTTTCTTCTTCCTACTTCAGACATATTTTCCCGCCACTCTGATGGTCATGCTGTCATGGGTGTCCTTCTGGATCGACCGGCGAGCTGTTCCTGCCAGAGTCTCTTTAGGCATCACGACGGTGCTCACCATGTCCACCATCATCACCGGAGTGAACGCCTCCATGCCCAGAGTTTCCTACATCAAAGCTGTGGACATTTACCTGTGGGTCAGCTTCGTCTTTGTCTTTTTGTCTGTACTTGAGTATGCTGCTGTAAACTACTTGACCACAGTGCATGATGGGACTGATCGCAAGTTAAGGCAGAAGACTTTACCTGGCACATGTGACATATCCAGCATGAGGACTATGATGCTGAATGAAGCGTATGGTAGGCCTGATAGCAATGGTCTGGCAGGATACACTCAGACCACCGTCTCCTCTGAGGAGCCTGCAGAGAAACAGGACCCCATAGCAGTGTGTCTGTCTATAGGACCAGAGGTCAAAGGAGCCAAGAAAAGGACGCTCAGAGGGCTGCGGATCATCCAGAACACTCACGCCATTGATGCCTACTCTCGCATGATCTTCCCAGGGGCCTTTATATTTTTTAATCTCATCTACTGGTCTGTCTACCTCTGAGTGATCATGGCTGTCGCTTATTTTACTTACAGTTGAAGTCAGAATTATTATTATACAGCTATTTTACCATCTTTATCTCCACAGCCGCCTGTCAGTACAGTTATGAATGAAGACGCTTCAATCCTGGTTTGTGGACGTTAAATCAGGTTTATTTTGTACATTAACACAACAGATATCCATACAGCACTGGATATTAACATGTATCCTGTCACATTTGCTGTGCAAAAACAGTGCAAAGATAAACGCGCGTTGTGTGTGTGCATGCGTGAACGACATTGTGTATGACTCATCGAAAGGCTTGAATTAACTGCACAACAAATACATCAAATAATCATTGGGAAA
>gi|326677653|ref|XM_003200832.1| PREDICTED: Danio rerio hypothetical protein LOC100537647 (LOC100537647), mRNA
ATGGGTCCTCGGCTGAACTTCAGCAGCACCTACTCTGAGGATTTCAGTTACCCGGCTCGGGTGAAACCCATTGGGCCCAGACCGTCCTCTGCATATCGCAGGAACAATCCTCATCCACGGCCGGACTTCCTGATGCCACGAGCCCCGCAGACAGGATATGGGTCACGGAAATACAGTCAAAGCACTTCTGTTTCTTTTCTACCTCCAGTCAGACACATATCGGTCCAGTATCCAGATGTACAGACAGTACATGGACAACCCATACAAACTTCACTAAAAGACTGTAAAGCGCCTGAGGTCTCGTCTGCAGTGTGTACACTGCCACCTGCTGCCAAGCTTCTCAAACCACAACGCAACTTTAATGCAATGATCACAAACACACATGGGAAATATTCAGACACAGATCGTATCAAATCAGCTTGGAACCAGCAGATGGAGATCAAGCCATCTTTAAAACCCTTCAAACACCAGAATACCCATCACAATAAAAGCTCACTCTCAAAATCCGCAACTGACTGCAGTGAAGGGCACAGCTGTTTTCATGTGGTGAAACCTTATAAAGTGGGACACTACATCATCCACCCTCAGTTTGTGTCAGAAGCAAAGCACTTCTAAAAGCGACAGTGTTTTTGGATTGTTTTTTAAAATAACCTTTTCCATTTATTTTAAGTTTGATAATGTCATTTTACAGAGGTGTGTTATGTGTTTGGGGATCCAGCCTTTGTAATAAATGCTTGGGTGCAACTTCACTTTAATGACTGTAGCACTATTATTTTATTTTTAAGTAAATGTGCATTGCCATGACAAATAAAC
>gi|292629304|ref|XM_002667302.1| PREDICTED: Danio rerio leucine-rich repeat-containing protein 41-like (LOC100333617), mRNA
CACACTTGATCAACATACTGAAAGCCTGTCCGACCCTACAGAGCCTTTCTGTGGACGTCTGTCTGCCCGCTGAAAGGAACAAATGGAGACCACTTCCACAGTTACCTCGAGACAAAATGCTCAGTCTGGAAAAGCTGACGGTTAATTCCACTGATCCAATGAGTGTCCAGTGCGTCCTGCCGGCACTGGCTTTGGCTCCAGAACTCAGCAGTCTTCATATGACAGGAATCACTCTGACAAGACACTTCTTCCACACTTTAGCAGGCTGTAAAGCGTCCCTCAAGATATTAAAGTTGGAGGATATAAACTTATCCGACTATCACCAGGAGATTCTTCATTTTCTGCAATCCTCTGTGTTGGAAGAGCTGTCCTTTAAAGACTGTAGACTGCTGGATAAATGCTCATTAAAGACGGACTTCATGGTGGCCTTTGTAGAAGCAGTTAAAGCTATTTCATCTCTCAAAACCCTGGTGCTGGCCAAGAATCGACTGGCAACGACTGCCATCGAAATCTCCAGATTATTCTCAGGATGCCGACCCAGCGAAATCACCACATTAGACCTCAGCTCAAACTTCATTCTTCCGGCGGAGCTGCTAGGGTTTGCGGAGCTGCTGGAAACATACAGACCTGCTCAACGAATCACACTGGACCTGTGCTTTAATCCACTCAACCGAGACCTGGAGGTCAAGGGTCAAGCTCTCCAGAAACTGAAGCCATACTGTAATCTATTAATGTATGACTGGAACACACGAGACACCATGGTGGATCATGTCAGTGTGATGTGAAGAACTCTTTAGCTGGCAAAACACTTATGAACCCACAGGTAATATGTAGCATTAAAGGGACAGTTCACCTAAAAATGAATATCTTCATCATATTTGAAGGGACAGTTCACCCT
>gi|292610193|ref|XM_002660605.1| PREDICTED: Danio rerio sialic acid-binding Ig-like lectin 14-like (LOC100332786), mRNA
ATGGGTGTTGGGGAAATGGGTGTCGCTATGGTAATGTCAATCAGAATGACTCCTCCCCTTCCTCTGATCTTCCTTCTCATTGTTCACGGAGGTTCAAGTACTGAATGGAATGTTAAATACAGTCCTTCACACATCTGTGCACTGAAGAACTCATCAGTGACAATGAGCTGCACTTATACATACCCTGCTGGACATCAGATCAAGAATGTGTTTTGGACCAAAACGACAGATAAAAGGGATGATGAAGAGTTTCCAGATCTGTCTGTGGACCCTGAATACAGTCAGAGGCTTCAGTATCTGGGAGATAATCAGCAGAACTGCACCGTCAGACTGAGTCATGTGACAAAGGAAGATGAACGCATGTATTATTTCAGATTCATTACTGATAAAAATGGCAAATGGATTGGTAAAATTGGAGTGCGTCTCTCTGTCACAGATCTTCAGCTGGAGTCTCCTGAGAGAGTGACAGAGGGAGATTCAGTCCGTCTGACATGTAGAAGCAGCTGTAAACTGACTGACACACCAACATTCATCTGGTACAGAAACTCACAGAGATTGACTGAGAAAACTATTGAAAAACTCATCCTTGATCCAGTGAGAAGAGAAGATGCAGGCAGATATAGATGTGCTGTACATGGACACACACTCACATCACCTGACATAAATCTTAATGTCACCTACCCACCCAGGAACGTCTCAGTGTCCATTAATGGATCTGCTGAAATAGTGTCTGGAGATTCAGTGGGTCTGATGTGCATCAGTGACTCAAACCCTCCTGCTCTGAACTTCAGCTGGTTTGAGGAGAATCAAAGCTCAGCTGTTGGATCTGGACAGAGTTTCAGTGCAGTACAGAGTGGACGCTTCTACTGTGAGGCTCACAATCCACATGGAGCTCAGAGATCAGACGCAGTCACTGTCACTGTTAAAGGTCCTCCAGTGCTATTCTACATCTCCATTGGGGTGGTTTGTGGAGCTGCGGTTTTCATCACAAAGGGGATCATTTGGGGAATCAGGAGGATGAAGGAGAGAAAAGCCAAACAACAGCAGAATCCTTCCAGACATCAGGATGACAAACGTAAAGCTTGTGATGTTGATTTAAATCAGCCTGTGTATGAGAATGCTACAGCTTTTCAAATCAACAAATGTGAACCTGAACTGGACTCTTCTGTGTATGAAAACCTTCCACCAGTCCATGACTCCACTTCAGATCCAGTTTTAGAACCAGTCTATGACTCCACTCCAGAGCCAGTTCTAGAGCCAGTCCCACACTCCACCCCAGATTCAGAATCAGTGTCAGTCCAGGGCTCCACTCCAGACCCAGTTCCAAAATCAATGCCAGTCCATGACTCCATTCCAGTTTCAGATCTAATTCAGTTCATTACTCTATGCCAGAACCAGTTTCAGAGCCAGTGCCAGTCCATGAGTCCAGAGTCAGTTCTAGTTTTGCTCCTGCCTGATCTCCTGTCCCACCAGATTCATACTGGTTTCCTGTTCTTCCAACTCTATGCTCCTGCCCTGTTGGGTCTGCCCTGGCCACATAACTTGCCGCCTCCACCCTGA
>gi|262206254|ref|NR_030128.1| Danio rerio microRNA 338-3 (mir338-3), microRNA
GTGTGTGTGTGTGTTTCTGGTGCCTGCTGAGAACAATATCCTGATGCTGAATGAGTGTGTTGAAGGAAACTCCAGCATCAGTGATTTTGTTGCCAGAGGAGCACTTTGGGCATCCTGTGTATAT
>gi|66472575|ref|NM_001020587.1| Danio rerio major facilitator superfamily domain containing 7 (mfsd7), mRNA
AGCTCCACACACACCGGCTCTGGAGCCTCAGTGTGGGCATGCGCGCCGTCTCCAACAGCACCGTCTCCGCACGCTAATGGACTCCGCGCTCGGGCTTTAAACAGGACATTCCCCCGTCCTGCTGGATGATGGAGGGGGAAAGCGCGGAGACCGAGCCGCTGATCCAGAGCTCGAGCGCTGCTGACCGGCCTGACCCCGCCGCAGAAGCCGCTGCCCGGTTCACGGTGTACCGGAGGAGATGGTTCATCCTGTCGGTGCTCTGCCTGCTCAACTGCTCCAACGCCATGGCCTGGTTGACCTTTGCCCCCGTGGCGGGTCAGAGTGCGCAGCTGCTGTGTGTGTCTCTGCCGCTGGTGAACTGGCTCTCGCTGGTGTTCGTGCTGGCGGCCGTCGTCTGCAGCTTCAGCAGCATGTGGGTTCTGGACACGCTGGGCCTGCGATGTTCGCTGATCGGCAGCTCCTGGCTGAACGCATGTGGGTGTGTGTTGCGTGTGTGTGGTGTGTTGAGCGTGACGCCGCAGTGGGCCGTGTTCGCGGTGGTCATGTGTGGTCAGACTCTGTGTGCTTTAGCGCAGCCGCTAGTCATCTTCGCTCCCACTAAACTAGCAGCTCTGTGGTTCCCGGATCACCAGCGGGCCACGGCTAACATGCTAGCATCCATGGCCAACACCGTGGGTCTGCTGCTGGCCAATCTGCTGTCTCCGCTGATCGTGAGCTACAGCGGGGACCTGTTCCTTCTGCTCCTCATATACTCCATACCCGCTGCAGTGGCCTGTCTGTTGGCCACTCTGGGCATCCATCAGGCGGTTCCACCGACTCCTGCATCCGCCAGCAGCTCCAGCTCTGCTTCTGAACCCTTCCTACAGGGCATCAGACAGCTGCTGAGGAACAGAGCCTACTGGATCCTGCTGCTGTGCTTCGGCTCCGGGATCGGCATCTTCACCTGCTTCTCCACCCTGCTGGAGCAGATCCTGTGTGTGAAGGGTTACTCTAACGGTTTTGCAGGTGTGTGTGGCGCCGTCTCCATCGTGTGTGGTGTAGCAGGAGCGTTCCTCCTCAGCCTGTATGTGGACAGAAGCAAGAAGTTCATGGAGGTGATGAAGATCTGCATGTGTCTGACCTCCGTGAGCTGCTCTGCGTTCGCTGTGGTCAGTCAGCTGCCAGCGCAGAGTGTCCTGCTAGTGCTGGTCTGCTGCTGTTTCGGGCTCTTCGGGTACTCGGTGTATCCGGTGGGGATGGAGCTCAGCGTGGAGACCACACACCCGCTGGGGGAGGCCACATCTGCAGGACTCATATTCACCTCTGGGCAGATCCAGGCGGCGCTGTACCTGCTGCTGCTACAGGCTCTGGCCACACCGACACACTCTCCAACATCTGTGTGTGCAGCTGACACCAGCCTCAACTGGACAGTGCCGGTGCTGGTGATGGCGGGTGTGTGTGCTATCAGCTCCTGCGTTTTCGTGGTGTTTTTCCACACGGAGTATCGGAGACTCCGAGCTGAAGCCGACAGCGCCACAGAACCAGAACCCACAGGAGATGCCGCTGATGCATGATGGGAAAACACACTCGTTTACACCCCAAACACACACACTTTACCTCACTGATAACACACGTGCCTTAAAGAGTTTGTGTTAAAACTCAGGGCCTCATATAATAACACACACACACACACACACACACACACACACCTTAGAGTGTGTGTGCACAACGGCTCAGTTCATTATTGACAAAAGCCGTTTGTCCTCCTGTTGAACACAGATATCCTGCAGAACTCCTCTAAATCCAGCATTCTTCAAACTCTCTTCACCTGAGGAAGTCAATGTTCAGTAAAGAGTAAAGGAAGAGGACGCCTTCATGGATATCCGAGCTGAGCCTGTCTGTCTGTGTTCAGAGGTCTGCAGTCTCCCACATCTCAGTTTCAGAGTGTGTGTGTGTGTGTGTGTGTGTGTTGATCTGAGGTCAGTGTTCATATTCTGCACACATTAATGTTACACAAACTCCTCCTGCCGCACATGCTCACCTCTGTGGCCTGGACCGGTGCTGTACGCGGTGTTACAGTGCTGCTGGTGTTTTATACTGCAGTAATGTGGGTGTCTGACTGCTACACTGGGTTCATTTCTGATGCATTATTTTATAGTTTATAGGCTTTCTCCTGCTCAGGTTTATGAAATGACAGATATATCTGGTGCAATAACGCTTCATTAGGGTGTAAAGGTGTGTGTGTGACCTGTAGGTCTGACCACTGAACTGCAGTTCTTTTTATGTTCAGTTCTAATCAATATCTGATGCACAATTATTTTAAAATAATCCTCTTTTTTTACTATGATCTAATTAAATATTTATAATCTAAAAAAAAAAAAAAAAAAAA
>gi|292616109|ref|XM_692832.4| PREDICTED: Danio rerio nucleotide-binding oligomerization domain containing 2 (nod2), mRNA
GTGTTTTACATTACAGACAATATAGAGCGCATGTGAAGAACAACATTTATAAATATCCAGCAGTCAGACGTCGTATGTAATCGTTTTTGCGATTAGTCATTTCGAAAGTTTCAACAGAGAGCTAAATTGTTCTTAATTCACGTACGATAATGAATGAAACACTTCCTTTAGCGGTGACGTCCAGAAATAGTTGTCCCTTAGGTTGAGTTCTGTTGTGACTGGGCTATGAGGCGAGATTCAGTTCACTATGAACGCTCAACAGTTGATCCTCAAACAGCGAGCAGAGCTTCTGGCAGTTCTATGTGGTGGAGGTAGCGATGAACCTCTGGAGAGTGTTTTGGACCTGCTACTTGCTCAGGAAGTTCTTGTCTGGGAGGATTACCTTAGGGTACGAGTGGCAGAGAAACCCTTGTGTGCTAACATCAGGCAACTTTTAGATTTGGTGTATGACAAAGGAGAAGATGCATGCAGTTATTTTTTGGCTGCGATTGAGCAAGAATTAGCTGAGGAGCAAAAGGCTGGACTATGTTTTGGTAATGGATGCGTTATGGTGGGCAAGGACAGACCAGCCACTGCAACTTCAACATTACTGGCTGACAGGCCAATGTTAGTGAGACGGCTCAGAGATAATATTGATGGAGCACTAAATATTTTACTGACGACTGGTTGTTTCTCCATCAAAGATTGTGATAGTGTGCAGCTACCTGTATACACACCCTCACAACAGGTTCGAAGACTGTTAGACCAAGTAAAGTTTAAAGGGGAAACTGCTGCAAAAACCTTACTGGAATATCTAGAGCAACCTGAGCCAACCTCACCAATCTCAGCAGAGAAAGAAAATACACCTTCCGCTGATTGTCTGGTCTACCAGAAGAAGCTGCGAAGCTCTGTTGCATCGCAGTCCCTCTTCCTTAGCACCTATGGCGGGACAGGGCGTTTCTCATTGGATGACATTTACACTGATGGACATCTTGAAGTGATGAATAGCTCTGGTGAAACTACAACATTAGGGCTGGAGGATGTAGTGGGTCCCATGGGGACTCTTAATGAAGACGCTGACACCGTTCTTGTGTCTGGGGAGGCAGGAAGTGGCAAAAGCACATTAGTTCAGCGACTGCACTTGCTCTGGGCAAGAGAAGCTTTGCTGCTAAACACTTTTCTGCTGTTCCCCTTCAGTTGCCGCAAGCTAAATGCAGAGCACAGAGAGCTTTCTTTGAAAGAGCTCCTCTTCCTGCACTGCTGCTGGCCTGATCGAAACCAGGATGAGGTCTTCCAATTCATCCTAGACCACCCTCATTTGGTGCTCTTTACCTTTGACGGACTCGACGAGTTTAAACTGGGCTTCACAGATGAAGAACGTCACTGTTGCCCTACAAAGCAAGTGCCTATACCTGTATTGCTTTTCAATCTGTTGCAGGGTACCCTAATGAAGGGCGTTATGAAGGTGGTCACCAGCAGGCCACATGCTGTGGGCCCATCACTGAAGCGCTATCTCCGCAAAGAAGTGCTCCTCAAGGGGTTTTCTCCTGGAGGTATTGACTGCTTTGTTAAGAAACATTATAGTGACCCTGCAATGGCTACAAGAGTCATAGAGTCTGTCCAGGGTAACACTGCATTACTAGGTCTTTGCCACATTCCTGTCTTCTGCTGGATTGTGATCAAGTGCTACCAGGAACTCCTGGCTGGTCAAGATGGTATTCCTCAGACCATCACCGATGTCTACCTCCTCGTCTTACAGCATTTCTTTCAGCGAAAGTCATCTCAGCCCCAAAGTGGTCTGGGAAAGGCCTGGTTGGCTGAACATTTGGACACAGTGTTAAAGCTCGGAGAGTTGGCACTAGAAGGTCTGCAAACCTCCTGCTATGTGTTCTCAGGTTATGAGCTACAGAGAAACAGGATCACAGAGCAAGATGTCGGCATAGGCTTCCTCATTTACTGCAGTGACATATCTGTGAATGATTGTAAACGTTATGAATTTCTGCACATTACCTTACAGTGTTTTTTTGCTGCTCTGTATGTTATTCTGAATCGCAACAATGATCGTTCTGCTATCTCCAGACTCTTTCAGCCTCGCAACAGGCAGGTGTCAGGCTTGTCTCAAAGCTGTCTGGGACAATGTATGGATCATTCAGTAGAGGAGTCCCATGAGGCAGAGACAGCAAACCTTCAGATTACAGCTCAGTTTGTGTCAGGACTTTTATCCCAGCGGCACAATAATCTCCTCCTGGAGTGCTGTCCTGCTGCTGTGCGTGAACGCAATGTTAAGCAGGTAGTCAAGTCATTGTCCAAAAGGATGCAGAGACATTTCAAGTCCATTCCTCGTCCTGTAGAGGGTGAAAAGAAGAGCATGCATGCCATGCCAAGTTTTGTTTGGCTGATCAAGTGCATCTATGAATTGCAAGACAACAGTATTGCCCAAGATGCCATGGCTAAGTTGGATGTTGAGCACCTGAAGCTCACCTACTGTAACATTGGGCCTGTTGAATGCACTGCGCTGGCATACGTGCTCAAGAACTTGCGCAAACCAGTTGGACTACAGTTGGACAACAATTCAGTGGGAGATGTGGGTGTGGAGCAGCTTCTGCCGTGTCTGCCTATGTGCCACTCCCTTTACTTAAGGAACAACAACATATCAGATGAAGGAATACGAAAACTTCTGGAAAAGGGAATAGAGTGTGAAAACTTCCAGAAAATAGCGCTTTTCAACAACAAGCTCACTGACACTTGCACCCAATACTTTTCTTGCCTGCTAAAATCAAAGCAGAACTTCCTGGCTTTGAGGCTTGGAAATAATAACATCACATCAGTTGGAGCAGAGCAGCTGGCAGAAGGCCTAAGCTACAACCAATCTTTACAGTTTCTGGGATTATGGGGTAATAAAGTTGGGGACAGGGGAGCTGAGGTATTGGCGGATGCGCTGACGAATAGCAAAACACTAATATGGTTAAGTCTGGTGGATAATGGTGTGGGCAGTGCCGGTGCATGTGCTCTGGCTAAATTTATCCGACAGAACAAAAGTCTGGAAGAATTGTGGTTAAACAAAAACTCCATCTGCAAGGAGGGGGTTGATTGTCTGATAGAGGCACTGAAAATGAACACTAGTGTTAAGAAAGTCTGGCTGAGAGGAAATAATCTGAGCCCACAGGAAGAAGAGCAGCTGAGCCAGCAAGAATGCAGATTGACCTTCTGA
>gi|292613637|ref|XM_002661970.1| PREDICTED: Danio rerio si:ch73-263f13.4 (si:ch73-263f13.4), mRNA
GAAGCGTTTGTGATTTCTTCATATCATGTGTTAGGATGTGCGCTCCTCCTCAAGCCTATAATGTAAAGGAGCCACCGGAGCTGCTGGCGGAGCTGAAAGCCGCTCATCGGCCGCGGCTGTACGGGACGCCGGACTGCGAGACCTGGAGCGCCCGCTTCTCTCCGGACGGCTCATATTTCGCCTGGTCGATGGGATTCGGGGTTATCAAACTCCTCCCCTGGCCGCTGACAACCAGAGATAGTGCTGAATCTTGCTGCAGTAAGGAGAAGATACTAAACTGCAGGTTTCTGGTGTGGGCGCTGGCGTTTGGACCCTGCACATCCACGCGAGTGGATTCTGCACACCAGCACAGACGAGAGCATGAGCTGCTGCTGGCTGCCGGTCTGCACAACGGCTCCATCCAAGTGTGGCTCGTCTCTACCGGAAACCTGCAGTTTACTCTAACCGGACATCAGGCTCCTGTGAGGGATTTGGTTTTTGCTCCAAATGGAAGTCTTACACTTATATCAGCTTCCCGGGACAAAACCTTAAGGATATGGGATCTGGGAAAGAAAGGCGCCAGTCCTCATGTGCTGCGGGGTCCAAACTACTGGGTGTTCAGATGTGCTGTATCGCCTGACAGCAGTGTCATCGCCTCTGTCTGCAACCTCGACTCTAAGGTGTATTTGTGGAGCTTGCGGTCCTACACCTTCATGAAGCACCTCACATACGATCACGAGCGCACCATGGCTTCATGTGACTTCTCTCAGGACGGGGCGCTGCTCGCCATTGCTTCCTATCATTCAAACACCGGCTGGTGGCTGGACCTGTGGGACCCCTACACTGCAGACCTGCTGACCAGAGTCCAAGACTGTGAGGTGTGTGCTTACAGAAGTGATAATCTGCTGACGTCTCTCAGTTTCTCTCCTGTTGCTCTGCTGCTCGCTTTCAAAGACTACAGGGCGTTACAGATCTGGGATGTGGAACGAGATAAACTGGTCGCAGACACAGATCACAATCGGGCCGGTGGCGTGTGCTGTGCTTTCCATCCACAAGGGGGCGTCATCGCTACAGGGTGCAGAGATGGACATGTGAAGTTCTGGAAAGTTCCTCATCTCGTCCCGAGTCTGAGACATCTGTGCCGTGTTGCCCTGAGATTCTCCATTTCCACCTATCAGGTGGAGGCTCTTCCCCTGCCAACAAAAATCCTGGAATACCTTACTTACAGGGACATTCCCAAGCAAAAGATTCTATATTGTAAAGAACACGGCAGGTGACTGAAAGCAAGTCATGTATGAGAATCAAATTTCACTTTAAATGCTCGGATGCCTAATTTCCCCAGAACAAAATGATGCTATACTTGAAATTTTTATTTAAAGACATTTATTTTCTTTACACAGCCAATTTGAAAATGACACATTTCTTTAACAAAGTACTGAAATGTGCTTCATTTCAAGCAGAACAATTTAATTTCAACAACATTACAGAGTTCTGAGCAAAACTGTGGTCAAAACTACATGAGGTTATTAAAGGAATAATTCATCCAAAACTGAAAGTCATTCACTTCTTCCAAACCTGTTTGAGTTTTTTTTTCAACGGTTGAATACAAAATATATTTTGAAGCGAGCCAGAAACCTGTAACCATTGACATCCATAGGATTTAGTTTTCCTCCTATAGAAGTCAATGATTACCGCTTTTCAAGCTTTCTTCAGTGTATCCTCTGTTCGTTCAACAGAACAAACAAAGTCACAGAGGTTTAGAACTGAATTGAGTAAATTTTCATTTTTGGGTGAACTATCTCTTAATCTCATGACATCAAAGATCTACGTTTCAAAGTTGGAAACCAAATGATCTATCCATCGCTGACGACTATGTCTCTAACAGCCTGGAAAGCAGCGACCATTGAGCTCAGCTGAATCTTCTCGCTGGTTCCAGAGGCCAGACGGTACCTTATTGTCGAGAAAGGG
>gi|326669874|ref|XM_001337567.4| PREDICTED: Danio rerio si:dkey-242k1.6 (si:dkey-242k1.6), mRNA
AGAATCACCGAAAGTATCGCTGATCGGGGAGAACGAGGCGCAGACGAACGGCTCGATCGAGTGCGTGAGACGCGATGAGGATTATCATTATGATCTAAAACCAGCAAAGTCATGGATGAAACACTGGATTATTATTGACATTGAATGCGATCAAGGCTTTTCACGACATTTTTTTTAAAGCATTTATTTCACTTTTGTGATCTAAATGGTCATTTTGTTTCCTGTTTAAAAATGTGAGCCTGAAGATTATTGGGATGACTCACGATTACTGGTCTCACAAATCTACTGATAAAATAAAGGCCCATGTGAGGCTGGAGGAGGAGATCGGATATGACGGATGAGCTGAACGAGCTATCACCTGAATCTGAGATCTTGAAACCAGAAGACGCTGTGCCAGCATACTTAAACGAGATGCATCCGATCGGAGAAGACGTTGATAGTGACGTTGAGGATGACGACATGTCCTGCAAAGTGACGGTTGAGTTATTACCTGATTGGTTGAAGCCTATGGAGGAGGAGGAAGTTGGTGTTGATGAGCTCATGAGCGCTGGACGGATCAACCGGAGAAAAACTAAAGAAAAACCGTATGTGCCTACCTGACTATTCCTTGTGTTTTGTTTACATGTTTGAAGGTTAAAGAGAGGTCAAAATGTCTGAGAATACATTGAATTATGCGTTTATTACAGTTTTTATCACCAAGTTGTTTTTGTTGATGCTTGTTTTATTGCAAAAGTAGTCAAAAATGGTACAAATGATCGGGGTGACTTGTACAAAACTGTCCTTACTGTACTTGACTGTACCGCACCGCTCAGTGGAAATGAGGCATTAGAAAGCTCAATTGAGATAAAGCTGGTTTTATGTTTTTTTTACGTTCTTTAATAATTTAATATCAGAAAGGTGTCCTTCAGAAGGTCAGGATTCACACTCATTAAATAATTGCTTTGTATAGTTTTTATT
>gi|41055234|ref|NM_200451.1| Danio rerio argininosuccinate lyase (asl), mRNA
CAGTCCGGTCGCTGTTGGATGTGCAGGCTCTTACTGTAATTTATCCCTCGAATACTTAAAAGCACTGATTTGTTCCTTTAATTATATGACATTTCCTCATTCTGTTTGAATCATACGCTTTAGTTTTCCGTTTGCTCATCGCACGTAGGTCGCTACTCTAGAGACTGTTACAATGGCAAGTTCAGAGGGAAATAAACTATGGGGTGGTCGCTTTGTGGGAAACACCGACCCTATAATGGAAAAGTTCAACGCGTCAATCTCGTACGACCAGCGAATGTGGAAGGCTGATATTAAAGGGAGTAAAGCTTATGTAAAAGCTTTACAGAAAGCAAGCCTTGTAACCCAAAACGAGATGGAACAGATTCTTACAGGCCTTGACAAGGTTTTGGATGAGTGGTCTAAAGGCGAGTTCGAGATCAAACCAGGTGACGAGGACATTCACACAGCCAATGAACGCAGGCTGAAGGAATTGATTGGTGATGCTGCTGGAAAGCTTCATACTGGCAGGAGCAGAAATGATCAGGTTGCAACTGATATGCGACTCTGGTTACGGGATGGTATTGCCACGCTTAAAGAACTGGCTTTGCAACTCATCAACACTATGGTGGAAAGAGCTGCAGCAGAGATTGAAATCCTGTGCCCAGGATACACTCACATGCAGAGAGCCCAGCCAATCAGATGGAGTCACTGGCTTCTCAGTCATGTAGTGGCAATAAGCAGGGATGTTGAGCGGCTGGAGGACATCAGGAAACGTGTTAATGTGATGCCACTAGGAAGTGGAGCCATTGCTGGGAATCCCTTCGACATTGACAGAAAACTACTTCGCCAAGAACTCAGTTTTGACAGTATCAGTATTAACAGCATGGATGCTACTGGACAGAGGGATTTTGTTGCTGAGTTTCTCTTCTGGGGATCAATGTGTCTCACACACCTTAGCAAGATGGCAGAGGATCTGATTTTGTACAGTACGAAGGAGTTCTCCTTTATCAATCTGACTGATGCATACAGCACTGGGAGCAGTTTAATGCCTCAGAAGAAGAACGCAGACAGCCTGGAGCTCATCCGCAGCAAAGCAGGACGAGTGTTTGGAAGATGTGCAGGCTTTCTGATGACACTCAAAGGCTTACCAAGCACGTACAACAAAGACTTACAGGAGGATAAAGAAGCCATGTTTGATACATATGATACTGTACACGCTGTGCTGCAGGTGGCGACAGGCGTCATCTCAACTCTAAAGGTCAATCAAGCAAAGATGGAAGAAGCCCTCAGTCCAGATATGCTGGCCACTGATCTCGCCTATCATCTGGTCAGAAAAGGAATGCCTTTCAGAGAGGCTCATGGTTGTGCTGGGAAAGCTGTCTATATCGCGGAATCTAAAAACATTCGACTGTCCCAACTCACTGTAGAGGACCTTCAGACGGTCAGCTCTCTTTTTGACAAGGACGTTTCTTCAGCGTGGGATTACGTCAAAAGTGTTGAACAGTACAGCGCCCCCGGTGGCACATCGAAAAGTAGCGTCACCGCTCAAATCCAGCACTTTAAAACCTGGTTGCAGGCACAGAAACTGTAACAATAGTCTCACTTTTATTAAGGTCAATGACAGGTGCTCTTCCATTGATGAATTTTGCTTATTATGCCTACTATTGTCTCTTATTCCATCAGAAATGGAGGGGTTTTTCCTGTGTGATTTAAATGAGTAGAGTTTCACTGGTTCATGATGAGGGTTTTATGACAAGCAATATGTACAATGAAATAGTTTCAACTCAATAAAGAATTACTTTAATAAACAGTGAAAAAAAAAAAAAAAAA
>gi|46309490|ref|NM_207061.1| Danio rerio toll interacting protein (tollip), mRNA
CGCTGATGCGTATCGATAGATATCAGTGCATCCTGACGTAATTATCTTTTACATTTTGCTTAATTTAAAAGACAAGACAGGCGCTGTCCGTCATATCATAACAGCAGAATGGCGACAACAATAAGCACGCAACGAGGACAGGTTTACATCGGTGAGTTGCCTCAGGATTTTCTGAGGATCATGCCGACTCAGCAGCAGCAGCAAGTGCAGTTAGACGCACAGGCGGCCCGACAGCTGCAGTACGGAGGATCTTTAGGCACTGCTGGACGCCTCAGCATCACTGTAGTACAGGCCAAGCTTGCAAAGAACTATGGTATGACACGGATGGACCCTTACTGCAGGATTCGACTGGGCTACGCTGTCTACGAGACTCCAACCGCTCACAATGGAGCAAAAAACCCTCGCTGGAACAAAGTCATCCAGTGCACCGTCCCTCCCGGGGTGGACTCCTTCTATCTGGAGATATTCGATGAGAGGGCGTTTTCTATGGATGATCGCATCGCATGGACACACGTCACAATCCCTGAAAACCTGCGGGAGGGAACTGTAGTGGACGAGTGGTACAGCCTGAGCGGGAGACAGGGGGACGACAAAGAGGGCATGATTAATCTCGTCATGTCCTTTGCAACAATACCCGCAGGAATGATGATGCAGCCGCAGCCTGTGGTTCTGATGCCTACAGTCTATCAGCAGGGAGTCGGTTATGTGCCCATAGCAGGCGTCCCTGGGATGTATAATCAGGGTGTGGTGCCCATGGGGATGCCAGCCGCTCCTCCAGTGGCGTCTCAGAGTGGCCCATGCAGCGAAGAAGACCTGAAAGCCCTTCAGGACATGTTCCCCAACCTGGACAAAGAGGTGATCCGCACGGTTTTAGAGGCGCAGCAGGGAAATAAAGATGCTGCCATAAACTCCCTGCTGCAGATGGCGGAGGAGCTTTAACCGCACCGCCGTCGCTCCACATCAGACTTTATACCAAAAACACCCCTGTAAATATGCACACCTAAATCTGGCAACCCTTACAAGTAGCAAGAAAATTTTACTGTAATTGTCTTTTATTAAATCAGCATTCAGACCGAACGCTTCCGGATGGTCACAGAGAATGTAGGAGGATTTTTGGCTTGTCATTTACAGTATGTCCTCCGGGAGCAGTAAACCATATCTGTATTGTAGTGTTCCCACGTCTTAAAGATGTTTGATATATATTACGCTTTGATCTGTATGAATTTAGTTACATGGATATAATTTATTTTCAAGATTATTAAAGAGATATCGGAGTAAAAAAAAAAAAAAAAAAAAAAAAAAAAAAAAAAAAAAAAAAAAAAAAAAAAAAAAAAAAAAAA
>gi|292619596|ref|XM_001923822.2| PREDICTED: Danio rerio si:busm1-64d20.2 (si:busm1-64d20.2), mRNA
CCGACAGCTGATAAATCTATAAGATCAGACTGAAAAAACAGCTATTTTTTCTGTGTGAAACTGAGTAGTGCAATACCTGTCATGTTACTGGCACTGAGTATTTTGCTGCTTGTATTCCCAGCATCTCTCTCTGCTCCTGCCAGAGATCGTTGCACCAGAGGAAGAAACAAACTGCTTCTAATCAGCTTTGATGGGTTCAGGTGGGATTACGACCGAGATGTGGACACCCCAAACTTGGATAAGATGGCTGTGGATGGAGTCAAAGCAGCATATGTCACTCCACCTTACCTGACCATAACAAGTCCTTCACACTTCACCCTCCTGTCTGGAAGGTACATTGAGAACCATGGCGTAATTCACAATGTGTGGTTCAACACAACCACACGACAAAGGAAAGAGTACTACATGACGCAGTTTGTGGATGACTATTGGGATAATGGAACTCTACCCATTTGGATCACGGCTCAGAGACAGGGTCTTAAAACAGGGTCCTTACACTTCCCTGGAACTGCAGCGACTTATCAGAATGAAACCGTTCAAGAGAGGGAGGTAGAACCAAGAGCCTATGACTATACCAATGAGACGGCATGGAAGGAGAACGTAGACAAAGTCATGAAAGACTGGTTTAAAGAACAAGACTTAGATTTTGTAACTTTGTATTTTGGTGACCCGGATGAAAGCGGCCACAAACATGGCCCTGATTCACCTGAGCGTCGTGAGGCAGTCAAGAAAGTGGACCGAACTGTGGGCTACATACGAGAAACTGCTGAGAAACTCGGCCTCAGTGACCATATGAACATCATCATCACAGCTGACCATGGAATGAGCACAGTGTTCAAAGGAGACCAAGTCAAAGAAATAGTCCTCACCGACATCCCAGGATTCTCTTACAAAGATCTGCAGTTCCACTTGTTGGACTATGGACCGACTGCGATGCTGTTGCCCAAAGAAGGGCTGCTTGACAAAGTTTATAATGCCTTGAAAGGAGGCCATCCAAACCTTCACATTTATAAGAAAGAAGACATGCCTGCTCGACTGCATTACTCTAAACACCCTCGCCTTCTTCCCATCATCCTCTATGCAGACCCAGGATATGTCATTAGTGGGTTTTATCCACTTCAGAACAATAAAGGAGAACATGGCTATGACAATGAAGTCATGGACATGAAGCCTTTTTTCAGGGCAGTGGGCCCAGATTTTCACAAGAACTTGTTGGTTGGACCATTCGAGACAGTCAACATTTACCCTCTTATGTGCCACTTGATTGGGATAAAACCAGAAATCAACGATGGGTCGCTGGAAAACACTCAACACATGCTGATATCCAATGGCGAGACGTGTGATTCAGGAGATGATCCAAAGTCAAGTCTTCAAAATGTGTTTATTGGTCTTGCTGCTGTAGTTGGATTTGTATTTCTTGCATTTGTGGTTGTCACATCCTACAACGGATATAAAAAGCACAAACTGTATTCAAAGGAAATAGAGAAAGGATATGAAGATGAGATGCAAGGTGACTCCAAACAAACATCATTCTAAGTGGATGTTTTTTTTTAAAGGTCAAAATATATATATTAAAAAAACTGTTTTCACAACTGCAGAATTTCTAATAAACCTATAATAATACTTCTGAAAATTATATTTTCATATGAAGAATGATTTCACAAATTTATTTTTATGAAAATGTGCAAATAATAAACGGCATTATAAATTGAAA
>gi|326676045|ref|XM_002665334.2| PREDICTED: Danio rerio si:dkey-184n3.2 (si:dkey-184n3.2), mRNA
TCCGTGAAAAAGCGAAGGACACTATTTAAGTTATGGATCAGAGCCTGGACATAGACATCAGAGGAGAGTGCCTGCTGAAGTGCCTGATCATGTACCTTTGTGAAGATGCAAGCTATCTGATCGAAGAATACCAGGCTGACCAGAGGGAGGAAGCAATGGGTGAATTTGAAAAGAACACCATGACACTTTTTGTGACCCGTGAAAGTGATGCTCTTACTCGTGCACTGGACATTTCGATTGTCATTGACTGTGTGGAAGTACTAAATGAGTTGCCTTCTGTTGCATGTCCCTGCGCCATGATGTTTGGACTCATTTATGCACTGAACTTAAAATATCCCGAAGGACTCAAATATATCTTTGAGACCTTTCAAAAAATAATCATGGACTTGGAGAGTAGACAGATGAGCCGAAGGGTGCCGAACCTGCAGGAGTAAGCAGATGTGCTGAAGAGTGCAGAACCTCTCTTTAAAGCTACTGGAGATAACTTGTATCCTTTGACTCAACTACAGTGTTCTGATTGCGATATATTTTAGATGTTGGACTTCTTCATTTCTTCATCTTCATTATAAAGCATTAAATAGTTTACCAAAACAT
>gi|292610824|ref|XM_002660854.1| PREDICTED: Danio rerio si:dkey-193b15.8 (si:dkey-193b15.8), mRNA
ATCACACGGGCTGTTGCTTCCTCCTGAGAGACCGTCGACACTCTCGCAGCCTGCACACTACAACCGCGCAATCTGGTAATGCCACTCAGTCATTGGCGGGCTCAGATATGCTATAACGCGCGGTTGTTCGGGATACTACGGAATTACAGCCGCAACAAATGATGATGTGACAGGCGTCCGGTAGATAATAAAAGCTCGCGGTGCAGTGGACGCGGCATTTCTGCTAACGAAGCAAAGCCTCAGACGAGCCTTTTCCAGATGAACAGATACAGTAGTGTTCACTACTGACTGACCGACAGCAGTCATTCGGAATAATACCTGCACCTCGCTTTACCAACATTCAAGGAGAAAAAACAGGTTTTAAGAAATTGTACTGTCGAGTGCCTGCAACCCATGAGCCGAGTGTTAGGAGAAACCACAGTTCAATCTCTCCATGTCCTGTCGTCCTCTCTGCTCTCTTCTAATGGTTTGATGGAGATCTGGTCGGATGACAGCTGGAACTGTTGTCATAACCGGAGGAATTCTCGCAACAGTGATACTCCTATGTATCATTGCAGTGCTTTGTTACTGTAGACTCCAGTATTACTGCTGTAAGAGGAATGAGTCAGAAGGGGAGGCGGGTTCGGTCGGAGATCCTCAACCACAGTTCGCCTGTAACGCATACAGTGCTCCGGGAGTGGACGGGGCGGCCGTTACACCTCTGTCCCTACCTTACGACCCCGCTCAGCCACACAGCTACTGCCCCACATGCTCACCCTACTACCTCCGCAGCTCGGATGAGATGCGAAACGGCGGCGAGCGTCTGTCTTACATGCCCACTCACTATGAGAACCACGGCGCTACTGCCCTTGGTCTGGCCGCTATGTACGGCCCCGTGCTGAGCCATCGCAGTACACCCGACTTTTACACCAATACACGAGCCATCAGCACTGACGTCTGA
>gi|326667622|ref|XM_003198587.1| PREDICTED: Danio rerio sushi domain-containing protein 1-like (LOC100536159), mRNA
ATGGAAATATGTAGAGGAATTCCGGCTGACAAGAAGAAAGAGAAACTAATAGGTTTTGAACGAATGAAGGACGAAAAGAGAAGAGGAGATGAAGAGCTGACCTCAACTAACCATTCAGCACTATCACCACACTTCAGAATGGAGGAGGAGGATATTAGAGTGAATGCAGACATGGTGGATGTTTGTGCCTCTTGTCATCGAAACGCCACCTGTGATGATAAAACTGACGGATCAGGAGGGAAAGTCTGCAACTGCATGTATGGATTTGTCGGCAATGGGAGGACTTATTGCCAAGATAAAGATGAATGTCAGCTGGGTAAAATCTGTGGCGATCACACCAAATGCCACAACACACACGGCAGCTACTTCTGCACCTGTCTCGCAGGGTACAGCCCGTCTAATCAAATGAACACATTCATCCCCAATGATGGGACGTACTGCCATGATATTGATGAGTGCGTTGTTCAGGGGGTCTGTGGAGAAGGAGGACTCTGTCAGAACACAGACGGAGACTTTACCTGCTCCTGTCAGACGGGTTATAAAGTCCAGGATGGATCTGAACCCTTTAATCCAAACCGGGACGCAGCTCACTGCAAGGTGATTGACTGTGGGTCTCCTCCAGCCGTCCTGCATGCTGATCTGCTCTCCTCCACAGTCAACACACACTACAGCACTGAGCTCCAGTACGGCTGCAGAGACGGCTTTCAGTGGAGGAGAGGACTCAACTCATCTGTTTGCGGCCTGGATGGAAAATGGCAGGGGCCCAGTCTGGACTGTGAAGAAGTGGACTGTGGAGAGCCTCATATTTTTCCTCAGTCAGAACTAATGTGGAATCACACCTCTCGGATGGGATCTTTGGTGCTGTATGTGTGTAAGCCACAGTTTTATAATCGTGGACGTGAAAATGTGTCAGTGTGTTCTGCTCGGGGCACGTGGAGCCGTCCTGACTTCCAGTGTGCAGAGATAGAATGCGGTTCTCCTGCTGTCCTGCCGCACTCTGTGTTATTGTGGAGCGGTGTCAGTAAGATCGGTTCTGAGGCTCTGTATGACTGTGATGTCGGATATCACAGTTCGGATACAGAAAATAAGTCTGTGTGTAAATCAGACGGTCAGTGGAGTAAGCCAGACTACTCTTGTGAAGAGATTGTGTGTGGCGAGCCTCATAATCTGCCACTCACTGTGCAGATATGGGATGGCAGAGTCACGTTTAACAGCACTGTAACATATCAATGCCAACACGGTTACTATCCTAAACAAGGACAAAATATATCTGTGTGTGCTGAGAACGGTTACTGGACAAAAGCTACTCTGTTGTGTGAAGAGGTGCACTGTGGATTACCGCCTTCTCTCCCGCTCGCGGTTATGATATGGAGAGGAGACACTAAGGTTGGATCTAGTGTGTCTTATAAGTGCATTGAGGGATTTCGTAATGTTAGGAAAGGAGAAACATCAGTTTGTGATTCAGAGGGAATCTGGAGTCTGCCTGATTTTCTCTGTCAAGAAGTAGACTGTGGCGTCCCCGTCTCTCTGCCTCATTCAGTTGTGTTGTGGAATAACAGCTCCAGTCTGGGCTCCGTGGCCCTCTATGTGTGTCAAGCTGGATTTCACACTGTGGGTGAAGGAAACATGTCTCTGTGTCGTTCAGACGCAAAATGGAGCAAACTTAACATGAGATGCGAAGAGATCAACTGTGGGCCTCCTCCAGAATTCCCACACACAGATTTAGACTGGAACAAAGCATCTACACTGGGAAGTGTGGTTCAGTATAAATGTAAATCTGGACTCAAACAGGAGGGTGACAAAAACATGACGATGTGCAAATCAGACGGAACGTGGGAAAAAGTGTCTGTAACGTGTTCAGCACACTGTGGCCCTGCACCCGAGCTGCCGCACACTGAGGTATTATGGGACAACAGCACTGCAGTCGTTCACCGCTGTGTTAAAGGACACTACAGACACGCCGGAAGTGACATTTCAATATGTGACATTACTGGAGAATGGCAGGTTGCCACTCTCCATTGCAGAGAGCTGAAGCTGACAATAAATGATCTGGTGGTGTTTAATGAAAGATGTCTACGCTGGAATGCAGAGAATGAAGGGTATAAGGAGAAATACACAGTGACGTTTGTTGGATTGCGAGACTTTGAGCATTTCTTCAGTGACAGGAGAAAGATGTTGTTTACCTCCTCTGCACTTTGGCCTGTTCTCTGCTTAAATCTCCTGCCAGCAACAAACTACACCATAACAATCACGGCCGAGTCCACACGAGCCACGGCTACAGTTACAGCAAACACTAGCATACCAGTTCCCCCAACACCAGAAATCAAATACAGTGAAGTAGAGGCTTCATCGCCCACTCTCAGACTGAGAAGATCCACCAACACACTCGACTCAATATGCATGTACGAGGTGTTTGTGTTGCCGGTGGAGGGTGTGATGCTGTTTGACTGCAGCTCCTCTTTAAGTCGGCACTTTTCAACACAGCAGGGCTGTGATGGCGGATACGTCACGGCTCAGATTCAGCTTCGAGATCTGAACGCAGAAATGAACTTCACTGTGGGCGATCAGCAGCTCTACGGAGACTTCTTCAACGCTCCTCTGCAGAACGGAAAAGACTATTTCATTATCCTGCGCACCGTGTGTCAGTGGAGAAAGTCCAGAACACAGTCCTGCATAATCTGGGCTAAAACTAGAGGTAAAGATCCAACCAAATGCATCTACATCTTCCACACATAA
>gi|255683532|ref|NM_001164028.1| Danio rerio tudor domain containing 1 (tdrd1), mRNA
TGCGCATGCGCGTTCATCATATTTCACCGCGTGGTCGTGTCGAAGTGAAACAAGGGAATAATGAATCCAGCCTTCGCTCAGCCAATGATGAGACCCAATCTCCCACTGAGGAGACCTGCCACTGGACCCAGTTCACTTTCTCCCAGAGGCCCAGCACCAGCCATTTATGAAGAACGCCTGCTAGCAAGTGACGTTCTGGATGGTCCCAAGATTGACACCATGAGAAAGGATATCAGTCAGAATTGTGGAGATGTCTTGTCTTCTCCACAGACAGCGGTGTCTATGATGGGCCAAGTAGTAAAGTTGTGCAATTACTGCAGCCACCAGGGCAACTTAAGGTGCACTCGGTGTAAAAAAACTTGCTACTGTTCTGTAGCTTGTCAGACTCAGGATTGGATCGCACATCGACATGTTTGCAAACCCAGCATTCCAGAAGTCACAAGTGAAAAACCTAAGGAGTCAAAAGCTGTGCCATATGCAAATGGACTTGGTGGCACTCAAGCTAAGGAGATCTCTGTTGATGCACAGCCTAAGAGAATATATCGTCGCGACTTGCACAAAAAAGTGGTTTCCAAAGGTTCTGAGATAAAGGGCACAGTAATTGACCTGAGAAACCCTGGGATGTTCTCCATCCACTGTCAGTGCGAGGAGATGATAGAATCCCTGAAGAAGATTACCCAACAGCTTCAGAAGACCTATTGCTCTTCATTCGCACAAGAGTATAAGCCTGAAGTTGGTGAGCTCTGTGCTGTCAAATTTTCTCTTGATCAGAACTGGTATCGAGCTGAGATTCAGGCAGTTGATGTGGCCCGCAAGACTGCTGGTGTGTTTTACATTGACTTTGGGAATGAAGAGAATGTTGCACTTGACCACATACGACCCCTTTCTGAAAACATTGATGCTGTGCCACCATTTGCTTTGCAGTGTTGTATTGCTGGTGTAAAACCTCTGACAGGAAGTTGGACTGGTGAATGCTGTATTGCTGTTAGGCAGTTAATTGCTGGAAAGAGCCTCACTTTCACAGTCTTGGACATCATGAACGATGGCGATCTGCTTGCTGTGGATTCTCTTGTTAGCACTCTTGGTAAACATGTGAGCACTTTCCTGATAGACCAGTCCTATGCCATAAAAGAGGATGTTCCTGTCAAAACACAGACTGAACACAGCATCAACTCATTGCTGACAGCATCCTTTGAGAACTTCAAGCGCTTTTCTGGAGGAAAGAATGAGAACTCTGAAGCCCGGCCTCCAGAGCCATTGACTCAAGGAGTGGGAGACTCATTCACTGCTGTCGTCACTCACCTACAGTCGCCCTCAGAGATTCTCTGCCAGAAGCTGGAAAATGCCAGTATAATCCAGCAGTTGCAAATGAACTTGAGAGTTCATTGTTCAAACACTGCTGCCAGTGATGACTTCAGACCTGCACCAGGAACTGTCTGCTGCTCTCTCTTCTCCGAGGACAACCAGTGGTACAGAGCTAAAGTTCTGGCATATTCCTCTGAGGATCGTGTGTGTGTTGGATACATAGACTTTGGAAACTCTGAGGAGGTTGAGCTAAATCGCTTAAGGCCGATCAGCAAGGAGCTGTTGGCTTTGGCAACACAAGCAATCCCCTGTTCTCTAGCAGGTATAAAGTCTCTAACAGACACCTGGTCTGATGAGGCAGTTCTGATGTTAAAACATCTGGTGTGCAACCGCTTCATTCGGGTTGAGATTCTGGGTAAAAAGGACGGTAGGGCTCTGGTGTCCATGATCGATGAGTCCAGTGATCCTCAGGCCAGTGTCACAGAGCTGTTGGTTAACATGGGTTTTGCTGCTATAGAAAGTGTGGAAACCAAGAAGAATGAACCAGATCCAGCTACCTCCACTGAAATTCCCCCCCTAAGTCAACCTGTTGTTGAGAAATTGGAGTGGACTGGTGCTGAACTTCCCTTTGATGGCCAGAAGGTGGAGCTGGTGATTAGTACACTGAAGAGCCTTGATGAATTCTACTGTTACAACTACAGTAAAACAGACGAACACACCCTGACAGAGATGTCCTTTGAGCTTATGAAACACTGTGAATCAGAGAGAGCTCCCTTTACCCCTATTGTAGGAGAACCATGTTGTGCTCTCTTCACAGGAGACGCCCGCTGGTACAGAGCCATGGTGTTAGAGGTGTGTGGAGAGGGTAAAGCTAGAGTTTGTTTTGTGGATTATGGGAACTCCTGTGAGGTGGATGCAGCACACCTCAAGGCCATCACACAGAGCCTGCTAAAACTGCCCTTCCAGGCAATACGCTGCTGGCTTGCAGGAGTGGAACCAGTGGAGGGCCAGTGGAAAAAAGAAGCTATGCTTAGGTTTCAGGCTCTTTGTGCCGGCCAGCCTTTGAGTGGCAAAGTGCTTTCCATCACTGAGAAGGGTTATGGGATGGAGCTGGAAAGTGCTGGACAAACTGTTGCTTCTGTGCTCATCTCTGAGCACCTGGCTAAACCTTACGGACAGGTCAGACAGCCTCCGCAAATACAGCCAGCTAAACCCGCCAGTCAGATTGAAGATCTGCCCTCTCTTAAACCCATTGATCAGAATCCATCTGTTGAAGAGCCTTTGAAAGTTAGCAGCAAGGGAGCTGCCACTACCCCAGAAGATTTACCAGTGTCAAGTGGCTGTTTTCCTTTAAACTGGAAGACATTGGAGCTGTCTTGCAGTGGCACTTTCCAACCAAGAGTGGCAGCAGTAATCAGCCCTAGTCTCTTTTACATTATGAATCCTGGACAAGTGAATGTAGAGGGTCTGAAGGCTGTTATGACTGATGTTGCAAAGTACTGCAGCAAACAGCCAGTTCCCAATCAGTGCCATCCTTTACCAGGAGCCTCCTGTTGTGCGCAGTTTTCAGGTGACAAAAATTGGTACAGAGCTGTTGTGTTGGAGGTAACCACAAAGCATGCACATGTCATTTACTCTGATTATGGGAACATGGAGACTGTTCCTCTCTCCAGTATCCTTCCCATCACCAAAGAACTTCTCCAGCATCCATTCCAGATAGTTAGATGTGCCCTGACAGGTAAAGAGCACTTCCCTGTAGTGTGGCCTACTGAAGTGCTGGAACTCTTTGGCATTCAGTTGAGTGGGGGTGTCCTGGCATCCTTTCAGGGCTTTGATGGAACCTCCAACCTGTTAACCCTTACCCAGCAGTCAGGTCAATCTGACAGAGACATTAATTCCATTATCCTTGGAGCTCTGCAGAAAGGACAGATCAAGCCTAGCTCAAAGCTGCCTGCCAATGTCAATGAAGAGAAAAAGGATGTTGAACAGAAGCAGACGCAGCCTATCAGCTCAAATAAGGCCGTAGAGCAAACTCTATCTACAAATGTTGAGAAACCTGCCCTGGATGATCAAACCCTGCCTTTAAGTGTCAGCTTGAAGCACGAGGAACCAGAAAACATGTCCAAGACGAAGACTGCAGAGGAATGTACTTCAACACCCGACACTGTGAGCAGTATTGAGAGCAGCCATGCTGCACAATCTTGCTGTTGTCAGGAGCTGAAGCAAAAGATGGACCGTATCGAGGAGTTGGTTCTCCTGCTTGTGAAGCAAGTTGGATCCAGATAGTAACCCAAGATCTTCAATACCCAAAGATTTAAAGGGATAGTCACCCATAAATGAAAATGATCATTTACTCACTCTTTGCTTTTTTAAGCTATTATGAGTCCCCTCTGTTAAACACCAAAGAACATATTTTGAAGTAAACTGGACACCTGTAACCATCGACTTCTTCAGTATTTGGTATTCAAAAAATGAAAGTCATTGGTTACAGATTTTCTGCTTTTTATTTCAAAATATATTTTTGTTCAACAAAGAAAAGCTCATAGAGGTTTGGAACCCCTTGGGGTGAGTAAATGTTCATTTTTGGGTGAACTATCTCTTTAAAATAACAGCCACTGTTCAGCACTTGTTTTTTTATTTAATACTATTGGTGCTGTTGTTTTATTCAGTATACCCTTTGTGCTTTTATGTTTTGAGTCAAGTGAATATGTAACTATTAACAGTGAATTATGCAGCATTAACATTCAGTTTTCATGTTCATCATTATCAGTGTTGTGTAGGGCCAGTTTTGTTTCCTAAGCGTCCCTGTTCCTGTAACCGCTTCATGTGGCTGTGATTAAAAATACTTGGGTTTGTTGGAAG
>gi|313482823|ref|NM_001103133.2| Danio rerio general transcription factor IIF, polypeptide 2a (gtf2f2a), transcript variant 2, mRNA
TCTTTTTGTCCTAACTGGCCACCGTACGACCCGTTCTGTTGTTGATACTGCAGCGCTAGCTAACGTGTGTTGCGTGGAGGAGGTACATTAAATACACATGAAACAAGTCTAATAAAAACACATTTTAACGTTACAGTATTAACAGGCATGTCGGAGAAAGGAGAGGTAGATTTAACGGGGGCGAAACAGAACGCTGGTGTATGGCTGGTTAAAGTCCCAAAGTACTTGTCACAGCAATGGACCAAAGCAACAGGGAGAGGAGAAGTTGGAAAGCTCCGAATTAGCAAGAATCAAGGAAAGGCAGAGGTGTCATTCACACTCAATGAGGAGCTGACCACAATAGAGACTATTGGAGAGAAGACCTCTATGGTACGAGCCCCTAGAGAGCATCCTTTCACTTTGCAGACAGTTGGTGGACAAACTCTGGCTGTTTTTACTGAAAACTCTTCAGATAAAATCGCACTGGAAGGAGTAGTGGTGCAGAGAGCGGAATGCAGACCGGCCGTCAGTGAAAGCTACATGAGGCTTAAGAAACTGCAGATTGAGGAATTATCGAAACCCCTCAGGTTTTCTCAGCAGCTGGACAAAGCAGTTACCACTAACTACAAACCAGTGGCTAATCATGCTTATAATCTCGACTATGAGAAGAGGAAGAAAGAAGAAGGGAAGAGGGCACGTGCAGATAAACAGCAGGTGCTGGACATGTTGTTCTCCGCTTTTGAGAAGCATCAGTTTTATAACATTAAGGATCTGGTGGACATCACAAAACAGCCTGTGATTTACTTGAAGGAGATTCTTCGGGACATTGGCATTTACAATGTCAAAGGCACCCACAAAAACACCTGGGAGCTCAAACCCGAGTACAGGCATTACCAGAGCGAAGAGAAGAGTGACTGATCCTCTTCAAGATCACCTGCTTACATGTGTTTGGACTCAGAATGACTGAAATGTTATTTCTGGATTATTTCAAGGATTCTTCTGTTGTTTTTAGAGCTGCATCTGAAACTCATGTTATGTTTTACAACGCTAAGATGTTTTATTGAGAAATGGAATTGTTCAATCAGAACTGAGGGAAAACACGCATTATATAGCAGCAATTGGTGTATAACGAGAAGGTGATGTCAGAATTTTAAGTAAAAGTTAAGTAAAATATTCTGATTTGGTTTTCTAATTGAAATGCAGTTATTTTGTATACTATTTAACTTCAGTAAATGTTCTTGAAATAAAGGTTTTGTACAAAATAA
>gi|326673187|ref|XM_003199758.1| PREDICTED: Danio rerio AT-rich interactive domain-containing protein 4B-like (LOC100537923), mRNA
ATGTTATGCGAGTGGGTGTATGGGTCGGTTATCTCTCGCAGACTCTTTAAACAAGACAGACGGGTCGTCAGGACGCTGGAGGAGCCCCCATACCTGACTGTTGGCACTGACGTGAGTGCCAAATACAGAGGGGCTTTCTGTGAGGCCAAGATCAAGACCGCCAAGAGACTCGTCAAAGCAAAGGTCACCTTCAGACCGGATGCTTCGACTGCAGAGGTGCATGATGAACACATCAGAGGATTGCTGAAGGTGGGCGCTGTGGTTGAAGCCAGGAATCAGGACGGTGTCTATCAGGAGGCCACAATCAACAAACTCACTGACGCTAGCTTGTACACCGTCGTGTTTGATGACGGTGATGAGAAGACTCTGCGCCGCTCGTCCCTCTGTCTGAAAGGAGCGAGACACTTTGCTGAGAGTGAGACTCTGGACAGGCTTCCTCTGACCAACCCTGAACACTTCGGCACTCCTGTCATCGGCAAGAAGGGAAACCGCGGCGGACGGCGCTCCAACCCCATTCAAGAAGAGGAGTCGTCTTCATCGTCTAGTGAGGAAGAGGAAGGAGATCAGCAACAGAATGAAGAGCTTTATGGGAAAGTGGTGTGTGTGGAGGGAGTCCTCACTAATGACAAGAAGAAAAGCACATGGTATCCTGCACTGGTCATCTCTCCAGACTGTCATGAAGATGTGACTCTGAAGAAAGACAACGTTTTCGTTCGCTCCTTCAAAGACGGAAAATTTTATACAGTTTTACGGAAAGATATTCGAGAGTTGGATGAAGATAAAGCTCCCAAAGCAGATGCAGGACTCAAACCAGCATTAGATGCAGCATGGGAGTTTCAGCGTAACGGTGCGGTGCCGAACACGTGGAGGACGGAGGTGAAGGATGAAAGCTCCAGCAGTGAAGATGAGGAGGAGGAAGAGGAGGAGGAACAGGAGGAAGAGGCCAGCAGTGAAGAGGAAGAGGAGGAAGTGGAGCCGTTCCCCGAAGAGAAGGACAACTTCCTACAACAGCTTTACAAATTCATGGAGGACAGAGGAACCCCCATCAACAAGCGGCCGGTGCTGGGCTACAAGAATCTGAATCTGTTCAAGCTCTACAGGCTGGTGCATAAGCTGGGAGGATTCGACAATATCGAGAGCGGATCTGTCTGGAAGCAGGTGTATCAGGATCTGGGCATCCCTGTGCTCAACTCCGCCGCTGGCTACAACGTCAAGTGTGCCTACAGAAAGTACCTGTATGGTTTTGAGGATTACTGCACCTCCACAGGAATCAGCTTCCGCATGGATCTGCCGTATAAAACTGGTGAGAAGGCGAGCTGTAAAACTGAGGTGAAAGCTGAGGAAGTGATCAGCGCTGGAAACACTGTCTCTTTAAACACACCAGAAGAACACAAGAGCATCACAGAATCAGAGAGATCCTGCACACGGCATCTGCTCAAGGAGGAGAAAACGGAGACCGTGACCCCATGTGAAGAAAAAGCGGACATCAGCGGTGAAAATAAGGAGGATGAGAAGCACGCTGAGGAGGAGAACGAGATGAATGAAGAGGTCAAACAATGCATGTCCACAGGGGAGACTGACGTCACTGAGGACGTGAAGGAGGAACCGTGTGAAGAACCAGACGACAAAGATCTGTCAGGCTGGCCATCTGGCCAGACTGAGCTATCAGAGGAGAAGAGACTTGATGAGAGAGAGCGGCTCGACAGAAGCCTCTCCTCAGTGAAGTTTGCTAAAAAAAAAAAAAAAAAAACTGGGTATGACGAGTGGATCAAAGCCGATAAGATTGTTCGACCAGCCAATAAGAACGTACCCAAAATAAAGCACCGCAAAAAAATAAAGAATAAAGCGGAGCGAGAAAGAGACCGGATAGAGAGACTGGCAGACAGAGAGGATCTTCCTTCATCCAAAAATCGCATCAATCGATTGTCGAAAGTGAACTCTGGTGGTGACGTTTTCTCCAAGATGGAGGAGTGTGTGGATAAAGGAAACCAGCAGTCCATCGAGATCACATCCATCCTCAATGGCTTGCCGGGCTCTGACAGCTCCACAGATGACAGCGAGCGAGAGGAAGATGAAGATGCTGATCATGATGAAGATGATGATCATCCAGGAGCACATAAAGCAGATCCTCCTCAATCACAGCACTGGGAGAAAAACAGCAGCCCGCCTGAAGCCCCCAAAACCCCTGCAGATGCGGAGCAGGAGCCCACCCTGCAGGACAGCACAGAAGCACCCAAGAGGAAGGAGCTGGACACGGACGCTTCTGCTGGCAGGAGGAAAAAAGCAGAAAACACCTCGAAAAGCCCAGCGAAAGGCAAAACCAGAAACAGCAGAGGAGGCGAATGGCTGCAGAGTGGCTCGCCGAAGAAGCTGGAGGATCGAGGAGAAAGCAGCTCTGAGGATGAACCGAAAGGACACCCTAAAAATAAATCCTCGCCTTCAAAGAAATACAACGGTGTTAAAGAGAAGAGTAAGAGCCGTGGGGCGTTTTGGGAAATCCCCGAGAAGAGAGCTAAGGTATCGGCAGGGATTGAGGAGCGGTCGCCCGGCTGTCGCACCAAAGGACAGAAGGACGTTTGGTCGAGTATTCAGGTTCAGTGGCCCAAGAAAACTCTTAAAGAGCTGTTTTCGGACTCGGACACGGAGGCGGCCAACTCTCCTCCGCCTGCAGGACCCGAAGCGTGCTCTGAATCCGCACGGGATGAAGAAGAGGAGGAGGAAGAGGAGGAGAAACTGCAGGAGCATCCCAGCAGCGGGACCAATTCAGTGCTCAACACGCCGCCCACCACGCCAGAGTCGCCCGCTGCAGCTGAAGGGCCTGCTGAGATTCTGCCAGAGGTTCGTGCTCCATCTCCGCCCGCAGCGCTGGCCGCCAGTCCTCCACCCGTCTCTTTACCTGAAGAGCCCCTGATGGAGGAGCCGGCAGGGGGCCGCAGTGAGTCTGACAGCAGCACGGTGGAGGTGGAGAGTTTAGGTGGAGAAATACAGGAGATGAACGCTGAAGAAGGGGCCGGTTCCCCTTCAAAAGCCTTCGATGGAAACATGTCGTGCAACAGTAACAGCAACTGCAGCCTGACGCTCAGCAACAGCAGCCAGCAGGAGAGCGAACAGAAAGCCAAAGCCTCATCCAGTCAGAAGCGTCACAAAGAGTCTCAAGGCGGCGGAGCAACAAAGAAACACAAGCGCAGTCATAAAAACCTGAGCTTACAGCCCAAGAAGAGCCGTAAAGCAGCTCACAGCAGTGACAGTGAGGACCAGTGTATCAGCGAAAGCACTGCCAAATCCCCCCCAGTGAAGAGCAGCGGCGCGGAGCTCAAATCCAGCATCACACACAAGTGCTCGAGCCGCACGCCTCCATCAGGACAGCAGCGATACCACAAACACACAGACACCGAACACAGCCACGGACGCACGCGCTGGAGCTTCCAGATGTCCGACCTGGAGAAGATGAGCAGTCTGGAGCGCATCTCCTTCCTCCAGGAGAAACTGCAGGACATCAGGAATCATTACCTGCTGCTGAAGTCTGAAGTGGCCTCCATCGACCGCCGCCGCAAACGCATCAAGAAGAAGGAGAGGGAGACAGCAGCGTCCTCCTCCTCATCTTCATCGCCGTCCTCCAGCTCTCTGACTGCAGCGGTCATGTTAACGCTAGCGGAGCCCACAGTGTCTGCGGCATCTCAGACCGCGGGTGTTTCGGTGGAGTGCAGGTGA
>gi|326680024|ref|XM_003201386.1| PREDICTED: Danio rerio patatin-like phospholipase domain-containing protein 2-like (LOC100537915), partial mRNA
GGCGACGAGCACGTCAAAACACCGGTCATTGTACGTACGCAAAGTTATTTAACAAGCCGAGGAGAAAAAAACACAAGTTCGGTTCACACCCGAGAAGCTCCTGTCAGTGTTTGGTTGTCACTTTGGAAACTTTTTAAACGCGAAACGACGGTGTTTATGCGACCAGAAGCTCTCGCGAATGTCATGTATGGATCAACCGTTATGTGTCAAGCGCGCGACACAGTGTAAACGAAAGTGATTCTGTAAAATCCAGAAGGATTTGTTGACTTTACCCAAAGATTATCATCATGTTCCCACTGGACTCCCCGTGGAATATTTCGTTCGCAGGCTGTGGTTTTCTGGGTATTTATCACATCGGAGTGGCCAGCTGTCTACAGGAGCACGCGCCGTTTCTGGTCGAGAACGCGCGTCATATTTACGGCGCGTCCGCGGGCGCGCTCACGGCCTCCGCGCTGGTCACCGGAGCCTGTTTAGGAGAAGCCGGCGCCAACATCATAGATGTGGCTAAAGAAGCCCGAAAGCGCTTCCTGGGCCCCATGCACCCCTCTTTCAACCTGGTGAAGATCATGCGCACACACTTACACCGCGTGATGCCCGTTGACGGCTACATCAGAGCCACCGGCCGCCTGGGCATCTCTCTGACCCGCGTGACGGATGGAGAAAACGTGCTGGTGTCTCACTTCAACAGCAATGAGGAGCTCGTACAGGCGTGTATATGCAGTGCTTATATTCCTGTTTACTGTGGCCTGATCCCGCCCACCCTGCAAGGAGTGAGGTATGTGGACGGCGGCATCAGTGATAATCTGCCGCAGTACGAGCTGAAGAACACCATCACCGTGTCTCCGTTCTCAGGAGAAAGTGACATCTGTCCTCGAGACGTCAGCTCGACTAATATCCACGAGCTGCGCTTCACCAACACCTCCATCCAGTTCACACTCGCCAACCTCTACAGAGTCTCCAGAGCACTGTTCCCACCTGATCCACTG
>gi|47086596|ref|NM_212724.1| Danio rerio aldehyde dehydrogenase 7 family, member A1 (aldh7a1), nuclear gene encoding mitochondrial protein, mRNA
ATGATGCAGCGCGTGCTGACGCTGAGACTTGCGCGACTTTTTACTCAGAGGCATAAACTGTTGCCGAGTGTCCGAACCGCAGCACCGAATATGTCGACTCTGCTTATTAACCAACCAGAGTACAACTGGTTGAAAGAGTTAGGGCTTAAAGAGGACAATGACGGTGTTTACAACGGTTCTTGGGGAGGACAGGGAGAGGTGGTCACTTCATATTGTCCAGCAAACAATGAGCCAATTGCCAGAGTGCGTCAGGCAACCATAGCAGAATATGAGGAAACCATACAGAAAGCACTGGACGCATGGAAAGTGTGGGCAGATGTACCTGCTCCAAAGAGAGGGGAAATTGTTCGACAGATTGGAGAGGCTTTAAGGAGGAAGATCAAAGCTCTCGGCAGCTTGATGTCTCTAGAGATGGGCAAGGTCTATGTGGAGGGTGTTGGTGAGGTGCAGGAGTATGTGGATGTGTGCGACTATGCTGTAGGACTGTCCCGTATGATTGGAGGTCCCATTTTGCCATCTGAAAGGCCAGGTCATGTGCTGATCGAGCAGTGGAATCCTGTTGGCTTGGTAGGAATCATCACAGCCTTTAACTTTCCTGTGGCTGTATATGGCTGGAACAATGCCATTGCTCTCATCTGTGGAAATGCCTGTCTTTGGAAAGGAGCTCCGACCACACCCCTTACAAGTGTTGCGGTTACCAAGATTGTAGCTGAAGTGTTGGAGCAGAATCATCTTCCTGGTGCAATCTGTTCTATGACATGTGGTGGCGCTGACATTGGCATGGCCATGGCTAAAGACGAGCGAGTGGGTCTTCTGTCCTTCACGGGTAGCACTCATGTGGGCAAACAAGTGGCAATGATGGTACAAGAACGGTTTGGTCGTCAGCTACTGGAGTTAGGAGGAAATAACGCCATCATAGTATTTGAGGATGCTGATCTTAGCTTGGTTGTACCGTCTGCTGTCTTTGCATCTGTGGGAACGGCTGGTCAGCGATGTACTACTACCAGACGACTGATGCTGCATGAAAGCATACATGATGAGGTTGTGGAGAGAATCGCTAAAGCTTACAAGCAGATTCGCATTGGTGACCCCTGGGACCCAAACACTCTTTATGGACCTCTGCACACCAAACAGGCTGTTCAGCAGTATCTGGCAGCCATAGAGCAGGCAAAACAGCAGGGTGGGACTCTTGTGTGTGGAGGAAAGATCATGGATCGGCCGGGTAACTATGTGGAACCCACTATTATCACTGGACTACCGCACAATGCTTCTATAGTTCACACTGAGACCTTTGTGCCCATCCTTTATGTGCTGAAATTTAAGACAGAGGAAGAGGCATTTTCCTGGAATAACGAAGTTAAACAAGGGCTCTCCAGCAGTATCTTTACTAAAGACATGGGAAGAGTGTTCCGCTGGTTAGGTCCTAAAGGCTCCGACTGTGGCATTGTGAACGTTAACATTCCTACTAGCGGTGCTGAGATTGGAGGAGCGTTTGGAGGTGAGAAACACACAGGAGGTGGGCGCGAGTCGGGCAGCGATTCTTGGAAGCAGTACATGAGAAGGTCCACATGCACCATCAACTACAGCAAAGATCTGCCTTTGGCCCAGGGGATCAAGTTTGAATGAATCATGATGTTGCCTAGTTAGTGGTGGAAAATAGCATTCATGATAGACACAACCCTGTGTTCATGTTTGTTTCATATAAATCTGTTTGTACTCCCACAGTCCACTGATCATTGCAACCCTTGTTTTGTAGCACTTAATGCTTGAAGATTTGATGATGTTAATTAAACCATGATTAAACTAAAAAAAAAAAAAAAAA
>gi|326674204|ref|XM_003200044.1| PREDICTED: Danio rerio rho guanine nucleotide exchange factor 12-like (LOC562455), mRNA
AGAAGTTGGGGTGAATCTTTGTGAGGAAGCAACTTTGAATCCCCATCATGCACTTTAGTATAAACCAAAAACATTTACAGTTACTCAAAAATGACTAAACGTGTCTAACTAGACAGCATTGTGTGACACTGCCATTCGGATGAGCACAGAGAGCGCGAGTGTACTCTGCGGAGTCGGAAATGCTGTCCGTGCAGGAAGTTCAGTAGGTTTTGAGACAGAGCCCCGCGGGAGACACGGCAGCACTCTCCGGTACTCTCAACTTTCCCCAGTTTGATGGAGCTGAACCTACAACCTCCATACGGATTTTAATGTGGATCATCGCTTTCGTACGAACTAGATATAACCCGTTAACGCGTTCGGAGAGACCTATGCGAACTTTACTGAGCGGTTTTGTTTATTTTGATGCAGACTTCGTCGCCGCTCCATGGAAACTCTCCGCGGGGTGACACGTGTATGAGCGCATGCATTTTCACCCTGTCTGGATGACTGTGGGCTTGGTGTGGATGCATAAGGGTGTTTATTGTTATTGTTGGAAAAATATCGCGTCTCATTTTTGGAGTTGACGATGTTAGGCTGCTGTTAGCTTTAGCATAGCAAAGGCCTTGAGTCTGCAGTCTGGTTTGCGGTGCGGGTATCATCTGCTGCTGCTGCCTTGTTGGCTGTGGAAATACACATTCAGCATTAGGACGCTCAAAAGTGCTTTAATTGCTAAAGGAGTGTAACTTTAACAAGGAAAAAGTGTCTGGGCTTCACCGGGGAGCTGCTGCTGAACATGAAGTGAACCTCCTGGTCAGCACAGCAGAATACGGATGCAACAGTCTCATTCAACATCAGAAACCGATGCTTCTGATGCATCTGAAAATGACTATAGGATATTGGACTAATAAAAGCTAAACACAAAAGCCCAATGAGCGACACACGGTCTACAGTCAGTGACAGAACCAGTAGCTTTCTCAGCAGAGACCACCCTCCCGACAAGAGGCCCAAAAGTGATAAGCTGCCCGGTACCCCAACACACGAGTTTGACCCAACAGGGCTAGTGCAGAGATGCGTGATCATTCAGAAAGATGAGAACGGCTTTGGGCTGACCGTCAGTGGGGACAACCCTGTTTTCGTGCAGCTCGTCAAACAGGATGGCGCTGCCATGCGAGCAGGTGTTCAGACGGGGGACAGGATCATTAAGGTGAACGGGACCTTGGTAACGCAATCAAACCATGTTGAGGTGGTGAAGTTAATCAAATCCGGCTCTTATGTAGCTCTCACAGTATTAGGCCGACCGCCCGGGTTGCCCCAGATCCCCCTCCCTGAGGTGGACGTGGGTCTCGAGTCACCGGATGTTTTCGGGGACCCTTTTATTACATCTCCCAACTCTTACAATGCAGCAGAACGCACCTCCTCTCCTCTTGTATCATGGGAGAGTCCGTGTCTCAGGAACAGTGAAGATGGCTCATGGGCGGAAGAGGATCAATATAAGAGAGATTTCAGCCCAGAGGCTTTTTGGAGCGGAAATTCAGTGCCATCTGTCCACCGGCGCTTCTACCCAGCTTCTCCAGAGAGTCAGCGGGACTCTAACTGTTCCAGTCCGAAAAGTACCCCCAGAGACAGCTTCAACTCCTGCCCTTCTCCTGAAGTTGACTACGGCTCTGACCTGGATTCTCGATTCCCATCCACCGTAGGGAGCCCACGTTTGGTTTCTGAGATCATTGCTGCTGAAGATGATGACTTTGACTCTGAGCAGGAGCAGGTTAATGGCCAGTGCAGCTGCTTCCAGAGCATCCAGCTGCTCAAGACTCGACCTGCTCATCTTGCTGCTTTTCTGCATCATGTGATCTCTCAGTTTGACCCTGCACCTCTGCTCTGCTATCTGTATGCTGACCTCTACAAACAGACCAACTCCAAAGAAACTCGGCGCATCTTCACGGACTTCTTGACGTTCTTCATAGACCGGGGGGCAAATTTGAAAGTCACTGTGCCTGAATCCATCTCGTCTGAACTCGAGCGGAGGAGACCAGAATTGATTCCTGAGGAATTACACAGGCAGTACATACAGACAATGCAGGAAACTCTCTTTCCTGATGTACAGAGGAACCTGGAAGACTTCAGGCAGAAGCGTAGTATGGGCTTGACCCTGGCGGATACAGAGCTGTCTCGTCTGGACTCTGAACAGCTGGCTGTAGACAGAGAGAGAGCCTGTGCTGAAAGCATCCTCTCAAAGATAGATGACGTTCTGTTGACTTCACAACCCACAGAAGAGGAGAAATGCTCCACTATACAGTATGTGATCTTCATGTACATGAAGCATCTGGGAGTTCGGGCGAAAGAACAACGAAACCTGGAATCCAAACGAGTTCGAATTAATTTCCTTCCTTCCAAACTAAGGAAAAGCAAAACAGAAAAGGATGGGGAGGAGAAACTAAAAAAGTCTCGCTTCCCCATCCGGGTGCCCCCGCGGTGGCCCGGTCGCCTCGATTCAGTACCATCTGGTAGGGTCGGGGACAGCATCAAGCAAAGACCTCAGAAGCAGATGTCTCAGCCGGCACTGGGCGGCTCAGAGCTGATCGATGCCGGACGTCTGAGGGGCAGTCAGTCAAGTGAGGGCTCAGACCTGCTCCACAGCCCAGGACTGATCACCTCTTCCCCCTTTAGTGCCCCCTACAGCTCACCGTCAGACCCCTCTGGCAGGGACTCTGAGTTCAATATGAGCCCGTCTGCGGTGGTTCCTCGGCTCAGTGATGGGCTGCAGTCTGGAGATCCACTGGACAGCATTTACCCACCCTGTGACTACATCCCATACAACGTGGACCAGCTGGATGAAGACAGAGATGGAGACAGACCTCCTGATGTGGGCACACCTAAACCGAGCAGAAGGTTTGAGGATCTGCAGAGTGAGGATGATCAGGGGAGTGATGTTTACTCTGATGTAGATCCTCCAAACTGGCAGCAGCTGGTCGGGCGTGATGTTTTAGCAGGCCTGACGCCCCACGAGATCAAGAGACAAGAAGTCATTAATGAGCTGTTCTACACGGAGCGAGCTCACGTACGCATGTTGAAGGTCCTAGACAAGGTCTTCTACCAGAAACTCAACCGAGACAACATACTGCCCCCTGCTGACATCAAGTACATATTCACCAACCTGGAGGAAATCATCCAACTCCACGTTCAGCAGTGGAGAGGAGGAGAAGATCAAGCAAGCAGTGGGCACTTTCTGCAGTAA
>gi|60279654|ref|NM_001012482.1| Danio rerio protocadherin 15a (pcdh15a), mRNA
GAGAGAAGGTTGAATGAGGGTTGTGTGAGGTGGGCTGTACTBTAACTCGAGCTGTCATTCTACTTTCTATCGTTACTTGAGGACTAACCAACACCGTCCTGGATCCGACCTGCTCTTAAGCGTTTAAGGAGAATCAGTAAGAAGTAAAATTACCGGTTCTCTGGCGGTCCGTCCTCGTCAGTGAAAAAGACACATACCTACTGCAACTGATGGGATTCGTTGCGTGGGTCTGTCCGGGGAGACTCAGCTTGGATTTTAATCCGACATGGTGGGTTAACGTTTGAGTGAAACGGAGACCGTCCGGTAAATTCCTGACAGGAGGAATGAATGATTCCCGCGCGGCGCGTGAGTGAAAAACGCTCGCGTAACTGTTGCTGTGAACGGCGGTCTGCGGGAACATGAGGAAAGGAAATAACTGAAATAAACTGCGTGGGTTGGCAGTAGGCATTAAGTGAAGATGCGGAGGCGCTGGTGGCGATTGGACTGTCTGGGTTCAGCAATTGCCTTGTTTGTTATCATCAGCCAAATCTCAGCTCAAAACACTGAAGACTGGCACTATGAGGAGTGTAAATTGTCACGATCGGGTCCGCCTGCCACTATCGTCACCATTGATGAGGAAAGTCCGAATGGTACGATTTTGGTGGAAAACATGCAGATCAACGGTCGAGCTCGGGATCCAGACAGAACCATCTCTCTGACACTGCTGGACAACTATGACTATTGGGTTATTCTTGACCCTGCCCTGCAGAGACTGTTCCTCAACAGCACCGGACGTGTGCTGGACCGAGACCCGCCAAGCTCCATCACTACCATCGTGGTTCAGATCCAGTGCACCAATGAGCTGGTGGGAACGGTTATTCTGCATGAAGTACGGATAGTGGTGAGGGACAGAAATGACAACACGCCTCGTTTCCAGCAACCTCGTTACTATGTATCAGTTAATGAGCTCACTCCTGTTGGCACCACTATCTTTACCGGCTTCTCAGGAAACAATGGAGCCACGGACATTGACGACGGACCAAACGGACAGATTGAATACGCCATTCAGTATAACCCAAATGACCCGATGTCAAACAGGACGGTGCGGATTGCTGGGACGCTGTCTGGTAACATTGTTTTGGCAGAGCGGCTGAACTACGAGGAGAGAACTCGATATCTAATTATAGTCCAGGCCAATGACCGGGCTCCATATCCAGGAACGCGGCGCACAGCTACCACTACTCTGACTTTGGATGTTTTGGATGGAGATGACCTGGGCCCCATGTTCCTACCGTGTGTGCTGGTCAACAACACGCAGGACTGTAACCCCGTCACGTACCGAGTGGCTATTCCTGAGCTCACAGACCCAAACAAGCTGAACCCTCTGAATGTGACGCCTCCCATCCGAGCCATAGACCAGGACAGAAACATTCAGCCGCCCTCAGATAGACCTGGAATCTTGTACTTCATACTGGTTGGCACACCTTCTACGTACCCAGAGTTCTTCACTCTGAACAGGAGCACGGCTGAGCTGCGGCTGCTGAAGTCTGTGGACAGAGAGCTTTACCAGCGCTTCTCTCTCGTCATTAAGGCAGAGCAGGATAATGGTCATCCTCTTCCTGCGTACTCGAAGCTGGAGATCGAAATTCTGGACGAGAACAACCAGGCGCCGTATTTCCAGCAGTCTTCGTACCGGGGCTTCGTCAGTGAATCCTCTTCTGTCGGCACCACCATCTCAGCCAGCGCCAACCTCACGGCCCCGCTGGCCATCATAGCTCTGGACAACGACATTGAAGAGACTAAAGACCCTCAGCTGAAGATCACTCTGAATGAATACACCTCCATCTTCACCATCACTACTAGCGGCATCACACGATTCCTGACCCTGCTGAAACCAGTGGACCGAGAGATACAGACCAACTACACATTAACGCTGGTGGCGACTGATGGTGTTCAGCAAAGCAGACCCGTGACGGTGGACATCCTGGTCATCGACGCGAACGACAACACACCCACCTTCGCTCAGGTGTCGTACAGTGTGGAGATCTTCACTAACATGCTGCCTGGAGAGACCGTCCTGCAGCTGATGGCTCAGGACGCTGACGCTGGTTTAAACGGCCTCATCACATATGCCATACTGGCTGGAGATCACGGGGATTTCATCATCAACAACCGTACAGGACGAATCACTTTAGCACCAGGGGTCATGCTGACTGTCGGCCGTTCATACGCACTGACCGTAAGAGCTGCAGACAATGCTCCTGACACTGAGAGGAGGAGCTCCATTACTACGGTTTACATAGAAGTTCTGCCACCCAACAATCAGAGTCCTCCACGATTCCCCTTACAGACCTACAACCTGGAGATCAGCGAGGCCATGAGGATAGGAGCCATACTGCTCAACCTGCAGGCTACAGACCGTGAGCTGGATCCAATCACCTACCGGATAGAGACCGGTGACCCACAGGAGGTCTTCAACCTTTCACGAACTATAGGTCTTCTGCTGCTGGCCAAACCTCTGGACAGAGAGACCATTGACCAGTACCGTCTCATCGTCACTGCATCTGACGGCCATCCAGGAGGGATTTCCACTGCCACCGTCAGCATCGTCATCACAGATGTTAATGACAACGACCCCACATTTGACCTCACTTTACCCAGAAACCTGACAGTGCGGGAGGAAGAGGCCAATGTGTTTGTGGGTCAAGTCAGGGCCACTGATCCTGATGGCGGCCTTAACGGTCAGGTTCGCTACCGGCTGCTCTCCTTTGCGTCTCTGTTCTCCATAAACTCCACAGGCAGCATCTTCACTGCCGTCCCGCTGGACAGAGAGACCCGCAGCCGGTACGATCTGATCGTGGAGGCGTCAGATGGAGCGGTGGATCCACGCAGGACCACCATCACACTGCTGGTAGAGGTGCTGGACATCAACGACAATAGTCCAGTGTTTTCTCAGCCTGTCTACACAGTCAACGTCCCAGAAAACACACCGGCTGGATCCATCATCCTGAGACTCACTGCGGTGGATGCCGATCTGGTCTCTAATGTGACCTACAGGATAAAAACAGAAGCGGCTCTGCAGCTCTTCGCCGTGAACCGTCTGACCGGCGTCATATCAGTCCTGCAGGCGCTAGACTTTGAGTCCTTGGCAGCAGGAAACAGCACCTACACGTTTGAAGTGGAGGCGTTGGATCACGGTGGAGTCCTGCCTCCAGGAACGGCCACAGTCAGCGTTAGAATCACGGATATGAATGATTTCTCGCCGGTTTTCAGACAGGCTCTTTATAAAGGACTGGTGGCTCCAAATGCAGAGAAGGGAACAGTCATCACAACTGTACTAGCAGAAGATCAGGATCCTCCGGGTACTCCTGCCAGTAAAGTGCGCTACAGAGTGGATCAGGAACTGTCTCCTTACAGTGGAAGCATCTTTGATGTAGAGACGGACACAGGACTGGTTATCACCAAAGTCAACCTGAATGAGCAACCCACCACTGTTTTCAAGCTGGTGGTCATGGCCTATGATGACGGTGAGCCGGTGAAGACGAACAGAACCACTGTGGAAATCACTGTTCTTCAGCCCTCCAGAATTCCCATCTTCACAGAGGAGGAATATAGGTTCAGTCCGGTGAGTGAAAACGCACCTATCGGAACGCCTGTAGGATTGATTCTGGCCGCGGCCACCAACACCACTGTGGTTTACTCCATAGTGAGCGGAAATGAAGGAGGTGTGTTCACAGTCAATAAAAGCACCGGGATCATCTACACAAATAAATCTCTGGACTATGAGAATGTGACCAGTTATGTGCTCCGGGTTCAGGCCGATTCTCTCACCGTCATCCTCGCCAACCTGCGCGCCCCCTCCAAAACAAACACAGCCAAGGTATTCATCAACGTTCAGGATGAGAACGATCATCCTCCGGTCTTTTCGAGGCAAGTGTATATTGGAGGAGTGACTGAAGACACTAAGACCTTCACCACAGTGCTGAAAATTGTGGCTACAGATGTTGACACTGGGAACTACAGTAAGATGGCCTACAGACTGATCATCCCCCCCACAACTGAGGGGCAGGACAGTTTTGTGATTGAGCCCTACACCGGAGTCATCAAGAGCGCCATCATGTTTAGAAACATGCGCCGGTCCTACTTCAAGTTTCAGGTCGTCGCCACAGATGACTATGGAAAGGGGCTCACCAGCAAAGCAGATGTAGTGGTGTCTGTTGTGAATGCTCTGGACATGCAGGTGGTGGTGTCTAATGTTCCTCCTACAGTGGTGGAGGAGAATAAAGAACAGCTGATCAGTATTTTGGAGCGGTACGTGCAGGATCAGATCCCCGGTGCTAAAGTGATAGTGGAATCGATCGGACCGCGGCGGCACGGTGAAGGTTATGAACTTGAAGACTACTCAAAATCAGACCTGCAGGTGTACGCCATCGACCCGCTCACCAACAGAGCCATCTCCAGACAAGAGCTCTTCAAATTCCTGGATGGCAAGATTCTGGACATCAATAAGGAATTTCAGCCGTATCTGGGCGAGGGTGGGCGTATTCTGGAGATCCGCTCTCCTGATATAGTGGCCACGGTGAAGAAAGCAGCGCAGGCCGTGGGCTACACTGAAGGAGCTCTGCTGGCCCTCGCTATCATCATCATTCTCTGTTGCATCCCTGCAATCCTTATCGTCATGGTTACTTACAAACAATTCAAAGAGAGGCAGGCCGAATGTGCCAAAACTGCCCGTATCCAGATGGCACTTCCTGCGGGCAAATCAACAGGAGGTGGCGGTGGCGGTGGTGGTGGTGGCGGCGGCGGTGGCGGCGCTCAGACCAATTTGTACGAGGAGCTGGGAGACGGTGGCATGCTTGGACTACAAAGACGCAGAAGGTCTGTAATCGAGGAGGCGGACAGACAGAGCCTCATACGAAACTTCGCCTCGCGTGCCATTGCTGCTCACAAACAGACCACTGGAAACGGACAGATGCGCAGCAAGCTTCCCAAATCAGAAAGCGCCATCACCTTCCTGTCAGACGAACGGCCACTCACTACTCAAAATCCCATTTTCCAGGATGGCCTATCTAGTAGTCCGGAACCTAACTTGGAGGTCCGAAGGATTAGTGGTTTTCTGTACAGTGACCCACCTTCTCCAACAAGCCCCTGTGGTCAATTCACCTCATGGTCACTGCCATCCAGAATTCGAGGACGAGGATTTTACAGTACTCTGCGCAGACAAGCTCTCTGGGACCCGGCCCAGTGGGAGGAGCAACAGCTGAAGGCGGAGCTTACAGACAGCAGGGAGGAGCTTGATGCAGATCAAAGTGGTCGGAGTACTGAAACAAAACTATCAGTCAGAGAACAGGCCAGACAGTTTGAGGCTTTGGCTGATCGAACCCCCAGGCAAAGTCGTGACTCTTACGCATCTTTGGATCCTGACGACCCACTGCTGGGCACCATCATGCTTTCGTATAGTACAATTTCTGTTGGCAAGGACAGCCCGCCATGCATTATCATAACAGGGGACGATGGTGAGACTCCTCCTCCACCCACAGCTCAGCGACCGACTCCACCGGTTGTGAGGAAGTTCAGCTCCAGCATCTCAAATTACATGACAGTGGAGCCTTGCGAGATTTTGTTGGAATTCATATCAGACTTTCCAGGGAGCCCACCTCCATCCCCTCCATCTCTTGTCCCATCACGCTCTTTTCTTTCTCCTCCATGTCTGGAACTTGACTGTACCCCGCCACCGACCCCACCTCCCATCCAGTCTCCGGAAATCCCTGTTCAGTGTCCGACATTTAAACCGAAAGGCATCCTGAAGAACTCTGACAGATTCGGTTGCAGCCCTGATGTTAAATATGACAACAAGAACGATGTATAAGCCAGCCAATCAGAATCAGACTTTTGTGCTCCGCCCTCAATCCCAGCAGAATAAGAGGCCCCGCCCACATCAGACTTTCTTTTCTGAACTCTGGAACTCTTTTCATAKTTTCTTTCCCAAACTTTCTCTTTCATTATTTACATTTCCTTGAATTATTTGTAGAGCACTTTACTTTGAGAGCACTTTATAGTAAATGTAAACATTGTTTGTGGCCATTGCTTAAAAGTGCAGTAGGTGATTGTTTTCAGAACCATTTTGTGTTGTGCTGGTTGAAAGTCTCTTCACAGTCCAAAAGTAATGATTAAAGTAAATGATCTAAATATGTTAATAAATATTTTTTAAATTCTGGGTGAGGCGTAAAACTAAAAAATGTTCATCCAATTAAATAGAGTCGGGCCGACATCTCTCATAATTCCGATAAGTAKSTSMAWTTGYYKRYMGVCAADTTGATCHDHDVTBVATTDVVTMKCCGTTTGTACGCAGCTCCMCCGACCGGCATTTTAGGATTTGATTAGATTGAATTCAACTTTATTGTCMTTACMCATGTACAAGTACAATGCAACGAAGATGCAGYTTAGGTYTAACCRGCAGTGCAATAGCAGCAAGTGCAGGATACAGGTATAAGGTATAAAGTGCAGTTATARAAAAAAAAAAAAAAAAAAAAAAAAAAAAA
>gi|35215299|ref|NM_131360.1| Danio rerio bone morphogenetic protein 2b (bmp2b), mRNA
GAATTCGGCACGAGGCGTGCTGCACGCAGAGATGAGTCTCCAAACAGCCACGGAAAACTTCTGCTGACCACAAGTTTTCGATTTCTTTAAAACAAAAACAAAAAATGACAAATCCAGGATTGTGCGATCTCGCGCTGTCACTTTTGGGATTGCTGCTGTCTTTGACCTGAGCGCTCGCGCACTTCATTAGAGTTTAGTAGAGTCTAGTCTGAAGTGTTGCACAAGTATGAACAAGAAGAGGCGACTTGAGCTGCGACGACTCTCTGTCGTGGGATAAAAAATCGCTTGTGGATTAAACACGAATTCATGAGGAACTTAGGAGACGACGGGAACGCAGACCGGCCACAGCGCTTCCTCCTCCGGAACTGACTGATCATGGTCGCCGTGGTCCGCGCTCTCACGGTGCTGTTGCTCGGTCAGGTGTTGCTGGGAGGTGCCGTTGGACTCATTCCCGAGATCGACCGACGGAAATACAGTGATTCGGGGAGACACACACCGGAGCGAACTGATACAAACTTCCTGAACGAGTTTGAGCTACGCTTGCTCAATATGTTCGGATTGAAGCGAAAACCCACCCCAAGCAAATCGGCAGTGGTCCCTCAGTACATGCTGGACTTGTATTATATGCACTCTGAAAACGATGACCCGAACATTCGGCGCCCGAGGAGCACTATGGGAAAACATGTAGAAAGGGCAGCCAGCAGAGCAAACACGATACGAAGTTTTCATCACGAAGAGGCTTTCGAGGCACTGTCCAGCCTGAAAGGAAAAACAACGCAGCAGTTTTTCTTCAACCTTACCTCCATTCCTGGCGAGGAGCTGATCTCCGCTGCGGAGCTGCGCATTTTCAGGGACCAAGTTCTCGGAGATGCCAGTACGAGTGGCTTCCACAGAATTAACATTTACGAGGTGTTCAGGCCAGCTTTGGCCCCCTCCAAAGAGCCTCTAACCAGACTTCTGGACACCCGTCTGGTGCAGGACTCTCACACGCGCTGGGAAAGCTTCGACGTGGGTTCAGCTGTGGCACGCTGGGCCCGCGAATCCCAGCACAACCACGGGCTCCTTGTAGAGGTGCTCCATCCTAAGGAGTCAGAAGTATCCGAGGAGGCTGAGAGCAACCGGAGGAAGCACGTGAGGGTCAGTCGTTCCCTTCACGCGGATGAGGACTCGTGGGCACAAGCCCGACCTCTGCTGGTAACCTACAGCCATGACGGTCAAGGCACAGCCGTCTTGCATTCGAACCGAGAAAAGCGGCAGGCTCGACGAGGGCAAAAGCCGAGGAGAAAGCACCACCAGCGCTCGAACTGTAGGCGACATGCTCTCTATGTGGACTTCAGTGATGTCGGCTGGAACGAGTGGATCGTGGCACCGCCAGGCTATCATGCTTTCTACTGCCATGGCGAGTGTCCGTTCCCTCTGCCGGACCATCTAAACTCCACCAACCATGCCATTGTCCAGACGCTGGTGAACTCGGTCAACTCCAACATTCCCAAAGCCTGTTGCATCCCGACGGAGCTCAGCCCTATCTCACTGCTGTACCTGGACGAGTACGAGAAGGTCATTCTTAAAAACTACCAGGACATGGTGGTGGAGGGCTGTGGGTGCCGATGAGAACAATCTCCCCAATGAAGACTTTTATTTATACAAAAGAGCGAGCTATTTGGAGGAAGAAAAGAAATATATATGAATATATTTATGTTGAATGAACAAAACAAAAAAAAAAAAAAAAAAA
>gi|94536624|ref|NM_001040370.1| Danio rerio solute carrier family 11 (proton-coupled divalent metal ion transporters), member 2 (slc11a2), mRNA
CTGCTTTTCAATGAAGTCCAGCTTTCCTTCATCATTCTTCATCTCTTCCGACAGCAATCTTCATCTTCAGATATCAGCAGCAGCGTCTCCAGTGTTTCCCAGAGTTCCTCACTGCGGATGAGCAGAGCAACATTCAGCACACGGCGGACCACTGCACTTCTCACGGGCTCGGCTACTGACGGGCACACTCCTGGAGCTCATGAAGACTGGACGGGACGGGGACGCGCTGGACGAGAGCGTCCCACAGGAGCCTGACCTGTACAGTCCCGTGTCCCCCGTCCCGCAGGAGGAACCGGTCTCCACATATTTCGAGGAGAAGGTCCCGATCCCTGATGATGGAACAGAGAAGTTGTTCAGCTTCCGCAAGCTCTGGGCCTTCACTGGACCCGGCTTCCTGATGAGCATCGCATACCTGGACCCTGGAAACATCGAGTCAGACCTGCAGTCTGGAGCTAAAGCTGGATTCAAGCTGCTGTGGGTTCTGCTGGGCGCCACCATCATCGGGCTCCTGCTGCAGCGCCTGGCTGCTCGTCTCGGTGTGGTCACGGGGATGCATCTGGCTGAGGTCTGCAACCGACACTACCCCACGGTGCCGCGGATCATCCTGTGGCTTATGGTGGAGTTGGCAATCATCGGCTCGGACATGCAGGAGGTCATCGGCTGCGCCATAGCACTCAATCTGCTGTCAGTCGGCAGGATTCCTCTGTGGGCCGGAGTGCTGATCACCATCGTGGACACATTCGTCTTCCTGTTTCTGGATAAGTACGGTCTGAGGAAGCTAGAGGCCTTCTTCGGGTTCCTCATCACCATCATGGCGCTCAGCTTCGGCTACGAGTATGTGCGTGTGGCTCCGGATCAGGCTGCGGTTCTGCAGGGGATGTTCCTGCCGTACTGCCGTGGCTGTGGACCCTCTCAGCTGGAGCAGGCGGTGGGCATCGTGGGTGCCGTCATCATGCCACACAACATCTACCTGCACTCCGCACTCGTCAAGTCTCGAGATATAAACCGCAGCAATAAGAAGGAGGTGAAGGAGGCGAATAAGTATTACTTCATCGAGTCGTCCATCGCGCTCTTCGTCTCCTTCCTCATCAATGTGTTCGTGGTGGCGGTGTTTGCAGAGGCCTTCTACGGGAAAACCAACATGGAAGTGAGTCAGCAGTGTAATGAAACAGGAAGTCCTCACACTGATCTTTTCCCAGCAAACAACGAGACCCTGGAGGTGGACATCTACAAAGGGGGTGTGGTTCTGGGCTGTTTCTTCGGGCCGGCTGCGCTCTACATCTGGGCTGTGGGGATCCTGGCTGCGGGGCAGAGCTCCACCATGACTGGCACATACTCTGGGCAGTTTGTGATGGAGGGTTTCCTGAACCTGCGCTGGTCCCGCTTCGCCCGTGTGCTGCTGACGCGCTCCATCGCCATCTTCCCCACCCTGCTGGTGGCCGTGTTTCAGGACGTGCAGCATCTCACCGGCATGAACGACTTCCTCAACGTGCTGCAGAGCATGCAGCTGCCGTTCGCTCTGATCCCCATCCTCACCTTCACCAGTCTGACGTCTCTCATGCACGACTTCGCTAACGGACTCGTGTGGAAGATCGGCGGGGGTCTGCTCATCCTGCTGGTGTGTGCGATCAACATGTATTTTGTGATTGTGTACGTGACGGATCTGAACAGCACCGTCCTCTACGTGCTGGCGGCGCTGCTGTCCATCGCTTACCTCAGCTTCGTCATATACCTGGTGTGGCAGTGTCTGCTGGCTCTCGGTGTGTCCGCTCTGGCCTGTGGATCTTCAGCTGAGTTTCCAGCAGCCGCTCTCATACAGGAGCAGCCCGAGTTCGACTCCTGAACCAAAGACTGAAGCAGGAGCTGGGTTTCTGCACACACACACACACACACACACACACACACACACAGTGCAGCAGATGATCATTAACAGTAGTGTGATATATCTAATAGACTAACAGCTGATGAGCAGCGCTGATGATTCAACCGTTATTTAAAGCTCCTTTAGTTTATGTTATAGTGTTTTAATGAGCCGCAGGAGCAGTATCCTGCGTTTATACCCTGAACATGTGTTTTACCTGCAGTAAATACTGACTTGCAGAGCAGCGAAGGATTTATTTGAGCTGAAACGACGCCATTATTCATACTTGAACACAGTGAAGCACCCAACCCCGGCTGAGGAGGATCATTGCGGCCTGATTCACAGTCAGTTGTGCTCAGATCTGCTCCATTATTTCATGCACAGGTTCATTTCAGAGACTGCTGCTGCTGCTGCTGCTGCTATACGGTCATGCTTCAGAACAATGCTTCTCTTATGGTCCAGCCAATGGAGGAAGCAGAAGAATCCTAATCTAATCTGAAGACCTGTTTATTCTGCTTGTTTAAGGAGAAACTGGTTTATTTGGGCTCATTGTTTCTGTTGTGCTTGTCTGGTGAATGCTGCTTGCTTTAAGAGTTTGTAGATCTGTGGACTAGACTCAAGACAGCAGTAAGAGAGGTGTTGCTCTGCAGCGCAGTGTTTGCTGTAGTTTAATCCGGCAGGTTAATAATCACCTTTAATGATTGAGAGATAATCAGCCATCAAGTGCCTTTGTGGAGATCTGCGTGTGTCGTGTCGCGCGTCTTCAGTGTTCTGTTTCTCCTGAACGCCACCTTGACCTGAGCTTCAGAGCAGATTTATGAGTTCTGTTTGCTGTTGCCGTTGTTTTAAACACATTCCTGACTGTCAGACATGCAGAAGTGTGTGTTTGAGTCTGTTCTGCAGTGGATGATGATGATGATGATGATGCAATAATAAACGTCCACCGCCAAAAAAAAAAAAAAAAAAAAAAAAAAAAAAAAAAAAA
>gi|326673208|ref|XM_003199764.1| PREDICTED: Danio rerio hypothetical protein LOC100535731 (LOC100535731), mRNA
GAGTCGGAGCGTCAGACTGAGAGACGCCTCAGAGTTTCAGCTGAAGCTCCACCATGCACCGTGTGGCTCTCCTGGTTGCTCGTCATTGGTCAGATCTGTGCAGATTGTCTGCAGCAGAAGGCTCTTGAAGCGCGAATGGACAGTGTGGAGAAGCGTGTGGATCAGGCTGTGGATCTGCTGGAGTCTGAAGTGGCTCTTCTTCTGCAGACTCTGGACCAGAGCCCCCTGCTGGACACTCCTGAAGCTTACATCCTGGAGGAGCCGCCCGCCACACACACCTGACCACAGGAGTTTCTGCATGTGCAATAGCAGCACAGAACAGATGATTTTCTTCTGGCCTCCTCAAAAGTCTGAACAGGTTTTATTTAGTCATTTTCTTCACGTTAAATTGAATAATTTACACTGTTTAAATGAAAATGAACTGCATTGTTTTCTATTTTTACTTCGTTCTGGTGAGACTTTTATCTTGTGATGTTGACGATGGTCACATGATCAGTCACTGTATGAATATGAATGCATGAATATGACCAATAACAGAGTGTTAAGATGGTCATGTGACTCTTTCTGGATTCTCAGTGCTTATTATTCAGTAAATGTGTCTTCTGTCCCAGCATGCATTGCACTGAGGGAGGGACTTTTATCTGCTCTGTGTGTGTTCATGTTCTGCATCTCGTTGGAGTTTTGGTCAGGAAATGACTTGATTCTTTCATAACTGTCTGAAATATTCTGCCGCTGAACGCTCATCTTAATATCCTTCTCCTCCACATTTAACAACGGCTGTTTCGAGGACTTTTATCTTGTTGTTCTGATGTTTATATTGACTTTACGTGTGAAATCCTGAACCACAATCATTCCTGTGAGGACGGAGAGATCAGAGAGGGATTAATATCTGTGCTGCAGCAGCTCTCAGCAGATTTACCACTAATAAAACCAGCAGGTCCATTCAG
>gi|189522911|ref|XM_001340566.2| PREDICTED: Danio rerio novel protein similar to H.sapiens OPN5, opsin 5 (OPN5) (LOC100000387), mRNA
ATGGGAAACACCTCGGAAACGACACATTTTGTTTCCAAAATCCGAAAGGAGCACGACGTCTTTATGGGTTCCCTTTACTCAATCTTCTGTATCCTGTCGCTGTTGGGAAATGGCGTCCTGCTCCTAGTTGCGTATCGAAAGAGATCGTCTCTGAAGCCGGCAGAATTCTTCATCGTCAATTTGTCCTTCAGTGACCTTGGGATGACGGTTTCGCTTTTTCCCTTGGCGATCCCATCAGCCTTCGCTCACAAGTGGTTGTTTGGAGAGCTGACGTGTTTATGCTATGCTGTATGCGGCGTCCTCTTCGGATTATCCAGCTTGACAAACCTCACGGCTCTGTCGTCCGTCTGCTGCCTCAAAGTCTGCTTCCCAAACTACGGTAACAAATTCTCCTACTCTCATGCCTGTCTGATGATAGTAGGGGTTTGGTGTTATGCCATGGTGTTTGCTGTGGGTCCCTTGGCAAATTGGGGCCACTATGGCCCTGAACCCTATGGGACAGCATGCTGCATAGACTGGTATGCACCAGGCCAGGATGCTCTGTCCATGTCCTACATTATCTGCCTGTTTCTCCTCTGCTACGCCCTGCCACTTGGAATCATCCTCCTCTCCTACATCCTAATCCTGATCACAGTACGAGGGTCCCGGCAGGCAGTACAGCAGCATGTGTCGCCACAGACCAAGACTACAAATGCACACATCCTCATTGTGAAGCTCTCGGTGGCAGTGTGCATCGGTTTTCTGACCGCCTGGAGCCCTTATGCGGTTGTGGCAATGTGGGCTGCGTTTGGAGAGCCTGACAATGTCCCACCAATGGCCTTTGCGTTAGCAGCTATATTCGCCAAATCCTCCACCATCTACAACCCTGTGGTCTACCTGGTATTCAAGCCCAACTTTCGCAAATCTTTGAGCAGGGACACGGCTCAGATTCGCAGACGGATATGTTCCAGCCCTTGCAAGGGAAGCCCTGTGCCTGGAGAGAAGGATCTTCAACGGCAAACCTCTTTACGCTGCAACAAGGACGCTAGTAACTCGACGCGTCTCTCCAACGGCCTAGCAGACAGCCACGGGGCTTGTCTCCATTGCACCGAGACAGACCCTCATTGTCAACAGACCCCGACTCAAAGGACTGCCTGTGTGCTGGTCGGGACATCCTACAGCGAGGTGACTGTGAGTCAGCTGCCAGAGAAGATGCAAGCTGACTTCTTGTGA
>gi|125821359|ref|XM_001345062.1| PREDICTED: Danio rerio hypothetical protein LOC100006302 (LOC100006302), mRNA
ATGGACCAATCAGAGTCTGTTCTCTGTGTCTGTGACGTCAAAGTCCATATCATCAATTTTGGGTGCCATCTTGAGTGGAATTGCTCTGATGCCAACCCTGAGACCACTTACATTGTCTCAGCCAAGTCACACGGTACTGGATGGAGTAATGTTTCTGGCTGCATCCAGATTTCCAGACGCCGCTGTGATCTGTCGCATGTCTTTCCAAACCTGAACGGCTATAACTTCATCAGACTAAGATCAGAAAAGCAGCCCTGGATGAATGTCACCCTCTGTGACCCTATGAATGACCCTGCTGCTAAATTCAGCCCGCCCTCCATAACCATTTCAGTGGACAATGGAAGTCTCTGGGTGACGGTACGCTTTCCTCATGCACCATCCATCAGCTGCAGCAGGACTGATGATGATGATGATGATGATGATGATGATGATGATGATGATGAGGAGGAGGAGCAGGAAGAGGAGGAGCAGGAAGAGGAGCAGTTGGATGAGGGCTGCCCCCTAAATGAATTTAAAAGCCTCTCGGCCACAGTCACTCTGTACAACAAACACAAACTCAAAGACAGACAGATCTGCAATGTAGGAATACGGGACAAAAGCCAATGCACGGTAGAGTTTGGTTTTCTTGATCCAGAAGAGGTGTACTGCGCAGAGGCCAGCTTCACAGCTGAAGATGTTCTGACATCTTCACCCACGAGTCTCCCACTCTGTGTTCAAATACCAGCAAACACTGCTCTGCAAAACACTGGTCTGTTATTAAGACTCACACTGAGATGTAATGAGTTAGTTGCATATGCTTTACTTCAAGACCTGGAACTTCAGAAAGAGACAATTAACGACTTCTGTATGACCGAACCACCAAACGAGATCTCAGACGATGACCACATTTCTGTTGTGTCCTTCCCTGACTTCCCACTCACAGAAAGCCAATCATCATACCAGAACACCCAGAACCTGGGAAACGGCTATTACTTCAGTCCCGTCCTGCAAAATCCAGACCCCGATGATGAATATGTGGAGTCTGGAGAGTCTGGCAATGAAGAGCAAATCCATGAGCTCCATTTGTTTCCATCACATTCGTCTTTGGAAGAATCTCTGCATCAGAATCAACATCAAGAGGAGACTCTGAACATCCCTCTGAGCTCAGTGTGGGTGAAAAATGCTCAACGGGATGAGACGGCAACTGAAGAGCAGTGTGGAGAGCTCATGTGGAGGTGTGGAGATCTTTAA
>gi|62955456|ref|NM_001017740.1| Danio rerio Rieske (Fe-S) domain containing (rfesd), mRNA
ATTCACAACCAGCAGCACCAGGACGAGGAAACAATATTAAAGCGCATCCATGGATGAAAAGAAGCCTTCTCGCATGTACTTCATTGGCAAAAAAGAAGATCTCATTCAGGCCAAGAGAACGACTGTAACGCTGGACGGAAGAGACATCCTTTTATTGTATCATCAGAGAACTTTTTACGCAATGGACCTGCAGTGTTACCATGCTGGCAGCACATTAGAAACTGGAGATATGGAGGAAATCAACAGCAAGCTCTGTATCGTGTGCCCAAAGCACAAGTATAAGATCACTCTGGCTGAAGGCGAGGGTTTATACAAGGCCACAAACCCAACTGAAAAAGTGCCTACCCCGCGGTGGTACTCCAAAGGCATAAAGCAGAGAGTGCACAAAGTGACGGAGGTGGACGAGGACATCTTTGTGTCGGTGTCCACCTGCCCGGTGTGGATCGAGTCGGACTATTATCAGAGTGAGAAGGGCAGAGCGGAGCTGAAAAAAGCACAGGAGTCGGGCGACGCAGAGGCAGATGTCAATGCAGATGAAGACGTTTAGAGAGATCCTGAGGGAACCGCATATATTAGGATTGAGGATTTCAGAGGCAGTCTGCATGAATAAAACTGCAATCTGACATCACCAATCAAAATATTTCTTCCTTTTAGAGTCAGTGGCAGGATTTCTGTGCATCTCCGGGATTCACTGCAGCGGCTTGACTTTCAAGACCACATTTCTCAGCTAAACACTGATGGATAAGCACATTTTTGAGTTATATGATGACTTTCTTAAAAGAAGTTTTTATTGTATGTGTGAATACAATATTTAATGCAAAAAAAGCTCTAAGTTGCAATATTTTAAGTTAAATTTGGAATTTGCATTTAAGTTTCTATCAAATTGACTTATAAAAAAAAAAAAAAAAA
>gi|66472613|ref|NM_001020570.1| Danio rerio zgc:110191 (zgc:110191), mRNA
[truncated: 55,031,863 more chars]
