# Supplementary material for: Gene Expression Analysis of Zebrafish Melanocytes, Iridophores, and Retinal Pigmented Epithelium Reveals Indicators of Biological Function and Developmental Origin
Source: PLoS One. 2013 Jul 9;8(7):e67801. doi: 10.1371/journal.pone.0067801 (PMC3706446; doi:10.1371/journal.pone.0067801)
Supplement: Table S5 — Pigment Cell Expression AvgRPKM pValues. Averaged RPKM expression values for melanocyte, RPE, iridophore, and whole embryo. Also shown are Student’s T-test p-values, ensembl transcript and gene reference numbers, and the corresponding zv9 genomic location of each gene. (XLSX) [file pone.0067801.s012.xlsx]

## Sheet: Sheet1
	Cell Type				P-Value
Gene	Melanocyte	RPE	Iridophore	Embryo	melanocyteVrpe	melanocyteViridophore	rpeViridophore	ensembl.transcript	ensembl.gene	zv9chr	start	end
gi|113681542|ref|NM_001045160.1| Danio rerio zinc finger and BTB domain containing 37 (zbtb37), mRNA	1.12173	0.0762	0.3942	0	4.47196e-06	0.0238905	0.220317	ENSDART00000062629	ENSDARG00000042689	22	16178320	16180297
gi|18859300|ref|NM_131444.1| Danio rerio guanine nucleotide binding protein (G protein), beta polypeptide 2-like 1 (gnb2l1), mRNA	8271.13	3543.67	11541.5	87.0783	3.59511e-05	0.135718	0.00826754	ENSDART00000061001	ENSDARG00000041619	14	6912871	6919881
gi|134085391|ref|NM_001077257.2| Danio rerio forkhead box O1 a (foxo1a), mRNA	4.05516	1.5531	7.9804	0.459	3.70253e-05	0.124501	0.0332792	ENSDART00000092954	ENSDARG00000063540	16	6063891	6072221
gi|134133315|ref|NM_001083566.1| Danio rerio septin 8b (sept8b), mRNA	3.45061	0.7791	1.0994	0.658333	5.19663e-05	0.0120927	0.647679	ENSDART00000021260	ENSDARG00000014233	14	51299718	51322684
gi|50344827|ref|NM_001002087.1| Danio rerio ring finger protein 14 (rnf14), mRNA	8.02493	2.2519	6.3586	3.566	6.18512e-05	0.407089	0.0736149	ENSDART00000010942	ENSDARG00000043905	21	40528614	40551250
gi|160333656|ref|NM_001110380.1| Danio rerio acid phosphatase 6, lysophosphatidic (acp6), mRNA	1.69664	0.2498	1.4662	1.065	6.25465e-05	0.647754	0.0439633	ENSDART00000101097	ENSDARG00000040064	9	31512076	31523722
gi|41282087|ref|NM_131217.2| Danio rerio retinoid x receptor, gamma a (rxrga), mRNA	13.7781	3.1189	7.583	0.159	6.97601e-05	0.00403904	0.00704384	ENSDART00000021168	ENSDARG00000005593	2	20495131	20546256
gi|326672367|ref|XM_688196.5| PREDICTED: Danio rerio monocarboxylate transporter 7-like (LOC564872), mRNA	0.110841	0.2689	0.3222	1.97567	8.83132e-05	0.298843	0.778222	ENSDART00000111591	ENSDARG00000075318	12	21914893	21925154
gi|167555050|ref|NM_001114446.1| Danio rerio zgc:171428 (zgc:171428), mRNA	0.675864	0.0782	0.7822	3.75567	0.000152977	0.816549	0.169045	ENSDART00000129624	ENSDARG00000074996	18	33573100	33597994
gi|189514956|ref|XM_684239.3| PREDICTED: Danio rerio hypothetical LOC560840 (LOC560840), mRNA	0.514386	0.0058	0.5082	0.046	0.000176393	0.982598	0.120182	ENSDART00000132555	ENSDARG00000060184	1	46226243	46306861
gi|113679412|ref|NM_001045362.1| Danio rerio zgc:153260 (zgc:153260), mRNA	37.7269	14.2787	26.39	7.782	0.000211197	0.107792	0.0667954	ENSDART00000103220	ENSDARG00000070386	16	25622657	25627912
gi|160333121|ref|NM_001110464.1| Danio rerio RAS guanyl releasing protein 3 (calcium and DAG-regulated) (rasgrp3), mRNA	1.66161	0.4341	0.2988	0.062	0.00022874	1.30952e-05	0.480044	ENSDART00000114212	ENSDARG00000077864	17	22952135	23032097
gi|47550694|ref|NM_214694.1| Danio rerio zgc:55781 (zgc:55781), mRNA	3.96516	0.9912	1.9762	6.434	0.000263154	0.0569115	0.257875	ENSDART00000079790	ENSDARG00000057184	2	21416700	21422016
gi|113681902|ref|NM_001044992.1| Danio rerio si:dkey-72l14.7 (si:dkey-72l14.7), mRNA	11.657	1.0042	40.2468	0	0.000283883	0.0671792	0.0269963	ENSDART00000142730	ENSDARG00000030867	8	26711167	26727369
gi|41055679|ref|NM_200192.1| Danio rerio serine carboxypeptidase 1 (scpep1), mRNA	47.527	24.8731	26.1806	21.561	0.000290509	0.00584448	0.810653	ENSDART00000058605	ENSDARG00000040072	3	36126405	36134372
gi|326680404|ref|XM_002666936.2| PREDICTED: Danio rerio filamin C, gamma a (actin binding protein 280) (flnca), mRNA	0.161023	0.0141	0.058	0.236333	0.000292317	0.10626	0.419193	ENSDART00000046218	ENSDARG00000018566	25	36081303	36101828
gi|41055039|ref|NM_201128.1| Danio rerio sarcosine dehydrogenase (sardh), nuclear gene encoding mitochondrial protein, mRNA	10.0349	4.6197	0.8928	2.142	0.000338584	7.07872e-07	0.00216645	ENSDART00000129253	ENSDARG00000058102	10	10353224	10527714
gi|326668274|ref|XM_002662216.2| PREDICTED: Danio rerio e3 ubiquitin-protein ligase RNF167-like (LOC100333827), mRNA	0.638568	0.0441	0.5262	1.53233	0.000374262	0.712339	0.143942	ENSDART00000009893	ENSDARG00000017636	5	70878514	70892288
gi|326669305|ref|XM_003198934.1| PREDICTED: Danio rerio transmembrane protein 151B-like (LOC793560), mRNA	6.80545	1.4415	12.5592	0.384	0.00037727	0.163128	0.0282379	NO ENSDART to associate with		NA	NA	NA
gi|62955148|ref|NM_001017586.1| Danio rerio zgc:110716 (zgc:110716), mRNA	0.944864	2.7827	37.2118	3.31067	0.000386852	0.107766	0.121428	NO ENSDART to associate with		NA	NA	NA
gi|51556254|ref|NM_001003944.1| Danio rerio ARP3 actin-related protein 3 homolog (yeast) (actr3), mRNA	44.7135	23.8454	65.7812	6.83033	0.000394992	0.0581414	0.00462769	NO ENSDART to associate with		NA	NA	NA
gi|326668853|ref|XM_002662529.2| PREDICTED: Danio rerio protein FAM19A2-like (LOC100333587), mRNA	0.778	0.0842	0	0	0.000396942	0.000176112	0.229549	ENSDART00000111190	ENSDARG00000079446	6	48559112	48630198
gi|54400633|ref|NM_001006066.1| Danio rerio CASP2 and RIPK1 domain containing adaptor with death domain (cradd), mRNA	0.845409	0.1576	0.0804	0.701333	0.00039835	7.07775e-05	0.550298	ENSDART00000033717	ENSDARG00000028192	4	17451437	17484750
gi|41054034|ref|NM_199892.1| Danio rerio zinc metallopeptidase, STE24 homolog (zmpste24), mRNA	1.09159	0.1998	0.2968	5.43333	0.000420442	0.00150927	0.517231	ENSDART00000082193	ENSDARG00000044090	17	24432530	24441218
gi|47086904|ref|NM_212562.1| Danio rerio 3'-phosphoadenosine 5'-phosphosulfate synthase 2b (papss2b), mRNA	2.64827	0.6192	0.8284	1.86033	0.000435985	0.000325742	0.550648	ENSDART00000079115	ENSDARG00000056600	12	18526498	18546627
gi|41056198|ref|NM_200326.1| Danio rerio zgc:56538 (zgc:56538), mRNA	9.511	3.0524	17.4818	7.18133	0.000475247	0.108687	0.0187665	ENSDART00000017153	ENSDARG00000013795	8	41720561	41745001
gi|55925394|ref|NM_001007451.1| Danio rerio major facilitator superfamily domain containing 2aa (mfsd2aa), mRNA	1.11109	0.1725	0.0774	10.1967	0.000478382	0.000124572	0.502337	ENSDART00000046115	ENSDARG00000030630	13	36327089	36355195
gi|292621432|ref|XM_689101.4| PREDICTED: Danio rerio tumor necrosis factor alpha-induced protein 2-like (LOC565839), mRNA	0.426818	0.0348	0	0.263	0.000481708	0.000262889	0.373901	ENSDART00000048183	ENSDARG00000030782	15	19098095	19142117
gi|160333114|ref|NM_001110475.1| Danio rerio zgc:162287 (zgc:162287), mRNA	0.647159	0.0797	0.198	1.23633	0.000542885	0.0213137	0.400593	ENSDART00000092180	ENSDARG00000063211	20	4035295	4037588
gi|321117133|ref|NM_001202472.1| Danio rerio DEAD/H (Asp-Glu-Ala-Asp/His) box polypeptide 32 (LOC100006246), mRNA	2.58143	0.5752	10.0602	3.218	0.000544488	0.00823792	0.00340189	ENSDART00000112750	ENSDARG00000077461	12	45877488	45923665
gi|41055414|ref|NM_201100.1| Danio rerio multiple inositol polyphosphate histidine phosphatase, 1b (minpp1b), mRNA	0.438273	0.0526	0.084	3.17867	0.000617364	0.0109428	0.734844	ENSDART00000012421	ENSDARG00000045172	12	18550156	18560434
gi|148922867|ref|NM_001098766.1| Danio rerio zgc:165573 (zgc:165573), mRNA	87.11	36.1065	212.058	7.26367	0.000621395	0.00856542	0.00280804	NO ENSDART to associate with		NA	NA	NA
gi|326675629|ref|XM_679482.5| PREDICTED: Danio rerio family with sequence similarity 98, member A, transcript variant 1 (fam98a), mRNA	2.64216	0.7203	1.4798	4.789	0.000631866	0.0243582	0.0374798	ENSDART00000102763	ENSDARG00000078391	17	23042554	23051337
gi|229608960|ref|NM_001160022.1| Danio rerio SH3 and PX domains 2Aa (sh3pxd2aa), mRNA	0.707432	0.1215	0.969	0.0833333	0.000636334	0.531342	0.0831601	ENSDART00000084457	ENSDARG00000060148	1	48013416	48188418
gi|326671205|ref|XM_002663560.2| PREDICTED: Danio rerio 1,4-alpha-glucan-branching enzyme-like (LOC100333665), mRNA	24.6209	1.7768	0.8274	0.0316667	0.000648816	0.000492709	0.34654	ENSDART00000064741	ENSDARG00000029051	10	24480079	24727785
gi|217272852|ref|NM_001076742.2| Danio rerio zgc:153148 (zgc:153148), mRNA	3.32295	6.9482	2.6494	2.27633	0.0006904	0.410925	0.000684215	ENSDART00000055956	ENSDARG00000038359	7	58372477	58393241
gi|70778799|ref|NM_214784.2| Danio rerio actin, alpha 1b, skeletal muscle (acta1b), mRNA	31.586	8.8389	3.1934	6.587	0.000714083	5.41149e-05	0.132843	ENSDART00000058629	ENSDARG00000055618	13	24502911	24508332
gi|117606150|ref|NM_001077578.1| Danio rerio zgc:153084 (zgc:153084), mRNA	1.6637	0.268	1.8882	8.918	0.000727411	0.850544	0.211292	ENSDART00000099140	ENSDARG00000068521	15	14003742	14018947
gi|41055761|ref|NM_200511.1| Danio rerio zgc:66242 (zgc:66242), mRNA	0.353159	0.0508	0.5022	0.221333	0.000796507	0.237804	0.00764237	ENSDART00000050969	ENSDARG00000035184	5	57343313	57361312
gi|326668408|ref|XM_001343475.3| PREDICTED: Danio rerio protocadherin 9 (pcdh9), partial mRNA	0.310023	0.0285	0	0.161333	0.000806327	0.000429224	0.189004	NO ENSDART to associate with		NA	NA	NA
gi|47086066|ref|NM_213245.1| Danio rerio L-threonine dehydrogenase (tdh), mRNA	18.6747	3.4135	6.1276	10.3087	0.00080964	0.00319814	0.0749191	ENSDART00000025509	ENSDARG00000002745	20	19064839	19070182
gi|41053504|ref|NM_201135.1| Danio rerio ATPase, H+ transporting, lysosomal V1 subunit A, like (atp6v1al), mRNA	77.8002	33.959	39.8392	3.70067	0.000809792	0.00197328	0.32625	ENSDART00000049003	ENSDARG00000034534	5	25914617	25928927
gi|225543340|ref|NM_001017611.2| Danio rerio zgc:110269 (zgc:110269), mRNA	0.519159	0.0694	0.1054	6.864	0.000829217	0.00268031	0.670075	ENSDART00000005381	ENSDARG00000012325	2	16270210	16279055
gi|326671313|ref|XM_003199364.1| PREDICTED: Danio rerio hypothetical protein LOC567366, transcript variant 1 (LOC567366), mRNA	0.336114	0	0.3182	23.4933	0.000862329	0.923478	0.123089	ENSDART00000143890	ENSDARG00000087393	10	36273856	36280961
gi|66348080|ref|NM_001017878.1| Danio rerio zgc:110659 (zgc:110659), mRNA	48.8665	94.1781	80.2448	5.03433	0.000868226	0.000522066	0.133195	ENSDART00000126362	ENSDARG00000013822	12	49612490	49620904
gi|50344971|ref|NM_001002158.1| Danio rerio reticulocalbin 3, EF-hand calcium binding domain (rcn3), mRNA	2.57877	0.3421	0.1108	9.74367	0.000906456	0.000370488	0.39206	ENSDART00000055324	ENSDARG00000037961	3	32673899	32678009
gi|113676969|ref|NM_001045101.1| Danio rerio DNA cross-link repair 1C, PSO2 homolog (S. cerevisiae) (dclre1c), mRNA	5.61275	2.0705	3.0894	7.597	0.000910098	0.0348278	0.262028	ENSDART00000067188	ENSDARG00000045704	4	8665542	8671870
gi|113682221|ref|NM_001045052.1| Danio rerio transmembrane protein 106Bb (tmem106bb), mRNA	1.40761	0.3668	0.585	0.191667	0.000964383	0.00555356	0.181744	ENSDART00000137292	ENSDARG00000035949	19	32633991	32647827
gi|326677292|ref|XM_003200755.1| PREDICTED: Danio rerio si:ch211-119b12.6 (si:ch211-119b12.6), mRNA	5.39482	1.9067	16.1782	2.32833	0.000982045	3.83453e-05	1.99512e-05	ENSDART00000038696	ENSDARG00000031506	20	46562668	46600042
gi|326667533|ref|XM_003198569.1| PREDICTED: Danio rerio beta-glucuronidase-like (LOC100535236), mRNA	5.16075	2.1919	2.1792	0.405333	0.0009979	0.00813891	0.986784	ENSDART00000091932	ENSDARG00000063126	5	2262963	2305240
gi|41053338|ref|NM_200023.1| Danio rerio zgc:56493 (zgc:56493), mRNA	390.737	122.9	398.372	32.8	0.00102009	0.910294	0.00016339	ENSDART00000045697	ENSDARG00000031435	1	40656189	40663079
gi|157841222|ref|NM_001109715.1| Danio rerio zgc:165534 (zgc:165534), mRNA	4.07314	1.3143	5.027	2.09733	0.00107603	0.492782	0.0314764	ENSDART00000126129	ENSDARG00000075149	16	43175455	43211822
gi|292623082|ref|XM_679925.3| PREDICTED: Danio rerio thioredoxin domain-containing protein 16-like (LOC556973), mRNA	1.1665	0.3323	0.1294	0.379667	0.00108342	0.000113147	0.146207	ENSDART00000105064	ENSDARG00000032256	17	14756704	14805719
gi|326675658|ref|XM_001922271.3| PREDICTED: Danio rerio im:7149628 (im:7149628), partial mRNA	2.06632	0.1716	0.0414	0	0.00111722	0.000676669	0.497674	ENSDART00000077608	ENSDARG00000055270	17	27181253	27241702
gi|326664207|ref|XM_003197710.1| PREDICTED: Danio rerio zinc finger protein Gfi-1b-like (LOC100535719), mRNA	0.759273	0.0402	0.0808	0	0.00112854	0.00217708	0.668948	NO ENSDART to associate with		NA	NA	NA
gi|50344921|ref|NM_001002133.1| Danio rerio zgc:86757 (zgc:86757), mRNA	9.76248	0.7181	1.2624	2.025	0.0011581	0.00174963	0.232754	ENSDART00000038133	ENSDARG00000028027	6	15551814	15553322
gi|189530525|ref|XM_686171.3| PREDICTED: Danio rerio THUMP domain containing 2 (thumpd2), mRNA	3.8705	1.3797	2.985	3.19133	0.00116118	0.325625	0.0729583	ENSDART00000144016	ENSDARG00000093070	17	24451755	24459316
gi|326678979|ref|XM_003201167.1| PREDICTED: Danio rerio prostaglandin E synthase 3-like (LOC100536108), mRNA	50.1769	17.6334	31.3144	12.902	0.00116675	0.0443658	0.0506867	ENSDART00000128772	ENSDARG00000089626	23	6848018	6857648
gi|160333596|ref|NM_001110374.1| Danio rerio zgc:171630 (zgc:171630), mRNA	1.32889	0.3244	3.863	1.81333	0.00120078	0.0870905	0.0338899	ENSDART00000109752	ENSDARG00000075954	10	39878541	39887981
gi|113675508|ref|NM_001045240.1| Danio rerio phosphopantothenoylcysteine synthetase (ppcs), mRNA	1.64734	0.3653	1.557	1.62967	0.00122896	0.787148	0.000430956	ENSDART00000088800	ENSDARG00000061889	11	27296994	27303108
gi|118150423|ref|NM_001077722.1| Danio rerio zgc:152898 (zgc:152898), mRNA	0.186659	0.4866	1.3326	4.97967	0.00125177	0.0653237	0.137057	ENSDART00000082690	ENSDARG00000068381	7	66330682	66377145
gi|41056206|ref|NM_200325.1| Danio rerio zgc:56409 (zgc:56409), mRNA	2.38209	0.435	3.2138	1.723	0.00125777	0.363777	0.0172815	ENSDART00000138630	ENSDARG00000037652	1	8949379	8961410
gi|41055163|ref|NM_200457.1| Danio rerio transmembrane protein 206 (tmem206), mRNA	2.23209	0.368	3.7724	0.598333	0.00128393	0.165999	0.0167896	ENSDART00000010975	ENSDARG00000012271	17	45546424	45554650
gi|326674912|ref|XR_117859.1| PREDICTED: Danio rerio hypothetical LOC100537111, transcript variant 2 (LOC100537111), miscRNA	6.12877	22.7614	8.616	73.816	0.00128757	0.739407	0.111062	NO ENSDART to associate with		NA	NA	NA
gi|27545244|ref|NM_173248.1| Danio rerio chaperonin containing TCP1, subunit 7 (eta) (cct7), mRNA	68.1983	34.9511	68.7272	24.1247	0.00129366	0.957243	0.00282757	ENSDART00000006802	ENSDARG00000007385	7	60624250	60632207
gi|47086138|ref|NM_212948.1| Danio rerio signal peptidase complex subunit 3 homolog (S. cerevisiae) (spcs3), mRNA	185.846	77.2145	175.755	43.8127	0.00133958	0.826077	0.0558928	ENSDART00000129714	ENSDARG00000089976	1	39172750	39176597
gi|326679123|ref|XM_688678.5| PREDICTED: Danio rerio si:dkey-7c22.1 (si:dkey-7c22.1), mRNA	3.5957	1.8493	1.6338	7.62233	0.00134443	0.0166846	0.731721	ENSDART00000104268	ENSDARG00000057255	23	21555455	21571664
gi|292618088|ref|XM_001922489.2| PREDICTED: Danio rerio wu:fc33e05 (wu:fc33e05), mRNA	0.533614	0.0293	0.0192	0.121667	0.00142704	0.00125765	0.781569	ENSDART00000043936	ENSDARG00000017229	10	16098561	16189614
gi|309243115|ref|NM_001002527.2| Danio rerio Sec61 beta subunit (sec61b), mRNA	399.6	165.006	539.479	29.6653	0.00143123	0.334834	0.0363945	ENSDART00000059013	ENSDARG00000076568	16	29452307	29459898
gi|218505801|ref|NM_001098757.2| Danio rerio glutamic pyruvate transaminase (alanine aminotransferase) 2 (gpt2), mRNA	0.664977	0.2131	1.4902	7.322	0.0014437	0.33891	0.167144	ENSDART00000115090	ENSDARG00000012199	7	44617056	44629653
gi|47086142|ref|NM_212946.1| Danio rerio WD repeat domain 32 (wdr32), mRNA	1.29532	0.2489	1.3248	2.298	0.00145113	0.962483	0.123495	ENSDART00000047740	ENSDARG00000029600	13	8924818	8936861
gi|62955234|ref|NM_001017633.1| Danio rerio zgc:110239 (zgc:110239), mRNA	60.6738	24.8159	289.37	46.8417	0.00145733	3.64116e-05	3.57743e-05	ENSDART00000007642	ENSDARG00000077664	19	44011706	44023863
gi|47086564|ref|NM_212740.1| Danio rerio fucosidase, alpha-L- 1, tissue (fuca1), mRNA	13.394	5.5113	11.2236	6.96033	0.00147669	0.309782	0.0234987	ENSDART00000052104	ENSDARG00000035890	19	33870883	33875837
gi|55925374|ref|NM_001007443.1| Danio rerio ras homolog gene family, member Ua (rhoua), mRNA	0.907432	0.1477	0.1896	1.14533	0.00148166	0.00385677	0.796342	ENSDART00000046360	ENSDARG00000019709	13	24595705	24603161
gi|238859642|ref|NM_001161551.1| Danio rerio retinoid X receptor, alpha a (rxraa), mRNA	1.8453	0.4925	1.973	0.852333	0.00151156	0.822689	0.0292221	ENSDART00000080481	ENSDARG00000057737	21	16279759	16459148
gi|292615006|ref|XM_002662463.1| PREDICTED: Danio rerio ribonucleoprotein PTB-binding 2-like (LOC100334856), mRNA	1.85518	0.4861	0.1572	0.027	0.00151178	0.000226573	0.166222	ENSDART00000111837	ENSDARG00000075034	6	31122962	31268482
gi|269914180|ref|NM_001077287.2| Danio rerio zgc:153096 (zgc:153096), mRNA	0.3205	0.0319	1.203	1.21233	0.00153251	0.275843	0.168992	ENSDART00000078949	ENSDARG00000056453	21	29162095	29211966
gi|113676612|ref|NM_001045232.1| Danio rerio SCO cytochrome oxidase deficient homolog 2 (yeast) (sco2), nuclear gene encoding mitochondrial protein, mRNA	0.302773	0	0.0312	0.813333	0.00155068	0.00367729	0.373901	ENSDART00000066988	ENSDARG00000045555	4	17521886	17523664
gi|41053972|ref|NM_199927.1| Danio rerio general transcription factor IIH, polypeptide 4 (gtf2h4), mRNA	1.23293	0.2596	0.8056	3.462	0.00159547	0.165315	0.0361147	ENSDART00000052359	ENSDARG00000036071	19	27802132	27820014
gi|41056180|ref|NM_200532.1| Danio rerio RAS, dexamethasone-induced 1 (rasd1), mRNA	98.8985	9.2829	3.1632	0.360667	0.00161361	0.00104207	0.419575	ENSDART00000026303	ENSDARG00000019274	12	1576092	1577692
gi|55925436|ref|NM_001002513.2| Danio rerio solute carrier family 1 (glutamate/neutral amino acid transporter), member 4 (slc1a4), mRNA	5.06016	1.3137	2.5524	1.262	0.00161806	0.0454254	0.267066	ENSDART00000043004	ENSDARG00000000551	13	24655104	24671375
gi|292622065|ref|XM_681709.4| PREDICTED: Danio rerio forkhead box protein J2-like (LOC558490), mRNA	0.741659	0.2053	1.2392	1.22	0.00165594	0.264033	0.04997	ENSDART00000080396	ENSDARG00000057680	16	14509915	14538450
gi|326677034|ref|XR_044928.3| PREDICTED: Danio rerio novel potassium channel tetramerisation domain protein (LOC555637), miscRNA	0.328727	0.0479	0.5668	0.430333	0.00165784	0.625652	0.311562	NO ENSDART to associate with		NA	NA	NA
gi|326674809|ref|XM_001919196.2| PREDICTED: Danio rerio steroid 21-hydroxylase-like (LOC793249), mRNA	0.411159	0	0	0.0233333	0.00167384	0.00167384	NA	ENSDART00000059833	ENSDARG00000037550	16	18626492	18639394
gi|194328696|ref|NM_213554.2| Danio rerio RIO kinase 2 (yeast) (riok2), mRNA	8.60855	5.3634	10.4938	9.907	0.00171364	0.565443	0.157976	ENSDART00000051092	ENSDARG00000035264	5	43258275	43263640
gi|41054406|ref|NM_199698.1| Danio rerio SEC22 vesicle trafficking protein homolog A (S. cerevisiae) (sec22a), mRNA	0.517023	0.1241	0.3802	2.78933	0.00175052	0.697668	0.470325	ENSDART00000082165	ENSDARG00000078328	9	38902733	38914737
gi|339715219|ref|NM_001024430.2| Danio rerio sepiapterin reductase a (spra), mRNA	3.52795	0.6678	0.3966	1.53967	0.00176488	0.000931373	0.258021	NO ENSDART to associate with		NA	NA	NA
gi|47087418|ref|NM_213443.1| Danio rerio phosphatidylinositol transfer protein, beta, like (pitpnbl), mRNA	15.7858	7.1788	26.5466	4.88433	0.0017669	0.0890252	0.0149944	ENSDART00000104338	ENSDARG00000015310	3	14936862	14957032
gi|41054614|ref|NM_200344.1| Danio rerio cysteine conjugate-beta lyase 2 (ccbl2), mRNA	3.681	1.1676	1.831	4.246	0.00180827	0.0122614	0.0562033	NO ENSDART to associate with		NA	NA	NA
gi|47086208|ref|NM_212915.1| Danio rerio spastin (spast), mRNA	13.2334	2.1399	3.1	3.149	0.00185591	0.00375715	0.479531	ENSDART00000035150	ENSDARG00000024933	1	51530601	51548157
gi|62632720|ref|NM_001015059.1| Danio rerio beta-1,3-glucuronyltransferase 3 (glucuronosyltransferase I) (b3gat3), mRNA	1.00782	0.1029	0.3304	4.41967	0.00185838	0.0358046	0.321885	ENSDART00000109696	ENSDARG00000001939	7	26182257	26198954
gi|47086200|ref|NM_212919.1| Danio rerio zgc:85676 (zgc:85676), mRNA	21.0033	6.5608	2.1798	3.82767	0.00188049	0.000194621	0.0621781	ENSDART00000041289	ENSDARG00000033179	4	8674911	8681793
gi|55925194|ref|NM_001007394.1| Danio rerio zgc:103414 (zgc:103414), mRNA	121.465	58.9698	137.872	3.87867	0.00190114	0.431958	0.0023848	ENSDART00000067586	ENSDARG00000045978	6	1597644	1617633
gi|41055477|ref|NM_200229.1| Danio rerio COP9 constitutive photomorphogenic homolog subunit 8 (Arabidopsis) (cops8), mRNA	8.3477	2.9601	14.2538	9.93567	0.0019068	0.136939	0.0210131	ENSDART00000034686	ENSDARG00000024846	9	24929056	24939550
gi|304434698|ref|NM_001089529.2| Danio rerio potassium voltage-gated channel, Shaw-related subfamily, member 2 (kcnc2), mRNA	2.76314	0.2974	0.1962	1.49933	0.00192732	0.00142425	0.686701	NO ENSDART to associate with		NA	NA	NA
gi|326669648|ref|XM_001922996.3| PREDICTED: Danio rerio tudor domain-containing protein 7-like (LOC100004703), mRNA	0.744773	0.0458	0.2034	0	0.00192936	0.0162734	0.211781	NO ENSDART to associate with		NA	NA	NA
gi|326678915|ref|XM_695320.5| PREDICTED: Danio rerio hypothetical protein LOC571706 (LOC571706), mRNA	0.457205	0.0248	0.3066	0	0.00194839	0.545081	0.252179	NO ENSDART to associate with		NA	NA	NA
gi|317008604|ref|NM_001199998.1| Danio rerio si:dkey-7n6.2 (si:dkey-7n6.2), mRNA	0.776318	0.1579	0	3.63767	0.00195982	0.000290114	0.10726	ENSDART00000135392	ENSDARG00000094602	24	23367399	23377944
gi|122114578|ref|NM_001080187.1| Danio rerio protein tyrosine phosphatase, mitochondrial 1 (ptpmt1), nuclear gene encoding mitochondrial protein, mRNA	1.63714	0.5466	1.2616	3.523	0.00196608	0.467338	0.178593	ENSDART00000074458	ENSDARG00000013860	7	39969971	39974716
gi|167621535|ref|NM_001114584.1| Danio rerio zgc:172295 (zgc:172295), mRNA	2.97591	0.3532	1.423	3.41067	0.00197096	0.108176	0.164299	ENSDART00000075470	ENSDARG00000053456	1	27654717	27762748
gi|115495796|ref|NM_001076638.1| Danio rerio zgc:153032 (zgc:153032), mRNA	5.55748	2.0654	3.1614	4.00733	0.00197515	0.0301373	0.143825	ENSDART00000098899	ENSDARG00000030004	11	46586911	46609289
gi|41053982|ref|NM_199920.1| Danio rerio peroxisomal biogenesis factor 26 (pex26), mRNA	2.45682	0.9018	1.679	1.40867	0.00197728	0.219524	0.192551	ENSDART00000055414	ENSDARG00000073858	4	5708642	5714280
gi|161484617|ref|NM_173245.2| Danio rerio vacuolar protein sorting protein 18 (vps18), mRNA	8.16357	3.0433	15.2294	4.016	0.00199738	0.00233612	0.000149115	ENSDART00000103352	ENSDARG00000070433	20	28383876	28391181
gi|326664544|ref|XM_003197787.1| PREDICTED: Danio rerio CD97 antigen-like (LOC100536657), mRNA	0.200682	0	1.388	0.278	0.00200706	0.0575318	0.036969	NO ENSDART to associate with		NA	NA	NA
gi|41152411|ref|NM_199795.2| Danio rerio tubulin, alpha 4 like (tuba4l), mRNA	1.09593	0.2562	0.4206	109.161	0.00201736	0.180184	0.708312	ENSDART00000115157	ENSDARG00000074289	13	6285077	6290337
gi|47086530|ref|NM_212757.1| Danio rerio tyrosine 3-monooxygenase/tryptophan 5-monooxygenase activation protein, iota polypeptide (ywhai), mRNA	120.298	43.2089	224.381	26.331	0.00203951	0.000309989	6.33914e-06	ENSDART00000041960	ENSDARG00000032575	19	12786554	12815748
gi|57525944|ref|NM_001003543.1| Danio rerio zgc:100829 (zgc:100829), mRNA	3.694	1.4638	4.318	4.33633	0.00205735	0.507914	0.0158928	ENSDART00000014058	ENSDARG00000015557	21	28141463	28188472
gi|326673724|ref|XM_002664431.2| PREDICTED: Danio rerio SH3 domain and tetratricopeptide repeats 2 (sh3tc2), mRNA	3.4213	0.21	7.0752	0.928333	0.00205766	0.0576763	0.00766374	ENSDART00000130469	ENSDARG00000089917	14	35941153	35953405
gi|326664732|ref|XM_003197825.1| PREDICTED: Danio rerio hypothetical protein LOC100004835 (LOC100004835), mRNA	23.3406	2.4223	1.6084	3.81767	0.00206466	0.00162315	0.55853	NO ENSDART to associate with		NA	NA	NA
gi|326668217|ref|XM_002667149.2| PREDICTED: Danio rerio centriolin-like (LOC100334259), mRNA	1.43882	0.2032	0.6574	0.369667	0.00210052	0.119646	0.266967	NO ENSDART to associate with		NA	NA	NA
gi|315507146|ref|NM_001199907.1| Danio rerio golgi to ER traffic protein 4 homolog (S. cerevisiae) (get4), mRNA	15.0029	8.252	15.4312	4.233	0.00211546	0.860387	0.0165764	ENSDART00000036989	ENSDARG00000024398	12	12368998	12412810
gi|326669996|ref|XM_001920987.3| PREDICTED: Danio rerio FCH domain only protein 1-like (LOC565812), mRNA	11.8674	1.5343	4.0044	0.832667	0.00222149	0.0119453	0.0296269	NO ENSDART to associate with		NA	NA	NA
gi|292621703|ref|XM_678161.4| PREDICTED: Danio rerio si:ch211-281l24.1, transcript variant 1 (si:ch211-281l24.1), mRNA	0.729409	0.0717	0.1624	7.57733	0.00225046	0.0108658	0.479026	ENSDART00000063779	ENSDARG00000043446	15	38825237	38849365
gi|51571950|ref|NM_213301.2| Danio rerio aldehyde dehydrogenase 2b (aldh2b), mRNA	90.6644	26.4176	54.0638	14.1457	0.00225639	0.044197	0.00217514	ENSDART00000097249	ENSDARG00000028087	5	72463282	72486869
gi|326674768|ref|XM_001921690.2| PREDICTED: Danio rerio hypothetical protein LOC100149482 (LOC100149482), mRNA	0.125591	0.0124	0.0212	0.031	0.00225639	0.00477131	0.585106	ENSDART00000103882	ENSDARG00000070620	16	14930567	15140242
gi|229577069|ref|NM_001159820.1| Danio rerio TP53 regulated inhibitor of apoptosis 1 (triap1), mRNA	14.4347	5.573	7.9446	4.491	0.00226225	0.0672686	0.376548	ENSDART00000018532	ENSDARG00000014963	10	1708216	1711580
gi|326668891|ref|XM_001338333.3| PREDICTED: Danio rerio sphingomyelin phosphodiesterase 2-like (LOC797914), mRNA	0.311568	0.0121	0.6346	0.386667	0.00228618	0.627663	0.367227	ENSDART00000074602	ENSDARG00000052701	6	54642653	54660164
gi|326668168|ref|XM_678539.5| PREDICTED: Danio rerio Tnf receptor-associated factor 2b, transcript variant 1 (traf2b), mRNA	5.29802	2.6223	10.1858	1.34667	0.00229153	0.0342262	0.00695267	ENSDART00000146296	ENSDARG00000017812	5	62993921	63023156
gi|6470256|gb|AF195881.1| Danio rerio tissue-type neural crest crestin mRNA, complete cds	16.9218	2.2142	25.6458	0.145	0.00229535	0.294138	0.0247422	NO ENSDART to associate with		NA	NA	NA
gi|326668154|ref|XM_695355.5| PREDICTED: Danio rerio high affinity cGMP-specific 3',5'-cyclic phosphodiesterase 9A-like (LOC571737), mRNA	1.08066	0.3267	4.3906	0	0.00233042	0.106918	0.0634982	ENSDART00000111973	ENSDARG00000074439	5	59954362	59971924
gi|169636401|ref|NM_001044843.1| Danio rerio si:ch211-212d10.3 (si:ch211-212d10.3), mRNA	4.38289	0.2889	0	3.22567	0.00235942	0.00151029	0.0410859	ENSDART00000088270	ENSDARG00000061692	22	18613358	18688741
gi|62955556|ref|NM_001017792.1| Danio rerio zgc:110339 (zgc:110339), mRNA	342.896	94.0737	178.682	7.481	0.00237159	0.0303469	0.0371244	ENSDART00000067678	ENSDARG00000046030	25	10758371	10764828
gi|157787128|ref|NM_001105695.1| Danio rerio aurora kinase A interacting protein 1 (aurkaip1), mRNA	8.48318	4.0699	7.7452	10.379	0.00241149	0.657407	0.0482641	ENSDART00000149761	ENSDARG00000074985	23	30121594	30125856
gi|226529608|ref|NM_001004016.2| Danio rerio ST3 beta-galactoside alpha-2,3-sialyltransferase 5, like (st3gal5l), mRNA	1.99661	0.3269	0.3126	5.502	0.00245549	0.00259632	0.958379	ENSDART00000099847	ENSDARG00000039064	13	41328377	41338923
gi|50344817|ref|NM_001002082.1| Danio rerio signal sequence receptor, delta (ssr4), mRNA	260.962	69.7174	194.869	33.869	0.00245768	0.428945	0.122063	ENSDART00000047175	ENSDARG00000019444	23	18740009	18743403
gi|115495184|ref|NM_001076620.1| Danio rerio zgc:152830 (zgc:152830), mRNA	14.4481	6.1115	31.0296	6.405	0.00246709	0.0911336	0.0286341	ENSDART00000111321	ENSDARG00000079932	8	43276859	43294653
gi|122114584|ref|NM_001080189.1| Danio rerio zgc:158328 (zgc:158328), mRNA	4.35534	0.7757	8.553	0.00433333	0.00246849	0.00827742	0.000446204	ENSDART00000066737	ENSDARG00000005216	15	34549798	34617936
gi|65301433|ref|NM_182869.2| Danio rerio hypermethylated in cancer 2 (hic2), mRNA	0.461705	0.0606	0.3562	3.48433	0.00247197	0.617126	0.166576	NO ENSDART to associate with		NA	NA	NA
gi|50726891|ref|NM_213318.1| Danio rerio protein phosphatase 2, regulatory subunit B', delta (ppp2r5d), mRNA	19.867	6.8588	9.5148	6.63867	0.0025464	0.0155451	0.240853	ENSDART00000102694	ENSDARG00000014428	13	3887152	3958198
gi|55925402|ref|NM_001007455.1| Danio rerio zgc:101609 (zgc:101609), mRNA	0.369818	0.0242	0.2684	3.94833	0.00254732	0.630563	0.248475	ENSDART00000055961	ENSDARG00000038360	14	6501312	6506530
gi|62122886|ref|NM_001014346.1| Danio rerio sorting nexin 4 (snx4), mRNA	2.18882	0.8126	2.9652	4.18533	0.0025716	0.290583	0.019172	ENSDART00000031127	ENSDARG00000022659	9	39640390	39673511
gi|45387800|ref|NM_205692.1| Danio rerio secretory carrier membrane protein 1 (scamp1), mRNA	0.873545	0.2542	0.3716	2.72867	0.00259072	0.0302406	0.514754	ENSDART00000053596	ENSDARG00000036911	21	3967143	4021959
gi|147904484|ref|NM_001089478.1| Danio rerio family with sequence similarity 114, member A1 (fam114a1), mRNA	7.04832	2.9638	5.3306	1.454	0.00260358	0.1772	0.0697134	ENSDART00000082063	ENSDARG00000008287	1	17317642	17333963
gi|326674123|ref|XM_691097.4| PREDICTED: Danio rerio putative polypeptide N-acetylgalactosaminyltransferase-like protein 3-like (LOC567794), mRNA	0.762773	0.0686	0.1382	0.192	0.00260424	0.0140753	0.668133	ENSDART00000062191	ENSDARG00000042418	15	15541402	15564971
gi|317108159|ref|NM_001200020.1| Danio rerio si:ch1073-204j4.2 (si:ch1073-204j4.2), mRNA	8.79291	3.7976	19.4784	4.345	0.00262165	0.0348549	0.00920153	ENSDART00000149320	ENSDARG00000078686	22	669883	677739
gi|66472515|ref|NM_001020618.1| Danio rerio zgc:110655 (zgc:110655), mRNA	1.82657	0.376	1.0434	22.307	0.0026371	0.220809	0.235904	ENSDART00000128453	ENSDARG00000086821	11	46091920	46098624
gi|47086638|ref|NM_212700.1| Danio rerio degenerative spermatocyte homolog 1, lipid desaturase (Drosophila) (degs1), mRNA	55.8482	22.9518	57.7126	2.40467	0.00267103	0.877114	0.0115645	ENSDART00000013007	ENSDARG00000007347	13	373956	393703
gi|66472589|ref|NM_001020581.1| Danio rerio RAB3A interacting protein (rabin3) (rab3ip), mRNA	64.3297	26.0689	197.999	1.86033	0.00268295	0.000985124	0.000892549	NO ENSDART to associate with		NA	NA	NA
gi|148922824|ref|NM_001098768.1| Danio rerio baculoviral IAP repeat-containing 7 (birc7), mRNA	1.81832	0.2332	2.9596	0	0.00269811	0.200687	0.0166483	ENSDART00000080894	ENSDARG00000058082	23	14329498	14346904
gi|41055794|ref|NM_200170.1| Danio rerio actin-related protein 10 homolog (S. cerevisiae) (actr10), mRNA	6.6033	2.8022	2.8736	9.33867	0.00272567	0.00390239	0.910344	ENSDART00000099338	ENSDARG00000038432	20	54532553	54544969
gi|116235415|ref|NM_001077247.1| Danio rerio si:dkey-180p18.9 (si:dkey-180p18.9), mRNA	0.702864	2.2147	2.314	11.137	0.00274328	0.21825	0.933382	ENSDART00000067040	ENSDARG00000045598	4	13972000	13980660
gi|189529635|ref|XM_682379.3| PREDICTED: Danio rerio glucosylceramidase-like (LOC559072), mRNA	0.479636	0.0763	0.3852	1.84867	0.00274604	0.711353	0.240771	ENSDART00000113093	ENSDARG00000076058	16	15981569	15994187
gi|18859584|ref|NM_131331.1| Danio rerio zona pellucida glycoprotein 3 (zp3), mRNA	0.174159	0.0137	0.098	310.805	0.00275789	0.334944	0.248511	ENSDART00000126234	ENSDARG00000087209	17	2358510	2362392
gi|190570144|ref|NM_001128548.1| Danio rerio solute carrier family 12 (potassium/chloride transporters), member 9 (slc12a9), mRNA	10.4139	3.4311	11.1972	2.08533	0.0027618	0.791538	0.0243865	ENSDART00000139479	ENSDARG00000060366	5	39816381	39848919
gi|115497851|ref|NM_001076667.1| Danio rerio dynein, cytoplasmic 1, intermediate chain 2a (dync1i2a), mRNA	49.0821	15.9475	42.9234	4.095	0.00278317	0.563293	0.00877604	NO ENSDART to associate with		NA	NA	NA
gi|54261764|ref|NM_213032.1| Danio rerio proteasome (prosome, macropain) assembly chaperone 2 (psmg2), mRNA	11.5278	5.1229	10.0602	10.5273	0.00286619	0.631169	0.115255	ENSDART00000052240	ENSDARG00000035987	19	12972236	12982247
gi|292627486|ref|XM_686579.3| PREDICTED: Danio rerio si:ch211-146l10.2 (si:ch211-146l10.2), mRNA	9.54364	4.5207	17.3624	3.16133	0.00286762	0.0158463	0.00199678	ENSDART00000092975	ENSDARG00000063573	24	9696581	9761020
gi|82524381|ref|NM_001030086.2| Danio rerio KIN, antigenic determinant of recA protein homolog (mouse) (kin), mRNA	1.77914	0.4362	1.315	5.127	0.00288024	0.108881	0.0284342	ENSDART00000078529	ENSDARG00000045515	4	24268705	24275293
gi|54400505|ref|NM_001006002.1| Danio rerio galactokinase 1 (galk1), mRNA	1.18784	0.3587	2.0096	1.621	0.00289378	0.573261	0.283284	ENSDART00000030566	ENSDARG00000028088	12	35285117	35300331
gi|326680831|ref|XM_002661891.2| PREDICTED: Danio rerio im:7143923 (im:7143923), mRNA	1.52486	0	0.4946	0.102667	0.00290028	0.0666128	0.213798	NO ENSDART to associate with		NA	NA	NA
gi|153791563|ref|NM_001100004.1| Danio rerio leucine rich repeat and sterile alpha motif containing 1 (lrsam1), mRNA	0.475795	0.0927	1.2346	0.162	0.00294734	1.39991e-05	2.40868e-06	ENSDART00000085769	ENSDARG00000060683	5	34483262	34500060
gi|326677504|ref|XM_680769.4| PREDICTED: Danio rerio ras-related protein Rab-27B-like, transcript variant 1 (LOC561717), partial mRNA	3.2628	0.2779	13.3306	0.117667	0.00295933	0.00233116	0.00162808	ENSDART00000130274	ENSDARG00000087762	21	1820562	1898943
gi|113680602|ref|NM_001045164.1| Danio rerio si:dkey-177p2.3 (si:dkey-177p2.3), mRNA	1.56473	0.7284	1.2988	4.00267	0.00296207	0.55404	0.224395	ENSDART00000012816	ENSDARG00000004581	20	27017023	27032105
gi|41053751|ref|NM_200887.1| Danio rerio hedgehog acyltransferase-like, a (hhatla), mRNA	2.44514	0.369	5.9588	11.849	0.00297981	0.298118	0.12806	ENSDART00000057021	ENSDARG00000039051	2	21133813	21148101
gi|47086728|ref|NM_212655.1| Danio rerio c20orf14 homolog (H. sapiens) (c20orf14), mRNA	26.6325	9.9771	6.7408	1.991	0.00298433	0.000181166	0.367834	ENSDART00000127702	ENSDARG00000091367	23	7111964	7119387
gi|225690510|ref|NM_001076652.2| Danio rerio nucleolin (ncl), mRNA	65.9373	33.3701	68.6188	66.9607	0.0029875	0.812923	0.0102085	ENSDART00000017188	ENSDARG00000002710	22	39555553	39572992
gi|326666215|ref|XM_001344016.4| PREDICTED: Danio rerio serine/threonine-protein kinase LMTK1-like (LOC100004850), mRNA	0.0899318	0.2757	0.2746	0.695	0.00303192	0.128247	0.991873	ENSDART00000110080	ENSDARG00000078222	3	52515276	52681720
gi|56693331|ref|NM_001008631.1| Danio rerio JAZF zinc finger 1b (jazf1b), mRNA	0.226045	0	0.6778	0.458667	0.00304128	0.302333	0.149002	NO ENSDART to associate with		NA	NA	NA
gi|47085850|ref|NM_213108.1| Danio rerio zinc finger protein 259 (znf259), mRNA	7.05764	2.0359	4.2654	12.2933	0.00306156	0.162121	0.178456	ENSDART00000063923	ENSDARG00000043542	10	30727929	30739701
gi|255069761|ref|NM_001128666.1| Danio rerio FK506 binding protein 10 (fkbp10), mRNA	1.76493	0.4521	0.2684	4.90767	0.0031194	0.000929776	0.423048	ENSDART00000066367	ENSDARG00000045129	12	15011330	15063081
gi|326678710|ref|XM_001343614.4| PREDICTED: Danio rerio si:dkey-16m19.2 (si:dkey-16m19.2), mRNA	0.211659	0.0161	0.0398	0	0.00312357	0.01009	0.490826	NO ENSDART to associate with		NA	NA	NA
gi|326677262|ref|XM_684119.5| PREDICTED: Danio rerio si:dkey-206f10.1 (si:dkey-206f10.1), mRNA	0.823636	0.0666	0	0	0.00314176	0.00183437	0.181303	ENSDART00000041444	ENSDARG00000032838	20	43644993	43675897
gi|41055914|ref|NM_200998.1| Danio rerio RAE1 RNA export 1 homolog (S. pombe) (rae1), mRNA	2.55425	1.1562	2.7158	11.6003	0.00315128	0.822379	0.0681455	ENSDART00000020333	ENSDARG00000007196	6	24010959	24018394
gi|51010932|ref|NM_001003421.1| Danio rerio zgc:92243 (zgc:92243), mRNA	90.3975	50.7253	113.048	3.04267	0.00317005	0.171272	0.00377008	ENSDART00000036375	ENSDARG00000075650	10	202083	206924
gi|41053506|ref|NM_200821.1| Danio rerio transcription factor AP-2 epsilon (tfap2e), mRNA	110.733	10.6667	2.023	1.04033	0.00321521	0.00189302	0.213025	ENSDART00000025931	ENSDARG00000008861	19	49337620	49359206
gi|326667505|ref|XM_685064.5| PREDICTED: Danio rerio sb:cb1008 (sb:cb1008), mRNA	1.87486	0.0338	0.1456	2.12267	0.00325954	0.0049807	0.492245	ENSDART00000128728	ENSDARG00000086559	5	718774	739591
gi|33504512|ref|NM_182865.1| Danio rerio staphylococcal nuclease domain containing 1 (snd1), mRNA	23.504	11.0507	14.856	18.094	0.00326597	0.0613422	0.384606	ENSDART00000040405	ENSDARG00000006766	4	18331363	18628526
gi|50355960|ref|NM_200822.2| Danio rerio G protein-coupled receptor 143 (gpr143), mRNA	169.661	68.5445	133.618	0	0.00326908	0.161169	0.0144479	NO ENSDART to associate with		NA	NA	NA
gi|326670468|ref|XM_003199173.1| PREDICTED: Danio rerio kalirin-like (LOC100148988), mRNA	1.58307	0.4502	0.8436	0.175667	0.0032878	0.00926152	0.176428	NO ENSDART to associate with		NA	NA	NA
gi|76573869|ref|NM_001033921.1| Danio rerio glutamine-fructose-6-phosphate transaminase 2 (gfpt2), mRNA	0.448477	2.1871	0.1496	3.579	0.00334822	0.129635	0.00245521	ENSDART00000076974	ENSDARG00000044094	21	31157979	31203951
gi|192455647|ref|NM_001128706.1| Danio rerio hypothetical LOC561073 (LOC561073), mRNA	3.03189	0.2386	7.657	2.474	0.00335188	0.00881137	0.00235672	ENSDART00000111740	ENSDARG00000074194	11	43811273	43813074
gi|292609961|ref|XM_702776.3| PREDICTED: Danio rerio pbx/knotted 1 homeobox 1.2, transcript variant 3 (pknox1.2), mRNA	1.39077	0.1543	0.225	0.314	0.00335852	0.00493916	0.619225	ENSDART00000130607	ENSDARG00000036542	1	47457343	47481249
gi|41055292|ref|NM_200390.1| Danio rerio zgc:64177 (zgc:64177), mRNA	25.956	9.692	11.1892	0.427	0.00336393	0.00445366	0.563026	ENSDART00000032722	ENSDARG00000024277	24	43874533	43880984
gi|89191825|ref|NM_001020733.2| Danio rerio lin-7 homolog B (C. elegans) (lin7b), mRNA	0.671341	0.0474	0.7646	0.487667	0.00338572	0.782122	0.0617788	ENSDART00000055280	ENSDARG00000037932	3	32070869	32081685
gi|66472351|ref|NM_001020696.1| Danio rerio asparagine-linked glycosylation 3 homolog (S. cerevisiae, alpha-1,3-mannosyltransferase) (alg3), mRNA	0.505568	0.0843	0.7494	7.80067	0.00341257	0.525998	0.122306	ENSDART00000075146	ENSDARG00000053155	2	45034221	45042845
gi|130499569|ref|NM_001082807.1| Danio rerio zgc:163023 (zgc:163023), mRNA	13.3578	4.156	2.5742	2.98667	0.00342194	0.000746924	0.29622	ENSDART00000103239	ENSDARG00000070391	3	32723988	32733370
gi|68448506|ref|NM_001025182.1| Danio rerio syntaxin binding protein 1a (stxbp1a), mRNA	1.33159	0.0355	0.1608	1.67433	0.00342376	0.00659146	0.278137	ENSDART00000015629	ENSDARG00000001994	21	12063686	12123119
gi|41393108|ref|NM_201474.1| Danio rerio high density lipoprotein-binding protein (vigilin) (hdlbp), mRNA	62.5532	28.8701	75.3616	48.6703	0.00342945	0.337351	0.00524642	ENSDART00000011863	ENSDARG00000009830	6	26583067	26603979
gi|189303537|ref|NM_001128074.1| Danio rerio adaptor protein, phosphotyrosine interaction, PH domain and leucine zipper containing 1 (appl1), mRNA	1.16407	0.3581	1.4946	1.43767	0.0034765	0.63543	0.147834	ENSDART00000085868	ENSDARG00000060734	11	43680161	43707068
gi|56790259|ref|NM_131176.1| Danio rerio uncoupling protein 2 (ucp2), nuclear gene encoding mitochondrial protein, mRNA	410.68	87.717	146.277	25.7973	0.00347794	0.0137377	0.199032	ENSDART00000063359	ENSDARG00000043154	10	37906721	37917469
gi|313482840|ref|NM_001003468.2| Danio rerio CKLF-like MARVEL transmembrane domain containing 3 (cmtm3), mRNA	0.710432	0.0575	0.2766	0.823	0.00348134	0.0711072	0.196501	ENSDART00000005033	ENSDARG00000008811	7	45596171	45609228
gi|31341160|ref|NM_174860.2| Danio rerio RuvB-like 2 (E. coli) (ruvbl2), mRNA	5.94632	2.3419	2.6956	18.979	0.00351027	0.00878585	0.719799	ENSDART00000078018	ENSDARG00000055639	5	32398249	32409824
gi|47086404|ref|NM_212816.1| Danio rerio glycine N-methyltransferase (gnmt), mRNA	21.8724	8.1625	2.4208	8.771	0.00353816	0.000245125	0.0121365	ENSDART00000024379	ENSDARG00000006840	17	49077695	49091737
gi|326672013|ref|XM_002663828.2| PREDICTED: Danio rerio potassium voltage-gated channel, shaker-related subfamily, beta member 2 (kcnab2), mRNA	0.726068	0.1238	0	0	0.00355553	0.000944173	0.109041	ENSDART00000127292	ENSDARG00000087247	11	42638137	42796933
gi|47087258|ref|NM_213515.1| Danio rerio ubiquitin-conjugating enzyme E2 variant 2 (ube2v2), mRNA	36.8568	17.6475	77.5314	17.5027	0.00357149	0.00297097	0.00110787	ENSDART00000026578	ENSDARG00000028198	24	37016939	37028914
gi|326668208|ref|XR_117693.1| PREDICTED: Danio rerio hypothetical LOC100002814 (LOC100002814), miscRNA	1.01532	0.3398	0.4516	0.140333	0.00357747	0.105222	0.697995	NO ENSDART to associate with		NA	NA	NA
gi|292613806|ref|XM_693415.4| PREDICTED: Danio rerio dynein, axonemal, heavy chain 10 (dnah10), mRNA	0.121205	0.0106	0.028	0.051	0.00367928	0.0168102	0.409667	ENSDART00000135878	ENSDARG00000061486	5	29958373	30023884
gi|77993331|ref|NM_001034981.1| Danio rerio glutamine-fructose-6-phosphate transaminase 1 (gfpt1), mRNA	1.32389	0.3626	1.0928	1.726	0.00369033	0.646874	0.162269	NO ENSDART to associate with		NA	NA	NA
gi|57526712|ref|NM_213042.1| Danio rerio zgc:73061 (zgc:73061), mRNA	11.8635	1.6777	0.7392	0	0.00373189	0.00206929	0.31025	ENSDART00000046530	ENSDARG00000034215	19	15464417	15468181
gi|57768916|ref|NM_001003777.1| Danio rerio hspb associated protein 1 (hspbap1), mRNA	0.870591	0.0946	1.057	2.32967	0.00379572	0.636726	0.0381209	ENSDART00000039913	ENSDARG00000033771	9	38393549	38419190
gi|157954535|ref|NM_001109825.1| Danio rerio fatty acid amide hydrolase (faah), mRNA	0.269091	0.0203	0.0418	0.00433333	0.00381561	0.011537	0.660479	ENSDART00000109576	ENSDARG00000077764	6	3324243	3352911
gi|224496027|ref|NM_001145604.1| Danio rerio karyopherin (importin) beta 3 (kpnb3), mRNA	12.0328	5.5516	7.8744	23.2693	0.00383394	0.0321368	0.221654	ENSDART00000058876	ENSDARG00000040245	1	2017193	2056339
gi|229608915|ref|NM_001100036.1| Danio rerio spinster homolog 3 (Drosophila) (spns3), mRNA	1.2915	0	3.623	0.721333	0.00384651	0.179663	0.0639349	ENSDART00000127787	ENSDARG00000035459	5	32598776	32617398
gi|41055348|ref|NM_200401.1| Danio rerio zgc:63863 (zgc:63863), mRNA	6.27498	0.9288	4.5466	0.582333	0.00386331	0.394591	0.0523829	ENSDART00000057263	ENSDARG00000039194	19	1424533	1456884
gi|18858868|ref|NM_131204.1| Danio rerio heat shock protein 47 (hsp47), mRNA	129.746	24.7131	34.9284	19.9747	0.00387696	0.0105538	0.581868	ENSDART00000035096	ENSDARG00000019949	15	28732298	28736597
gi|118918382|ref|NM_001079679.1| Danio rerio melanophilin b (mlphb), mRNA	187.843	7.9552	1.39	0	0.00393261	0.00315638	0.25128	ENSDART00000104671	ENSDARG00000070991	6	15505819	15541514
gi|66793383|ref|NM_131528.2| Danio rerio homeo box C9a (hoxc9a), mRNA	0.414727	0	1.0202	0.464333	0.00394915	0.125884	0.0305743	ENSDART00000103140	ENSDARG00000092809	23	36146804	36149312
gi|326663754|ref|XM_003197607.1| PREDICTED: Danio rerio hypothetical protein LOC792623 (LOC792623), mRNA	9.50145	2.4269	8.5516	0.284	0.00396557	0.73663	0.034954	ENSDART00000123097	ENSDARG00000076927	1	619434	626454
gi|57768938|ref|NM_001004650.1| Danio rerio vac14 homolog (S. cerevisiae) (vac14), mRNA	18.6764	4.0354	21.4208	1.245	0.00397184	0.651007	0.0154342	ENSDART00000009767	ENSDARG00000014303	25	17949831	17971040
gi|62955306|ref|NM_001017669.1| Danio rerio dynein, cytoplasmic 1, light intermediate chain 2 (dync1li2), mRNA	14.51	4.8389	11.1348	5.533	0.00398019	0.252773	0.00215774	ENSDART00000037850	ENSDARG00000035924	7	45662903	45692857
gi|56090181|ref|NM_001007774.1| Danio rerio breast carcinoma amplified sequence 2 (bcas2), mRNA	19.1754	10.7963	13.5528	16.442	0.00400662	0.113838	0.388742	ENSDART00000064066	ENSDARG00000043631	8	11690012	11698066
gi|65301461|ref|NM_001017550.2| Danio rerio phosphoinositide-3-kinase, class 3 (pik3c3), mRNA	34.8444	15.0021	14.6756	1.512	0.00403543	0.00271216	0.929284	ENSDART00000127155	ENSDARG00000054829	7	25760347	25788780
gi|68393010|ref|XM_678290.1| PREDICTED: Danio rerio e3 SUMO-protein ligase RanBP2-like (LOC555698), mRNA	0.455955	0.0178	0.5868	0.1	0.00406234	0.65164	0.0838003	ENSDART00000137996	ENSDARG00000011652	9	3152340	3165972
gi|326679626|ref|XM_002666640.2| PREDICTED: Danio rerio ATPase, H+ transporting, lysosomal V1 subunit A (atp6v1a), mRNA	30.9007	8.681	52.9482	3.603	0.00408447	0.182456	0.0278745	ENSDART00000114661	ENSDARG00000076318	24	21762573	21779079
gi|47086874|ref|NM_212576.1| Danio rerio glutamate dehydrogenase 1a (glud1a), mRNA	10.3507	2.1505	7.6424	3.398	0.00409147	0.311039	0.0107621	ENSDART00000016946	ENSDARG00000008816	13	22819296	22839236
gi|57525551|ref|NM_001003646.1| Danio rerio 3-hydroxyisobutyrate dehydrogenase a (hibadha), mRNA	0.405023	0.0507	0.0974	2.751	0.00409266	0.0449932	0.664277	ENSDART00000052639	ENSDARG00000036236	19	19066076	19123284
gi|189537827|ref|XM_682733.3| PREDICTED: Danio rerio asc-type amino acid transporter 1-like (LOC559395), mRNA	0.174091	0	0.0472	0	0.00410341	0.0824368	0.373901	ENSDART00000073398	ENSDARG00000051730	25	37303969	37319038
gi|187607793|ref|NM_001126453.1| Danio rerio G protein-coupled receptor kinase interactor 2a (git2a), mRNA	0.505091	0.0777	0.6028	0.271	0.004135	0.733932	0.104115	ENSDART00000088881	ENSDARG00000061915	5	21669383	21715949
gi|50540343|ref|NM_001002638.1| Danio rerio zgc:92203 (zgc:92203), mRNA	19.3869	10.0285	14.487	5.26133	0.0041707	0.0545075	0.0798154	ENSDART00000077182	ENSDARG00000054897	16	3168886	3184008
gi|76253698|ref|NM_001033744.1| Danio rerio adenosine deaminase-like (adal), mRNA	1.82134	0.365	0.6684	1.75167	0.0042354	0.02414	0.45799	ENSDART00000067288	ENSDARG00000012986	25	21047836	21054874
gi|292613291|ref|XM_001344823.3| PREDICTED: Danio rerio piggyBac transposable element-derived protein 4-like (LOC100005965), mRNA	8.30595	3.4838	5.3776	2.09433	0.00431303	0.273498	0.461721	ENSDART00000123373	ENSDARG00000089931	4	59286557	59288490
gi|18858990|ref|NM_131844.1| Danio rerio v-maf musculoaponeurotic fibrosarcoma (avian) oncogene homolog (maf), mRNA	1.46591	3.3049	9.2734	0.491667	0.00433147	0.137819	0.230422	ENSDART00000014703	ENSDARG00000015890	18	29352112	29363210
gi|292617638|ref|XM_684284.4| PREDICTED: Danio rerio si:ch211-260b17.8 (si:ch211-260b17.8), mRNA	0.344841	0	0.3578	0.783667	0.0043316	0.955782	0.153	ENSDART00000135074	ENSDARG00000078778	9	26129845	26203386
gi|287325230|ref|NM_001004294.4| Danio rerio selenoprotein N, 1 (sepn1), mRNA	4.90059	0.7713	1.7384	1.92233	0.00434268	0.0223009	0.10153	ENSDART00000135794	ENSDARG00000033616	17	24515495	24523355
gi|45387526|ref|NM_205540.1| Danio rerio SET and MYND domain containing 1a (smyd1a), mRNA	25.2968	1.8056	0.3322	8.78933	0.00436649	0.00300022	0.208683	ENSDART00000027811	ENSDARG00000009280	5	75225441	75239904
gi|321267501|ref|NM_200616.3| Danio rerio protein odr-4 homolog (zgc:63674), mRNA	3.26784	0.7698	4.1206	7.12767	0.00442278	0.419435	0.00883612	ENSDART00000150086	ENSDARG00000042671	2	20662898	20675820
gi|65301448|ref|NM_001002697.2| Danio rerio density-regulated protein (denr), mRNA	23.4345	9.4216	31.2902	7.814	0.00443612	0.25648	0.012435	ENSDART00000054153	ENSDARG00000037229	10	45653037	45661767
gi|326674233|ref|XM_682299.5| PREDICTED: Danio rerio myosin XVIII-like 1 (myo18l1), mRNA	4.12355	7.4448	4.3654	2.087	0.00447695	0.766073	0.00763782	ENSDART00000088648	ENSDARG00000061862	15	23305108	23469164
gi|189520346|ref|XM_683179.3| PREDICTED: Danio rerio musculoskeletal embryonic nuclear protein 1-like, transcript variant 2 (LOC559807), mRNA	3.78455	0.7492	0.6216	1.06	0.00452126	0.0087014	0.858352	ENSDART00000076160	ENSDARG00000054026	6	40772134	40773355
gi|67514524|ref|NM_131556.2| Danio rerio faciogenital dysplasia (fgd), mRNA	1.86686	0.663	0.4458	4.322	0.00452381	0.00166054	0.472907	NO ENSDART to associate with		NA	NA	NA
gi|270047483|ref|NM_001123279.2| Danio rerio si:ch211-102c2.7 (si:ch211-102c2.7), mRNA	2.29105	0.5966	6.0918	13.736	0.00452783	0.0183595	0.00611092	ENSDART00000146124	ENSDARG00000091872	5	28431518	28439987
gi|190358607|ref|NM_001128373.1| Danio rerio hypothetical protein LOC100148025 (LOC100148025), mRNA	0.352364	0	0.1962	0.332667	0.00453851	0.434714	0.291893	ENSDART00000112915	ENSDARG00000076008	19	25920815	25949956
gi|326677622|ref|XM_001920397.3| PREDICTED: Danio rerio phosphodiesterase 8B (pde8b), mRNA	1.87175	0.3501	0.2686	0.164333	0.00455078	0.00309798	0.652699	ENSDART00000093339	ENSDARG00000063706	21	7582268	7668304
gi|57524679|ref|NM_001003755.1| Danio rerio IMP2 inner mitochondrial membrane peptidase-like (S. cerevisiae) (immp2l), nuclear gene encoding mitochondrial protein, mRNA	0.315864	0	0.3798	0.745333	0.00455574	0.751168	0.0919476	ENSDART00000141481	ENSDARG00000004925	25	21968646	22178039
gi|326672674|ref|XM_002664043.2| PREDICTED: Danio rerio PDZ domain containing 7b (pdzd7b), mRNA	0.291545	0.0156	0.0288	0	0.00456774	0.0068155	0.700555	NO ENSDART to associate with		NA	NA	NA
gi|326666661|ref|XM_002661465.2| PREDICTED: Danio rerio phenylserine dehydratase-like (LOC100331498), mRNA	16.1312	5.6782	5.454	0.300333	0.0045794	0.000774638	0.925464	NO ENSDART to associate with		NA	NA	NA
gi|326679978|ref|XM_695757.4| PREDICTED: Danio rerio uncharacterized aarF domain-containing protein kinase 2-like (LOC572087), mRNA	0.302636	0.0357	0.0412	2.51667	0.00460023	0.00766228	0.910221	ENSDART00000113032	ENSDARG00000073923	25	2585159	2602209
gi|292629304|ref|XM_002667302.1| PREDICTED: Danio rerio leucine-rich repeat-containing protein 41-like (LOC100333617), mRNA	1.91402	0.3964	1.6094	3.29833	0.0046207	0.618352	0.0813044	NO ENSDART to associate with		NA	NA	NA
gi|113679752|ref|NM_001045432.1| Danio rerio zgc:153691 (zgc:153691), mRNA	2.02389	0.5667	0.9738	0.376667	0.00462981	0.128074	0.520815	ENSDART00000058678	ENSDARG00000040119	16	46255663	46258430
gi|326677984|ref|XM_002665085.2| PREDICTED: Danio rerio solute carrier family 22 member 4-like (LOC100329315), mRNA	8.66377	0.4115	0.7324	1.33467	0.00467336	0.00597387	0.555971	ENSDART00000126844	ENSDARG00000087356	21	43816654	43819306
gi|113677987|ref|NM_001044823.1| Danio rerio connexin 39.4 (cx39.4), mRNA	182.859	7.8414	3.254	0	0.00467375	0.0039979	0.297409	ENSDART00000103155	ENSDARG00000070357	19	38702212	38703405
gi|326667422|ref|XM_686077.5| PREDICTED: Danio rerio finTRIM family, member 51 (ftr51), mRNA	2.21739	0.5948	2.9526	0.0816667	0.00469189	0.488058	0.0669805	ENSDART00000132323	ENSDARG00000029105	4	60400904	60407959
gi|292616959|ref|XM_687335.4| PREDICTED: Danio rerio glutathione S-transferase theta 1a (gstt1a), mRNA	37.4525	5.5098	0.538	6.6	0.0047065	0.00179719	0.147508	ENSDART00000062220	ENSDARG00000042428	8	31635153	31639308
gi|51010922|ref|NM_001003420.1| Danio rerio zgc:92251 (zgc:92251), mRNA	12.366	6.1242	17.1818	3.71833	0.00470742	0.118542	0.0054612	NO ENSDART to associate with		NA	NA	NA
gi|47086574|ref|NM_212733.1| Danio rerio tumor protein D52-like 2a (tpd52l2a), mRNA	21.0533	9.824	8.3356	7.518	0.00477137	0.00194746	0.531374	ENSDART00000028946	ENSDARG00000027154	8	24047155	24064580
gi|66472567|ref|NM_001020591.1| Danio rerio synaptogyrin 3 (syngr3), mRNA	0.240955	0.0712	1.0386	0.832667	0.00479225	0.0391911	0.0219496	ENSDART00000011568	ENSDARG00000014871	3	40164998	40174983
gi|71834517|ref|NM_001030187.1| Danio rerio proteasome (prosome, macropain) subunit, alpha type, 3 (psma3), mRNA	110.542	48.734	91.6604	28.21	0.00483594	0.428962	0.0573893	ENSDART00000130105	ENSDARG00000086618	17	11285055	11303227
gi|326666356|ref|XM_003198201.1| PREDICTED: Danio rerio TOM1-like protein 2-like (LOC100535615), mRNA	0.812864	0.2232	0.7884	0.742333	0.00486109	0.939048	0.104615	ENSDART00000097345	ENSDARG00000056394	3	62759005	62787959
gi|238776820|ref|NM_001161445.1| Danio rerio proteolipid protein 2 (plp2), mRNA	1.12002	0.1604	0.0202	2.95067	0.00487774	0.00205764	0.0433514	ENSDART00000053203	ENSDARG00000036630	8	51571629	51606232
gi|50539771|ref|NM_001002356.1| Danio rerio nuclear undecaprenyl pyrophosphate synthase 1 homolog (S. cerevisiae) (nus1), mRNA	6.4003	2.4101	5.6958	2.08433	0.00487831	0.728241	0.123289	ENSDART00000034054	ENSDARG00000027813	20	42255552	42273187
gi|41281634|ref|NM_131662.1| Danio rerio START domain containing 3 (stard3), mRNA	0.885932	0.1395	0.6566	2.50967	0.00488441	0.430566	0.0531697	ENSDART00000003634	ENSDARG00000017809	19	5593150	5610199
gi|47086256|ref|NM_212891.1| Danio rerio Yip1 domain family, member 4 (yipf4), mRNA	6.5317	3.7335	8.2252	18.813	0.00492448	0.492587	0.106203	ENSDART00000045099	ENSDARG00000030957	17	22407487	22415611
gi|136256387|ref|NM_180969.2| Danio rerio contactin 1a (cntn1a), mRNA	1.15132	0.0986	0	0.115667	0.0049382	0.00284615	0.0701518	NO ENSDART to associate with		NA	NA	NA
gi|47085780|ref|NM_213062.1| Danio rerio ubiquitin-like modifier activating enzyme 1 (uba1), mRNA	16.0527	9.6173	18.4354	25.6627	0.0049392	0.390088	0.0125622	ENSDART00000054691	ENSDARG00000037559	23	20929034	20953171
gi|115497573|ref|NM_001076585.1| Danio rerio zgc:153993 (zgc:153993), mRNA	15.0919	5.2623	10.432	2.41633	0.00494998	0.203028	0.0799603	ENSDART00000098295	ENSDARG00000068102	7	54755948	54779600
gi|326672434|ref|XM_001920230.3| PREDICTED: Danio rerio nuclear factor erythroid 2-related factor 1-like (LOC558772), mRNA	9.27223	4.4589	7.534	1.51967	0.00495659	0.443902	0.158651	ENSDART00000110934	ENSDARG00000076533	12	30403635	30411637
gi|326679535|ref|XM_002666595.2| PREDICTED: Danio rerio cytoplasmic protein NCK1-like (LOC100334953), mRNA	5.18818	1.8835	6.1986	3.59367	0.00496282	0.316464	3.97889e-05	ENSDART00000132648	ENSDARG00000075369	24	3425230	3544764
gi|326674506|ref|XM_002664734.2| PREDICTED: Danio rerio diacylglycerol kinase delta-like (LOC100334707), mRNA	0.865864	0.1214	0.2772	0.640667	0.00496756	0.0302371	0.323069	NO ENSDART to associate with		NA	NA	NA
gi|326670259|ref|XM_684906.5| PREDICTED: Danio rerio nuclear receptor co-repressor 2 (ncor2), mRNA	1.59275	2.8835	1.4428	1.86867	0.00497648	0.707275	0.00435125	ENSDART00000051139	ENSDARG00000000966	8	45419869	45564976
gi|47085914|ref|NM_213150.1| Danio rerio zgc:64076 (zgc:64076), mRNA	41.154	2.7711	1.0214	2.43	0.00499161	0.00381284	0.302469	ENSDART00000048890	ENSDARG00000030530	20	42700607	42720218
gi|41152210|ref|NM_201332.1| Danio rerio RAB32a, member RAS oncogene family (rab32a), mRNA	19.6849	7.8677	38.1544	4.956	0.00500206	0.0297797	0.0048938	ENSDART00000034248	ENSDARG00000029036	20	32048151	32084063
gi|66472675|ref|NM_001020536.1| Danio rerio leucine-rich repeat, immunoglobulin-like and transmembrane domains 2 (lrit2), mRNA	0.46725	0.0173	0	0.157	0.00501695	0.00399943	0.24265	NO ENSDART to associate with		NA	NA	NA
gi|41054146|ref|NM_199841.1| Danio rerio glucosamine (N-acetyl)-6-sulfatase (Sanfilippo disease IIID), b (gnsb), mRNA	1.0347	0.2891	1.3918	3.711	0.00504877	0.44349	0.04533	ENSDART00000112103	ENSDARG00000027464	10	46310446	46326290
gi|326664847|ref|XM_001345984.4| PREDICTED: Danio rerio septin 2 (sept2), mRNA	24.68	9.1978	22.5638	5.565	0.00505047	0.673418	0.00452211	ENSDART00000130603	ENSDARG00000027590	2	22049350	22073010
gi|326672243|ref|XM_003199571.1| PREDICTED: Danio rerio disintegrin and metalloproteinase domain-containing protein 8-like (LOC100536684), mRNA	0.274955	0.0508	0.4196	1.77033	0.0050638	0.589651	0.20337	NO ENSDART to associate with		NA	NA	NA
gi|189527636|ref|XM_001921508.1| PREDICTED: Danio rerio O-linked N-acetylglucosamine (GlcNAc) transferase (UDP-N-acetylglucosamine:polypeptide-N-acetylglucosaminyl transferase) 2, transcript variant 1 (ogt.2), mRNA	13.7323	24.5285	12.7654	13.3247	0.00508626	0.770742	0.0015553	ENSDART00000143891	ENSDARG00000095552	14	18587710	18605734
gi|55742564|ref|NM_212990.1| Danio rerio eukaryotic translation initiation factor 3, subunit 2 beta (eif3s2), mRNA	44.3596	23.2442	76.8052	22.3273	0.00509033	0.0161065	0.0017007	ENSDART00000005119	ENSDARG00000017445	19	31067898	31078274
gi|55925272|ref|NM_001007361.1| Danio rerio zgc:103668 (zgc:103668), mRNA	2.7437	1.0869	4.1774	16.1283	0.00509399	0.0263717	0.000267544	ENSDART00000115319	ENSDARG00000020608	1	26950021	27001092
gi|41053602|ref|NM_200286.1| Danio rerio TAF8 RNA polymerase II, TATA box binding protein (TBP)-associated factor (taf8), mRNA	2.44375	0.5777	2.2144	6.75133	0.0050954	0.733453	0.0170519	ENSDART00000039498	ENSDARG00000026806	23	32631040	32657403
gi|55925366|ref|NM_001007439.1| Danio rerio zgc:101659 (zgc:101659), mRNA	0.287886	0.03	0.3382	4.345	0.00513621	0.653332	0.0176673	NO ENSDART to associate with		NA	NA	NA
gi|47086782|ref|NM_212626.1| Danio rerio septin 6 (sept6), mRNA	13.3494	6.1866	9.4266	14.4773	0.00514516	0.168352	0.166645	ENSDART00000018750	ENSDARG00000010721	14	34272767	34303017
gi|292615124|ref|XM_001339789.3| PREDICTED: Danio rerio arginine-glutamic acid dipeptide (RE) repeats b (rereb), mRNA	1.37805	3.4541	2.351	0.606333	0.00519003	0.110798	0.124035	ENSDART00000111639	ENSDARG00000075670	6	40602291	40621576
gi|47086552|ref|NM_212748.1| Danio rerio ribophorin II (rpn2), mRNA	24.7056	12.747	13.6734	22.426	0.00521237	0.0102242	0.713164	ENSDART00000124968	ENSDARG00000009724	11	15586652	15658888
gi|71834357|ref|NM_001030096.1| Danio rerio zgc:112355 (zgc:112355), mRNA	4.94625	0.9684	2.7888	0.00633333	0.00522217	0.137752	0.0866705	ENSDART00000059361	ENSDARG00000040569	23	46354748	46365820
gi|122114589|ref|NM_001080193.1| Danio rerio lysine (K)-specific demethylase 6A, like (kdm6al), mRNA	4.15718	7.0575	2.7024	1.34533	0.00522575	0.0264198	0.000723644	ENSDART00000083499	ENSDARG00000059794	6	59580423	59621279
gi|50344728|ref|NM_001002038.1| Danio rerio annexin A6 (anxa6), mRNA	5.8267	2.5733	23.1474	3.07033	0.00526299	0.011342	0.00592671	ENSDART00000148882	ENSDARG00000013335	14	51510908	51620161
gi|292626788|ref|XM_002666404.1| PREDICTED: Danio rerio si:dkey-226k3.4 (si:dkey-226k3.4), mRNA	70.4701	19.7993	608.586	0.728667	0.00527238	9.13906e-05	0.000142753	ENSDART00000141782	ENSDARG00000090634	23	3734763	3758564
gi|41056101|ref|NM_201026.1| Danio rerio adaptor-related protein complex 2, mu 1 subunit, b (ap2m1b), mRNA	21.1664	11.0355	20.045	12.55	0.00528431	0.757825	0.0326263	ENSDART00000124051	ENSDARG00000033899	18	44371430	44400225
gi|326675235|ref|XM_001919169.3| PREDICTED: Danio rerio ras GTPase-activating protein SynGAP-like (LOC100151149), mRNA	1.09082	0.0284	0.0446	0.18	0.00532069	0.0058358	0.749873	ENSDART00000143867	ENSDARG00000069765	16	48587922	48755283
gi|292624421|ref|XM_684037.4| PREDICTED: Danio rerio zinc transporter 8-like (LOC560642), mRNA	3.8243	1.0052	0	0	0.00533613	0.000185778	0.129038	ENSDART00000080344	ENSDARG00000057629	19	48267629	48286476
gi|54400523|ref|NM_001006011.1| Danio rerio pleckstrin homology-like domain, family A, member 1 (phlda1), mRNA	248.208	23.1398	69.5116	0.906333	0.00534752	0.0291856	0.279773	ENSDART00000058051	ENSDARG00000039714	4	2210472	2211508
gi|46309482|ref|NM_207057.1| Danio rerio nicalin (ncl1), mRNA	10.9278	4.3686	5.1766	4.24333	0.00535364	0.00177903	0.62103	ENSDART00000081801	ENSDARG00000058861	22	4937775	4956391
gi|189519821|ref|XM_001338981.2| PREDICTED: Danio rerio hypothetical protein LOC100002747 (LOC100002747), mRNA	2.64355	0.7762	1.1346	2.404	0.00536578	0.0151785	0.471697	NO ENSDART to associate with		NA	NA	NA
gi|47550832|ref|NM_214716.1| Danio rerio heat shock protein 4a (hspa4a), mRNA	44.0265	11.9717	49.6614	12.1947	0.00543858	0.79546	0.114149	ENSDART00000021037	ENSDARG00000004754	21	41543121	41577027
gi|292610565|ref|XM_691071.4| PREDICTED: Danio rerio ataxia telangiectasia and Rad3 related (atr), mRNA	0.882545	0.2486	0.797	1.07567	0.00544257	0.71699	0.0174889	ENSDART00000144801	ENSDARG00000079625	2	16204868	16270087
gi|326671189|ref|XM_002663534.2| PREDICTED: Danio rerio poly [ADP-ribose] polymerase 14-like (LOC100332428), mRNA	0.0631591	0.3023	0.0048	1.51667	0.00544694	0.0334946	0.00395045	NO ENSDART to associate with		NA	NA	NA
gi|319161606|ref|NM_001200046.1| Danio rerio opsin 5 (opn5), mRNA	3.82443	0.1933	1.7958	0	0.00544891	0.103924	0.0409584	ENSDART00000140457	ENSDARG00000070110	20	36034685	36059172
gi|326672096|ref|XM_002663868.2| PREDICTED: Danio rerio growth arrest-specific protein 7-like (LOC100333627), mRNA	0.489	0.0354	1.0344	0.324333	0.00545787	0.361551	0.128056	ENSDART00000130994	ENSDARG00000088969	12	60927	65852
gi|50540043|ref|NM_001002487.1| Danio rerio ribosomal protein L35a (rpl35a), mRNA	4249.67	1584.49	8445.7	79.6183	0.00546756	0.00949045	0.00209633	ENSDART00000121770	ENSDARG00000088030	18	44195351	44203144
gi|284005360|ref|NM_001080992.2| Danio rerio si:dkey-231l1.6 (si:dkey-231l1.6), mRNA	1.71282	0.3914	0.9248	0.379667	0.00549671	0.133431	0.231224	ENSDART00000133628	ENSDARG00000060768	19	45411876	45466653
gi|27545276|ref|NM_173263.1| Danio rerio eukaryotic translation elongation factor 1 gamma (eef1g), mRNA	491.871	310.82	804.561	88.963	0.00554381	4.92739e-05	9.4144e-06	ENSDART00000078522	ENSDARG00000056119	14	27728715	27738387
gi|115496182|ref|NM_001076663.1| Danio rerio zgc:153107 (zgc:153107), mRNA	2.50109	1.0508	1.6886	2.403	0.00554918	0.197246	0.248142	ENSDART00000149357	ENSDARG00000061024	23	1725582	1749518
gi|77797836|ref|NM_001001949.2| Danio rerio granulin a (grna), mRNA	0.216886	0.0076	0.9282	1.229	0.00554997	0.48671	0.377438	ENSDART00000103523	ENSDARG00000004954	3	30065546	30092476
gi|189526745|ref|XM_001921028.1| PREDICTED: Danio rerio DEAH (Asp-Glu-Ala-Asp/His) box polypeptide 57 (dhx57), mRNA	1.16714	0.4684	0.4722	2.75467	0.00555533	0.0219571	0.988486	ENSDART00000080351	ENSDARG00000057660	13	7683913	7716915
gi|45387780|ref|NM_205681.1| Danio rerio zgc:77775 (zgc:77775), mRNA	27.197	9.9604	41.2276	0.498333	0.00557354	0.0351951	0.000242175	ENSDART00000022967	ENSDARG00000021293	3	51295	72129
gi|50540073|ref|NM_001002506.1| Danio rerio LYR motif containing 1 (lyrm1), mRNA	14.94	3.5691	21.671	1.06267	0.00557401	0.371499	0.0425212	ENSDART00000031486	ENSDARG00000026281	24	41082680	41091589
gi|62955408|ref|NM_001017716.1| Danio rerio YOD1 OTU deubiquinating enzyme 1 homolog (S. cerevisiae) (yod1), mRNA	0.480977	0	0.3934	1.51467	0.0056218	0.812796	0.292369	ENSDART00000023388	ENSDARG00000008542	11	38876798	38886042
gi|192453539|ref|NM_001128674.1| Danio rerio si:rp71-45k5.4 (si:rp71-45k5.4), mRNA	3.89109	1.4533	5.9184	7.171	0.00562756	0.0720806	0.00240931	ENSDART00000051750	ENSDARG00000035679	19	36553505	36558586
gi|52218945|ref|NM_001004551.1| Danio rerio coiled-coil domain containing 47 (ccdc47), mRNA	23.7688	14.0062	9.619	5.18833	0.00563662	0.000204477	0.116709	ENSDART00000051542	ENSDARG00000054362	3	31843235	31852690
gi|70887552|ref|NM_001025458.1| Danio rerio transmembrane phosphatase with tensin homology (tpte), mRNA	1.15898	0.2294	1.1072	5.06133	0.0056682	0.943575	0.250861	ENSDART00000079549	ENSDARG00000056985	10	25121730	25139152
gi|51467971|ref|NM_001003863.1| Danio rerio NDC80 homolog, kinetochore complex component (S. cerevisiae) (ndc80), mRNA	11.3014	2.8388	1.1562	8.307	0.00570383	0.00129948	0.227629	ENSDART00000007335	ENSDARG00000071694	12	11432419	11445055
gi|292616190|ref|XM_002662871.1| PREDICTED: Danio rerio wu:fb17g07 (wu:fb17g07), mRNA	138.053	49.3033	9.3202	2.011	0.00576854	0.000258193	0.0398702	NO ENSDART to associate with		NA	NA	NA
gi|125833336|ref|XM_682449.2| PREDICTED: Danio rerio poly(ADP-ribose) glycohydrolase-like (LOC559134), mRNA	1.11305	0.3823	0.8042	8.183	0.00581762	0.23389	0.153845	ENSDART00000115023	ENSDARG00000061114	13	29517063	29571551
gi|41393132|ref|NM_201488.1| Danio rerio protein phosphatase 1G (formerly 2C), magnesium-dependent, gamma isoform (ppm1g), mRNA	3.24682	1.1602	2.003	41.5083	0.00586539	0.0612581	0.128379	ENSDART00000109665	ENSDARG00000075559	13	5866274	5883082
gi|157311742|ref|NM_001105136.1| Danio rerio ATPase, H+ transporting, lysosomal, V0 subunit c, a (atp6v0ca), transcript variant 1, mRNA	2882.91	946.142	1184.52	25.4907	0.00588046	0.0289292	0.642106	ENSDART00000023859	ENSDARG00000057853	3	15664661	15675444
gi|47085820|ref|NM_213088.1| Danio rerio docking protein 1b (dok1b), mRNA	1.37798	0.2808	2.5214	1.483	0.00588541	0.202642	0.0356154	ENSDART00000073650	ENSDARG00000051935	7	65728496	65761780
gi|326675443|ref|XM_695570.5| PREDICTED: Danio rerio syntaxin binding protein 5b (tomosyn) (stxbp5b), mRNA	0.432591	1.279	1.1534	0.36	0.00589447	0.00120173	0.587815	ENSDART00000098731	ENSDARG00000029234	17	7065608	7190007
gi|169234885|ref|NM_001115072.1| Danio rerio si:dkey-24c2.9 (si:dkey-24c2.9), mRNA	1.4713	0.034	0.0684	0	0.00590297	0.00682868	0.668628	ENSDART00000099581	ENSDARG00000038979	2	24026726	24040524
gi|50540319|ref|NM_001002626.1| Danio rerio zgc:92242 (zgc:92242), mRNA	204.47	83.8254	112.387	0.762333	0.0059146	0.0257134	0.292498	ENSDART00000045109	ENSDARG00000029443	14	8013701	8050675
gi|192451486|ref|NM_001128812.1| Danio rerio transmembrane protein 65 (tmem65), mRNA	2.79427	0.1191	1.2606	1.384	0.0059275	0.1681	0.183912	ENSDART00000111580	ENSDARG00000076393	19	188495	200584
gi|339515675|ref|NM_001242938.1| Danio rerio ECSIT homolog (Drosophila) (ecsit), mRNA	1.15661	0.3144	0.42	2.93433	0.00594519	0.0234879	0.653215	NO ENSDART to associate with		NA	NA	NA
gi|326671145|ref|XM_687353.5| PREDICTED: Danio rerio phosphatidylinositol glycan anchor biosynthesis, class O (pigo), mRNA	0.113477	0.011	0.0158	2.08067	0.00594999	0.0104368	0.810131	ENSDART00000135044	ENSDARG00000011743	10	17778100	17790098
gi|62955654|ref|NM_001017841.1| Danio rerio zgc:110176 (zgc:110176), mRNA	1.23443	0.294	0.2282	2.36233	0.00595111	0.00876101	0.828244	ENSDART00000064665	ENSDARG00000044047	17	8052040	8069028
gi|318065082|ref|NM_001200058.1| Danio rerio engulfment and cell motility protein 2 (LOC100006857), mRNA	12.67	3.0389	10.9878	0.458	0.00596945	0.597836	0.00279773	NO ENSDART to associate with		NA	NA	NA
gi|72535155|ref|NM_001029967.2| Danio rerio reticulon 1a (rtn1a), transcript variant 1, mRNA	6.42209	1.4624	9.7446	0.839667	0.00597663	0.250057	0.0202412	ENSDART00000076574	ENSDARG00000006497	13	31648189	31694041
gi|326678153|ref|XR_117954.1| PREDICTED: Danio rerio wu:fi13g07 (wu:fi13g07), partial miscRNA	131.634	27.9966	121.688	4.11967	0.00598733	0.765793	0.000989264	NO ENSDART to associate with		NA	NA	NA
gi|18858320|ref|NM_131670.1| Danio rerio ATPase, Na+/K+ transporting, beta 3b polypeptide (atp1b3b), mRNA	9.21839	2.0948	5.7754	24.5127	0.00599247	0.131725	0.0116755	ENSDART00000062874	ENSDARG00000042837	15	4218139	4280895
gi|41152444|ref|NM_199594.1| Danio rerio transmembrane protein 177 (tmem177), transcript variant 1, mRNA	1.29761	0.1307	0.8812	5.074	0.00600616	0.390329	0.0809931	ENSDART00000100744	ENSDARG00000069301	9	30067529	30072814
gi|123703929|ref|NM_001080573.1| Danio rerio dystrobrevin, beta (dtnb), mRNA	0.315295	0.0125	0	0.0103333	0.00602458	0.0047361	0.373901	ENSDART00000104020	ENSDARG00000013020	17	37237614	37324038
gi|41054304|ref|NM_199756.1| Danio rerio ribosomal protein L5a (rpl5a), mRNA	3552.16	2050.16	3719.31	72.818	0.00603589	0.811882	0.0551117	ENSDART00000005944	ENSDARG00000020197	2	10478581	10494926
gi|162139003|ref|NM_001111158.1| Danio rerio pyruvate dehyrogenase phosphatase catalytic subunit 1 (pdp1), nuclear gene encoding mitochondrial protein, mRNA	0.380727	0.0174	0.9044	4.28233	0.00605524	0.4525	0.228699	ENSDART00000111156	ENSDARG00000076308	16	29067537	29071418
gi|50344917|ref|NM_001002131.1| Danio rerio proteasome (prosome, macropain) 26S subunit, non-ATPase, 8 (psmd8), mRNA	73.1845	24.5798	75.2388	19.799	0.00608087	0.919225	0.0226541	ENSDART00000005431	ENSDARG00000020454	18	43032246	43040330
gi|285002244|ref|NM_001076588.2| Danio rerio zgc:153294 (zgc:153294), mRNA	10.635	4.9398	17.0588	1.55667	0.00610283	0.155432	0.0258226	ENSDART00000129459	ENSDARG00000061763	18	4897557	4909825
gi|162139049|ref|NM_001111250.1| Danio rerio guanine nucleotide binding protein (G protein), alpha inhibiting activity polypeptide 3 (gnai3), mRNA	2.30793	0.8503	0.6982	0.297	0.00611118	0.00512579	0.681439	ENSDART00000047528	ENSDARG00000030644	8	25998407	26073900
gi|47086104|ref|NM_213271.1| Danio rerio heterogeneous nuclear ribonucleoprotein U-like 1 (hnrnpul1), mRNA	4.19389	1.907	1.5508	2.07033	0.00613433	0.000371488	0.548453	ENSDART00000059360	ENSDARG00000040564	18	34147424	34177509
gi|326678524|ref|XM_694959.4| PREDICTED: Danio rerio si:ch211-197g15.7 (si:ch211-197g15.7), mRNA	0.573114	0.0444	0	0.743667	0.00615588	0.00379218	0.119875	ENSDART00000105453	ENSDARG00000071355	22	17700374	17706369
gi|51871369|ref|NM_001004115.1| Danio rerio fucosidase, alpha-L- 2, plasma (fuca2), mRNA	3.08036	1.077	5.9734	5.37267	0.00620796	0.00462193	0.000916083	ENSDART00000064700	ENSDARG00000044073	17	6201885	6215635
gi|326674069|ref|XM_682528.5| PREDICTED: Danio rerio 1,4-alpha-glucan-branching enzyme-like (LOC559212), mRNA	0.262977	0.043	0.1698	1.729	0.00625751	0.347993	0.148507	NO ENSDART to associate with		NA	NA	NA
gi|189523505|ref|XM_001922405.1| PREDICTED: Danio rerio e3 ubiquitin-protein ligase HECW2-like (LOC100150269), mRNA	0.0672273	0	0.1722	0	0.00628514	0.525004	0.315274	ENSDART00000137756	ENSDARG00000062447	9	25193070	25220577
gi|156713425|ref|NM_001007376.2| Danio rerio mitochondrial ribosomal protein S34 (mrps34), nuclear gene encoding mitochondrial protein, mRNA	63.7961	27.1686	44.6362	7.69733	0.00631233	0.122418	0.0777776	ENSDART00000080672	ENSDARG00000057910	3	15470754	15630949
gi|285403590|ref|NM_178292.5| Danio rerio selenoprotein T, 1b (selt1b), mRNA	43.0644	23.0442	17.5444	4.74033	0.0063276	0.000723493	0.341114	ENSDART00000146972	ENSDARG00000027595	18	39868188	39879567
gi|145587687|ref|NM_001024453.1| Danio rerio paf1, RNA polymerase II associated factor, homolog (S. cerevisiae) (paf1), mRNA	0.923614	0.3684	0.955	5.42567	0.00633121	0.928931	0.136606	NO ENSDART to associate with		NA	NA	NA
gi|162139019|ref|NM_001111163.1| Danio rerio solute carrier family 2 (facilitated glucose transporter), member 10 (slc2a10), mRNA	1.96089	0.5695	6.7822	1.351	0.0063314	0.00511656	0.00235928	ENSDART00000125272	ENSDARG00000090820	11	2427097	2434556
gi|326677192|ref|XM_690191.4| PREDICTED: Danio rerio si:ch211-242b18.1 (si:ch211-242b18.1), mRNA	1.55905	0.5611	0.796	0.0163333	0.00633948	0.0341423	0.345518	NO ENSDART to associate with		NA	NA	NA
gi|47086268|ref|NM_212885.1| Danio rerio RAB5B, member RAS oncogene family (rab5b), mRNA	5.4075	1.4781	3.4414	7.18167	0.0063873	0.168806	0.098492	ENSDART00000021065	ENSDARG00000016059	9	28784087	28823963
gi|241896886|ref|NM_001162443.1| Danio rerio sorting nexin 8-like (snx8a), mRNA	3.13525	0.9656	9.3498	1.37167	0.00642636	0.0375023	0.0137465	ENSDART00000109392	ENSDARG00000074842	3	42085246	42113847
gi|47085748|ref|NM_213017.1| Danio rerio inositol 1,3,4-triphosphate 5/6 kinase (itpk1), mRNA	2.47323	0.4451	0.697	1.137	0.00642708	0.0250655	0.610927	ENSDART00000008590	ENSDARG00000013056	20	27079130	27115750
gi|67972633|ref|NM_212583.2| Danio rerio solute carrier family 39 (zinc transporter), member 1 (slc39a1), mRNA	3.64432	1.2621	0.6478	3.51567	0.00642962	0.00111999	0.353759	ENSDART00000062257	ENSDARG00000058257	7	14770692	14780759
gi|197927304|ref|NM_199865.2| Danio rerio cell division cycle 42, like (cdc42l), mRNA	399.012	164.981	799.8	7.15	0.00645302	0.0028541	0.000677155	ENSDART00000058737	ENSDARG00000040158	16	34037172	34046453
gi|169403952|ref|NM_213099.1| Danio rerio WD repeat domain 5 (wdr5), mRNA	2.29084	0.981	2.372	11.8223	0.00648517	0.853173	0.00399809	ENSDART00000019750	ENSDARG00000016903	21	16871613	16887766
gi|326678419|ref|XM_682240.5| PREDICTED: Danio rerio si:dkey-42i9.10 (si:dkey-42i9.10), mRNA	2.41591	4.2457	1.4496	0.626	0.00650653	0.121314	0.000893174	ENSDART00000091716	ENSDARG00000063031	22	10717013	10749172
gi|41055266|ref|NM_200648.1| Danio rerio NADPH dependent diflavin oxidoreductase 1 (ndor1), mRNA	5.53775	1.8143	3.1138	3.04533	0.00653658	0.0734995	0.127921	ENSDART00000033545	ENSDARG00000007429	5	34108136	34116636
gi|292611443|ref|XM_691992.4| PREDICTED: Danio rerio hypothetical protein LOC568650 (LOC568650), mRNA	3.4045	0.7298	0.25	0.765	0.00656375	0.0022923	0.0798888	ENSDART00000124570	ENSDARG00000086543	3	6571016	6598187
gi|18858420|ref|NM_131187.1| Danio rerio casein kinase 2 beta (ck2b), mRNA	5.54384	2.8365	5.9088	17.2067	0.00660536	0.857448	0.159279	ENSDART00000109258	ENSDARG00000077776	19	27215963	27222011
gi|166157560|ref|NM_001113798.1| Danio rerio zgc:175088 (zgc:175088), mRNA	20.6379	6.8788	13.8272	9.88167	0.00660912	0.179496	0.0645044	NO ENSDART to associate with		NA	NA	NA
gi|41054472|ref|NM_199655.1| Danio rerio GDP dissociation inhibitor 2 (gdi2), mRNA	397.208	179.298	397.624	28.7657	0.00661032	0.995917	0.00956111	ENSDART00000008584	ENSDARG00000005451	4	10528779	10542154
gi|189530584|ref|XM_001336780.2| PREDICTED: Danio rerio quinone oxidoreductase PIG3-like (LOC796473), mRNA	0.246477	0.0125	0.4672	0.789333	0.0066307	0.370538	0.0996333	NO ENSDART to associate with		NA	NA	NA
gi|326675094|ref|XM_001923024.3| PREDICTED: Danio rerio si:ch211-207m11.1 (si:ch211-207m11.1), mRNA	1.13625	2.9652	4.813	5.09267	0.00664242	0.00199695	0.0470068	ENSDART00000084923	ENSDARG00000060341	16	39665481	39727125
gi|326672793|ref|XM_001344402.4| PREDICTED: Danio rerio si:dkey-78p8.2 (si:dkey-78p8.2), mRNA	1.67775	0.0507	0.6536	3.544	0.00668066	0.065942	0.0232343	NO ENSDART to associate with		NA	NA	NA
gi|147900695|ref|NM_001098186.1| Danio rerio suppressor of variegation 4-20 homolog 2 (Drosophila) (suv420h2), mRNA	0.381659	1.0867	1.1408	1.446	0.00668595	0.15867	0.91179	ENSDART00000124458	ENSDARG00000075461	3	31018139	31039534
gi|158517962|ref|NM_001110028.1| Danio rerio zgc:171797 (zgc:171797), mRNA	0.0764091	0.7008	0	1.67233	0.00679818	0.0680756	0.00572907	ENSDART00000030357	ENSDARG00000022001	14	52632244	52656973
gi|323714273|ref|NM_001204270.1| Danio rerio poly (ADP-ribose) polymerase family, member 2 (parp2), mRNA	0.7215	0.1989	0.9364	5.14067	0.00681324	0.537075	0.0662807	ENSDART00000143203	ENSDARG00000079202	2	37575232	37585260
gi|54792775|ref|NM_199771.1| Danio rerio ras-related C3 botulinum toxin substrate 1 (rho family, small GTP binding protein Rac1) (rac1), mRNA	136.666	49.7557	304.461	49.06	0.00689829	0.0260054	0.0070186	ENSDART00000106172	ENSDARG00000074849	12	11543983	11555534
gi|291042671|ref|NM_001173502.1| Danio rerio transmembrane and tetratricopeptide repeat containing 4 (tmtc4), mRNA	3.81893	1.7032	2.6616	0.711333	0.00691459	0.363214	0.45243	ENSDART00000127214	ENSDARG00000020447	9	32531209	32558383
gi|41053344|ref|NM_200022.1| Danio rerio APG3 autophagy 3-like (apg3l), mRNA	14.7373	7.0143	26.3014	14.4467	0.00699523	0.00998039	0.00136961	ENSDART00000041304	ENSDARG00000009350	6	7026769	7040025
gi|66347926|ref|NM_131155.1| Danio rerio homeo box A10b (hoxa10b), mRNA	0.696159	0.1556	1.8208	0.399	0.00701228	0.199996	0.0846469	ENSDART00000046766	ENSDARG00000031337	16	22994616	22997433
gi|153792005|ref|NM_001100026.1| Danio rerio polymerase (DNA directed) nu (poln), mRNA	0.24125	0.0404	0.0188	0.127333	0.00701867	0.00350077	0.477195	ENSDART00000108753	ENSDARG00000092043	7	25558220	25620844
gi|47086286|ref|NM_212873.1| Danio rerio lectin, galactoside-binding, soluble, 3 binding protein b (lgals3bpb), mRNA	0.336227	0.0518	1.5482	1.08967	0.00703151	0.0932965	0.0536935	ENSDART00000101829	ENSDARG00000040528	3	58555822	58558177
gi|323462180|ref|NM_001204157.1| Danio rerio zinc finger, DHHC-type containing 6 (zdhhc6), mRNA	4.96195	2.4827	6.2956	2.121	0.00704038	0.211807	0.00575175	ENSDART00000112386	ENSDARG00000075721	12	33112566	33125675
gi|47086578|ref|NM_212731.1| Danio rerio general transcription factor IIE, polypeptide 2, beta (gtf2e2), mRNA	18.4404	7.2664	12.418	11.7633	0.00704193	0.111566	0.0146665	ENSDART00000016488	ENSDARG00000012672	1	21625839	21646368
gi|62955208|ref|NM_001017616.1| Danio rerio lysophospholipase I (lypla1), mRNA	0.88925	0.1522	1.1186	2.79167	0.00705682	0.556596	0.0330114	ENSDART00000060587	ENSDARG00000041337	7	65359530	65367616
gi|326679349|ref|XM_002666531.2| PREDICTED: Danio rerio cytochrome P450 2J6-like (LOC792566), mRNA	0.187773	0	0.206	0	0.00709159	0.902582	0.190624	NO ENSDART to associate with		NA	NA	NA
gi|57525609|ref|NM_001003629.1| Danio rerio zgc:100933 (zgc:100933), mRNA	40.2852	11.0142	76.4958	1.295	0.00710059	0.183896	0.0404654	ENSDART00000122911	ENSDARG00000088605	5	73132252	73159766
gi|113671598|ref|NM_001045316.1| Danio rerio family with sequence similarity 102, member B, a (fam102ba), mRNA	0.0745	0	0	0.782333	0.0071531	0.0071531	NA	ENSDART00000087054	ENSDARG00000053104	2	45720833	45746468
gi|326679737|ref|XM_001340904.4| PREDICTED: Danio rerio uo:ion006 (uo:ion006), mRNA	0.195136	0.0237	0	0.988	0.00718737	0.00316249	0.177853	NO ENSDART to associate with		NA	NA	NA
gi|157909771|ref|NM_001005772.2| Danio rerio ATPase, H+ transporting, lysosomal, V1 subunit C, isoform 1b (atp6v1c1b), mRNA	12.4675	4.2826	14.2854	1.72833	0.00719409	0.684735	0.0479717	ENSDART00000052091	ENSDARG00000035880	19	34323374	34342226
gi|110626156|ref|NM_131667.1| Danio rerio GTP cyclohydrolase 2 (gch2), mRNA	54.2518	9.8141	1.5782	2.32367	0.0071978	0.0024063	0.112661	ENSDART00000012265	ENSDARG00000013340	12	26612194	26618916
gi|57526508|ref|NM_001002746.1| Danio rerio propionyl-Coenzyme A carboxylase, alpha polypeptide (pcca), mRNA	2.04716	0.6798	1.5552	4.74233	0.00720447	0.413886	0.192061	ENSDART00000034097	ENSDARG00000028982	1	28807314	28898986
gi|326676968|ref|XM_003200672.1| PREDICTED: Danio rerio hypothetical protein LOC100536603 (LOC100536603), mRNA	0.295818	0	0	0.121667	0.00720894	0.00720894	NA	NO ENSDART to associate with		NA	NA	NA
gi|41054188|ref|NM_199818.1| Danio rerio ras homolog gene family, member Q (rhoq), mRNA	21.0571	3.4762	3.4678	5.231	0.00724893	0.00721809	0.992917	ENSDART00000038415	ENSDARG00000025953	12	26637012	26677931
gi|326680050|ref|XM_003201392.1| PREDICTED: Danio rerio putative overexpressed in colon carcinoma 1 protein homolog (LOC100535414), mRNA	12.1913	1.1257	3.4422	0.0913333	0.00738511	0.0302461	0.186005	NO ENSDART to associate with		NA	NA	NA
gi|41054530|ref|NM_199620.1| Danio rerio ATPase, H+ transporting, V0 subunit D isoform 1 (atp6v0d1), mRNA	6.11077	2.9748	4.8682	11.6933	0.00747193	0.31855	0.15069	ENSDART00000100254	ENSDARG00000069090	7	36541049	36549613
gi|292612366|ref|XM_692353.4| PREDICTED: Danio rerio neurotrophin 3 (ntf3), mRNA	2.19959	0.3371	0.3858	0.562	0.00747339	0.0109599	0.888049	NO ENSDART to associate with		NA	NA	NA
gi|123706730|ref|NM_001080624.1| Danio rerio zgc:158642 (zgc:158642), mRNA	0.446818	1.1179	1.5242	2.963	0.00752675	0.267548	0.655933	ENSDART00000083513	ENSDARG00000059806	16	57134553	57164177
gi|160333882|ref|NM_001110469.1| Danio rerio quinoid dihydropteridine reductase a (qdpra), mRNA	53.0151	22.3789	5.9338	6.509	0.00755377	0.000298853	0.0149937	ENSDART00000058789	ENSDARG00000040190	14	49812588	49832748
gi|326675081|ref|XM_001334594.4| PREDICTED: Danio rerio dyslexia-associated protein KIAA0319-like (LOC794624), mRNA	0.295614	0.012	0.0686	0.178	0.00758952	0.05774	0.459504	ENSDART00000143692	ENSDARG00000074486	16	38321790	38345416
gi|326676243|ref|XM_001339390.3| PREDICTED: Danio rerio galactosidase, beta 1-like (LOC799022), mRNA	0.122045	0	0.6668	0.762667	0.00758964	0.233661	0.160933	ENSDART00000132775	ENSDARG00000034941	18	43163249	43182170
gi|37497109|ref|NM_197934.1| Danio rerio ribophorin I (rpn1), mRNA	45.3112	25.4827	30.4586	16.8263	0.0075981	0.0189289	0.432422	ENSDART00000082409	ENSDARG00000059323	11	3955376	3970091
gi|326671468|ref|XM_003199393.1| PREDICTED: Danio rerio huntingtin-interacting protein 1-related protein-like (LOC100537759), mRNA	0.279159	0	0	0.079	0.00763382	0.00763382	NA	ENSDART00000085556	ENSDARG00000060627	10	45603880	45637701
gi|169636458|ref|NM_001045111.1| Danio rerio si:ch211-107n23.1 (si:ch211-107n23.1), mRNA	3.52143	0.4433	3.8586	0.0373333	0.0076565	0.773342	0.00586344	ENSDART00000142140	ENSDARG00000013000	4	20898006	21143563
gi|50539733|ref|NM_001002333.1| Danio rerio syntaxin 5A (stx5a), mRNA	3.41005	1.1077	1.7658	6.961	0.00766523	0.141539	0.535836	ENSDART00000037749	ENSDARG00000025033	14	8565009	8585386
gi|292617242|ref|XM_690158.4| PREDICTED: Danio rerio si:dkey-32e23.4 (si:dkey-32e23.4), mRNA	0.322091	0.0274	0.6598	0	0.00770269	0.438203	0.177535	ENSDART00000092024	ENSDARG00000063159	8	53247471	53295994
gi|116268076|ref|NM_001077342.1| Danio rerio zgc:153060 (zgc:153060), mRNA	19.1965	9.0393	21.6618	1.49367	0.00773003	0.712002	0.092785	ENSDART00000084076	ENSDARG00000060001	12	1189613	1196817
gi|47550770|ref|NM_214747.1| Danio rerio zgc:85816 (zgc:85816), mRNA	2.12707	0.5608	0.4398	0.110333	0.00775285	0.00214289	0.742163	NO ENSDART to associate with		NA	NA	NA
gi|66472713|ref|NM_001020501.1| Danio rerio glutathione peroxidase 7 (gpx7), mRNA	46.1013	12.1313	24.422	0.340333	0.0078331	0.148035	0.299101	ENSDART00000125273	ENSDARG00000091511	23	43050109	43062606
gi|326669492|ref|XM_003198978.1| PREDICTED: Danio rerio hypothetical protein LOC100535715, transcript variant 2 (LOC100535715), mRNA	0.185636	0.012	0.2526	0.171333	0.00785017	0.735423	0.250968	NO ENSDART to associate with		NA	NA	NA
gi|326677380|ref|XM_002667353.2| PREDICTED: Danio rerio t-complex-associated testis-expressed protein 1-like (LOC100331698), mRNA	0.526659	0	0.588	0	0.00790147	0.87668	0.16176	ENSDART00000110289	ENSDARG00000077387	20	51681627	51692387
gi|70887630|ref|NM_001025508.1| Danio rerio zgc:114127 (zgc:114127), mRNA	6.85895	0.2928	17.6444	0.0463333	0.0079317	0.00775737	0.00215146	ENSDART00000077176	ENSDARG00000054894	23	18949761	19185744
gi|292612339|ref|XM_690591.4| PREDICTED: Danio rerio si:ch211-239h19.1 (si:ch211-239h19.1), mRNA	36.5183	7.6327	7.4936	1.64067	0.00795724	0.00780585	0.952118	ENSDART00000112210	ENSDARG00000045870	4	2819073	3016597
gi|268607547|ref|NM_001002678.2| Danio rerio translocase of inner mitochondrial membrane 10 homolog (yeast) (timm10), nuclear gene encoding mitochondrial protein, mRNA	3.72682	0.7504	3.8296	5.79767	0.00796117	0.958653	0.141211	ENSDART00000100321	ENSDARG00000069116	1	44846027	44849977
gi|326673615|ref|XM_003199893.1| PREDICTED: Danio rerio hypothetical protein LOC100535795 (LOC100535795), mRNA	1.15757	2.2924	1.0648	0	0.007982	0.802302	0.00883331	NO ENSDART to associate with		NA	NA	NA
gi|41055298|ref|NM_200643.1| Danio rerio solute carrier family 30 (zinc transporter), member 4 (slc30a4), mRNA	5.27973	2.9276	6.9732	2.051	0.00800828	0.110444	0.00431549	ENSDART00000007797	ENSDARG00000007180	18	4919832	4929657
gi|193788710|ref|NM_001129823.1| Danio rerio proteasome (prosome, macropain) subunit, beta type, 3 (psmb3), mRNA	16.8797	8.5029	19.2686	13.148	0.00809096	0.496052	0.00900184	ENSDART00000022499	ENSDARG00000013938	6	16395901	16411318
gi|115494997|ref|NM_001076560.1| Danio rerio fascin homolog 1, actin-bundling protein (Strongylocentrotus purpuratus) (fscn1), mRNA	4.91286	1.6753	13.4826	7.53133	0.00813885	0.0526232	0.0191286	ENSDART00000083212	ENSDARG00000059680	3	40571229	40584271
gi|47086744|ref|NM_212647.1| Danio rerio vesicle-associated membrane protein, associated protein B and C (vapb), mRNA	23.6921	14.1426	9.4314	6.232	0.00818382	0.0015918	0.193799	ENSDART00000103357	ENSDARG00000070435	6	49534819	49588195
gi|224495999|ref|NM_001145633.1| Danio rerio similar to LOC553398 protein (LOC100149820), mRNA	1.41991	4.1253	1.9262	0.778667	0.00822347	0.48735	0.036133	ENSDART00000137467	ENSDARG00000038686	13	22838427	22855314
gi|41393174|ref|NM_201510.1| Danio rerio eukaryotic translation initiation factor 4A, isoform 1B (eif4a1b), mRNA	115.533	54.6532	128.345	14.3667	0.00827519	0.690876	0.0420468	ENSDART00000011878	ENSDARG00000003032	5	25877348	25888279
gi|326676336|ref|XM_003200502.1| PREDICTED: Danio rerio transcription termination factor, mitochondrial-like (LOC100536997), mRNA	0.407886	0.0154	0.2416	1.329	0.00827613	0.559776	0.402616	ENSDART00000127985	ENSDARG00000086107	19	442500	446358
gi|41054276|ref|NM_199772.1| Danio rerio DCN1, defective in cullin neddylation 1, domain containing 1 (S. cerevisiae) (dcun1d1), mRNA	1.89864	0.7315	2.219	16.2633	0.00828495	0.589262	0.0305859	ENSDART00000125223	ENSDARG00000037371	2	7482658	7495864
gi|326675354|ref|XM_001344835.4| PREDICTED: Danio rerio protein phosphatase 2, regulatory subunit B', gamma (ppp2r5c), mRNA	39.9558	13.6994	23.2596	0.053	0.00829979	0.107527	0.157694	ENSDART00000082101	ENSDARG00000059083	17	254876	279004
gi|326667231|ref|XR_117666.1| PREDICTED: Danio rerio hypothetical LOC100536249 (LOC100536249), miscRNA	0.361614	1.187	1.3644	3.18533	0.00830005	0.202271	0.804877	NO ENSDART to associate with		NA	NA	NA
gi|62955170|ref|NM_001017601.1| Danio rerio FCF1 small subunit (SSU) processome component homolog (S. cerevisiae) (fcf1), mRNA	12.6145	4.0679	8.7826	17.0827	0.00832483	0.231487	0.046328	NO ENSDART to associate with		NA	NA	NA
gi|61651823|ref|NM_001013334.1| Danio rerio glycoprotein M6Bb (gpm6bb), mRNA	3.58461	1.2093	1.5406	1.45933	0.00835375	0.0447749	0.641385	ENSDART00000130963	ENSDARG00000001676	9	56749154	56842989
gi|326674629|ref|XM_002664775.2| PREDICTED: Danio rerio sc:d0347 (sc:d0347), mRNA	0.184205	0.0106	0.1094	0.489333	0.00836255	0.50128	0.340795	ENSDART00000054077	ENSDARG00000037186	16	5779255	5780946
gi|47550840|ref|NM_214721.1| Danio rerio guanine nucleotide binding protein (G protein), gamma 5 (gng5), mRNA	28.0361	15.7939	79.8456	25.936	0.00836634	0.0178521	0.00938579	ENSDART00000058258	ENSDARG00000039830	2	5885534	5891553
gi|195546821|ref|NM_001130786.1| Danio rerio zgc:195139 (zgc:195139), mRNA	0.394864	0	1.0408	0.256	0.00843991	0.361028	0.168959	ENSDART00000111833	ENSDARG00000073985	3	10789589	10811339
gi|326672695|ref|XM_691479.5| PREDICTED: Danio rerio rho GTPase-activating protein SYDE2-like (LOC568166), mRNA	2.44855	0.7451	2.5322	0.128	0.00844652	0.92621	0.0660269	NO ENSDART to associate with		NA	NA	NA
gi|326666744|ref|XM_003198314.1| PREDICTED: Danio rerio hypothetical protein LOC100538239 (LOC100538239), mRNA	6.94889	0.4668	5.1094	0	0.00845198	0.501731	0.0580501	NO ENSDART to associate with		NA	NA	NA
gi|57526754|ref|NM_212743.1| Danio rerio ribosomal protein, large P2 (rplp2), mRNA	986.202	1771.18	2110.76	74.7957	0.00847418	0.150212	0.629059	ENSDART00000010499	ENSDARG00000022833	6	49454476	49456852
gi|47086652|ref|NM_212695.1| Danio rerio KDEL (Lys-Asp-Glu-Leu) endoplasmic reticulum protein retention receptor 2, like (kdelr2l), mRNA	46.2892	20.0212	30.755	17.8187	0.00848668	0.0460825	0.176141	ENSDART00000054367	ENSDARG00000037361	12	1179914	1187113
gi|45598387|ref|NM_205560.2| Danio rerio zgc:77655 (zgc:77655), mRNA	4.6357	2.175	8.8118	3.86633	0.00850193	0.106048	0.0275692	ENSDART00000063944	ENSDARG00000043555	20	16680312	16701315
gi|219802768|ref|NM_001143840.1| Danio rerio adenomatosis polyposis coli (apc), mRNA	1.24941	0.5944	1.123	4.737	0.00851977	0.500132	0.0234485	ENSDART00000149956	ENSDARG00000058868	10	1878297	1921518
gi|47085808|ref|NM_213079.1| Danio rerio zgc:55701 (zgc:55701), mRNA	1.9962	1.0023	2.7064	44.457	0.00853711	0.138505	0.00436367	ENSDART00000075905	ENSDARG00000053810	2	37727933	37736951
gi|326677635|ref|XM_003200826.1| PREDICTED: Danio rerio wu:fc57d05 (wu:fc57d05), mRNA	1.61305	0.5043	1.9734	2.16633	0.0085399	0.560078	0.0450596	ENSDART00000124635	ENSDARG00000058630	21	9754604	9791280
gi|40548307|ref|NM_199273.1| Danio rerio zgc:66433 (zgc:66433), mRNA	7.71455	1.4469	19.0578	4.162	0.00857263	0.0409791	0.0101475	ENSDART00000106212	ENSDARG00000071697	14	21919968	22001855
gi|326670897|ref|XM_002663438.2| PREDICTED: Danio rerio hypothetical protein LOC100333059 (LOC100333059), mRNA	7.24243	2.3502	6.2484	2.509	0.00857886	0.695302	0.12249	NO ENSDART to associate with		NA	NA	NA
gi|326677734|ref|XM_003200852.1| PREDICTED: Danio rerio 28S ribosomal protein S12, mitochondrial-like (LOC100537619), mRNA	2.25575	0.8938	3.1934	3.527	0.00858498	0.241135	0.0178927	NO ENSDART to associate with		NA	NA	NA
gi|326675466|ref|XM_691225.5| PREDICTED: Danio rerio CDC42 binding protein kinase alpha (DMPK-like) (cdc42bpa), mRNA	0.27925	1.2461	0.4404	0.00233333	0.00858647	0.376122	0.0173107	NO ENSDART to associate with		NA	NA	NA
gi|56790265|ref|NM_131407.1| Danio rerio mitogen-activated protein kinase 12 (mapk12), mRNA	2.29845	0.6937	4.3526	0.642667	0.00858944	0.0726285	0.0103336	ENSDART00000018502	ENSDARG00000042021	18	14430739	14446505
gi|50539845|ref|NM_001002389.1| Danio rerio zgc:92046 (zgc:92046), mRNA	42.5273	28.2731	32.4852	2.938	0.00859337	0.0423004	0.344451	ENSDART00000017402	ENSDARG00000019613	6	40020608	40029385
gi|125809686|ref|XM_001345702.1| PREDICTED: Danio rerio hypothetical protein LOC100007229 (LOC100007229), mRNA	0.443	0.037	0	0	0.00859994	0.00514301	0.194237	NO ENSDART to associate with		NA	NA	NA
gi|118150555|ref|NM_001077771.1| Danio rerio zgc:109782 (zgc:109782), mRNA	15.6016	3.7989	1.3684	0.292667	0.00860221	0.00242188	0.156186	NO ENSDART to associate with		NA	NA	NA
gi|52218971|ref|NM_001004563.1| Danio rerio ganglioside induced differentiation associated protein 2 (gdap2), mRNA	6.26066	2.146	2.7996	3.65767	0.00861017	0.0321789	0.597642	ENSDART00000028247	ENSDARG00000021569	9	21839679	21886812
gi|326675610|ref|XM_001919697.3| PREDICTED: Danio rerio wu:fc92e03 (wu:fc92e03), mRNA	5.04793	2.4076	2.1372	1.98667	0.00863742	0.00726142	0.700247	ENSDART00000064067	ENSDARG00000043643	17	23939549	24152448
gi|115495406|ref|NM_001076623.1| Danio rerio protein kinase, cAMP-dependent, regulatory, type I, beta (prkar1b), mRNA	66.0775	1.7383	0.2544	1.706	0.00867192	0.00763721	0.113332	ENSDART00000091513	ENSDARG00000062926	3	12119146	12262447
gi|50344985|ref|NM_001002165.1| Danio rerio zgc:63914 (zgc:63914), mRNA	1.00545	1.5982	0.8316	3.58367	0.00867221	0.566299	0.0389286	ENSDART00000011025	ENSDARG00000006712	19	6226932	6243989
gi|153791916|ref|NM_001100054.1| Danio rerio methionyl aminopeptidase 2 like (metap2l), mRNA	0.880227	0.1746	0.4418	0.74	0.00871854	0.135742	0.239348	ENSDART00000125767	ENSDARG00000069261	4	25037505	25103674
gi|41152135|ref|NM_200769.1| Danio rerio zgc:73269 (zgc:73269), mRNA	135.867	65.226	192.09	11.346	0.00884363	0.36638	0.0754604	ENSDART00000043172	ENSDARG00000078785	25	3943693	3949028
gi|170172582|ref|NM_001122744.1| Danio rerio family with sequence similarity 19 (chemokine (C-C motif)-like), member A5 (fam19a5), mRNA	0.214182	0.0053	0	0.163667	0.00884769	0.00768624	0.373901	NO ENSDART to associate with		NA	NA	NA
gi|326671978|ref|XM_001919300.2| PREDICTED: Danio rerio cyclin-dependent kinase 18-like (LOC100150007), mRNA	6.61782	0.6463	2.0072	0.032	0.00887054	0.0317254	0.0117219	ENSDART00000005864	ENSDARG00000012204	11	39502236	39590636
gi|289547470|ref|NM_001006663.1| Danio rerio capping protein (actin filament) muscle Z-line, alpha 1b (capza1b), mRNA	158.576	73.3718	235.669	23.228	0.00892925	0.0497097	0.0012623	ENSDART00000078509	ENSDARG00000056090	8	28660917	28669785
gi|27545280|ref|NM_173265.1| Danio rerio ATPase, H+ transporting, lysosomal accessory protein 1 (atp6ap1), mRNA	5.22255	2.077	4.1864	4.02233	0.00893684	0.356161	0.0790551	ENSDART00000054013	ENSDARG00000037153	23	26366806	26381517
gi|326675621|ref|XM_683513.5| PREDICTED: Danio rerio KIAA0261 protein (kiaa0261), mRNA	1.13193	0.4878	0.8692	0.468333	0.00895774	0.513487	0.354563	ENSDART00000122105	ENSDARG00000044144	17	25698402	25726208
gi|292625534|ref|XM_001343932.2| PREDICTED: Danio rerio cysteinyl leukotriene receptor 2-like (LOC100004739), mRNA	0.336159	0.0393	0.4092	0	0.00896858	0.724337	0.103288	NO ENSDART to associate with		NA	NA	NA
gi|50344989|ref|NM_001002167.1| Danio rerio zgc:91968 (zgc:91968), mRNA	177.906	11.5207	1.1426	0.294	0.00902301	0.00638245	0.217377	ENSDART00000017535	ENSDARG00000011076	19	5614523	5623435
gi|139948482|ref|NM_001083861.1| Danio rerio solute carrier family 22 (organic anion transporter), member 7a (slc22a7a), mRNA	27.3369	0.9331	0.8032	0.201	0.00906556	0.0088216	0.860698	ENSDART00000103270	ENSDARG00000056028	11	31605199	31618420
gi|326680716|ref|XM_003201551.1| PREDICTED: Danio rerio zinc finger and SCAN domain-containing protein 2-like (LOC100534943), mRNA	0.310045	0.06	0.1088	0	0.00908198	0.0588996	0.522646	NO ENSDART to associate with		NA	NA	NA
gi|94536939|ref|NM_001040324.1| Danio rerio coiled-coil domain containing 93 (ccdc93), mRNA	11.3812	5.3245	16.7104	6.023	0.00908989	0.0175857	0.000152061	ENSDART00000059574	ENSDARG00000040678	9	39405761	39420447
gi|326665118|ref|XM_686820.5| PREDICTED: Danio rerio kinesin family member 5B, a (kif5ba), mRNA	45.1307	18.5321	25.6948	6.55633	0.00911065	0.0524112	0.276981	ENSDART00000113849	ENSDARG00000074131	2	43765423	43801060
gi|326679290|ref|XM_002666523.2| PREDICTED: Danio rerio teashirt zinc finger homeobox 2 (tshz2), mRNA	1.29411	0.2633	0.5354	0.118333	0.00912306	0.064855	0.37806	NO ENSDART to associate with		NA	NA	NA
gi|224495966|ref|NM_001145567.1| Danio rerio exosome component 1 (exosc1), mRNA	0.943318	0.1637	2.2518	3.36933	0.00912638	0.0327161	0.00659824	ENSDART00000083633	ENSDARG00000059841	1	55240067	55245449
gi|326673903|ref|XR_084363.3| PREDICTED: Danio rerio probable carboxypeptidase X1-like (LOC100330305), miscRNA	1.54575	0.1653	1.924	0	0.00914351	0.65124	0.0602231	NO ENSDART to associate with		NA	NA	NA
gi|62955536|ref|NM_001017782.1| Danio rerio dynactin 4 (dctn4), mRNA	13.6778	4.9202	6.9182	2.04767	0.0091507	0.0596334	0.354072	ENSDART00000036462	ENSDARG00000023988	14	51722330	51748497
gi|326667663|ref|XM_003198601.1| PREDICTED: Danio rerio scavenger receptor class F member 2-like (LOC100329632), mRNA	0.829045	0.0862	1.0376	0.296667	0.00915171	0.610484	0.0404942	NO ENSDART to associate with		NA	NA	NA
gi|326679109|ref|XM_001341580.4| PREDICTED: Danio rerio si:dkey-32e6.3 (si:dkey-32e6.3), mRNA	0.541386	0	0.4984	0.081	0.00917878	0.893465	0.128573	ENSDART00000142256	ENSDARG00000092934	23	20426070	20431761
gi|61651835|ref|NM_001013340.1| Danio rerio zgc:113036 (zgc:113036), mRNA	0.560818	0.094	0.3178	3.31367	0.00919095	0.270151	0.219216	ENSDART00000058785	ENSDARG00000040186	16	32907945	32917095
gi|153791786|ref|NM_001100023.1| Danio rerio si:dkey-233p4.1 (si:dkey-233p4.1), mRNA	0.124455	0.0118	0	0.493667	0.00929724	0.00505522	0.264551	ENSDART00000061168	ENSDARG00000041734	20	40798376	40872750
gi|326672944|ref|XM_001338200.3| PREDICTED: Danio rerio peroxisome proliferator-activated receptor gamma, coactivator-related 1 (pprc1), mRNA	0.746977	0.4021	0.6864	22.6767	0.00938645	0.855428	0.393683	ENSDART00000125430	ENSDARG00000090337	13	11761998	11775438
gi|41053500|ref|NM_200304.1| Danio rerio serine/threonine kinase receptor associated protein (strap), mRNA	8.26284	4.9633	10.3004	7.76633	0.00939297	0.195858	0.0055681	ENSDART00000124627	ENSDARG00000007405	4	15945015	15951235
gi|117606251|ref|NM_001077535.1| Danio rerio zgc:152779 (zgc:152779), mRNA	3.4878	1.5817	2.355	23.313	0.00943845	0.198304	0.303516	ENSDART00000079518	ENSDARG00000001940	2	20970998	20978561
gi|326678981|ref|XM_681071.4| PREDICTED: Danio rerio finTRIM family, member 58, transcript variant 2 (ftr58), mRNA	0.461318	0.0448	0.096	0.451	0.00944099	0.0246077	0.492017	ENSDART00000056426	ENSDARG00000071238	23	6967960	6977453
gi|41053558|ref|NM_200294.1| Danio rerio UDP-N-acteylglucosamine pyrophosphorylase 1, like 1 (uap1l1), mRNA	66.2767	16.6439	47.8562	1.30333	0.00945643	0.2788	0.00216355	ENSDART00000023463	ENSDARG00000013082	5	33449277	33455010
gi|41054662|ref|NM_199560.1| Danio rerio 5'-nucleotidase, cytosolic III (nt5c3), mRNA	13.1841	6.9344	9.0096	6.35233	0.00947575	0.38226	0.64174	ENSDART00000081484	ENSDARG00000058597	16	8379869	8402571
gi|292625668|ref|XM_693448.4| PREDICTED: Danio rerio rho GTPase-activating protein 24-like (LOC570019), mRNA	4.2177	1.5833	0.2806	0.122333	0.00949914	0.000143414	0.0759527	ENSDART00000110137	ENSDARG00000079283	21	31106169	31112621
gi|326675677|ref|XM_001336557.4| PREDICTED: Danio rerio hypothetical protein LOC796278 (LOC796278), mRNA	0.0721136	0	0.0216	0	0.0095045	0.131974	0.373901	ENSDART00000125622	ENSDARG00000090753	17	31655998	31664237
gi|125803381|ref|XM_701067.2| PREDICTED: Danio rerio si:dkeyp-118a3.2 (si:dkeyp-118a3.2), mRNA	0.392795	0.0529	0	0	0.00952694	0.00277771	0.373901	NO ENSDART to associate with		NA	NA	NA
gi|319132962|ref|NM_001200040.1| Danio rerio guanine nucleotide-binding protein GI/GS/GO gamma-5 subunit (LOC100003596), mRNA	11.0053	3.9091	51.6426	6.311	0.00956135	0.00168211	0.00133305	NO ENSDART to associate with		NA	NA	NA
gi|18859396|ref|NM_131875.1| Danio rerio SRY-box containing gene 10 (sox10), mRNA	7.56811	1.7637	13.0022	0.785333	0.00960531	0.0782513	0.00529341	ENSDART00000112979	ENSDARG00000077467	3	2551636	2560717
gi|41054422|ref|NM_199682.1| Danio rerio adaptor-related protein complex 1, gamma 1 subunit (ap1g1), mRNA	15.3775	8.4581	9.9322	10.5743	0.00962684	0.0133023	0.494087	ENSDART00000150062	ENSDARG00000012294	7	70402777	70431111
gi|292623189|ref|XM_682532.4| PREDICTED: Danio rerio hypothetical protein LOC559216 (LOC559216), mRNA	14.652	1.3497	27.2122	0.688667	0.00963426	0.0181813	0.000186626	NO ENSDART to associate with		NA	NA	NA
gi|326677896|ref|XM_001337233.4| PREDICTED: Danio rerio glucose-dependent insulinotropic receptor-like (LOC100001479), mRNA	0.891886	0	0.119	0.0503333	0.009642	0.0245905	0.373901	NO ENSDART to associate with		NA	NA	NA
gi|292621000|ref|XM_002664460.1| PREDICTED: Danio rerio glucosidase, alpha; neutral AB (ganab), mRNA	1.65125	0.3428	1.256	15.2557	0.00964678	0.509477	0.0961578	NO ENSDART to associate with		NA	NA	NA
gi|292617310|ref|XM_693146.4| PREDICTED: Danio rerio cysteine-rich with EGF-like domain protein 1-like (LOC569741), mRNA	22.6997	5.3093	9.2552	0.732333	0.00966636	0.0396829	0.17393	ENSDART00000020569	ENSDARG00000006990	8	56072712	56080929
gi|41393110|ref|NM_201477.1| Danio rerio ubiquitin carboxyl-terminal esterase L1 (ubiquitin thiolesterase) (uchl1), mRNA	10.8264	0.3355	6.1508	296.629	0.00968249	0.198326	0.00324496	ENSDART00000036797	ENSDARG00000026871	1	21421850	21426118
gi|326672143|ref|XM_002663870.3| PREDICTED: Danio rerio c-Jun-amino-terminal kinase-interacting protein 4-like (LOC100333761), mRNA	57.5111	10.9845	12.3032	2.094	0.00972103	0.0114035	0.607464	NO ENSDART to associate with		NA	NA	NA
gi|326677378|ref|XM_679746.4| PREDICTED: Danio rerio im:7140055 (im:7140055), mRNA	0.30375	0.09	0.2356	6.08767	0.00973814	0.510164	0.191189	ENSDART00000134416	ENSDARG00000092181	20	51396406	51408550
gi|302129643|ref|NM_001193542.1| Danio rerio Hermansky-Pudlak syndrome 3 (hps3), mRNA	28.7522	13.6378	55.0132	0.320333	0.0097592	0.000170178	3.96411e-07	ENSDART00000015103	ENSDARG00000015749	22	41160142	41183536
gi|41055509|ref|NM_200501.1| Danio rerio poly (ADP-ribose) polymerase family, member 3 (parp3), mRNA	0.665409	0.0743	2.1814	1.126	0.00978243	0.149358	0.067814	ENSDART00000022949	ENSDARG00000003961	6	41969222	41980214
gi|74315917|ref|NM_001033096.1| Danio rerio aquaporin 9a (aqp9a), mRNA	12.7655	1.1742	0.975	0.167667	0.00980717	0.00889757	0.784243	NO ENSDART to associate with		NA	NA	NA
gi|326671045|ref|XM_002663485.2| PREDICTED: Danio rerio mitogen-activated protein kinase kinase kinase 1-like (LOC100334486), mRNA	1.07082	2.8063	1.318	0.391333	0.0098243	0.459053	0.0190347	ENSDART00000126052	ENSDARG00000088180	10	7894109	7992183
gi|47085982|ref|NM_213192.1| Danio rerio phosphoenolpyruvate carboxykinase 2 (mitochondrial) (pck2), nuclear gene encoding mitochondrial protein, mRNA	0.0996136	0.0073	1.4354	6.08867	0.00983349	0.0104644	0.00850439	ENSDART00000024084	ENSDARG00000020956	24	12824152	12843055
gi|41055649|ref|NM_200197.1| Danio rerio transmembrane protein 110, like (tmem110l), mRNA	4.58445	1.3781	3.0572	1.19567	0.0098658	0.385503	0.280194	ENSDART00000066936	ENSDARG00000045518	4	24336375	24358588
gi|292612551|ref|XM_679446.4| PREDICTED: Danio rerio laminin, beta 1b (lamb1b), mRNA	5.48605	0.6296	6.1384	0.427333	0.00987146	0.752351	0.0133063	ENSDART00000066945	ENSDARG00000045524	4	24791729	24839513
gi|41055027|ref|NM_200365.1| Danio rerio zgc:64022 (zgc:64022), mRNA	0.367364	0.0606	0	1.434	0.0099086	0.0019104	0.318168	ENSDART00000080632	ENSDARG00000070705	19	24609074	24611122
gi|71834371|ref|NM_001030106.1| Danio rerio F-box protein 22 (fbxo22), mRNA	0.292773	0.022	0.0156	3.375	0.00995671	0.00851411	0.819023	ENSDART00000075538	ENSDARG00000053505	7	31299086	31304859
gi|292614971|ref|XM_001338113.3| PREDICTED: Danio rerio protein FAM69A-like (LOC797682), partial mRNA	2.56639	0.2918	0.0418	0.0236667	0.01002	0.00525658	0.284834	ENSDART00000087440	ENSDARG00000061362	6	28816810	28857227
gi|50300476|ref|NM_001002013.1| Danio rerio coatomer protein complex, subunit beta 1 (copb1), mRNA	6.1085	3.3358	7.351	14.215	0.0100217	0.483786	0.0518665	ENSDART00000079042	ENSDARG00000056557	7	28928348	28946102
gi|225543452|ref|NM_001020645.2| Danio rerio NADH dehydrogenase (ubiquinone) Fe-S protein 2 (ndufs2), nuclear gene encoding mitochondrial protein, mRNA	21.1395	11.0486	22.7316	10.523	0.0100637	0.724215	0.0368363	ENSDART00000108787	ENSDARG00000007526	7	20254852	20279641
gi|41393080|ref|NM_201458.1| Danio rerio integral membrane protein 1 (itm1), mRNA	59.0973	27.3647	29.8108	14.3847	0.0101683	0.0113953	0.800277	ENSDART00000075928	ENSDARG00000053832	10	40563412	40603868
gi|292624017|ref|XM_001338383.3| PREDICTED: Danio rerio DENN/MADD domain containing 3a (dennd3a), mRNA	0.0792955	0.0096	0.0208	1.68867	0.0101898	0.0731107	0.643368	ENSDART00000115136	ENSDARG00000078797	19	1815925	1861211
gi|160333924|ref|NM_001110453.1| Danio rerio zgc:162613 (zgc:162613), mRNA	5.62055	2.523	4.4552	3.26467	0.010205	0.405702	0.210028	ENSDART00000083853	ENSDARG00000059919	3	32999706	33007031
gi|47086778|ref|NM_212628.1| Danio rerio cytotoxic granule-associated RNA binding protein 1 (tia1), mRNA	6.1513	1.5855	8.0178	14.5097	0.0102828	0.466396	0.0297247	ENSDART00000074400	ENSDARG00000052536	5	58360045	58373731
gi|148226643|ref|NM_001089337.1| Danio rerio zgc:158623 (zgc:158623), mRNA	0.588636	0.1182	0.0066	1.36667	0.0102892	0.00224627	0.164107	ENSDART00000067764	ENSDARG00000074715	24	229056	273120
gi|302699189|ref|NM_001080616.2| Danio rerio vacuolar protein sorting 8 homolog (S. cerevisiae) (vps8), mRNA	4.58555	2.4923	3.9266	1.23967	0.0102892	0.492092	0.106869	ENSDART00000143639	ENSDARG00000060477	1	29071032	29298143
gi|239049298|ref|NM_214790.2| Danio rerio amiloride-sensitive cation channel 2 b (accn2b), mRNA	0.349045	0.0726	0.1094	0.179	0.010295	0.0411165	0.690024	ENSDART00000004588	ENSDARG00000008329	8	7536757	7596237
gi|292627660|ref|XM_002666657.1| PREDICTED: Danio rerio transferrin receptor protein 1-like (LOC100333875), mRNA	1.63395	0.5931	0.6712	14.8627	0.0103872	0.0522309	0.822465	ENSDART00000137851	ENSDARG00000077372	24	26813696	26827806
gi|116517259|ref|NM_001077382.1| Danio rerio zgc:153923 (zgc:153923), mRNA	18.9245	3.0091	5.3596	2.33633	0.0104121	0.0254489	0.242708	ENSDART00000103831	ENSDARG00000018159	25	13960282	13990237
gi|61651723|ref|NM_001013285.1| Danio rerio zgc:110821 (zgc:110821), mRNA	1.29477	2.4273	1.0422	6.692	0.0104849	0.709791	0.0799879	ENSDART00000106357	ENSDARG00000077085	22	1846350	1902138
gi|326672907|ref|XM_686028.4| PREDICTED: Danio rerio sideroflexin 5 (sfxn5), mRNA	0.982864	0.242	0.6862	0.372333	0.0104954	0.561589	0.366001	ENSDART00000144464	ENSDARG00000093515	13	14881835	14943029
gi|326673924|ref|XM_003199983.1| PREDICTED: Danio rerio zgc:171901 (zgc:171901), mRNA	0.630932	0.0551	0.1434	1.43333	0.010506	0.0541866	0.589606	NO ENSDART to associate with		NA	NA	NA
gi|70778892|ref|NM_001025302.1| Danio rerio zgc:109983 (zgc:109983), mRNA	0.957886	0.3468	0.5794	0.953	0.0105302	0.183233	0.391266	ENSDART00000131664	ENSDARG00000013023	1	33329851	33355461
gi|62955728|ref|NM_001017876.1| Danio rerio zgc:113106 (zgc:113106), mRNA	21.4925	9.1377	14.4256	4.29467	0.0105459	0.060506	0.133162	ENSDART00000122667	ENSDARG00000091749	17	534687	557936
gi|18859002|ref|NM_131301.1| Danio rerio myocyte enhancer factor 2a (mef2a), mRNA	11.8187	4.8014	46.9628	2.92433	0.0105811	0.0108195	0.00676867	ENSDART00000148106	ENSDARG00000031756	18	22968130	23136788
gi|41055653|ref|NM_200196.1| Danio rerio zgc:56116 (zgc:56116), transcript variant 2, mRNA	28.2177	11.5513	13.9312	3.3	0.0106221	0.0264686	0.334488	ENSDART00000036090	ENSDARG00000027600	10	1194064	1269041
gi|21426834|ref|NM_144763.1| Danio rerio glucose phosphate isomerase a (gpia), mRNA	154.554	98.5287	137.411	19.3373	0.0106449	0.599401	0.264914	ENSDART00000022437	ENSDARG00000012987	25	37001059	37026441
gi|326680605|ref|XM_002667565.2| PREDICTED: Danio rerio c-type lectin domain family 3 member A-like (LOC100330122), mRNA	5.56245	1.5117	0.1712	0.234667	0.0107511	0.000585058	0.181081	NO ENSDART to associate with		NA	NA	NA
gi|71834557|ref|NM_001030209.1| Danio rerio si:ch211-241j12.3 (si:ch211-241j12.3), mRNA	65.8315	9.1769	7.0322	9.74433	0.0107731	0.00860765	0.636934	ENSDART00000064546	ENSDARG00000043963	20	180077	191675
gi|35903124|ref|NM_194421.1| Danio rerio heparan sulfate 6-O-sulfotransferase 2 (hs6st2), mRNA	5.54711	2.7686	4.5152	2.34433	0.0107793	0.374595	0.169097	ENSDART00000002250	ENSDARG00000012025	14	31951741	31957709
gi|18858960|ref|NM_131247.1| Danio rerio lactate dehydrogenase Ba (ldhba), mRNA	74.5302	44.4568	440.62	72.7233	0.0107829	0.000269598	0.000285203	ENSDART00000010777	ENSDARG00000019644	4	15897288	15904190
gi|41056042|ref|NM_200066.1| Danio rerio zgc:65979 (zgc:65979), mRNA	1.057	0.3099	1.3892	30.4573	0.010789	0.432122	0.0277336	ENSDART00000032344	ENSDARG00000012222	9	12535701	12546212
gi|229577083|ref|NM_001159836.1| Danio rerio transmembrane protein 63C (LOC100000800), mRNA	0.200614	0	0	0	0.0108333	0.0108333	NA	ENSDART00000074802	ENSDARG00000004158	17	45000196	45089826
gi|189517062|ref|XM_684899.3| PREDICTED: Danio rerio transmembrane channel-like protein 5-like (LOC561497), mRNA	0.373477	0.0086	0.1646	0.622333	0.0108357	0.188365	0.176098	ENSDART00000114552	ENSDARG00000013252	3	26266483	26283478
gi|47085666|ref|NM_213005.1| Danio rerio gamma-glutamyl cyclotransferase (ggct), mRNA	38.1428	181.469	5.4882	4.875	0.0108504	0.0530404	0.00729224	ENSDART00000014098	ENSDARG00000005085	16	57306125	57328412
gi|292619151|ref|XM_002663840.1| PREDICTED: Danio rerio TRAF3 interacting protein 2 (traf3ip2), mRNA	2.47825	0.526	1.1144	0.62	0.0109015	0.0780067	0.266796	ENSDART00000130273	ENSDARG00000089756	11	45224600	45234949
gi|326672584|ref|XM_689970.5| PREDICTED: Danio rerio enhancer of polycomb homolog 1 (Drosophila) (epc1), mRNA	0.839568	1.6463	1.4494	6.92467	0.0109332	0.147378	0.617245	ENSDART00000033072	ENSDARG00000025241	12	43371532	43420546
gi|117606284|ref|NM_001077606.1| Danio rerio angiomotin like 2b (amotl2b), mRNA	18.8376	9.6114	5.1052	1.638	0.0109546	0.000177858	0.0822264	ENSDART00000088954	ENSDARG00000061948	2	22309476	22318822
gi|326680840|ref|XM_002667346.2| PREDICTED: Danio rerio inverted formin-2-like (LOC100329652), partial mRNA	2.91184	0.6179	6.2516	9.23833	0.0109593	0.006342	0.000555635	NO ENSDART to associate with		NA	NA	NA
gi|55925386|ref|NM_001007447.1| Danio rerio carnitine palmitoyltransferase II (cpt2), nuclear gene encoding mitochondrial protein, mRNA	30.5605	13.7367	6.4738	3.29967	0.0110041	7.01126e-05	0.149572	ENSDART00000111009	ENSDARG00000038618	8	21675464	21835724
gi|192447394|ref|NM_001128792.1| Danio rerio von Hippel-Lindau tumor suppressor like (vhll), mRNA	2.43809	0.7666	2.9758	0.983667	0.0110304	0.751865	0.221409	ENSDART00000113357	ENSDARG00000078613	4	12031164	12032545
gi|326676269|ref|XM_003200490.1| PREDICTED: Danio rerio si:dkey-223n17.1 (si:dkey-223n17.1), mRNA	0.576295	0.0661	0.7882	0.193	0.011072	0.777703	0.353223	ENSDART00000131724	ENSDARG00000068199	18	44669161	44689031
gi|326679175|ref|XM_003201206.1| PREDICTED: Danio rerio p2Y purinoceptor 1-like (LOC100537284), mRNA	0.66125	2.8514	0.4918	0.109667	0.0110767	0.66676	0.00803287	NO ENSDART to associate with		NA	NA	NA
gi|71834323|ref|NM_001030084.1| Danio rerio si:ch211-11m18.2 (si:ch211-11m18.2), mRNA	8.08618	4.5345	4.9222	1.97433	0.0111002	0.14918	0.837483	ENSDART00000012476	ENSDARG00000019355	20	16203664	16211761
gi|321267537|ref|NM_001202511.1| Danio rerio glycine receptor, alpha 4b (glra4b), mRNA	4.57352	0.0766	1.3054	0	0.0111016	0.0594767	0.129056	ENSDART00000006474	ENSDARG00000058103	5	24298675	24327479
gi|189526707|ref|XM_001342578.2| PREDICTED: Danio rerio probable N-acetyltransferase camello-like (LOC100002956), mRNA	0.536045	0.0257	0.897	0.472	0.0111209	0.48243	0.123483	NO ENSDART to associate with		NA	NA	NA
gi|326681353|ref|XM_003201750.1| PREDICTED: Danio rerio hypothetical protein LOC100535050 (LOC100535050), mRNA	0.286864	0.0236	0.1658	0.171333	0.0111246	0.439408	0.314942	NO ENSDART to associate with		NA	NA	NA
gi|326677917|ref|XM_693187.5| PREDICTED: Danio rerio leucyl-tRNA synthetase (lars), partial mRNA	3.6095	1.6413	2.6408	5.1	0.0111645	0.325657	0.27617	ENSDART00000026064	ENSDARG00000019280	21	39677160	39718803
gi|116517251|ref|NM_001077379.1| Danio rerio SEC23 interacting protein (sec23ip), mRNA	1.78377	0.9617	2.4172	5.475	0.0111747	0.382193	0.0767339	ENSDART00000087553	ENSDARG00000061413	13	25773315	25790198
gi|326680367|ref|XM_001921931.3| PREDICTED: Danio rerio si:ch211-93f2.1 (si:ch211-93f2.1), mRNA	1.06552	8.0739	0.3246	7.38	0.0112155	0.0794356	0.00800954	ENSDART00000104492	ENSDARG00000011636	25	31352633	31419476
gi|326664524|ref|XM_001332590.4| PREDICTED: Danio rerio CD97 antigen-like (LOC792970), mRNA	0.113886	0	0.1036	1.073	0.0113565	0.860817	0.0767704	ENSDART00000110808	ENSDARG00000075089	1	59215522	59225986
gi|57526009|ref|NM_001003520.1| Danio rerio FK506 binding protein 9 (fkbp9), mRNA	5.94118	2.0957	2.031	3.252	0.0113902	0.00290956	0.952474	ENSDART00000004392	ENSDARG00000005023	19	44193945	44210246
gi|71274128|ref|NM_181766.2| Danio rerio annexin A11b (anxa11b), mRNA	42.3574	23.2222	45.2442	6.38633	0.011459	0.630188	0.00167123	ENSDART00000149089	ENSDARG00000002632	12	50249477	50270603
gi|326680001|ref|XM_003201381.1| PREDICTED: Danio rerio thyroid peroxidase-like (LOC100331172), mRNA	0.361864	0.043	0.25	0	0.0114751	0.349323	0.017433	NO ENSDART to associate with		NA	NA	NA
gi|326674389|ref|XM_003200077.1| PREDICTED: Danio rerio hypothetical protein LOC100333736, transcript variant 2 (LOC100333736), mRNA	18.218	8.4511	13.275	3.02467	0.011478	0.212094	0.234935	NO ENSDART to associate with		NA	NA	NA
gi|47087280|ref|NM_213499.1| Danio rerio ARP2 actin-related protein 2 homolog (actr2), mRNA	7.27177	2.9347	10.7524	6.312	0.0114962	0.271414	0.0390849	ENSDART00000074294	ENSDARG00000052438	1	51916360	51936946
gi|302370913|ref|NM_001089539.2| Danio rerio zgc:162420 (zgc:162420), mRNA	16.3453	9.772	34.1148	2.937	0.0115377	0.0146577	0.00386128	ENSDART00000104835	ENSDARG00000071062	25	3115128	3159121
gi|41393138|ref|NM_201491.1| Danio rerio isovaleryl Coenzyme A dehydrogenase (ivd), nuclear gene encoding mitochondrial protein, mRNA	5.0185	3.0773	6.068	17.414	0.0115535	0.614235	0.184184	ENSDART00000062894	ENSDARG00000042853	17	31405670	31420066
gi|41055302|ref|NM_200628.1| Danio rerio src kinase associated phosphoprotein 2 (skap2), mRNA	1.30155	0.2895	3.3902	1.432	0.0115539	0.00968967	0.00276203	ENSDART00000052660	ENSDARG00000000906	16	23018783	23062136
gi|326672545|ref|XM_002664005.2| PREDICTED: Danio rerio RING finger protein 213-like (LOC100333882), mRNA	0.0601818	0	0	1.462	0.0115744	0.0115744	NA	ENSDART00000003347	ENSDARG00000033824	12	37860356	37878499
gi|295842243|ref|NM_001166156.2| Danio rerio protein kinase (cAMP-dependent, catalytic) inhibitor gamma (pkig), mRNA	0.483136	1.8	10.4996	9.172	0.0115933	0.00403512	0.00622156	ENSDART00000124963	ENSDARG00000086471	23	26166659	26230198
gi|326679024|ref|XM_002666432.2| PREDICTED: Danio rerio si:zfos-452g4.1 (si:zfos-452g4.1), mRNA	0.356682	0.0872	0.0952	1.461	0.0116192	0.0115208	0.927315	ENSDART00000105283	ENSDARG00000071271	23	12651418	12719142
gi|292621628|ref|XM_688848.4| PREDICTED: Danio rerio coiled-coil domain-containing protein 105-like (LOC565570), mRNA	1.02695	0.2634	0.0992	0.949667	0.0116747	0.00332612	0.193396	ENSDART00000076269	ENSDARG00000054136	15	34284477	34297132
gi|326671086|ref|XM_002660910.2| PREDICTED: Danio rerio enzymatic polyprotein-like (LOC100329396), mRNA	9.23607	16.28	7.9976	0.787	0.0117129	0.581842	0.00238691	NO ENSDART to associate with		NA	NA	NA
gi|292609537|ref|XM_002660384.1| PREDICTED: Danio rerio tetraspanin-5-like (LOC100331029), mRNA	1.50289	0.6104	1.2756	0.652333	0.0117427	0.606085	0.132175	ENSDART00000080053	ENSDARG00000070456	1	11148977	11165736
gi|326665999|ref|XM_692166.4| PREDICTED: Danio rerio similar to Protein kinase C and casein kinase substrate in neurons protein 1 (LOC568811), mRNA	4.68586	0.4919	4.7534	0.601333	0.0118312	0.978852	0.107453	ENSDART00000124504	ENSDARG00000054645	3	30814610	30836491
gi|54400477|ref|NM_001005988.1| Danio rerio zgc:103539 (zgc:103539), mRNA	0.886318	0.1903	0.6786	0.092	0.0118898	0.60153	0.211396	ENSDART00000017968	ENSDARG00000010415	6	40808265	40815317
gi|57524551|ref|NM_001003999.1| Danio rerio transmembrane protein 144a (tmem144a), mRNA	0.127364	0	0.2528	2.37833	0.0119391	0.560783	0.26469	ENSDART00000054440	ENSDARG00000037409	1	20095811	20104128
gi|38707988|ref|NM_198912.1| Danio rerio peptidase D (pepd), mRNA	9.78641	4.3115	9.7302	9.49067	0.0119416	0.983266	0.0540234	NO ENSDART to associate with		NA	NA	NA
gi|55742631|ref|NM_001007107.1| Danio rerio interleukin 12a (il12a), mRNA	1.12477	0.078	0.3012	0	0.0119918	0.045561	0.244027	ENSDART00000056761	ENSDARG00000038878	15	1435604	1443612
gi|292630370|ref|XM_002667807.1| PREDICTED: Danio rerio ragulator complex protein PDRO-like (LOC100329656), mRNA	0.479818	0.0904	1.1206	3.77367	0.0120478	0.256928	0.097673	ENSDART00000110112	ENSDARG00000076464	15	42941443	42948860
gi|74315934|ref|NM_001033101.1| Danio rerio zgc:111974 (zgc:111974), mRNA	9.62552	4.2796	12.1498	7.112	0.012088	0.323412	0.0105302	ENSDART00000127975	ENSDARG00000046081	20	7762067	7770962
gi|136255625|ref|NM_182881.2| Danio rerio SEC14 and spectrin domains 1 (sestd1), mRNA	3.41966	1.5454	8.2514	6.86	0.0120886	0.0180526	0.00615736	ENSDART00000059448	ENSDARG00000040614	9	44189617	44286272
gi|62955760|ref|NM_001017895.1| Danio rerio zgc:110609 (zgc:110609), mRNA	54.512	34.5661	43.3372	5.03333	0.0120963	0.250691	0.337777	NO ENSDART to associate with		NA	NA	NA
gi|18858702|ref|NM_131290.1| Danio rerio forkhead box D3 (foxd3), mRNA	3.03125	0.3536	6.4142	0.759333	0.0121005	0.23716	0.062791	ENSDART00000017695	ENSDARG00000021032	6	31784202	31786000
gi|41053851|ref|NM_200497.1| Danio rerio GDP-mannose pyrophosphorylase Ab (gmppab), mRNA	0.396114	0.0461	0.1938	1.95	0.0121538	0.166273	0.154228	ENSDART00000032331	ENSDARG00000023498	6	13416027	13423416
gi|326666150|ref|XM_001339605.3| PREDICTED: Danio rerio UNC93-like protein MFSD11-like (LOC799265), mRNA	0.356205	0.0528	1.6838	0.15	0.0121659	0.0913083	0.0530297	ENSDART00000125228	ENSDARG00000091498	3	42628536	42650125
gi|145587656|ref|NM_201202.2| Danio rerio zgc:56685 (zgc:56685), mRNA	5.90295	3.0741	8.8556	0.987667	0.0121724	0.19845	0.0339893	ENSDART00000019706	ENSDARG00000013224	6	48095543	48139859
gi|292626164|ref|XM_001344701.2| PREDICTED: Danio rerio hypothetical protein LOC100005785 (LOC100005785), mRNA	0.301682	0	0.0968	0	0.0121883	0.165149	0.373901	ENSDART00000106092	ENSDARG00000055334	22	8726009	8727373
gi|326668642|ref|XM_002662449.2| PREDICTED: Danio rerio uracil nucleotide/cysteinyl leukotriene receptor-like (LOC100331841), mRNA	0.770568	0.0372	0	0.5	0.0122837	0.00932148	0.373901	ENSDART00000089195	ENSDARG00000062030	6	27832621	27833640
gi|326670623|ref|XM_001923005.3| PREDICTED: Danio rerio si:ch211-141e20.2 (si:ch211-141e20.2), mRNA	0.104182	0.015	0.022	0.998333	0.0122937	0.0347287	0.800144	ENSDART00000146841	ENSDARG00000093349	9	20714914	20796146
gi|326666412|ref|XM_002661341.2| PREDICTED: Danio rerio synaptophysin-like protein 1-like (LOC100330238), mRNA	16.2351	5.8345	3.4072	0	0.0123016	0.00259637	0.233918	ENSDART00000112443	ENSDARG00000077356	4	3261150	3269005
gi|125816548|ref|XM_689815.2| PREDICTED: Danio rerio si:ch211-284e13.2 (si:ch211-284e13.2), mRNA	11.6911	2.9671	1.3058	2.75267	0.0123138	0.00323024	0.293786	ENSDART00000100769	ENSDARG00000031336	5	39801264	39815264
gi|326673937|ref|XM_001342978.4| PREDICTED: Danio rerio septin 4b (sept4b), mRNA	4.00734	0.7949	0.051	0.274667	0.012314	0.0032264	0.123444	NO ENSDART to associate with		NA	NA	NA
gi|61806507|ref|NM_001013469.1| Danio rerio signal peptidase complex subunit 2 homolog (S. cerevisiae) (spcs2), mRNA	13.9566	7.5345	17.3148	23.9203	0.0124013	0.340296	0.017977	ENSDART00000142995	ENSDARG00000042823	15	4846989	4858610
gi|292630374|ref|XM_002667810.1| PREDICTED: Danio rerio zinc finger protein 883-like (LOC100329962), mRNA	0.184705	0	0.126	0	0.0124013	0.600716	0.229605	NO ENSDART to associate with		NA	NA	NA
gi|148540112|ref|NM_001044853.2| Danio rerio kelch-like 26 (Drosophila) (klhl26), mRNA	0.201795	0.049	0.483	2.072	0.0124089	0.24876	0.10404	ENSDART00000075998	ENSDARG00000053876	11	6964716	6973757
gi|309384242|ref|NM_001002374.2| Danio rerio aldehyde dehydrogenase 6 family, member A1 (aldh6a1), nuclear gene encoding mitochondrial protein, mRNA	29.5801	16.6985	107.096	26.3047	0.0124331	0.00530214	0.0037331	ENSDART00000075520	ENSDARG00000053485	17	45239541	45273726
gi|52219183|ref|NM_001004676.1| Danio rerio Ras association (RalGDS/AF-6) domain family member 2 (rassf2), mRNA	3.22416	0.4869	3.1536	0.898	0.0124346	0.946784	0.00480665	ENSDART00000048819	ENSDARG00000029865	8	45039375	45089500
gi|210031429|ref|NM_001037391.2| Danio rerio mitogen-activated protein kinase kinase 2a (map2k2a), mRNA	5.88027	2.4929	1.7468	5.71133	0.012493	0.000183166	0.447631	ENSDART00000010048	ENSDARG00000006609	22	20708967	20723616
gi|326677719|ref|XM_001920061.2| PREDICTED: Danio rerio ubiquitin specific peptidase 28 (usp28), mRNA	0.455182	0.1276	0.0394	1.223	0.0125106	0.00116348	0.266521	ENSDART00000003076	ENSDARG00000008880	21	22165897	22225823
gi|189522911|ref|XM_001340566.2| PREDICTED: Danio rerio novel protein similar to H.sapiens OPN5, opsin 5 (OPN5) (LOC100000387), mRNA	4.67602	0.242	0.0612	0.121	0.0125135	0.010066	0.377163	ENSDART00000098326	ENSDARG00000068124	8	51738870	51760301
gi|326671911|ref|XM_001922112.3| PREDICTED: Danio rerio nucleus accumbens-associated protein 1-like, transcript variant 1 (LOC572093), mRNA	0.602545	0.011	0.0884	0.058	0.0125197	0.0316275	0.432569	ENSDART00000109698	ENSDARG00000078238	11	32045701	32059311
gi|47087376|ref|NM_213418.1| Danio rerio nudix (nucleoside diphosphate linked moiety X)-type motif 1 (nudt1), mRNA	2.36473	0.5387	1.3906	1.15133	0.01258	0.328716	0.342964	ENSDART00000040753	ENSDARG00000030573	3	42115948	42120437
gi|326674101|ref|XM_001336274.4| PREDICTED: Danio rerio aarF domain containing kinase 3 (adck3), mRNA	0.917841	0.2865	1.069	1.81967	0.0126064	0.751011	0.136935	ENSDART00000140621	ENSDARG00000011955	15	13607991	13644490
gi|94536692|ref|NM_001040384.1| Danio rerio zgc:136639 (zgc:136639), mRNA	0.96525	0.2409	0.9446	0.190333	0.0126885	0.962899	0.149383	ENSDART00000099735	ENSDARG00000031709	2	22427784	22451277
gi|292621564|ref|XM_680524.4| PREDICTED: Danio rerio wu:fc51f04, transcript variant 1 (wu:fc51f04), mRNA	15.2573	4.873	47.9294	1.263	0.0127203	0.00503844	0.00274687	NO ENSDART to associate with		NA	NA	NA
gi|326679707|ref|XM_003201311.1| PREDICTED: Danio rerio mitogen-activated protein kinase kinase kinase 15-like (LOC100334289), mRNA	0.0254091	0	0.2026	0.0393333	0.012721	0.135797	0.100052	ENSDART00000143099	ENSDARG00000013310	24	26709764	26785364
gi|326677955|ref|XM_003200906.1| PREDICTED: Danio rerio wiskott-Aldrich syndrome protein family member 3-like (LOC555437), mRNA	0.240409	0	0	0.0426667	0.0128021	0.0128021	NA	ENSDART00000047936	ENSDARG00000023940	21	41987369	42001152
gi|153792554|ref|NM_001100037.1| Danio rerio si:ch73-266o15.4 (si:ch73-266o15.4), mRNA	0.109386	0	0	0.044	0.0128252	0.0128252	NA	ENSDART00000141831	ENSDARG00000073808	5	10890952	10909862
gi|41054618|ref|NM_199577.1| Danio rerio phosphoglycerate dehydrogenase (phgdh), mRNA	371.957	175.597	1538.41	8.253	0.0128545	0.00421459	0.00221879	ENSDART00000012938	ENSDARG00000001873	9	49173471	49201751
gi|51011076|ref|NM_001003497.1| Danio rerio glycolipid transfer protein domain containing 1 (gltpd1), mRNA	0.761886	0.184	0.4054	1.15367	0.012875	0.175219	0.274312	ENSDART00000074407	ENSDARG00000052537	23	37184269	37191233
gi|50540231|ref|NM_001002583.1| Danio rerio zgc:92723 (zgc:92723), mRNA	0.189136	0	0.1214	0.382333	0.0128884	0.50679	0.183872	ENSDART00000019053	ENSDARG00000005828	9	24781687	24788682
gi|33504496|ref|NM_182857.1| Danio rerio period homolog 2 (Drosophila) (per2), mRNA	10.8057	20.4611	11.5552	0.737333	0.0129072	0.849531	0.0648437	ENSDART00000098004	ENSDARG00000034503	2	48423772	48489514
gi|71834405|ref|NM_001030124.1| Danio rerio sorting nexin 9-like (snx9l), mRNA	6.40852	1.7737	8.534	9.47367	0.0129115	0.248761	0.000593421	ENSDART00000060982	ENSDARG00000069302	20	43048200	43111241
gi|292614918|ref|XM_002662421.1| PREDICTED: Danio rerio coiled-coil domain-containing protein 18-like (LOC100331788), mRNA	70.0408	1.7553	1.5106	0.403	0.012958	0.0127251	0.881636	NO ENSDART to associate with		NA	NA	NA
gi|50540433|ref|NM_001002683.1| Danio rerio dipeptidylpeptidase 3 (dpp3), mRNA	22.4365	10.4448	13.2316	9.264	0.0130176	0.0551488	0.469634	ENSDART00000011305	ENSDARG00000020676	21	26730944	26749066
gi|229576923|ref|NM_001159933.1| Danio rerio si:dkeyp-44b8.8 (si:dkeyp-44b8.8), mRNA	0.720614	0.1882	0.1134	3.346	0.013032	0.00556925	0.405157	ENSDART00000105316	ENSDARG00000071288	23	542718	562158
gi|41056118|ref|NM_201176.1| Danio rerio zgc:55970 (zgc:55970), mRNA	100.589	60.6309	86.9896	12.631	0.0130677	0.292129	0.0402404	ENSDART00000016417	ENSDARG00000017775	9	2325892	2336221
gi|41055418|ref|NM_201184.1| Danio rerio proteasome (prosome, macropain) 26S subunit, non-ATPase, 1 (psmd1), mRNA	168.377	91.209	96.1332	6.756	0.0131166	0.0326784	0.844653	ENSDART00000007346	ENSDARG00000003189	22	40616328	40701704
gi|326678858|ref|XM_686182.4| PREDICTED: Danio rerio si:dkey-37m8.10 (si:dkey-37m8.10), mRNA	0.460727	0.0659	0.4406	4.472	0.0131189	0.920422	0.0639703	ENSDART00000086064	ENSDARG00000060805	22	39677218	39711647
gi|326672596|ref|XM_001342636.4| PREDICTED: Danio rerio hypothetical protein LOC100003025 (LOC100003025), mRNA	34.3873	3.2671	5.5064	1.93867	0.0131563	0.0189851	0.228396	ENSDART00000126327	ENSDARG00000089024	12	45467869	45515637
gi|30725833|ref|NM_180970.1| Danio rerio melanocortin 1 receptor (mc1r), mRNA	2.18184	0.0758	3.9582	0	0.0132133	0.0572202	0.00122112	ENSDART00000003210	ENSDARG00000020237	18	31115167	31116199
gi|148232482|ref|NM_001089508.1| Danio rerio zgc:163044 (zgc:163044), mRNA	0.955159	0.3316	0.3336	6.156	0.0132251	0.0544988	0.993108	NO ENSDART to associate with		NA	NA	NA
gi|326669634|ref|XM_688620.5| PREDICTED: Danio rerio a disintegrin and metalloproteinase domain 19a (adam19a), mRNA	2.58114	0.5356	8.1146	0.0953333	0.0132294	0.022515	0.00927878	ENSDART00000083255	ENSDARG00000059693	7	61774366	62003005
gi|47086550|ref|NM_212747.1| Danio rerio casein kinase 1, epsilon (csnk1e), mRNA	2.90084	0.6214	1.4526	0.752	0.0132522	0.132573	0.227163	ENSDART00000066391	ENSDARG00000045150	12	20401738	20414656
gi|326678041|ref|XM_686620.5| PREDICTED: Danio rerio lon peptidase 1, mitochondrial (lonp1), mRNA	28.829	12.6121	62.7956	3.505	0.0132861	0.128193	0.0465543	ENSDART00000106143	ENSDARG00000071674	22	1228581	1251099
gi|62955444|ref|NM_001017734.1| Danio rerio si:dkey-53p21.1 (si:dkey-53p21.1), mRNA	0.068	0.3745	0.0874	0.589333	0.013311	0.837572	0.0379592	ENSDART00000078310	ENSDARG00000055901	16	29963111	29977411
gi|326664397|ref|XM_002660577.2| PREDICTED: Danio rerio complement C3-like (LOC100331428), mRNA	0.530205	0.0177	0.031	0.0483333	0.0133194	0.0154676	0.72157	ENSDART00000143793	ENSDARG00000093198	1	56535325	56571729
gi|41056194|ref|NM_201022.1| Danio rerio lipase, hepatic (lipc), mRNA	0.193114	1.8211	0.233	3.11667	0.0133786	0.827565	0.0128007	ENSDART00000075508	ENSDARG00000053476	7	31622422	31742987
gi|326672067|ref|XM_003199534.1| PREDICTED: Danio rerio synaptogyrin-2-like (LOC100537807), mRNA	86.5837	5.7277	50.7448	1.47067	0.0134373	0.219287	0.000495064	ENSDART00000045311	ENSDARG00000030752	11	45891512	45900335
gi|326668265|ref|XR_045166.3| PREDICTED: Danio rerio si:dkey-251i10.2 (si:dkey-251i10.2), miscRNA	5.38007	0.2093	0.811	1.21333	0.0134463	0.0252784	0.166982	NO ENSDART to associate with		NA	NA	NA
gi|57525968|ref|NM_001003531.1| Danio rerio zgc:100861 (zgc:100861), mRNA	0.256386	0	0	4.96667	0.0134923	0.0134923	NA	ENSDART00000108621	ENSDARG00000020024	5	27806950	27814802
gi|326679097|ref|XM_001923874.3| PREDICTED: Danio rerio hypothetical protein LOC100151028 (LOC100151028), mRNA	0.284341	0	0.702	0	0.0134997	0.332495	0.133143	NO ENSDART to associate with		NA	NA	NA
gi|292627500|ref|XM_002666608.1| PREDICTED: Danio rerio GTPase IMAP family member 4-like (LOC100333456), mRNA	2.52764	0.6405	2.8474	0.256333	0.0135558	0.72832	0.0338367	NO ENSDART to associate with		NA	NA	NA
gi|62955488|ref|NM_001017758.1| Danio rerio dehydrogenase/reductase (SDR family) member 7B (dhrs7b), mRNA	1.09591	0.2541	0.5482	0.613333	0.0135658	0.144564	0.325621	ENSDART00000041461	ENSDARG00000075726	3	15453990	15463996
gi|326673060|ref|XM_699180.5| PREDICTED: Danio rerio si:ch211-67f24.5 (si:ch211-67f24.5), mRNA	33.508	22.4278	61.417	4.61867	0.0136609	0.00316484	0.00104169	ENSDART00000113204	ENSDARG00000077850	13	36970501	36984207
gi|226423851|ref|NM_001146306.1| Danio rerio si:dkey-24h18.2 (si:dkey-24h18.2), mRNA	0.474636	0.022	0.668	0.628	0.0137049	0.530861	0.0617505	ENSDART00000133533	ENSDARG00000078417	12	16210191	16308190
gi|41055149|ref|NM_200375.1| Danio rerio syntaxin 8 (stx8), mRNA	1.78389	0.4664	7.0676	3.54067	0.0137099	0.000213611	0.000228391	ENSDART00000060547	ENSDARG00000041311	6	18123023	18236139
gi|326679828|ref|XM_683516.3| PREDICTED: Danio rerio N-acetylglucosaminidase, alpha (naglu), mRNA	0.459591	0.0856	0.4642	0.503	0.0137321	0.98496	0.134839	ENSDART00000048046	ENSDARG00000030156	24	37800649	37813116
gi|326666263|ref|XM_001918537.3| PREDICTED: Danio rerio ras-related C3 botulinum toxin substrate 1-like (LOC100148385), mRNA	1.15452	0.2749	1.474	4.997	0.0137479	0.546222	0.0439866	ENSDART00000130877	ENSDARG00000087954	3	56966046	56984958
gi|229606067|ref|NM_001082798.1| Danio rerio tyrosine 3-monooxygenase/tryptophan 5-monooxygenase activation protein, beta polypeptide a (ywhaba), mRNA	33.1833	18.5898	63.0272	42.6	0.0137868	3.707e-05	9.14249e-06	ENSDART00000025940	ENSDARG00000013078	6	52163393	52173774
gi|125842764|ref|XM_692942.2| PREDICTED: Danio rerio protein angel homolog 1-like (LOC569547), mRNA	2.33905	0.5775	1.2278	1.71667	0.0138614	0.166068	0.333774	ENSDART00000109891	ENSDARG00000077567	17	53141169	53158059
gi|40548311|ref|NM_199275.1| Danio rerio ADP-ribosylation factor 5 (arf5), mRNA	56.837	32.6522	67.7504	19.7867	0.0139004	0.372078	0.0159312	ENSDART00000103467	ENSDARG00000070472	18	7006539	7016488
gi|113678914|ref|NM_001044983.1| Danio rerio si:dkey-8l13.1 (si:dkey-8l13.1), mRNA	1.09791	0.3776	3.2166	29.4487	0.0139425	0.196057	0.105403	ENSDART00000100126	ENSDARG00000069037	18	16609892	16613146
gi|41055053|ref|NM_200657.1| Danio rerio thymocyte nuclear protein 1 (thyn1), mRNA	7.47111	2.5868	5.4282	5.06767	0.0139792	0.28053	0.0751486	ENSDART00000062576	ENSDARG00000042659	15	18231613	18234902
gi|41054108|ref|NM_199857.1| Danio rerio heat shock protein 4b (hspa4b), mRNA	34.2725	17.9129	31.2148	9.37733	0.01399	0.614339	0.0358434	ENSDART00000002469	ENSDARG00000018989	14	24591915	24612390
gi|326678393|ref|XM_001336832.4| PREDICTED: Danio rerio hypothetical protein LOC100007813 (LOC100007813), mRNA	0.270159	0	0	0.782667	0.0140145	0.0140145	NA	NO ENSDART to associate with		NA	NA	NA
gi|256017169|ref|NM_001077575.2| Danio rerio thyroid hormone receptor interactor 4 (trip4), mRNA	3.78393	1.9609	5.767	4.39567	0.0140147	0.57101	0.299939	ENSDART00000126674	ENSDARG00000005033	7	55924877	56069928
gi|326678174|ref|XM_003200960.1| PREDICTED: Danio rerio fibrillin-2-like (LOC100538305), mRNA	1.36307	0.4669	0.2072	0	0.0140535	0.000672156	0.294856	NO ENSDART to associate with		NA	NA	NA
gi|42543995|ref|NM_201993.1| Danio rerio archain 1 like (arcn1l), mRNA	13.5077	5.8847	12.6126	16.8857	0.0140706	0.831677	0.112527	ENSDART00000047902	ENSDARG00000031214	15	17045885	17059229
gi|326665124|ref|XM_678582.5| PREDICTED: Danio rerio si:dkeyp-94h10.1 (si:dkeyp-94h10.1), mRNA	10.2586	4.6539	5.0392	0.036	0.0140736	0.0460048	0.842982	ENSDART00000112711	ENSDARG00000040741	2	44488110	44572253
gi|57526739|ref|NM_213024.1| Danio rerio dynein, light chain, LC8-type 1 (dynll1), mRNA	150.25	72.1778	259.066	49.5243	0.0140895	0.000781572	3.60693e-05	ENSDART00000081325	ENSDARG00000058454	8	2662318	2666539
gi|326667401|ref|XM_001344799.4| PREDICTED: Danio rerio gastrula zinc finger protein XlCGF57.1-like (LOC100005923), mRNA	0.269045	0.0233	0	2.40833	0.0141212	0.00815679	0.373901	NO ENSDART to associate with		NA	NA	NA
gi|62632757|ref|NM_001015044.1| Danio rerio prepronociceptin b (pnocb), mRNA	0.275455	0	3.6772	0.093	0.014126	0.0216324	0.0170785	ENSDART00000034252	ENSDARG00000024189	20	34742122	34758610
gi|125821846|ref|XM_683629.2| PREDICTED: Danio rerio coronin, actin binding protein, 2Ba (coro2ba), mRNA	1.0398	0.0833	0.0468	0.108333	0.0141383	0.0113244	0.689842	ENSDART00000148590	ENSDARG00000079440	7	34614372	34676431
gi|41054086|ref|NM_199866.1| Danio rerio transmembrane protein 9 (tmem9), mRNA	0.794114	0.3123	0.3478	6.69267	0.0141684	0.0801864	0.863647	ENSDART00000062403	ENSDARG00000055757	8	26614597	26619618
gi|71834513|ref|NM_001030185.1| Danio rerio si:ch211-105n9.1 (si:ch211-105n9.1), mRNA	1.07607	0.0274	0.297	0.153333	0.0141748	0.0642196	0.153042	ENSDART00000146055	ENSDARG00000008249	20	36092730	36131891
gi|292622266|ref|XM_693379.3| PREDICTED: Danio rerio protein S100-A5-like (LOC569958), mRNA	1.51145	0.0488	0	4.811	0.0141869	0.01192	0.373901	NO ENSDART to associate with		NA	NA	NA
gi|113681914|ref|NM_001045000.1| Danio rerio si:ch211-105d11.3 (si:ch211-105d11.3), mRNA	6.53973	3.4041	2.5526	7.428	0.01423	2.71278e-05	0.380341	ENSDART00000088917	ENSDARG00000070553	19	13271937	13303856
gi|292617732|ref|XM_691269.3| PREDICTED: Danio rerio si:dkey-145p14.5 (si:dkey-145p14.5), mRNA	0.246364	0	0.1212	0.802	0.0142367	0.355199	0.286125	NO ENSDART to associate with		NA	NA	NA
gi|47086740|ref|NM_212649.1| Danio rerio aldehyde dehydrogenase 3 family, member A2 (aldh3a2), mRNA	1.85657	0.8445	1.371	4.96967	0.0142614	0.421366	0.368527	ENSDART00000031625	ENSDARG00000028259	15	19792306	19801405
gi|125811818|ref|XM_001339543.1| PREDICTED: Danio rerio tetraspanin-10-like (LOC799194), mRNA	334.125	129.032	40.5628	0	0.0143826	0.000610147	0.10183	NO ENSDART to associate with		NA	NA	NA
gi|113679115|ref|NM_001045397.1| Danio rerio si:dkey-6n6.2 (si:dkey-6n6.2), mRNA	1.02064	0.1769	0.0894	0.397667	0.0144107	0.00801094	0.414594	ENSDART00000080832	ENSDARG00000058032	8	14674972	14687527
gi|326676636|ref|XM_003200585.1| PREDICTED: Danio rerio hypothetical protein LOC100537191 (LOC100537191), partial mRNA	1.95743	3.9707	2.1636	0.163667	0.0144319	0.743895	0.030142	NO ENSDART to associate with		NA	NA	NA
gi|165972452|ref|NM_001113596.1| Danio rerio zgc:172056 (zgc:172056), mRNA	23.4836	14.3702	20.9786	8.31333	0.0144436	0.402774	0.0190969	ENSDART00000131295	ENSDARG00000020527	14	10823540	10854840
gi|41054160|ref|NM_199832.1| Danio rerio thymidine kinase 1, soluble (tk1), mRNA	0.30225	0.0685	0.1256	6.18233	0.0144671	0.132151	0.563441	ENSDART00000111554	ENSDARG00000086561	11	45718829	45723780
gi|47086478|ref|NM_212782.1| Danio rerio solute carrier family 25 (mitochondrial carrier, Aralar), member 12 (slc25a12), nuclear gene encoding mitochondrial protein, mRNA	6.14927	4.4849	26.7332	9.20567	0.0144758	0.0111985	0.00842082	ENSDART00000113771	ENSDARG00000029218	6	3775245	3852968
gi|326665835|ref|XM_002661123.2| PREDICTED: Danio rerio si:ch211-210g13.5 (si:ch211-210g13.5), mRNA	0.298364	0.0118	0	0.576	0.0145035	0.0116863	0.373901	ENSDART00000090676	ENSDARG00000062575	3	16990399	17166893
gi|192455649|ref|NM_001128738.1| Danio rerio family with sequence similarity 69, member B (fam69b), mRNA	0.472818	0.0496	0.2724	0.005	0.014552	0.481664	0.394325	ENSDART00000083761	ENSDARG00000059881	11	38557933	38578989
gi|225735718|ref|NM_001045112.3| Danio rerio transmembrane protein 55A (tmem55a), mRNA	6.91105	3.1155	2.7168	0.261333	0.0145542	0.0968462	0.849201	ENSDART00000078459	ENSDARG00000056034	19	32650084	32676425
gi|65301460|ref|NM_001012386.2| Danio rerio growth arrest and DNA-damage-inducible, beta b (gadd45bb), mRNA	73.43	33.0132	69.5772	1.15867	0.0145933	0.808109	0.0155206	ENSDART00000005382	ENSDARG00000013576	2	36660582	36662821
gi|326664334|ref|XR_045219.3| PREDICTED: Danio rerio si:ch73-131e21.5 (si:ch73-131e21.5), miscRNA	5.803	3.118	4.764	6.35867	0.0146725	0.489584	0.265367	NO ENSDART to associate with		NA	NA	NA
gi|121583840|ref|NM_001045485.2| Danio rerio phosphatidylinositol 4-kinase type 2 beta (pi4k2b), mRNA	6.7145	1.1375	6.5878	4.394	0.0146977	0.958308	0.018129	ENSDART00000033018	ENSDARG00000013881	1	13985422	14011929
gi|62955372|ref|NM_001017698.1| Danio rerio PRA1 domain family, member 2 (praf2), mRNA	0.445523	0.0976	0.3242	2.484	0.0147322	0.413443	0.0505649	ENSDART00000040804	ENSDARG00000032535	8	46635052	46646147
gi|74315942|ref|NM_001033105.1| Danio rerio ERGIC and golgi 3 (ergic3), transcript variant 1, mRNA	4.34939	1.8023	5.5238	7.467	0.0147843	0.2843	0.00574565	ENSDART00000055511	ENSDARG00000038074	6	50344350	50365500
gi|176866328|ref|NM_001123044.1| Danio rerio zgc:158415 (zgc:158415), mRNA	0.274136	0.5573	0.4992	5.19733	0.0147876	0.362511	0.810463	NO ENSDART to associate with		NA	NA	NA
gi|326678018|ref|XM_683672.5| PREDICTED: Danio rerio NUAK family, SNF1-like kinase, 2 (nuak2), mRNA	28.2954	11.9135	1.6024	0.119667	0.0148075	0.000461587	0.0160112	ENSDART00000135403	ENSDARG00000063661	22	483459	510623
gi|71480108|ref|NM_001029948.1| Danio rerio reticulon 1b (rtn1b), mRNA	249.441	17.2777	5.8288	1.33267	0.0148645	0.0115851	0.0776847	ENSDART00000027758	ENSDARG00000021143	20	20710026	20768113
gi|292624313|ref|XM_683633.3| PREDICTED: Danio rerio hypothetical protein LOC553397 (LOC553397), mRNA	0.670114	0.1783	0.6326	10.6997	0.0148753	0.906237	0.165472	ENSDART00000109729	ENSDARG00000056213	19	31099647	31106581
gi|32308155|ref|NM_181758.1| Danio rerio annexin A1a (anxa1a), mRNA	11.5139	1.2952	0.656	24.9113	0.0148771	0.0107715	0.239331	ENSDART00000031665	ENSDARG00000026726	5	27222730	27227874
gi|326669204|ref|XM_680513.5| PREDICTED: Danio rerio A kinase (PRKA) anchor protein 13 (akap13), mRNA	0.0628636	0.0136	0	0.0663333	0.0148829	0.0023865	0.18081	ENSDART00000038430	ENSDARG00000079358	7	15704144	15736629
gi|326665875|ref|XM_688664.5| PREDICTED: Danio rerio transmembrane protein 104 (tmem104), mRNA	0.110045	0.0039	1.1256	9.59167	0.0148886	0.0189184	0.0140785	ENSDART00000128626	ENSDARG00000088560	3	18662791	18745813
gi|68362257|ref|XM_687108.1| PREDICTED: Danio rerio carbohydrate sulfotransferase 7-like (LOC563748), mRNA	0.884318	0.0821	3.845	0.478667	0.0149106	0.000822855	0.00104681	ENSDART00000065119	ENSDARG00000044341	6	37569174	37570457
gi|113195567|ref|NM_001044343.1| Danio rerio procollagen-lysine, 2-oxoglutarate 5-dioxygenase 3 (plod3), mRNA	13.6534	5.0603	6.7214	1.70067	0.0149449	0.119177	0.634142	ENSDART00000085811	ENSDARG00000060715	23	45635402	45665342
gi|47086810|ref|NM_212609.1| Danio rerio guanine nucleotide binding protein (G protein), beta polypeptide 1a (gnb1a), mRNA	49.1075	29.1184	77.0758	11.6037	0.0150216	0.00109165	5.23821e-05	ENSDART00000130104	ENSDARG00000090454	8	55178337	55194188
gi|326672478|ref|XM_001921520.2| PREDICTED: Danio rerio dynamin binding protein (dnmbp), mRNA	0.674614	1.95	0.1428	1.79867	0.0150422	0.000252177	0.00416649	ENSDART00000113621	ENSDARG00000074121	12	33347692	33397390
gi|225637468|ref|NM_001005306.3| Danio rerio solute carrier family 39 (zinc transporter), member 13 (slc39a13), mRNA	10.5041	4.7342	7.8174	9.43867	0.0150466	0.402242	0.332303	ENSDART00000121972	ENSDARG00000000442	7	34028400	34050526
gi|157311708|ref|NM_001105111.1| Danio rerio si:ch211-121a2.2 (si:ch211-121a2.2), mRNA	3.77168	1.3418	8.08	0	0.0151495	0.0743118	0.0181261	ENSDART00000023677	ENSDARG00000039682	20	7245362	7255198
gi|326676896|ref|XM_003200659.1| PREDICTED: Danio rerio si:ch211-241j12.4 (si:ch211-241j12.4), mRNA	4.87393	0.2418	0.7662	16.2403	0.0152086	0.0273202	0.0986054	NO ENSDART to associate with		NA	NA	NA
gi|66472427|ref|NM_001020662.1| Danio rerio si:ch211-246k22.2 (si:ch211-246k22.2), mRNA	0.39825	0.0211	0.813	1.872	0.0152521	0.597564	0.331154	ENSDART00000063882	ENSDARG00000043527	20	15157583	15168164
gi|256418973|ref|NM_001025464.2| Danio rerio phosducin b (pdcb), mRNA	0.0798182	0.4392	0.3122	3.06767	0.0152546	0.200555	0.498214	ENSDART00000062539	ENSDARG00000017634	20	34108939	34115348
gi|326670650|ref|XM_001340131.4| PREDICTED: Danio rerio si:ch211-219a4.6 (si:ch211-219a4.6), mRNA	0.122091	0.007	0.241	0.250667	0.0152595	0.50256	0.213974	ENSDART00000090486	ENSDARG00000006848	9	24791153	24798825
gi|50344873|ref|NM_001002109.1| Danio rerio zgc:85944 (zgc:85944), mRNA	12.4805	7.5282	4.7738	1.43467	0.0152706	0.000193725	0.090756	NO ENSDART to associate with		NA	NA	NA
gi|326676025|ref|XM_685965.5| PREDICTED: Danio rerio inositol 1,4,5-triphosphate receptor, type 2 (itpr2), partial mRNA	0.04975	0.0102	0.3066	1.177	0.0152747	0.187151	0.14036	ENSDART00000061134	ENSDARG00000011909	18	15616686	15721490
gi|115529304|ref|NM_001076716.1| Danio rerio RNA binding motif, single stranded interacting protein (rbms3), mRNA	1.07525	0.4115	0.5494	0.0683333	0.0153187	0.037585	0.549133	ENSDART00000091277	ENSDARG00000044574	16	42304456	42567183
gi|150378432|ref|NM_001099422.1| Danio rerio si:ch211-51l3.1 (si:ch211-51l3.1), mRNA	4.63866	0.4185	11.623	0.713667	0.0153816	0.146219	0.0426765	ENSDART00000103957	ENSDARG00000051899	25	14686511	14694180
gi|326679286|ref|XM_003201224.1| PREDICTED: Danio rerio probable N-acetyltransferase CML3-like (LOC100537649), mRNA	25.5597	13.9351	1.625	0	0.0153987	2.20986e-05	0.00645944	NO ENSDART to associate with		NA	NA	NA
gi|326675592|ref|XM_001923638.3| PREDICTED: Danio rerio MORN repeat containing 2 (morn2), mRNA	9.84873	0.2045	0.7792	0.00766667	0.0154288	0.0211205	0.320745	ENSDART00000105457	ENSDARG00000071360	17	24509437	24512844
gi|326677230|ref|XM_688872.5| PREDICTED: Danio rerio solute carrier family 35 member D3-like (LOC565603), mRNA	0.248818	0.0382	0.0204	0	0.0154408	0.00649687	0.695079	NO ENSDART to associate with		NA	NA	NA
gi|162139029|ref|NM_001111156.1| Danio rerio suppression of tumorigenicity 7 like (st7l), mRNA	10.8874	5.8999	7.214	1.088	0.0154599	0.0693259	0.47839	ENSDART00000103425	ENSDARG00000032603	6	48230714	48258151
gi|326669270|ref|XM_003198926.1| PREDICTED: Danio rerio echinoderm microtubule associated protein like 3 (eml3), mRNA	0.526159	0.0439	0.1882	2.406	0.0154993	0.158094	0.410955	ENSDART00000080834	ENSDARG00000058038	7	19063331	19151607
gi|66773121|ref|NM_001024412.1| Danio rerio zgc:112045 (zgc:112045), mRNA	0.758068	0.1962	0.9052	1.079	0.0155069	0.65327	0.0479109	ENSDART00000074971	ENSDARG00000053012	10	6221831	6234473
gi|24119258|ref|NM_153653.1| Danio rerio purinergic receptor P2X, ligand-gated ion channel, 4a (p2rx4a), mRNA	0.0846591	0	0.154	9.03567	0.015532	0.679575	0.373901	ENSDART00000149126	ENSDARG00000044752	21	13926137	13935469
gi|94536971|ref|NM_001040308.1| Danio rerio cyclin-dependent kinase 15 (cdk15), mRNA	8.49205	0.2914	6.475	0.112	0.0155533	0.57593	0.0426915	ENSDART00000081129	ENSDARG00000006093	6	7934600	7979496
gi|56693232|ref|NM_001008581.1| Danio rerio snail homolog 2 (Drosophila) (snai2), mRNA	4.26132	0.7887	4.0772	6.75733	0.0155957	0.903683	0.0198652	ENSDART00000058571	ENSDARG00000040046	24	36882658	36888674
gi|50838807|ref|NM_001002863.1| Danio rerio nucleolar complex associated 3 homolog (S. cerevisiae) (noc3l), mRNA	6.66943	2.7664	3.121	6.32467	0.0156486	0.029913	0.711999	ENSDART00000028043	ENSDARG00000002487	12	6367942	6386602
gi|319803057|ref|NM_001002460.2| Danio rerio zgc:92907 (zgc:92907), mRNA	6.7092	1.8236	7.5904	0.648667	0.015651	0.677302	0.00789209	ENSDART00000010512	ENSDARG00000011026	14	31837321	31841143
gi|205830390|ref|NM_001135145.1| Danio rerio zgc:195212 (zgc:195212), mRNA	0.448545	0.0266	0.0492	0	0.0157016	0.0225561	0.699826	ENSDART00000128881	ENSDARG00000075203	14	47012465	47024991
gi|326674022|ref|XM_693044.3| PREDICTED: Danio rerio similar to CG14142-PA (LOC569648), partial mRNA	0.523795	0.0186	0.096	0.562667	0.0159038	0.0382164	0.267677	ENSDART00000102022	ENSDARG00000069867	15	3791777	3802203
gi|41151991|ref|NM_201318.1| Danio rerio nucleosome assembly protein 1, like 1 (nap1l1), mRNA	12.8577	5.5175	9.969	87.0357	0.0159413	0.333094	0.0862745	ENSDART00000011882	ENSDARG00000002400	4	2216012	2241310
gi|130493207|ref|NM_001082862.1| Danio rerio YdjC homolog (LOC569036), mRNA	0.2105	0	0.14	3.054	0.0159774	0.552604	0.188691	ENSDART00000090851	ENSDARG00000062655	5	14529111	14537970
gi|52219133|ref|NM_001004640.1| Danio rerio ATPase family, AAA domain containing 1a (atad1a), transcript variant 1, mRNA	0.931705	0.2313	0.0986	6.501	0.0159865	0.00322555	0.473524	ENSDART00000035859	ENSDARG00000023267	5	18496590	18511731
gi|41054741|ref|NM_201036.1| Danio rerio vesicle transport through interaction with t-SNAREs homolog 1B (yeast) (vti1b), mRNA	3.03939	1.3682	3.1392	2.64567	0.0160898	0.93114	0.143662	ENSDART00000057379	ENSDARG00000039270	13	33264038	33278458
gi|326676094|ref|XM_003200457.1| PREDICTED: Danio rerio si:dkeyp-52f1.2 (si:dkeyp-52f1.2), mRNA	38.7459	10.1362	1.896	0.025	0.0161053	0.00220841	0.192833	ENSDART00000131855	ENSDARG00000054048	18	25014407	25060329
gi|251823807|ref|NM_144764.2| Danio rerio glucose phosphate isomerase b (gpib), mRNA	0.430182	0.0116	0	1.989	0.0161253	0.0140084	0.373901	ENSDART00000020914	ENSDARG00000005161	13	51999268	52020986
gi|292619366|ref|XM_001922527.2| PREDICTED: Danio rerio hypothetical LOC556879 (LOC556879), mRNA	0.122773	0	0.039	0.208	0.0161374	0.171559	0.373901	ENSDART00000048493	ENSDARG00000033537	12	10293249	10335629
gi|50539783|ref|NM_001002362.1| Danio rerio protein tyrosine phosphatase, receptor-type, F interacting protein, binding protein 2b (ppfibp2b), mRNA	2.00373	0.0264	0.9526	0.574333	0.0162722	0.177027	0.024402	ENSDART00000126641	ENSDARG00000029168	25	16296331	16400279
gi|50345065|ref|NM_001002204.1| Danio rerio PRP18 pre-mRNA processing factor 18 homolog (yeast) (prpf18), mRNA	9.34961	5.451	4.4366	9.573	0.0163126	0.00313581	0.466664	ENSDART00000081154	ENSDARG00000058306	18	7866732	7873121
gi|195972876|ref|NM_001130962.1| Danio rerio myocyte enhancer factor 2cb (mef2cb), mRNA	0.744682	0.072	1.5172	0.599333	0.0164396	0.166841	0.0288912	ENSDART00000044083	ENSDARG00000009418	5	49966161	50043000
gi|326675627|ref|XM_003200347.1| PREDICTED: Danio rerio transcription factor E2F2-like (LOC568846), mRNA	0.101273	0	0	0.704333	0.0165076	0.0165076	NA	ENSDART00000110903	ENSDARG00000079233	17	27084118	27107187
gi|326679311|ref|XR_084525.3| PREDICTED: Danio rerio wu:fi67a10 (wu:fi67a10), miscRNA	0.177545	0.0226	0.1104	0.463	0.0165238	0.454878	0.268083	NO ENSDART to associate with		NA	NA	NA
gi|158517977|ref|NM_001110041.1| Danio rerio zgc:173927 (zgc:173927), mRNA	0.170818	0	0	0.443	0.0166573	0.0166573	NA	ENSDART00000104618	ENSDARG00000008541	23	18096997	18118841
gi|292610780|ref|XM_001343026.2| PREDICTED: Danio rerio protein FAM134B-like (LOC100003524), mRNA	0.157568	0.0252	1.3374	0.533667	0.0166941	0.106696	0.0822946	ENSDART00000112763	ENSDARG00000079059	2	31499718	31518539
gi|326666257|ref|XR_082589.2| PREDICTED: Danio rerio similar to ankyrin repeat domain 25 (LOC571549), miscRNA	1.74532	0.4222	1.065	0.00233333	0.0167562	0.230349	0.136887	NO ENSDART to associate with		NA	NA	NA
gi|189529262|ref|XM_001342839.2| PREDICTED: Danio rerio RAB38, member RAS oncogene family (rab38), mRNA	218.485	92.0324	154.729	0	0.0167619	0.21919	0.119414	ENSDART00000040125	ENSDARG00000028776	15	42329410	42351716
gi|62955664|ref|NM_001017846.1| Danio rerio regulator of G-protein signaling 16 (rgs16), mRNA	18.1702	4.7397	2.155	3.053	0.0167727	0.00399139	0.351038	ENSDART00000058773	ENSDARG00000040177	6	34300760	34303440
gi|50539819|ref|NM_001002380.1| Danio rerio cleft lip and palate associated transmembrane protein 1, like (clptm1l), mRNA	6.98484	3.7208	6.9078	2.21867	0.016784	0.946545	0.00219391	ENSDART00000004585	ENSDARG00000021048	19	1979655	1994820
gi|66472429|ref|NM_001020657.1| Danio rerio zgc:112176 (zgc:112176), mRNA	2.80502	0.8904	0.16	1.604	0.0167922	0.00136763	0.113711	ENSDART00000106669	ENSDARG00000071877	12	467426	475881
gi|50540001|ref|NM_001002467.1| Danio rerio adiponectin receptor 1a (adipor1a), mRNA	6.64998	2.6411	7.8662	10.5497	0.016928	0.570583	0.0274603	ENSDART00000082761	ENSDARG00000002912	11	25733715	25748096
gi|41054352|ref|NM_199725.1| Danio rerio twinfilin, actin-binding protein, homolog 1a (twf1a), mRNA	5.80461	2.3808	12.7384	6.25233	0.0169377	0.0834626	0.0248881	ENSDART00000052012	ENSDARG00000035844	25	872206	878030
gi|62955064|ref|NM_001017544.1| Danio rerio ATP-binding cassette, sub-family B (MDR/TAP), member 8 (abcb8), nuclear gene encoding mitochondrial protein, mRNA	0.305432	0.0978	0.1488	1.83467	0.0169413	0.147019	0.563574	ENSDART00000079202	ENSDARG00000056672	24	35043861	35064044
gi|165972508|ref|NM_001113612.1| Danio rerio si:dkeyp-104h9.5 (si:dkeyp-104h9.5), mRNA	1.52495	0.5352	1.117	1.75867	0.0169613	0.402857	0.210878	ENSDART00000145429	ENSDARG00000073801	8	49988392	50003529
gi|125814547|ref|XM_678257.2| PREDICTED: Danio rerio astrocytic phosphoprotein PEA-15-like, transcript variant 1 (LOC557745), mRNA	1.17618	0.1876	0.2406	0	0.0169641	0.0200972	0.839415	ENSDART00000092691	ENSDARG00000079771	7	76781759	76783743
gi|41054476|ref|NM_199653.1| Danio rerio debranching enzyme homolog 1 (S. cerevisiae) (dbr1), mRNA	1.84166	0.7477	0.7478	6.61	0.0169653	0.00144566	0.999752	ENSDART00000079502	ENSDARG00000056923	9	28893890	28901825
gi|123703164|ref|NM_001080661.1| Danio rerio si:dkey-19f23.3 (si:dkey-19f23.3), mRNA	582.423	220.23	57.2448	0.034	0.0169695	0.00148691	0.0344526	ENSDART00000040601	ENSDARG00000029057	22	18008635	18043644
gi|154091010|ref|NM_001044878.1| Danio rerio si:ch211-222e23.8 (si:ch211-222e23.8), mRNA	3.92777	1.6551	2.7238	3.22233	0.016991	0.153327	0.155892	ENSDART00000089540	ENSDARG00000015290	19	27453022	27492429
gi|326672045|ref|XM_003199529.1| PREDICTED: Danio rerio spectrin beta chain, brain 1-like (LOC100536021), mRNA	392.403	119.893	205.841	5.08067	0.0170861	0.0849751	0.0764581	NO ENSDART to associate with		NA	NA	NA
gi|326674330|ref|XM_689051.4| PREDICTED: Danio rerio somatostatin-2-like (LOC565781), mRNA	0.622545	0.0794	0	0.860667	0.0171417	0.00660159	0.373901	ENSDART00000032702	ENSDARG00000033161	15	35384248	35387962
gi|66472557|ref|NM_001020594.1| Danio rerio zgc:110426 (zgc:110426), mRNA	1.94011	0	0.1774	0.249667	0.0171709	0.0271913	0.10421	NO ENSDART to associate with		NA	NA	NA
gi|256418968|ref|NM_212761.2| Danio rerio ictacalcin (icn), mRNA	337.823	35.0266	3.9154	69.55	0.0171713	0.0102322	0.130327	ENSDART00000004679	ENSDARG00000009978	16	25670482	25671845
gi|40538785|ref|NM_198911.1| Danio rerio septin 9a (sept9a), mRNA	16.7084	3.6479	16.073	14.078	0.0171894	0.930455	0.0856617	ENSDART00000103061	ENSDARG00000020235	3	34540621	34646598
gi|113678244|ref|NM_001044873.1| Danio rerio si:dkey-78l4.14 (si:dkey-78l4.14), mRNA	0.300955	0.7156	0.3332	15.51	0.0172442	0.855138	0.0805048	ENSDART00000105485	ENSDARG00000071378	22	19865805	19871132
gi|62955200|ref|NM_001017612.1| Danio rerio pentatricopeptide repeat domain 2 (ptcd2), mRNA	0.219364	0.0582	0.3336	9.38	0.0172538	0.646569	0.292626	ENSDART00000114981	ENSDARG00000035391	5	36871355	36882415
gi|90652844|ref|NM_001039995.1| Danio rerio solute carrier family 35, member B3 (slc35b3), mRNA	3.02782	0.9745	2.2768	1.56467	0.0173294	0.47495	0.191581	ENSDART00000093221	ENSDARG00000045437	24	8288596	8307832
gi|77993341|ref|NM_001034990.1| Danio rerio lens intrinsic membrane protein 2.2 (lim2.2), mRNA	22.7743	5.4881	52.5852	0.0113333	0.0173557	0.119142	0.0336037	ENSDART00000082011	ENSDARG00000059015	22	3211326	3220451
gi|156523061|ref|NM_200489.2| Danio rerio GDP-mannose 4,6-dehydratase (gmds), transcript variant 2, mRNA	1.53425	0.554	0.462	2.74567	0.017391	0.0112888	0.782135	ENSDART00000103234	ENSDARG00000026629	20	26738616	26852157
gi|160333078|ref|NM_001110450.1| Danio rerio WAS protein family homolog (wash), mRNA	6.34009	2.789	3.289	1.382	0.0174085	0.0122414	0.623024	ENSDART00000092752	ENSDARG00000063457	18	5565892	5588950
gi|326680186|ref|XM_001922215.3| PREDICTED: Danio rerio microtubule associated monoxygenase, calponin and LIM domain containing 2b (mical2b), mRNA	1.01107	2.0157	0.0208	2.24967	0.017438	0.00035957	0.0019436	NO ENSDART to associate with		NA	NA	NA
gi|41054576|ref|NM_199597.1| Danio rerio exocyst complex component 1 (exoc1), mRNA	25.608	11.9923	42.9076	3.697	0.0174661	0.188962	0.0421458	ENSDART00000063154	ENSDARG00000043019	20	25881423	25908214
gi|55925569|ref|NM_001007303.1| Danio rerio zgc:92804 (zgc:92804), mRNA	15.0662	6.5728	8.2168	5.37633	0.0174826	0.074629	0.520713	NO ENSDART to associate with		NA	NA	NA
gi|121583822|ref|NM_194364.2| Danio rerio adrenergic, alpha-2D-, receptor a (adra2da), mRNA	0.620727	0.0555	0.0974	0.146667	0.0174871	0.0329904	0.707036	ENSDART00000123912	ENSDARG00000091277	14	789511	790737
gi|326679403|ref|XM_001341146.5| PREDICTED: Danio rerio mucolipin-3-like (LOC100001113), partial mRNA	0.325455	0.0761	0.0556	3.47933	0.0175185	0.0119487	0.717965	NO ENSDART to associate with		NA	NA	NA
gi|78370151|ref|NM_001013297.2| Danio rerio prion protein, related sequence 1 (prnprs1), mRNA	10.3385	2.2407	1.1498	0.124333	0.0175743	0.0086188	0.287537	ENSDART00000064666	ENSDARG00000044048	10	20709903	20713984
gi|326675664|ref|XM_002665203.2| PREDICTED: Danio rerio MAM domain containing 1 (mamdc1), mRNA	0.383023	1.4283	0.7888	0.191667	0.0175841	0.206857	0.136896	ENSDART00000033943	ENSDARG00000024017	17	28399986	28624742
gi|223646106|ref|NM_001145238.1| Danio rerio rapunzel (rpz), mRNA	4.4273	1.4128	3.2184	0.940333	0.0175956	0.441937	0.27436	ENSDART00000130264	ENSDARG00000091161	16	49465831	49488097
gi|224496065|ref|NM_001145573.1| Danio rerio coiled-coil domain containing 28B (ccdc28b), mRNA	0.932341	0.1976	0.1024	0	0.0176208	0.00830276	0.460316	ENSDART00000135200	ENSDARG00000011222	13	33505697	33517256
gi|48926638|ref|NM_001001729.1| Danio rerio RAP2B, member of RAS oncogene family (rap2b), mRNA	9.07011	4.0702	8.1452	4.114	0.0176322	0.663038	0.0213213	ENSDART00000058967	ENSDARG00000040296	18	49642250	49642814
gi|56693372|ref|NM_001008651.1| Danio rerio prostaglandin reductase 1 (ptgr1), mRNA	43.2051	11.0964	17.283	7.66033	0.0176324	0.0445423	0.122584	ENSDART00000036680	ENSDARG00000024877	7	25543157	25557970
gi|326678919|ref|XM_002666394.2| PREDICTED: Danio rerio FERM domain-containing protein 4B-like (LOC100329900), mRNA	0.217477	0.0251	0.0508	0	0.0176417	0.0653739	0.6665	ENSDART00000148163	ENSDARG00000076496	23	839137	878407
gi|134133231|ref|NM_001083580.1| Danio rerio zgc:162885 (zgc:162885), mRNA	17.13	9.1555	17.4474	4.436	0.0176417	0.91489	0.00677357	ENSDART00000093289	ENSDARG00000063686	4	727984	734607
gi|326680232|ref|XM_001336450.4| PREDICTED: Danio rerio hypothetical protein LOC100000098 (LOC100000098), mRNA	0.621455	0.07	0.2898	0.007	0.0176833	0.172745	0.162132	NO ENSDART to associate with		NA	NA	NA
gi|41054154|ref|NM_199837.1| Danio rerio fem-1 homolog a (C. elegans) (fem1a), mRNA	1.00618	2.2634	1.4324	0.346667	0.017718	0.42604	0.183956	NO ENSDART to associate with		NA	NA	NA
gi|55925242|ref|NM_001007332.1| Danio rerio zgc:103570 (zgc:103570), mRNA	11.6525	6.383	8.75	0.404	0.0177185	0.347487	0.444901	ENSDART00000148162	ENSDARG00000041575	1	382415	388483
gi|47087042|ref|NM_213370.1| Danio rerio cox4 neighbor (cox4nb), mRNA	0.55575	0.142	0.3494	14.719	0.01776	0.310956	0.259986	ENSDART00000028033	ENSDARG00000017093	18	30444963	30448930
gi|41152045|ref|NM_201290.1| Danio rerio chaperonin containing TCP1, subunit 6A (zeta 1) (cct6a), mRNA	421.43	248.659	535.989	27.9363	0.0178047	0.139611	0.00589741	ENSDART00000009484	ENSDARG00000021252	21	40509530	40528855
gi|62122854|ref|NM_001014332.1| Danio rerio zgc:110815 (zgc:110815), mRNA	9.09575	4.1874	11.1652	6.668	0.0178338	0.377213	0.00996069	ENSDART00000004780	ENSDARG00000001897	11	32083215	32101155
gi|326679520|ref|XM_002666600.2| PREDICTED: Danio rerio cyclin Y (ccny), mRNA	3.65936	0.8224	0.49	0	0.0178911	0.00488742	0.630683	ENSDART00000133360	ENSDARG00000063677	24	4450753	4501952
gi|51230510|ref|NM_001003730.1| Danio rerio stromal cell-derived factor 2-like 1 (sdf2l1), mRNA	34.1603	12.2416	20.965	9.02833	0.0179461	0.184948	0.284919	ENSDART00000051667	ENSDARG00000035631	5	14510877	14518072
gi|50344755|ref|NM_001002051.1| Danio rerio syntaxin 12 (stx12), mRNA	40.4055	17.523	38.6696	8.536	0.0179819	0.861992	0.0299206	ENSDART00000041578	ENSDARG00000010290	19	30356247	30374283
gi|153792046|ref|NM_001100066.1| Danio rerio optineurin (optn), mRNA	13.155	6.7878	9.807	1.627	0.0179902	0.360046	0.365511	ENSDART00000014036	ENSDARG00000002663	4	7196609	7208461
gi|52627173|ref|NM_001005301.1| Danio rerio O-sialoglycoprotein endopeptidase-like 1 (osgepl1), mRNA	0.242432	0.0261	0.2952	0.129	0.0180863	0.731574	0.101859	ENSDART00000000693	ENSDARG00000000651	9	42113337	42118916
gi|61806625|ref|NM_001013527.1| Danio rerio ectonucleotide pyrophosphatase/phosphodiesterase 6 (enpp6), mRNA	0.873227	3.0823	2.4538	0.507	0.0181412	0.183374	0.602702	ENSDART00000059231	ENSDARG00000040469	14	4226731	4254978
gi|157278625|ref|NM_001104943.1| Danio rerio si:dkey-121j17.1 (si:dkey-121j17.1), mRNA	0.444182	0.0598	0.383	0.219667	0.0181735	0.72664	0.0429766	ENSDART00000026794	ENSDARG00000006797	20	490788	547539
gi|47086726|ref|NM_212654.1| Danio rerio protein tyrosine phosphatase, non-receptor type 2, b (ptpn2b), mRNA	8.02839	3.4149	7.6806	5.72633	0.0181843	0.827217	0.00757479	ENSDART00000052239	ENSDARG00000035986	19	12984913	13014883
gi|18858878|ref|NM_131594.1| Danio rerio catenin, beta interacting protein 1 (ctnnbip1), mRNA	3.66341	1.9369	4.2854	10.678	0.0182216	0.541591	0.0443451	ENSDART00000103841	ENSDARG00000038954	23	29954461	29994591
gi|47086730|ref|NM_212652.1| Danio rerio solute carrier family 35, member B4 (slc35b4), mRNA	0.889523	0.2754	0.3268	0.985333	0.0182236	0.0186765	0.808778	ENSDART00000104888	ENSDARG00000071087	25	3403522	3414009
gi|41056162|ref|NM_200331.1| Danio rerio zgc:56556 (zgc:56556), mRNA	0.814773	2.0198	0.619	1.934	0.0182325	0.619789	0.0153614	ENSDART00000020367	ENSDARG00000011723	2	28125521	28143409
gi|41055537|ref|NM_200928.1| Danio rerio RAB7, member RAS oncogene family (rab7), mRNA	7.09384	2.7441	12.0772	6.59433	0.0182495	0.0228906	0.000632479	ENSDART00000027014	ENSDARG00000020497	11	16563754	16599808
gi|139949064|ref|NM_001083814.1| Danio rerio protein tyrosine phosphatase, receptor type, O (ptpro), mRNA	16.7163	1.9902	2.165	0.0723333	0.0182552	0.0192639	0.779074	ENSDART00000122021	ENSDARG00000022297	19	46866733	46894947
gi|20589471|ref|NM_131180.1| Danio rerio nuclear receptor subfamily 2, group F, member 1a (nr2f1a), mRNA	0.910545	2.7616	0.8618	0.259333	0.018268	0.931711	0.0299986	ENSDART00000051263	ENSDARG00000052695	5	51527504	51534340
gi|147905936|ref|NM_001089546.1| Danio rerio zgc:163014 (zgc:163014), mRNA	5.07325	0.2063	6.006	2.584	0.0183029	0.722986	0.0372494	ENSDART00000113552	ENSDARG00000074100	17	45280723	45292529
gi|113930770|ref|NM_001045549.1| Danio rerio potassium inwardly-rectifying channel, subfamily J, member 13 (kcnj13), mRNA	2.60657	0	0.1944	0.655667	0.0183726	0.0273554	0.373901	ENSDART00000063777	ENSDARG00000043443	15	38857839	38864317
gi|326680415|ref|XM_680348.3| PREDICTED: Danio rerio growth arrest-specific protein 2-like (LOC557312), partial mRNA	1.88173	0.106	0	0	0.018378	0.0136849	0.182193	ENSDART00000034313	ENSDARG00000001259	25	36366303	36430814
gi|125830864|ref|XM_694037.2| PREDICTED: Danio rerio AMSH-like protease-like (LOC570542), mRNA	0.726159	0	0.0986	0.308	0.0183878	0.0416078	0.373901	ENSDART00000106035	ENSDARG00000003085	12	18186481	18214945
gi|41055143|ref|NM_200373.1| Danio rerio sorcin (sri), mRNA	19.6806	9.2556	35.154	14.5833	0.0184135	0.0363264	0.00470204	ENSDART00000081477	ENSDARG00000058593	16	8405673	8423408
gi|326673213|ref|XM_003199765.1| PREDICTED: Danio rerio tyrosine-protein kinase-like 7-like (LOC100535951), mRNA	1.49145	0.2637	0.089	0	0.0184729	0.00797729	0.381006	NO ENSDART to associate with		NA	NA	NA
gi|41055721|ref|NM_200183.1| Danio rerio strumpellin (strumpellin), mRNA	11.1968	5.1266	14.799	3.66733	0.0185407	0.0499775	0.00203625	ENSDART00000005653	ENSDARG00000017190	16	46135092	46161155
gi|326670430|ref|XM_002663292.2| PREDICTED: Danio rerio DIP2 disco-interacting protein 2 homolog A (Drosophila) (dip2a), mRNA	1.95732	0.4937	3.8086	0.124333	0.0185752	0.0984141	0.0139145	ENSDART00000115030	ENSDARG00000078058	9	570109	680639
gi|41282146|ref|NM_153669.2| Danio rerio translocating chain-associating membrane protein 1 (tram1), mRNA	10.8157	3.9716	7.7432	24.4517	0.0185771	0.337108	0.148102	ENSDART00000004664	ENSDARG00000019137	24	14118964	14138957
gi|187607987|ref|NM_001126417.1| Danio rerio si:ch211-156j16.1 (si:ch211-156j16.1), mRNA	0.817114	0.1436	0	6.72333	0.0185778	0.00427401	0.295861	ENSDART00000134987	ENSDARG00000092035	8	27671389	27691788
gi|27545308|ref|NM_173279.1| Danio rerio melanocortin 5a receptor (mc5ra), mRNA	6.8243	0.2899	3.1858	0	0.0186048	0.212943	0.132766	ENSDART00000040073	ENSDARG00000031348	19	13424066	13425534
gi|50540359|ref|NM_001002646.1| Danio rerio adenosine deaminase (ada), mRNA	0.00618182	0.1136	0.4548	6.73867	0.0186267	0.12223	0.212014	ENSDART00000019519	ENSDARG00000003113	23	26233787	26263995
gi|326671548|ref|XM_678559.3| PREDICTED: Danio rerio inositol polyphosphate 1-phosphatase-like (LOC555899), mRNA	0.847636	0.1936	1.3276	0.696667	0.0186561	0.497873	0.143647	ENSDART00000008133	ENSDARG00000002897	11	2595731	2607059
gi|190358611|ref|NM_001128382.1| Danio rerio zinc finger, DHHC-type containing 17 (zdhhc17), mRNA	0.201432	0.0207	0.0942	0.512667	0.0187543	0.175752	0.143845	ENSDART00000103371	ENSDARG00000070441	4	2353056	2379587
gi|194578974|ref|NM_001130634.1| Danio rerio zgc:195027 (zgc:195027), mRNA	0.112227	0	0.0956	0.0986667	0.0187721	0.796389	0.118295	ENSDART00000016265	ENSDARG00000008485	7	39670962	39700514
gi|41282162|ref|NM_197933.2| Danio rerio protein disulfide isomerase-related protein (provisional) (pdip5), mRNA	38.5384	16.3365	37.1568	42.909	0.0187796	0.93804	0.247349	ENSDART00000020252	ENSDARG00000009001	20	31243403	31257030
gi|61806509|ref|NM_001013470.1| Danio rerio meiosis expressed gene 1 homolog (meig1), mRNA	0.524227	0.0389	0	0	0.0188191	0.0122753	0.373901	ENSDART00000142284	ENSDARG00000045705	4	8672141	8674111
gi|326681267|ref|XM_002667551.2| PREDICTED: Danio rerio HEAT repeat-containing protein 2-like (LOC100333660), partial mRNA	0.796659	0.2271	0	0.883333	0.0188232	0.00170152	0.0922643	NO ENSDART to associate with		NA	NA	NA
gi|326680392|ref|XM_002666751.2| PREDICTED: Danio rerio DnaJ (Hsp40) homolog, subfamily A member (dnaja), mRNA	83.6292	22.0864	111.095	1.307	0.0188848	0.602666	0.118896	NO ENSDART to associate with		NA	NA	NA
gi|292620781|ref|XM_682640.4| PREDICTED: Danio rerio solute carrier family 36 (proton/amino acid symporter), member 1 (slc36a1), mRNA	2.3753	0.5574	7.168	0.445333	0.0189043	0.0581967	0.0217423	ENSDART00000149087	ENSDARG00000075618	14	26996448	27076585
gi|50344745|ref|NM_001002046.1| Danio rerio blocked early in transport 1 homolog (S. cerevisiae) (bet1), mRNA	1.18902	0.5518	0.5524	8.112	0.0189534	0.148456	0.998752	ENSDART00000004514	ENSDARG00000034885	19	41860536	41866787
gi|41055007|ref|NM_201058.1| Danio rerio platelet-activating factor acetylhydrolase, isoform Ib, gamma subunit (pafah1b3), mRNA	2.70032	1.0774	2.202	11.3247	0.0189889	0.4993	0.108517	ENSDART00000060145	ENSDARG00000058047	16	13510926	13529668
gi|326678836|ref|XM_678620.5| PREDICTED: Danio rerio ephrin type-B receptor 3-like (LOC555957), partial mRNA	0.420727	1.9876	0.2012	0.203667	0.0190053	0.387203	0.0103529	ENSDART00000050395	ENSDARG00000033589	22	38827165	38865579
gi|297206807|ref|NM_001007163.2| Danio rerio ribonucleotide reductase M2 b (rrm2b), mRNA	0.815045	0.1363	2.6472	3.212	0.0190237	0.253526	0.140191	ENSDART00000141404	ENSDARG00000033367	19	34291836	34303950
gi|326680245|ref|XM_690470.5| PREDICTED: Danio rerio myxovirus (influenza virus) resistance D (mxd), mRNA	0.188205	0.0192	0	1.10867	0.0190291	0.00991011	0.373901	ENSDART00000036702	ENSDARG00000023369	25	20208609	20221311
gi|54400365|ref|NM_001005934.1| Danio rerio glycerol-3-phosphate dehydrogenase 1-like (gpd1l), mRNA	0.279364	0.0262	0.2972	4.50367	0.0190532	0.90047	0.0616546	ENSDART00000058550	ENSDARG00000040024	16	41915162	41933745
gi|229577062|ref|NM_001159833.1| Danio rerio zgc:136867 (zgc:136867), mRNA	17.3339	5.5902	12.9472	1.062	0.0190955	0.436605	0.117406	NO ENSDART to associate with		NA	NA	NA
gi|50539711|ref|NM_001002326.1| Danio rerio plastin 3 (T isoform) (pls3), mRNA	3.98407	1.3404	3.392	3.64333	0.019119	0.491288	0.0599677	ENSDART00000054849	ENSDARG00000037655	14	13711343	13783237
gi|50233902|ref|NM_212711.2| Danio rerio eukaryotic translation initiation factor 2, subunit 3 gamma (eif2s3), mRNA	157.684	112.099	288.06	28.0703	0.0191217	0.0138574	0.00489692	ENSDART00000023833	ENSDARG00000008292	24	17532374	17552055
gi|47087438|ref|NM_213453.1| Danio rerio phosphogluconate hydrogenase (pgd), transcript variant 1, mRNA	40.8091	18.3905	25.2014	7.414	0.0191301	0.083668	0.0625432	ENSDART00000017728	ENSDARG00000015343	23	29624333	29637397
gi|61806563|ref|NM_001013497.1| Danio rerio guanine nucleotide binding protein (G protein), beta polypeptide 2 (gnb2), mRNA	2.02466	0.3124	0.8324	0.717333	0.0191347	0.103815	0.190126	ENSDART00000051231	ENSDARG00000035357	5	39863697	39897848
gi|326680056|ref|XR_045172.3| PREDICTED: Danio rerio similar to ornithine decarboxylase antizyme 2 (LOC100002007), miscRNA	1.98789	0.7736	0.6986	1.012	0.0191367	0.0213078	0.8866	NO ENSDART to associate with		NA	NA	NA
gi|66472531|ref|NM_001020609.1| Danio rerio tRNA selenocysteine 1 associated protein 1 (trnau1ap), mRNA	2.2143	0.8649	2.115	15.0713	0.0191383	0.898711	0.109198	ENSDART00000052292	ENSDARG00000036015	19	30374779	30384383
gi|189523582|ref|XM_001332669.2| PREDICTED: Danio rerio si:dkey-100n23.5 (si:dkey-100n23.5), mRNA	1.1445	0.4143	0.4584	3.96533	0.0191385	0.057666	0.870993	ENSDART00000129926	ENSDARG00000086911	9	31281879	31292820
gi|321400068|ref|NM_001202527.1| Danio rerio adducin 3 (gamma) b (add3b), mRNA	2.47618	0.8228	0.1586	0.253333	0.0192124	0.000618524	0.171499	ENSDART00000078703	ENSDARG00000056250	17	20075472	20117683
gi|326680842|ref|XM_003201591.1| PREDICTED: Danio rerio hypothetical protein LOC100537186 (LOC100537186), mRNA	0.383636	0.0791	0.361	0.00833333	0.0192671	0.916417	0.193726	NO ENSDART to associate with		NA	NA	NA
gi|116174727|ref|NM_001077212.1| Danio rerio dynactin 1a (dctn1a), mRNA	5.52573	1.9901	2.427	1.95367	0.0193095	0.0379334	0.575774	ENSDART00000102795	ENSDARG00000019743	7	1025144	1071459
gi|326672047|ref|XM_003199530.1| PREDICTED: Danio rerio spectrin beta chain, brain 1-like (LOC100536066), mRNA	43.6166	12.2571	24.0398	2.259	0.0193145	0.114539	0.0704659	ENSDART00000049651	ENSDARG00000079113	11	44132223	44140551
gi|315468523|ref|NM_199690.2| Danio rerio ancient ubiquitous protein 1 (aup1), mRNA	14.9603	8.2667	7.5032	5.14967	0.0193175	0.0259178	0.797377	ENSDART00000054867	ENSDARG00000092609	14	5841303	5866353
gi|326664919|ref|XR_117602.1| PREDICTED: Danio rerio hypothetical LOC100537729 (LOC100537729), miscRNA	0.702318	0.1393	0.896	4.381	0.0194228	0.638086	0.0910383	NO ENSDART to associate with		NA	NA	NA
gi|18858926|ref|NM_131053.1| Danio rerio kit receptor a (kita), mRNA	3.7832	0.3943	0.021	0.224	0.0194267	0.0113617	0.0757371	ENSDART00000149205	ENSDARG00000043317	20	22403310	22445479
gi|129270191|ref|NM_001012368.2| Danio rerio exostoses (multiple) 1a (ext1a), mRNA	1.57291	0.7938	0.3422	2.73633	0.0194744	0.000277125	0.0884594	ENSDART00000006439	ENSDARG00000020373	16	51653909	51907179
gi|122114621|ref|NM_001080164.1| Danio rerio si:ch211-212o1.2 (si:ch211-212o1.2), mRNA	0.675795	0.2533	0.3272	4.915	0.019501	0.170806	0.728983	ENSDART00000147797	ENSDARG00000011498	18	17659863	17719712
gi|113671511|ref|NM_001045308.1| Danio rerio zgc:136474 (zgc:136474), mRNA	285.979	177.107	297.275	23.3	0.0195574	0.760293	0.00386605	ENSDART00000043345	ENSDARG00000030440	13	46088591	46095477
gi|326668685|ref|XM_001341269.4| PREDICTED: Danio rerio microtubule associated serine/threonine kinase 2 (mast2), mRNA	0.443659	1.2294	2.4996	1.926	0.0196322	0.00428636	0.0238101	ENSDART00000115409	ENSDARG00000074311	6	33359180	33567518
gi|41054594|ref|NM_199587.1| Danio rerio leucine zipper transcription factor-like 1 (lztfl1), mRNA	1.3633	0.5804	0.8178	5.421	0.0196939	0.0534043	0.350556	ENSDART00000061544	ENSDARG00000041997	24	11853461	11972884
gi|38198640|ref|NM_198365.1| Danio rerio DEAD (Asp-Glu-Ala-Asp) box polypeptide 49 (ddx49), mRNA	1.46359	0.6613	0.712	5.19067	0.0197075	0.0813408	0.887787	ENSDART00000007204	ENSDARG00000012899	11	6951979	6963392
gi|326668547|ref|XM_002662314.2| PREDICTED: Danio rerio leucine rich repeat (in FLII) interacting protein 1b (lrrfip1b), mRNA	0.681932	0.1093	0.1684	0.511333	0.0197255	0.0373476	0.515089	NO ENSDART to associate with		NA	NA	NA
gi|292620474|ref|XM_002664260.1| PREDICTED: Danio rerio arylsulfatase I-like (LOC100329483), mRNA	0.0800227	0.0165	0	0	0.0197717	0.000746254	0.373901	ENSDART00000114053	ENSDARG00000077606	14	972009	975248
gi|189527149|ref|XM_001920529.1| PREDICTED: Danio rerio transmembrane protein 184B-like (LOC100001019), mRNA	0.0649545	0	0.056	0.00566667	0.019815	0.888042	0.373901	ENSDART00000143826	ENSDARG00000090876	3	3631770	3653321
gi|62955558|ref|NM_001017793.1| Danio rerio zgc:112426 (zgc:112426), mRNA	0.690364	0.0316	0.645	6.036	0.0198275	0.935532	0.273109	ENSDART00000079001	ENSDARG00000056504	1	15417526	15430769
gi|47085670|ref|NM_213003.1| Danio rerio S100 calcium binding protein A10b (s100a10b), mRNA	23.7169	2.5934	2.5816	34.4767	0.0199926	0.0204623	0.995464	ENSDART00000148961	ENSDARG00000025254	16	25636602	25640200
gi|113205960|ref|NM_001039497.2| Danio rerio canopy1 (cnpy1), mRNA	7.56186	2.993	3.1532	8.34233	0.019995	0.033593	0.885918	ENSDART00000020792	ENSDARG00000003757	2	29701087	29710868
gi|121583779|ref|NM_001079950.1| Danio rerio glucocorticoid induced transcript 1 (glcci1), mRNA	3.61457	6.2804	2.2316	0.810333	0.0200256	0.0663704	0.00306977	ENSDART00000036854	ENSDARG00000008503	19	25837954	25912920
gi|326667600|ref|XM_001920239.2| PREDICTED: Danio rerio oncostatin M receptor (osmr), mRNA	0.200409	0.0273	0.7346	0.0906667	0.0200958	0.455088	0.334518	ENSDART00000097178	ENSDARG00000042903	5	7777594	7811251
gi|41054424|ref|NM_199683.1| Danio rerio eukaryotic translation initiation factor 4E binding protein 3, like (eif4ebp3l), mRNA	22.601	10.6031	47.2386	11.9537	0.0201006	0.0802964	0.0251113	ENSDART00000060990	ENSDARG00000041607	14	6939194	6953894
gi|326667928|ref|XM_001334628.3| PREDICTED: Danio rerio similar to Muscarinic acetylcholine receptor M3 (Mm3 mAChR) (LOC794658), mRNA	0.706386	0.1361	2.291	0	0.0201333	0.0854764	0.0361254	ENSDART00000020646	ENSDARG00000009121	5	39363200	39364648
gi|194578958|ref|NM_001130605.1| Danio rerio SPARC-like 1 (sparcl1), mRNA	0.820159	0.0718	0.2186	0.263333	0.0201347	0.080738	0.454458	ENSDART00000083593	ENSDARG00000074989	1	37241624	37268289
gi|41054366|ref|NM_199714.1| Danio rerio Ras-related GTP binding A (rraga), mRNA	9.21316	4.4708	9.5784	10.676	0.0202329	0.86005	0.00777209	ENSDART00000057449	ENSDARG00000039316	14	17943773	17968729
gi|116517255|ref|NM_001077381.1| Danio rerio zgc:153086 (zgc:153086), mRNA	1.95445	0.2403	0.5526	1.15367	0.0202624	0.0659356	0.431638	ENSDART00000088261	ENSDARG00000061690	9	35201371	35215271
gi|292624990|ref|XM_002665805.1| PREDICTED: Danio rerio si:ch211-158b22.1-2 (si:ch211-158b22.1-2), mRNA	39.6561	5.3532	2.4246	0.0396667	0.0202639	0.0128536	0.407612	ENSDART00000110678	ENSDARG00000075817	20	53758199	53785287
gi|115496565|ref|NM_001076571.1| Danio rerio zgc:154100 (zgc:154100), mRNA	3.00616	4.0446	4.279	4.27967	0.0202907	0.157968	0.77251	ENSDART00000093222	ENSDARG00000063670	13	91414	100201
gi|326674944|ref|XM_001345849.3| PREDICTED: Danio rerio jumonji, AT rich interactive domain 2a (jarid2a), mRNA	1.14177	0.6213	3.1068	0.0943333	0.0203422	0.0706896	0.0357766	ENSDART00000086333	ENSDARG00000060925	16	27646864	27739537
gi|326680026|ref|XM_001336601.4| PREDICTED: Danio rerio von Willebrand factor A domain-containing protein 5A-like (LOC100002600), mRNA	0.155659	0.0339	0.3084	0.485667	0.0204387	0.376303	0.143612	ENSDART00000124056	ENSDARG00000088917	25	4920122	4931137
gi|50345019|ref|NM_001002180.1| Danio rerio mannosyl (alpha-1,3-)-glycoprotein beta-1,4-N-acetylglucosaminyltransferase, isozyme B (mgat4b), mRNA	7.75352	1.2778	1.3096	4.11367	0.0204819	0.0211786	0.961238	ENSDART00000001159	ENSDARG00000004115	14	14166319	14436646
gi|237681078|ref|NM_130913.1| Danio rerio flotillin 1 (flot1), mRNA	0.345886	0	0.7144	3.93133	0.0204945	0.32223	0.0849728	ENSDART00000001995	ENSDARG00000001710	19	7560892	7577836
gi|262205687|ref|NR_030521.1| Danio rerio microRNA 738 (mir738), microRNA	114.356	438.499	145.478	0.294667	0.0205202	0.59605	0.0294594	NO ENSDART to associate with		NA	NA	NA
gi|61651745|ref|NM_001013296.1| Danio rerio bcl2-associated X protein, b (baxb), mRNA	0.161045	0.5863	1.2812	4.413	0.0205445	0.0926567	0.248608	ENSDART00000040900	ENSDARG00000030881	3	32211782	32216892
gi|62955126|ref|NM_001017579.1| Danio rerio zgc:110084 (zgc:110084), mRNA	25.5567	14.4785	8.8396	7.641	0.0206152	0.00147001	0.102797	ENSDART00000065923	ENSDARG00000044853	3	1992511	1995404
gi|326666393|ref|XM_688621.4| PREDICTED: Danio rerio transmembrane 7 superfamily member 3 (tm7sf3), mRNA	1.81818	0.4864	0.7842	2.12733	0.0206821	0.0468472	0.443098	ENSDART00000144074	ENSDARG00000093658	4	1591880	1609991
gi|57526683|ref|NM_213402.1| Danio rerio growth hormone regulated TBC protein 1a (grtp1a), mRNA	1.87916	4.4987	1.9518	0.908667	0.0207204	0.903122	0.0244339	NO ENSDART to associate with		NA	NA	NA
gi|123703550|ref|NM_001080655.1| Danio rerio patatin-like phospholipase domain containing 7a (pnpla7a), mRNA	0.475659	1.1904	0.4064	2.17133	0.0208046	0.757758	0.0202141	ENSDART00000091647	ENSDARG00000062986	21	11813807	11864334
gi|45387822|ref|NM_205708.1| Danio rerio proteasome (prosome, macropain) subunit, alpha type,5 (psma5), mRNA	25.8325	14.1198	22.2352	19.567	0.0208095	0.450861	0.074664	ENSDART00000020655	ENSDARG00000003526	11	37183786	37191782
gi|147904281|ref|NM_001089323.1| Danio rerio zgc:162293 (zgc:162293), mRNA	43.2822	25.8346	40.8982	1.61633	0.0208162	0.700947	0.03666	ENSDART00000129704	ENSDARG00000091433	2	49601523	49626268
gi|50540155|ref|NM_001002545.1| Danio rerio zgc:92789 (zgc:92789), mRNA	51.633	31.367	66.2042	0.167667	0.0208433	0.0828551	2.59656e-05	NO ENSDART to associate with		NA	NA	NA
gi|113681882|ref|NM_001044988.1| Danio rerio si:dkey-72l14.4 (si:dkey-72l14.4), mRNA	2.3248	0.8469	0.8156	9.617	0.0208568	0.00287323	0.949419	ENSDART00000140626	ENSDARG00000061023	8	26812883	26824495
gi|47086250|ref|NM_212892.1| Danio rerio nucleoporin 43 (nup43), mRNA	13.3142	5.9277	6.7364	10.8647	0.0208642	0.00604906	0.720307	ENSDART00000064439	ENSDARG00000043884	20	1339804	1351168
gi|292625817|ref|XM_002666093.1| PREDICTED: Danio rerio mature T-cell proliferation 1 neighbor protein-like (LOC100333981), mRNA	0.550318	0	0	9.648	0.0208676	0.0208676	NA	NO ENSDART to associate with		NA	NA	NA
gi|302129715|ref|NM_001013310.2| Danio rerio zgc:113114 (zgc:113114), mRNA	0.227	0.053	0.1216	2.86433	0.0208941	0.397902	0.537982	ENSDART00000123445	ENSDARG00000035074	11	12869838	12917195
gi|47086048|ref|NM_213234.1| Danio rerio sprouty-related, EVH1 domain containing 2 (spred2), mRNA	2.18766	3.8982	3.7826	1.46533	0.0209296	0.0335778	0.876377	ENSDART00000045292	ENSDARG00000008372	13	5547709	5614099
gi|68357135|ref|XM_689125.1| PREDICTED: Danio rerio glycosyltransferase 25 domain containing 1 (glt25d1), mRNA	0.2275	0.0508	0.1988	0.0756667	0.0209574	0.788624	0.177502	ENSDART00000114521	ENSDARG00000073974	3	53340906	53369684
gi|326670915|ref|XM_695909.4| PREDICTED: Danio rerio armadillo repeat protein deleted in velo-cardio-facial syndrome-like (LOC572216), mRNA	0.416205	0	0.1636	0.143333	0.0210168	0.282935	0.373901	ENSDART00000145220	ENSDARG00000074329	10	468508	506952
gi|47086636|ref|NM_212703.1| Danio rerio hypoxia up-regulated 1 (hyou1), mRNA	12.529	4.1573	14.1918	38.5823	0.0210634	0.792454	0.132463	ENSDART00000100032	ENSDARG00000013670	10	30661376	30682722
gi|50539965|ref|NM_001002449.1| Danio rerio family with sequence similarity 96, member B (fam96b), mRNA	103.642	45.2072	192.154	3.67733	0.0211164	0.175724	0.0484056	ENSDART00000124342	ENSDARG00000052010	7	45954390	45958941
gi|47085990|ref|NM_213197.1| Danio rerio zinc finger protein 207, a (znf207a), mRNA	27.3589	15.8085	38.9176	6.25567	0.0211754	0.096331	0.00605283	ENSDART00000044859	ENSDARG00000015538	3	34319325	34330321
gi|83025101|ref|NM_001037580.1| Danio rerio sarcospan (Kras oncogene-associated gene) (sspn), mRNA	1.24141	0.0531	0.517	0.449333	0.0212234	0.177005	0.155435	ENSDART00000061189	ENSDARG00000041747	18	15770353	15782390
gi|326678415|ref|XM_002666230.2| PREDICTED: Danio rerio si:ch211-103f16.1 (si:ch211-103f16.1), mRNA	3.2028	1.3773	4.2174	2.00833	0.0212539	0.463587	0.0667135	ENSDART00000067426	ENSDARG00000043077	22	10471880	10507830
gi|50539913|ref|NM_001002423.1| Danio rerio alpha- and gamma-adaptin binding protein (aagab), mRNA	2.51991	0.8672	2.526	2.85233	0.0212896	0.994076	0.0549173	ENSDART00000060344	ENSDARG00000041170	18	19593319	19600523
gi|62955574|ref|NM_001017801.1| Danio rerio proteasome (prosome, macropain) subunit, beta type, 4 (psmb4), mRNA	48.0301	24.3299	61.4724	20.6473	0.021294	0.315899	0.0166748	ENSDART00000076928	ENSDARG00000054696	19	43977683	43983252
gi|71834623|ref|NM_001030245.1| Danio rerio F-box and leucine-rich repeat protein 18 (fbxl18), mRNA	0.709273	0.2064	0.5092	3.24467	0.0213203	0.430508	0.176679	ENSDART00000103644	ENSDARG00000007443	1	7714246	7723025
gi|192453597|ref|NM_001128795.1| Danio rerio si:dkeyp-110c7.1 (si:dkeyp-110c7.1), mRNA	11.4728	5.7347	3.859	3.932	0.0213256	0.00439191	0.125095	ENSDART00000045036	ENSDARG00000030087	5	38632201	38637092
gi|18858392|ref|NM_131000.1| Danio rerio activated leukocyte cell adhesion molecule a (alcama), mRNA	6.20564	15.837	113.667	0.801667	0.0213592	0.00935207	0.0127618	ENSDART00000100184	ENSDARG00000026531	10	29413530	29443326
gi|292620764|ref|XM_691888.3| PREDICTED: Danio rerio kelch-like 3 (Drosophila) (klhl3), mRNA	0.0786818	0	0.0366	0.168	0.0213787	0.389924	0.373901	ENSDART00000079164	ENSDARG00000056647	14	25283046	25301049
gi|113205491|ref|NM_131535.1| Danio rerio homeo box A4a (hoxa4a), mRNA	1.59627	0.2707	4.3436	0.00533333	0.0213937	0.144621	0.0533637	ENSDART00000080466	ENSDARG00000057724	19	19233312	19235118
gi|54400433|ref|NM_001005964.1| Danio rerio adaptor-related protein complex 3, sigma 1 subunit (ap3s1), mRNA	17.983	8.0414	17.1952	4.77133	0.0214335	0.849726	0.0068182	NO ENSDART to associate with		NA	NA	NA
gi|41055507|ref|NM_200922.1| Danio rerio dynamin 1-like (dnm1l), mRNA	218.136	127.291	158.931	7.47633	0.0214345	0.15984	0.266784	ENSDART00000006840	ENSDARG00000015006	25	20721130	20750191
gi|54261794|ref|NM_001003558.1| Danio rerio tubulin, alpha 8 like 3 (tuba8l3), mRNA	78.7788	11.725	132.465	0.397333	0.0214611	0.182834	0.0121558	ENSDART00000102715	ENSDARG00000070155	9	7704154	7725078
gi|51011090|ref|NM_001003500.1| Danio rerio Yip1 domain family, member 2 (yipf2), mRNA	3.4338	1.3338	3.9288	4.035	0.0214826	0.650184	0.0229135	ENSDART00000003133	ENSDARG00000021399	3	34259642	34265760
gi|326676919|ref|XM_679069.5| PREDICTED: Danio rerio l(3)mbt-like 3 (Drosophila) (l3mbtl3), mRNA	0.214273	0	0.014	0.641333	0.0215354	0.030012	0.373901	ENSDART00000047308	ENSDARG00000025983	20	2161024	2225319
gi|125820896|ref|XM_001342820.1| PREDICTED: Danio rerio putative N-acetyltransferase C7orf52-like (LOC100003245), mRNA	0.296273	0	0	0.334333	0.0215674	0.0215674	NA	ENSDART00000129834	ENSDARG00000086222	7	27264108	27273776
gi|326671571|ref|XM_686173.5| PREDICTED: Danio rerio AT-rich interactive domain-containing protein 3A-like (LOC562799), mRNA	0.285455	0.0523	0.2282	0.0603333	0.0216511	0.662135	0.145573	ENSDART00000104358	ENSDARG00000070843	11	5807748	5845520
gi|45387588|ref|NM_205580.1| Danio rerio v-mos Moloney murine sarcoma viral oncogene homolog (mos), mRNA	10.6307	4.6558	1.2408	11.8563	0.0216936	0.00118593	0.0184597	ENSDART00000101724	ENSDARG00000069744	15	16117502	16118551
gi|165972510|ref|NM_001113648.1| Danio rerio hypothetical protein LOC100003064 (LOC100003064), mRNA	0.0203864	0.0743	0	0.0366667	0.0216941	0.0466459	0.00920837	ENSDART00000132663	ENSDARG00000094890	8	46529220	46536116
gi|326681112|ref|XM_003201673.1| PREDICTED: Danio rerio coiled-coil domain-containing protein 134-like (LOC100536187), mRNA	0.491523	0	0	1.452	0.0217044	0.0217044	NA	NO ENSDART to associate with		NA	NA	NA
gi|55742471|ref|NM_199687.1| Danio rerio transaldolase 1 (taldo1), transcript variant 1, mRNA	104.609	61.9372	221.835	4.149	0.0217231	0.000575186	0.000173258	ENSDART00000021644	ENSDARG00000012256	18	49717090	49724591
gi|55926074|ref|NM_212683.2| Danio rerio transmembrane protein 165 (tmem165), mRNA	9.06543	4.8312	6.8078	4.219	0.0217386	0.260644	0.208531	ENSDART00000047624	ENSDARG00000034600	20	22258457	22265350
gi|57524623|ref|NM_001003769.1| Danio rerio centrosomal protein 57-like 1 (cep57l1), mRNA	0.7115	0.1774	0.6678	6.12967	0.0217492	0.894121	0.136862	ENSDART00000048537	ENSDARG00000002826	20	32180443	32187901
gi|115432036|ref|NM_001048067.2| Danio rerio protein-O-mannosyltransferase 1 (pomt1), mRNA	1.05982	0.3999	6.9342	2.08767	0.0217791	0.0203907	0.0146192	ENSDART00000092002	ENSDARG00000067670	5	52797554	52814242
gi|326674093|ref|XM_002664567.2| PREDICTED: Danio rerio serine/threonine-protein kinase D2-like (LOC100330152), mRNA	0.827523	2.6599	0.0882	0.460333	0.0218107	0.000892125	0.00716434	ENSDART00000127818	ENSDARG00000086199	15	12201343	12231562
gi|61806579|ref|NM_001013505.1| Danio rerio Tu translation elongation factor, mitochondrial (tufm), nuclear gene encoding mitochondrial protein, mRNA	26.2465	12.3733	25.8018	7.00333	0.0218685	0.948051	0.0489029	ENSDART00000060205	ENSDARG00000041088	3	108145	125608
gi|50540397|ref|NM_001002665.1| Danio rerio cyclin D binding myb-like transcription factor 1 (dmtf1), mRNA	1.33395	0.4811	1.9116	0.581667	0.0218994	0.515961	0.14297	ENSDART00000029084	ENSDARG00000025824	4	8715659	8729646
gi|123703647|ref|NM_001080562.1| Danio rerio zgc:158605 (zgc:158605), mRNA	31.7764	18.6456	17.7526	4.28667	0.0219173	0.00234805	0.845461	ENSDART00000077386	ENSDARG00000076602	15	42134113	42175253
gi|122114609|ref|NM_001080203.1| Danio rerio heparan sulfate 6-O-sulfotransferase 1b (hs6st1b), mRNA	2.23545	4.5642	3.5928	0.488333	0.0219503	0.159674	0.366513	ENSDART00000105778	ENSDARG00000071501	24	28654200	28749436
gi|41054636|ref|NM_199571.1| Danio rerio zgc:56340 (zgc:56340), mRNA	23.7392	14.1657	23.2454	25.333	0.0219539	0.905563	0.018685	ENSDART00000035505	ENSDARG00000038473	13	11461739	11478805
gi|71834577|ref|NM_001030220.1| Danio rerio B lymphoid tyrosine kinase (bltk), mRNA	5.18186	0.8725	0.4854	0.587667	0.0221297	0.0143196	0.548175	ENSDART00000020099	ENSDARG00000007783	20	19247191	19269016
gi|47085856|ref|NM_213111.1| Danio rerio galactosylceramidase b (galcb), mRNA	2.58959	1.3305	1.8596	14.9563	0.0221496	0.229664	0.243144	ENSDART00000028044	ENSDARG00000016474	17	18719790	18728268
gi|319655761|ref|NM_194432.2| Danio rerio ornithine decarboxylase antizyme 2a (oaz2a), mRNA	38.598	28.9224	40.027	7.34667	0.0221531	0.78722	0.0536534	ENSDART00000007748	ENSDARG00000016476	21	820949	832531
gi|326677968|ref|XM_687145.4| PREDICTED: Danio rerio arylsulfatase I-like (LOC563783), mRNA	0.0892955	0	0.2374	0	0.0221816	0.505726	0.303251	ENSDART00000092536	ENSDARG00000063359	21	42551214	42554972
gi|326676728|ref|XM_003200612.1| PREDICTED: Danio rerio ZDB-PUB-030905-1 (pag1), mRNA	1.46793	0.1352	0.3954	1.08	0.0222001	0.0638611	0.255604	NO ENSDART to associate with		NA	NA	NA
gi|41151983|ref|NM_201322.1| Danio rerio ATPase, H+ transporting, lysosomal, V1 subunit C, isoform 1a (atp6v1c1a), mRNA	10.2852	5.3311	16.45	3.42633	0.0222677	0.0873124	0.0108433	ENSDART00000032275	ENSDARG00000023967	16	56351829	56371157
gi|326675808|ref|XM_002665262.2| PREDICTED: Danio rerio zinc finger protein 420-like (LOC100331424), mRNA	0.0879091	0.011	0.2862	0.405667	0.0224035	0.367556	0.229976	NO ENSDART to associate with		NA	NA	NA
gi|157743337|ref|NM_001105587.1| Danio rerio myosin light chain kinase 3 (mylk3), mRNA	0.0624545	0	0.1496	0.045	0.0224325	0.254986	0.0792045	ENSDART00000109918	ENSDARG00000076348	7	44551781	44587973
gi|187937045|ref|NR_023320.1| Danio rerio im:7138264 (im:7138264), non-coding RNA	0.369523	0.0357	0	4.62067	0.022454	0.0125388	0.373901	NO ENSDART to associate with		NA	NA	NA
gi|319803126|ref|NM_001013472.2| Danio rerio zgc:110340 (zgc:110340), mRNA	12.6037	4.8875	1.2318	4.76133	0.0225051	0.0022557	0.0154937	ENSDART00000112495	ENSDARG00000079497	5	29511198	29512206
gi|326669690|ref|XM_680529.5| PREDICTED: Danio rerio ubiquitin specific peptidase 10, transcript variant 1 (usp10), mRNA	3.11189	1.6283	2.4302	11.3493	0.0225439	0.132424	0.144083	ENSDART00000148380	ENSDARG00000076116	7	70340122	70381668
gi|71834497|ref|NM_001030177.1| Danio rerio zgc:113383 (zgc:113383), mRNA	0.682409	0.3382	3.6162	2.48133	0.0226014	0.00258325	0.00222803	ENSDART00000021925	ENSDARG00000031651	13	47172771	47223280
gi|51467910|ref|NM_001003844.1| Danio rerio ribosomal protein L6 (rpl6), mRNA	21088.3	8970.48	17667	200.832	0.022609	0.529898	0.0375329	ENSDART00000101125	ENSDARG00000058451	8	2668862	2681452
gi|302129648|ref|NM_001193543.1| Danio rerio zgc:152984 (zgc:152984), mRNA	0.719886	1.6359	0.1936	3.16233	0.0226126	0.00044228	0.00501913	ENSDART00000123935	ENSDARG00000044281	10	15483430	15625084
gi|41053516|ref|NM_201166.1| Danio rerio dynactin 2 (p50) (dctn2), mRNA	44.5325	17.9487	42.65	4.37567	0.0226346	0.866152	0.0199525	ENSDART00000042595	ENSDARG00000031388	6	58734796	58770303
gi|125844888|ref|XM_678198.2| PREDICTED: Danio rerio riboflavin transporter 2-like (LOC555631), mRNA	4.23077	0	0	0.273	0.0226731	0.0226731	NA	ENSDART00000090464	ENSDARG00000062502	19	22802697	22807353
gi|41053394|ref|NM_199989.1| Danio rerio glutamic-oxaloacetic transaminase 2b, mitochondrial (aspartate aminotransferase 2) (got2b), nuclear gene encoding mitochondrial protein, mRNA	50.3745	29.1683	57.4332	19.96	0.0228775	0.612283	0.0768113	ENSDART00000007767	ENSDARG00000005840	7	53229682	53249061
gi|326674265|ref|XM_677725.5| PREDICTED: Danio rerio multidrug and toxin extrusion protein 1-like (LOC555258), mRNA	0.0320227	0	0	0.484	0.0229027	0.0229027	NA	ENSDART00000087632	ENSDARG00000079340	15	25949950	25972953
gi|50344749|ref|NM_001002048.1| Danio rerio aldo-keto reductase family 1, member B1 (aldose reductase) (akr1b1), mRNA	86.5711	24.0367	37.7266	6.713	0.0230174	0.0743807	0.338128	ENSDART00000018261	ENSDARG00000006215	4	13965330	13971908
gi|62955186|ref|NM_001017609.1| Danio rerio alkB, alkylation repair homolog 7 (E. coli) (alkbh7), mRNA	0.459364	0.1005	0.324	4.968	0.0230254	0.595372	0.3548	ENSDART00000055248	ENSDARG00000037906	3	34003871	34006977
gi|113677489|ref|NM_001044818.1| Danio rerio family with sequence similarity 20, member B (H. sapiens) (fam20b), mRNA	2.0637	0.9166	3.619	0.873	0.0230519	0.100053	0.0166621	ENSDART00000013453	ENSDARG00000008573	20	15897505	15962895
gi|47086828|ref|NM_212602.1| Danio rerio AHA1, activator of heat shock protein ATPase homolog 1, like (ahsa1l), mRNA	115.862	39.6816	54.466	9.674	0.0230765	0.0793694	0.454704	ENSDART00000029771	ENSDARG00000011127	17	43896310	43910257
gi|41054532|ref|NM_200545.1| Danio rerio Na+/K+ transporting ATPase interacting 1 (nkain1), mRNA	13.5687	5.8252	40.1894	2.36167	0.0230933	0.00107417	0.000498276	ENSDART00000015632	ENSDARG00000006859	19	44620667	44634278
gi|238650182|ref|NM_199745.2| Danio rerio ESF1, nucleolar pre-rRNA processing protein, homolog (S. cerevisiae) (esf1), mRNA	5.47214	2.9647	2.789	4.94033	0.0230975	0.0391972	0.871077	ENSDART00000146612	ENSDARG00000008740	1	51712688	51729669
gi|326674873|ref|XM_003200174.1| PREDICTED: Danio rerio zinc finger protein 384-like (LOC100536427), mRNA	0.181636	0.0512	0.0386	0.847	0.0231846	0.0143358	0.754305	ENSDART00000130196	ENSDARG00000089032	16	23776995	23799671
gi|189517949|ref|XM_001339607.2| PREDICTED: Danio rerio ninjurin-1-like (LOC799267), mRNA	2.54493	0.3512	0	0.592	0.0231914	0.0102494	0.194755	ENSDART00000109270	ENSDARG00000079824	4	7348612	7387453
gi|41055549|ref|NM_200931.1| Danio rerio KDEL (Lys-Asp-Glu-Leu) containing 1 (kdelc1), mRNA	3.03055	1.2585	1.9154	3.956	0.0232309	0.188234	0.449334	ENSDART00000042297	ENSDARG00000031971	9	28431881	28444217
gi|326671609|ref|XM_003199424.1| PREDICTED: Danio rerio cAMP-specific 3',5'-cyclic phosphodiesterase 4D-like (LOC100537340), mRNA	0.425886	0.0193	0.058	0.629333	0.0232675	0.0375208	0.374873	ENSDART00000104292	ENSDARG00000002411	11	6767964	6876042
gi|292628699|ref|XR_082679.1| PREDICTED: Danio rerio similar to mCG8648 (LOC561325), miscRNA	13.2454	4.9766	6.6862	5.285	0.023282	0.0681638	0.326694	NO ENSDART to associate with		NA	NA	NA
gi|225735552|ref|NM_001146097.1| Danio rerio ubiquitin specific protease 16 (usp16), mRNA	1.41986	0.5875	1.2322	6.40067	0.0233091	0.735157	0.255492	ENSDART00000085645	ENSDARG00000060633	15	39816845	39837192
gi|34098951|ref|NM_183074.1| Danio rerio ventrally expressed dharma/bozozok antagonist (ved), mRNA	7.5705	2.6837	4.7048	0.007	0.0233159	0.215098	0.355577	NO ENSDART to associate with		NA	NA	NA
gi|326670512|ref|XM_001920923.2| PREDICTED: Danio rerio myosin XVI (myo16), mRNA	0.572705	0.2076	0.4908	0.237667	0.0233414	0.732986	0.261642	ENSDART00000109288	ENSDARG00000078582	9	7926810	8205665
gi|326669597|ref|XM_682361.5| PREDICTED: Danio rerio GRAM domain-containing protein 2-like, transcript variant 1 (LOC565973), mRNA	134.237	52.8961	30.5574	0.324333	0.0234209	0.00512111	0.203267	ENSDART00000073518	ENSDARG00000051827	7	55697470	55785431
gi|47550906|ref|NM_214807.1| Danio rerio fatty acid binding protein 7, brain, b (fabp7b), mRNA	10.9777	39.1682	2.387	0.0226667	0.0234238	0.0386821	0.0108211	ENSDART00000041229	ENSDARG00000034650	20	40400988	40402467
gi|169790875|ref|NM_001122620.1| Danio rerio zgc:171489 (zgc:171489), mRNA	0.829386	0.1328	1.1052	0.0626667	0.0234359	0.50792	0.0326491	ENSDART00000074129	ENSDARG00000052300	3	59324290	59339153
gi|41054642|ref|NM_199569.1| Danio rerio eukaryotic translation initiation factor 2, subunit 1 alpha, like (eif2s1l), mRNA	3.8017	1.6496	3.6026	24.3293	0.0234425	0.827506	0.0139209	ENSDART00000006058	ENSDARG00000005827	17	34411475	34421363
gi|157841190|ref|NM_001109719.1| Danio rerio zgc:171629 (zgc:171629), mRNA	5.25377	21.1086	5.9118	0.321667	0.0234567	0.865288	0.0314656	ENSDART00000090338	ENSDARG00000091739	12	50004532	50075404
gi|326680198|ref|XM_003201429.1| PREDICTED: Danio rerio paired box protein Pax-6-like (LOC100538102), mRNA	0.269091	1.8124	0	0	0.0235131	0.0340382	0.0151926	NO ENSDART to associate with		NA	NA	NA
gi|292620897|ref|XM_002664433.1| PREDICTED: Danio rerio si:ch211-232m8.5 (si:ch211-232m8.5), mRNA	0.239705	0	0	0	0.0236137	0.0236137	NA	ENSDART00000074819	ENSDARG00000020901	14	35678160	35687467
gi|326669393|ref|XM_001343168.3| PREDICTED: Danio rerio protein GRINL1A-like (LOC100003720), mRNA	0.661818	0.1435	0.1756	3.401	0.0236221	0.0402425	0.831024	ENSDART00000108782	ENSDARG00000074968	7	31619008	31621733
gi|66773117|ref|NM_001024414.1| Danio rerio zgc:112421 (zgc:112421), mRNA	9.82982	3.8832	3.4098	2.38667	0.0236226	0.00970094	0.78786	ENSDART00000018408	ENSDARG00000013613	2	9610654	9630761
gi|47086888|ref|NM_212571.1| Danio rerio protocadherin 10a (pcdh10a), mRNA	59.6385	5.1429	54.7996	0.423333	0.0236305	0.857594	0.0414342	ENSDART00000127020	ENSDARG00000054274	1	12097469	12128586
gi|292611563|ref|XM_002661099.1| PREDICTED: Danio rerio heme oxygenase 2-like (LOC100329531), mRNA	0.748205	0.2046	0.6428	1.29933	0.023649	0.759748	0.193413	ENSDART00000112800	ENSDARG00000078452	3	12980163	13000091
gi|47086214|ref|NM_212910.1| Danio rerio syntaxin 11a (stx11a), mRNA	2.05918	0.5137	8.6892	4.427	0.0236774	0.100217	0.0583972	ENSDART00000064657	ENSDARG00000044039	17	7567512	7573085
gi|326678939|ref|XM_002666399.2| PREDICTED: Danio rerio cytoplasmic polyadenylation element binding protein 2 (cpeb2), mRNA	3.11468	1.4516	2.0552	0.0273333	0.0236858	0.296703	0.515738	ENSDART00000106336	ENSDARG00000052604	23	2147585	2178737
gi|178057359|ref|NM_001030151.2| Danio rerio cytidine monophosphate N-acetylneuraminic acid synthetase (cmas), transcript variant 1, mRNA	1.14143	0.5448	0.444	0.00933333	0.0237023	0.0236613	0.708928	ENSDART00000124189	ENSDARG00000057334	4	13792410	13801992
gi|41393116|ref|NM_201480.1| Danio rerio ADP-ribosylation factor 1 like (arf1l), mRNA	83.7899	34.8272	62.8324	28.2973	0.0238181	0.300647	0.00927187	ENSDART00000007381	ENSDARG00000016393	24	37889052	37896283
gi|41055428|ref|NM_200617.1| Danio rerio arginyl-tRNA synthetase 2, mitochondrial (putative) (rars2), nuclear gene encoding mitochondrial protein, mRNA	3.22939	1.3325	1.772	3.335	0.0238218	0.0544965	0.592164	ENSDART00000104606	ENSDARG00000032277	20	2711159	2742357
gi|18859458|ref|NM_131052.1| Danio rerio T-box gene 6 (tbx6), mRNA	0.947773	1.4634	0.908	0.534333	0.0238235	0.855512	0.0410736	ENSDART00000022492	ENSDARG00000006939	5	43898954	43915915
gi|326663990|ref|XM_682878.5| PREDICTED: Danio rerio MAX dimerization protein 4 (mxd4), mRNA	13.1588	2.5524	9.7624	0	0.0238371	0.552226	0.152964	ENSDART00000059264	ENSDARG00000054031	1	24954457	24979160
gi|162139041|ref|NM_001111207.1| Danio rerio UTP6, small subunit (SSU) processome component, homolog (yeast) (utp6), mRNA	4.00166	1.7112	3.3832	9.735	0.0238471	0.554791	0.123342	ENSDART00000051818	ENSDARG00000035730	6	19379006	19385964
gi|157311724|ref|NM_001105124.1| Danio rerio Kazal-type serine peptidase inhibitor domain 2 (kazald2), mRNA	0.0639545	0.6428	0.0516	0	0.0238862	0.836911	0.0203457	ENSDART00000112402	ENSDARG00000078518	14	5811097	5823208
gi|50539775|ref|NM_001002358.1| Danio rerio tripartite motif-containing 55a (trim55a), mRNA	0.0778636	0	0	0.590667	0.0239058	0.0239058	NA	ENSDART00000047055	ENSDARG00000029596	2	42215428	42229832
gi|117606243|ref|NM_001077543.1| Danio rerio zgc:154110 (zgc:154110), mRNA	2.85993	0.7705	1.6236	2.54167	0.0239322	0.21867	0.253065	ENSDART00000101571	ENSDARG00000069672	9	25149620	25154200
gi|292618710|ref|XM_694468.4| PREDICTED: Danio rerio vimentin-type intermediate filament-associated coiled-coil protein-like (LOC570934), mRNA	0.324727	0	0.9182	1.33667	0.024012	0.221602	0.0854498	ENSDART00000016475	ENSDARG00000006916	11	6453375	6456842
gi|292628652|ref|XM_002666998.1| PREDICTED: Danio rerio RAP1, GTP-GDP dissociation stimulator 1 (rap1gds1), partial mRNA	0.825773	0.0686	0.093	0	0.0240327	0.0285606	0.730727	ENSDART00000109507	ENSDARG00000073741	7	72254544	72301905
gi|292616701|ref|XM_001921946.2| PREDICTED: Danio rerio novel protein similar to vertebrate MON1 homolog B (yeast) (MON1B) (LOC100149301), mRNA	3.83645	0.6709	0.7896	0.012	0.024053	0.0287832	0.809265	ENSDART00000132031	ENSDARG00000035686	8	10229312	10240488
gi|62122834|ref|NM_001014323.1| Danio rerio 1-aminocyclopropane-1-carboxylate synthase homolog (Arabidopsis)(non-functional) (accs), mRNA	0.664841	0.2631	0.4906	6.61667	0.0240591	0.472887	0.330949	ENSDART00000073914	ENSDARG00000052124	25	9150013	9177896
gi|62955506|ref|NM_001017767.1| Danio rerio zgc:112077 (zgc:112077), mRNA	10.2181	6.4448	10.5636	3.84833	0.0240595	0.878111	0.103323	ENSDART00000032118	ENSDARG00000025404	6	9186808	9197775
gi|292625519|ref|XM_701295.3| PREDICTED: Danio rerio si:dkeyp-69c1.9 (si:dkeyp-69c1.9), mRNA	2.97823	0.288	0.5022	0	0.0240646	0.0425274	0.691103	NO ENSDART to associate with		NA	NA	NA
gi|326671528|ref|XM_002663686.2| PREDICTED: Danio rerio im:7155904 (im:7155904), mRNA	0.870273	0.2168	0.2542	0.882667	0.0241157	0.0138035	0.836662	ENSDART00000113698	ENSDARG00000076009	11	2318284	2355950
gi|292623329|ref|XM_688805.4| PREDICTED: Danio rerio MAP3K12 binding inhibitory protein 1 (mbip), mRNA	0.900182	0.3018	0.4656	4.90033	0.0241363	0.228247	0.59375	ENSDART00000008532	ENSDARG00000019364	17	38463364	38475896
gi|54400691|ref|NM_001006095.1| Danio rerio THO complex 6 homolog (Drosophila) (thoc6), mRNA	9.34055	3.9509	2.9846	7.22333	0.0241639	0.0125546	0.590832	ENSDART00000055338	ENSDARG00000037966	3	32788673	32795412
gi|292614868|ref|XM_001923795.2| PREDICTED: Danio rerio similar to Probable RNA-dependent helicase p72 (DEAD-box protein p72) (DEAD-box protein 17) (LOC556764), mRNA	5.77732	9.1516	14.9092	7.19333	0.0241874	0.0515135	0.164948	ENSDART00000129202	ENSDARG00000010873	6	23789574	23803361
gi|50539691|ref|NM_001002316.1| Danio rerio LTV1 homolog (S. cerevisiae) (ltv1), mRNA	1.57009	0.6822	0.665	7.432	0.0241997	0.0520898	0.957248	ENSDART00000010543	ENSDARG00000008490	1	54432431	54447381
gi|41054174|ref|NM_199823.1| Danio rerio HIRA interacting protein 3 (hirip3), mRNA	2.30664	4.4951	2.5348	16.1483	0.0242183	0.847635	0.14527	ENSDART00000037906	ENSDARG00000027749	3	14798115	14815085
gi|326667782|ref|XM_695912.5| PREDICTED: Danio rerio wu:fc51b03 (wu:fc51b03), mRNA	0.426795	0.0924	0.2334	0.186667	0.0242215	0.192999	0.119034	ENSDART00000144635	ENSDARG00000078803	5	26488753	26538148
gi|326671581|ref|XM_694917.5| PREDICTED: Danio rerio CTD small phosphatase-like protein 2-like (LOC571337), mRNA	2.95573	9.4393	3.3144	8.933	0.0242325	0.656396	0.0280735	ENSDART00000126084	ENSDARG00000089646	11	5851978	5870846
gi|54400393|ref|NM_001005944.1| Danio rerio solute carrier family 38, member 4 (slc38a4), mRNA	2.29045	8.4931	8.9066	5.63333	0.0242956	0.0793613	0.906463	ENSDART00000031135	ENSDARG00000018149	4	1375771	1425627
gi|125851882|ref|XM_693442.2| PREDICTED: Danio rerio major facilitator superfamily domain-containing protein 2A-like (LOC570014), mRNA	1.71777	0	0.017	0.0336667	0.024303	0.0254345	0.373901	NO ENSDART to associate with		NA	NA	NA
gi|326664585|ref|XM_003197795.1| PREDICTED: Danio rerio protein GPR108-like (LOC100538150), mRNA	6.42577	2.4196	4.291	4.55033	0.0245312	0.262541	0.199412	NO ENSDART to associate with		NA	NA	NA
gi|113675931|ref|NM_001045448.1| Danio rerio nuclear transport factor 2-like export factor 2 (nxt2), mRNA	2.21305	0.5937	1.8294	19.2607	0.0245318	0.57465	0.0186897	ENSDART00000087842	ENSDARG00000061527	14	29479556	29484083
gi|326673447|ref|XM_003199841.1| PREDICTED: Danio rerio hypothetical protein LOC100535953 (LOC100535953), mRNA	0.517295	0	0.0534	0.08	0.0245537	0.0422011	0.373901	NO ENSDART to associate with		NA	NA	NA
gi|125845876|ref|XM_001334367.1| PREDICTED: Danio rerio hypothetical protein LOC794438 (LOC794438), mRNA	0.119318	0	0.2644	0.0213333	0.0245666	0.312621	0.0952015	NO ENSDART to associate with		NA	NA	NA
gi|91176297|ref|NM_001040036.1| Danio rerio adenosine A2a receptor b (adora2ab), mRNA	0.155114	0	0	0	0.0246468	0.0246468	NA	ENSDART00000081368	ENSDARG00000058488	21	11503445	11513034
gi|326675933|ref|XM_002667747.2| PREDICTED: Danio rerio NAD(P) transhydrogenase, mitochondrial-like (LOC100331743), mRNA	0.383795	0.0495	0.273	1.689	0.0246728	0.584329	0.216994	ENSDART00000136189	ENSDARG00000092522	18	4882848	4896231
gi|326668825|ref|XM_003198829.1| PREDICTED: Danio rerio potassium voltage-gated channel, shaker-related subfamily, member 2 (kcna2), mRNA	0.0596818	0	0	0.00866667	0.0248537	0.0248537	NA	NO ENSDART to associate with		NA	NA	NA
gi|292623325|ref|XM_001923731.2| PREDICTED: Danio rerio im:6903726 (im:6903726), mRNA	2.98598	1.7254	1.7852	1.18233	0.0248808	0.130827	0.934602	ENSDART00000103985	ENSDARG00000070673	17	37455370	37466913
gi|41393090|ref|NM_201463.1| Danio rerio peter pan homolog (Drosophila) (ppan), mRNA	2.26825	0.9642	0.6068	12.7	0.0249	0.00106133	0.480441	ENSDART00000029387	ENSDARG00000022232	3	55405608	55419628
gi|50539973|ref|NM_001002453.1| Danio rerio zgc:92335 (zgc:92335), mRNA	4.63675	2.2424	8.4088	0.583	0.0249158	0.0907905	0.0187402	ENSDART00000060979	ENSDARG00000041602	22	12734437	12743899
gi|41053560|ref|NM_200295.1| Danio rerio Yip1 domain family, member 5 (yipf5), mRNA	62.4263	28.2634	50.9336	14.1197	0.0249276	0.452908	0.0896029	ENSDART00000008593	ENSDARG00000007279	21	39578668	39586873
gi|45387518|ref|NM_203511.1| Danio rerio flj13639 (flj13639), mRNA	2.00255	0.79	0.3646	2.33033	0.0249382	0.00216282	0.306725	ENSDART00000011737	ENSDARG00000010764	15	41987581	42013228
gi|62955228|ref|NM_001017626.1| Danio rerio prenylcysteine oxidase 1 (pcyox1), mRNA	0.697864	0.2171	0.2184	3.006	0.0250014	0.0496969	0.994171	ENSDART00000039388	ENSDARG00000024037	10	6251317	6269352
gi|50539703|ref|NM_001002322.1| Danio rerio solute carrier family 30 (zinc transporter), member 5 (slc30a5), mRNA	5.20568	2.8685	3.4634	3.132	0.0250062	0.158572	0.580791	ENSDART00000073634	ENSDARG00000051921	5	55155127	55168035
gi|50540493|ref|NM_001002712.1| Danio rerio zgc:92598 (zgc:92598), mRNA	0.377818	0	0.6422	1.61767	0.0250268	0.567859	0.190838	NO ENSDART to associate with		NA	NA	NA
gi|302370972|ref|NM_001093747.2| Danio rerio rho-associated, coiled-coil containing protein kinase 2b (rock2b), mRNA	5.07845	0.2799	0.646	2.85533	0.0250321	0.0359273	0.337623	ENSDART00000137837	ENSDARG00000004877	20	33614333	33729652
gi|189523561|ref|XM_692689.3| PREDICTED: Danio rerio UDP-glucose glycoprotein glucosyltransferase 2 (uggt2), mRNA	0.663659	0.283	0.385	8.26667	0.0250923	0.0555437	0.387874	ENSDART00000125632	ENSDARG00000062089	9	30463740	30515722
gi|18858534|ref|NM_131555.1| Danio rerio dopachrome tautomerase (dct), transcript variant 2, mRNA	14134.1	6406.98	402.466	0.648	0.0251415	0.000264651	0.0283657	ENSDART00000022044	ENSDARG00000006008	9	55311304	55336342
gi|130485182|ref|NM_001082795.1| Danio rerio nuclear transcription factor Y, alpha (nfya), mRNA	51.5655	26.8571	62.671	0.953667	0.0251459	0.507179	0.0711536	ENSDART00000103064	ENSDARG00000042004	11	37095853	37120409
gi|50540309|ref|NM_001002621.1| Danio rerio zgc:92254 (zgc:92254), mRNA	0.235477	0.0256	0.1366	2.246	0.025237	0.324238	0.130934	ENSDART00000038524	ENSDARG00000022183	13	25604322	25612941
gi|57525671|ref|NM_001003615.1| Danio rerio mitochondrial ribosomal protein S23 (mrps23), nuclear gene encoding mitochondrial protein, mRNA	1.26564	0.2802	1.0498	6.12933	0.0252643	0.656996	0.0637009	ENSDART00000044452	ENSDARG00000033973	15	29731017	29735742
gi|41054156|ref|NM_199834.1| Danio rerio zgc:55794 (zgc:55794), mRNA	2.346	0.8876	1.3894	3.97933	0.0253023	0.0848382	0.416781	ENSDART00000129776	ENSDARG00000041429	18	18775958	18786630
gi|47086042|ref|NM_213231.1| Danio rerio nuclear factor (erythroid-derived 2)-like 3 (nfe2l3), mRNA	0.252091	0.0739	0.3738	3.44367	0.0253131	0.583501	0.205237	ENSDART00000016135	ENSDARG00000019810	19	20278282	20287096
gi|113676016|ref|NM_001044943.1| Danio rerio crumbs homolog 1 (Drosophila) (crb1), mRNA	0.810477	0.2497	0.089	0.0323333	0.02533	0.000748845	0.393581	ENSDART00000089774	ENSDARG00000062245	22	24354001	24408939
gi|51783966|ref|NM_213036.1| Danio rerio translocase of outer mitochondrial membrane 20 homolog a (yeast) (tomm20a), nuclear gene encoding mitochondrial protein, mRNA	5.49441	2.6565	2.4132	22.149	0.0253643	0.0170278	0.780314	ENSDART00000028457	ENSDARG00000090656	13	50541938	50705365
gi|41152296|ref|NM_200716.1| Danio rerio zgc:73111 (zgc:73111), mRNA	23.3743	11.9693	19.4414	35.707	0.0253987	0.578237	0.287788	ENSDART00000132491	ENSDARG00000025554	11	31619720	31623290
gi|326672703|ref|XM_003199672.1| PREDICTED: Danio rerio disks large homolog 5-like (LOC100537366), partial mRNA	1.01455	0.2694	1.175	0.0483333	0.0254176	0.789586	0.155959	ENSDART00000125331	ENSDARG00000090949	12	50275024	50289840
gi|53933253|ref|NM_001005596.1| Danio rerio RNA binding protein, fox-1 homolog (C. elegans) 1 (rbfox1), mRNA	1.13843	0.3628	0.0804	1.683	0.0254354	0.00232793	0.169187	ENSDART00000122037	ENSDARG00000014746	3	28135277	28226875
gi|300863114|ref|NM_001037388.2| Danio rerio zgc:123333 (zgc:123333), mRNA	32.833	16.329	45.1812	1.76067	0.0254562	0.377252	0.0657986	ENSDART00000125936	ENSDARG00000020742	4	756777	762909
gi|326670089|ref|XM_003199087.1| PREDICTED: Danio rerio zinc finger protein 335-like (LOC100148891), mRNA	0.62825	0.2556	0.3736	0.928	0.0255107	0.125402	0.461582	ENSDART00000112046	ENSDARG00000076920	8	25152277	25178298
gi|66571324|ref|NM_001024072.1| Danio rerio integrin, beta-like 1 (itgbl1), mRNA	0.335795	0.0397	0.1494	0.175667	0.0255197	0.230691	0.329928	ENSDART00000060054	ENSDARG00000040985	9	32785936	32866873
gi|308153267|ref|NM_001002749.2| Danio rerio tyrosinase-related protein 1b (tyrp1b), mRNA	12354.1	3769.95	200.99	1.12833	0.0255403	0.00378109	0.00886513	ENSDART00000078594	ENSDARG00000056151	1	18074732	18087943
gi|292620720|ref|XM_002664385.1| PREDICTED: Danio rerio hypothetical protein LOC100330151 (LOC100330151), mRNA	0.095	0	0.242	0	0.0255772	0.169545	0.0475378	NO ENSDART to associate with		NA	NA	NA
gi|55925276|ref|NM_001007359.1| Danio rerio RAB11a, member RAS oncogene family (rab11a), mRNA	117.718	41.0295	131.345	12.2547	0.0255844	0.694527	0.00470898	ENSDART00000060766	ENSDARG00000041450	18	18912484	18919863
gi|326679655|ref|XM_693277.5| PREDICTED: Danio rerio hypothetical protein LOC569866 (LOC569866), mRNA	19.514	4.3273	20.2982	3.31833	0.025638	0.943898	0.155728	ENSDART00000133763	ENSDARG00000093044	24	21518374	21523502
gi|125818869|ref|XM_001333393.1| PREDICTED: Danio rerio beta-1,4 N-acetylgalactosaminyltransferase 1-like (LOC793635), mRNA	0.071	0	0	0	0.0256886	0.0256886	NA	ENSDART00000114623	ENSDARG00000077352	6	39163097	39182042
gi|48762664|ref|NM_001001589.1| Danio rerio ubiquinol-cytochrome c reductase core protein IIb (uqcrc2b), nuclear gene encoding mitochondrial protein, mRNA	1020.63	464.96	689.003	16.017	0.0257175	0.392549	0.515552	ENSDART00000014379	ENSDARG00000071691	12	11503762	11520747
gi|326381136|ref|NM_001205027.1| Danio rerio si:ch211-154e10.2 (si:ch211-154e10.2), mRNA	0.109364	0	0.0376	2.58	0.0257239	0.225106	0.373901	NO ENSDART to associate with		NA	NA	NA
gi|18859032|ref|NM_130923.1| Danio rerio microphthalmia-associated transcription factor a (mitfa), mRNA	1122.44	448.533	16.224	0.00466667	0.0257803	0.000964699	0.0238905	ENSDART00000056457	ENSDARG00000003732	6	43331551	43364577
gi|169403960|ref|NM_001100039.1| Danio rerio AT-rich interactive domain-containing protein 3A (arid3a), mRNA	4.11411	2.1415	1.519	0	0.0257997	0.00265736	0.265818	ENSDART00000097546	ENSDARG00000067729	5	42941365	43065710
gi|219277637|ref|NM_001020535.2| Danio rerio peptidyl-tRNA hydrolase 2 (ptrh2), nuclear gene encoding mitochondrial protein, mRNA	1.04843	0.449	1.0314	2.644	0.0259074	0.973605	0.277125	ENSDART00000142016	ENSDARG00000077339	10	28988530	28991098
gi|181342128|ref|NM_001123290.1| Danio rerio si:dkeyp-38g8.5 (si:dkeyp-38g8.5), mRNA	1.74507	0.4358	1.6572	3.109	0.0259514	0.898409	0.0812898	ENSDART00000050407	ENSDARG00000056954	4	15383876	15387946
gi|123708081|ref|NM_001080634.1| Danio rerio zgc:158847 (zgc:158847), mRNA	0.987955	0.276	0.247	2.50567	0.026033	0.00423365	0.907215	ENSDART00000088069	ENSDARG00000061621	16	19826911	19861475
gi|169403962|ref|NM_001115117.1| Danio rerio septin 8a (sept8a), mRNA	14.043	6.9294	10.3074	6.88567	0.0260871	0.287133	0.304745	ENSDART00000109620	ENSDARG00000032606	21	41734463	41780671
gi|148540171|ref|NM_001045072.2| Danio rerio ring finger and SPRY domain containing 1 (rspry1), mRNA	12.8513	4.0066	3.6064	1.048	0.0261325	0.00863818	0.866114	ENSDART00000090608	ENSDARG00000062558	18	17384578	17411011
gi|326666497|ref|XM_002661372.2| PREDICTED: Danio rerio aldehyde dehydrogenase 1 family, member L2 (aldh1l2), mRNA	0.202682	0.0779	0.1946	0.705	0.0262003	0.954748	0.415033	ENSDART00000102893	ENSDARG00000070230	4	8099694	8119569
gi|168229179|ref|NM_001114738.1| Danio rerio deoxyribonuclease II, lysosomal (dnase2), mRNA	0.200682	0	1.0504	3.37433	0.0262295	0.389581	0.29836	ENSDART00000111984	ENSDARG00000073893	16	48402011	48421041
gi|41054242|ref|NM_199788.1| Danio rerio induced in neural crest by AP2, 1b (inka1b), mRNA	1.341	0.273	2.1834	54.7583	0.0262507	0.306691	0.0418237	ENSDART00000103267	ENSDARG00000070404	6	52993847	53000957
gi|66793369|ref|NM_001020561.1| Danio rerio zgc:110046 (zgc:110046), mRNA	28.3434	14.8921	21.7368	9.85333	0.026289	0.237733	0.184409	ENSDART00000055252	ENSDARG00000037909	3	34266131	34267883
gi|292617901|ref|XM_001920541.2| PREDICTED: Danio rerio leucine-rich repeat-containing protein 32-like (LOC100148867), mRNA	0.0517273	0	0.0266	0	0.0263593	0.469336	0.373901	ENSDART00000059478	ENSDARG00000040621	10	317530	322148
gi|326668990|ref|XM_001920604.3| PREDICTED: Danio rerio apolipoprotein L1-like (LOC100150119), mRNA	3.28761	0.2396	0.1798	0.286	0.0263928	0.0240526	0.775893	ENSDART00000098148	ENSDARG00000068030	7	2701786	2725553
gi|41054598|ref|NM_200551.1| Danio rerio phenylalanine hydroxylase (pah), mRNA	1081.84	485.25	35.7946	23.6013	0.0264038	0.000200512	0.0406975	ENSDART00000011943	ENSDARG00000020143	4	16459864	16477717
gi|124430738|ref|NM_130931.2| Danio rerio solute carrier family 39 (zinc transporter), member 7 (slc39a7), mRNA	22.7639	10.1163	6.8178	6.95867	0.0264453	0.0066754	0.449755	ENSDART00000052864	ENSDARG00000036388	19	18485345	18497749
gi|51011094|ref|NM_001003502.1| Danio rerio zgc:91963 (zgc:91963), mRNA	0.151455	0.0183	0.2182	0.278	0.0264477	0.63118	0.176008	ENSDART00000147672	ENSDARG00000052895	1	41137787	41151045
gi|326670798|ref|XM_001336729.4| PREDICTED: Danio rerio si:dkey-79p17.2 (si:dkey-79p17.2), mRNA	0.0320909	0	0	7.34433	0.0264681	0.0264681	NA	ENSDART00000145931	ENSDARG00000092404	9	47589457	47599521
gi|326671947|ref|XM_002663815.2| PREDICTED: Danio rerio ADP-ribosylation factor-like 8Bb (arl8bb), mRNA	3.19018	1.0901	2.8148	2.14733	0.0264935	0.676024	0.00584177	ENSDART00000103076	ENSDARG00000070318	11	36586179	36597200
gi|162329558|ref|NM_214685.2| Danio rerio lysosomal-associated protein transmembrane 4 alpha (laptm4a), mRNA	18.6331	12.043	25.1754	7.56433	0.0265105	0.24545	0.0447483	ENSDART00000004601	ENSDARG00000006397	20	43807556	43818223
gi|326677999|ref|XM_001340176.4| PREDICTED: Danio rerio solute carrier family 22 member 5-like (LOC799908), mRNA	0.365955	0	0	0.237	0.0265811	0.0265811	NA	ENSDART00000135034	ENSDARG00000094112	21	44235268	44244536
gi|62955630|ref|NM_001017829.1| Danio rerio fracture callus 1 homolog (rat) (fxc1), nuclear gene encoding mitochondrial protein, mRNA	0.398932	0.0964	0.6754	15.03	0.026633	0.547853	0.234493	ENSDART00000064463	ENSDARG00000043898	10	25193412	25197184
gi|176866342|ref|NM_001123053.1| Danio rerio zgc:175180 (zgc:175180), mRNA	2.98136	0.3396	0.3892	0.229333	0.0266578	0.0296502	0.817993	ENSDART00000079035	ENSDARG00000056554	23	22561516	22724244
gi|292618420|ref|XM_001344064.3| PREDICTED: Danio rerio uncharacterized protein At3g58460-like (LOC100004922), mRNA	0.111091	0	0.2956	0.689	0.0266584	0.382125	0.18611	ENSDART00000131268	ENSDARG00000092463	10	36338002	36345063
gi|121583981|ref|NM_001079974.1| Danio rerio HAUS augmin-like complex, subunit 6 (haus6), mRNA	0.153523	0.0373	0.209	31.1203	0.0268558	0.553466	0.0954553	ENSDART00000098503	ENSDARG00000068210	7	65672243	65681470
gi|326679070|ref|XM_002666454.2| PREDICTED: Danio rerio UPF0640 protein C3orf78 homolog (LOC100332503), mRNA	13.4823	7.359	18.5928	4.40767	0.0268596	0.300782	0.046904	ENSDART00000124335	ENSDARG00000089921	23	19964499	19966056
gi|326668345|ref|XM_002662241.2| PREDICTED: Danio rerio synaptogyrin 1b (syngr1b), partial mRNA	0.797341	0	0	0	0.0269085	0.0269085	NA	ENSDART00000037648	ENSDARG00000023209	6	315672	318628
gi|116267976|ref|NM_001077292.1| Danio rerio zgc:153652 (zgc:153652), mRNA	0.781886	0.3057	0.537	1.286	0.0269362	0.351762	0.377883	ENSDART00000126960	ENSDARG00000059598	3	50585962	50607974
gi|292625638|ref|XM_002666028.1| PREDICTED: Danio rerio bromodomain-containing protein 8-like (LOC100003763), mRNA	0.701523	0.1853	1.2784	0.111	0.0269457	0.153248	0.0214698	ENSDART00000137023	ENSDARG00000055999	21	28938965	28980857
gi|326677980|ref|XM_002666085.2| PREDICTED: Danio rerio hypothetical protein LOC100331949 (LOC100331949), mRNA	0.0917273	0.0127	0.0648	0	0.0269898	0.633731	0.326456	NO ENSDART to associate with		NA	NA	NA
gi|326663825|ref|XM_003197623.1| PREDICTED: Danio rerio poliovirus receptor-related protein 3-like (LOC100536909), mRNA	0.273932	0.0755	0.1572	0.699	0.0269909	0.281068	0.369866	ENSDART00000080503	ENSDARG00000067992	1	9843551	9845911
gi|125836506|ref|XM_681750.2| PREDICTED: Danio rerio melanin-concentrating hormone receptor 2-like (LOC558520), mRNA	1.63464	0.1053	0.1526	0	0.0270093	0.0326729	0.7885	ENSDART00000052440	ENSDARG00000036117	24	36301421	36317863
gi|47086816|ref|NM_212608.1| Danio rerio bscv (C20orf3) homolog (bscv), mRNA	16.352	7.1824	5.5584	3.26267	0.0270607	0.00389249	0.596427	ENSDART00000025910	ENSDARG00000017422	13	5897244	5916728
gi|160333894|ref|NM_001110459.1| Danio rerio BTB (POZ) domain containing 10a (btbd10a), mRNA	2.61857	4.8022	1.3962	4.06467	0.0270725	0.0122198	0.00435492	ENSDART00000090867	ENSDARG00000062674	25	18349628	18380001
gi|162139043|ref|NM_001111230.1| Danio rerio si:ch211-220i15.2 (si:ch211-220i15.2), mRNA	0.471568	0.1891	0.3492	0	0.0271503	0.422823	0.241878	ENSDART00000113064	ENSDARG00000077853	20	42780016	42785178
gi|55742590|ref|NM_213170.1| Danio rerio prostaglandin E synthase 3a (cytosolic) (ptges3a), mRNA	2.51505	1.217	2.9142	3.55933	0.02717	0.449251	0.000280236	ENSDART00000054237	ENSDARG00000037284	23	27292556	27300635
gi|61806529|ref|NM_001013480.1| Danio rerio N-ethylmaleimide-sensitive factor attachment protein, gamma, like (napgl), mRNA	6.23477	2.9145	5.9198	0.786	0.0271753	0.889719	0.196511	ENSDART00000063151	ENSDARG00000006617	24	958059	994992
gi|131889821|ref|NM_001083064.1| Danio rerio si:ch211-132b12.1 (si:ch211-132b12.1), mRNA	0.137727	0	0	0.519	0.0271886	0.0271886	NA	ENSDART00000087699	ENSDARG00000061480	18	38849711	38862867
gi|41056058|ref|NM_200076.1| Danio rerio methionine-tRNA synthetase (mars), mRNA	33.9011	19.8204	23.4524	10.3683	0.0271992	0.114317	0.601519	ENSDART00000049574	ENSDARG00000034396	6	58823881	58877660
gi|118150417|ref|NM_001077720.1| Danio rerio zgc:153914 (zgc:153914), mRNA	14.0886	8.4508	8.783	1.47833	0.0272043	0.0634388	0.882057	ENSDART00000102070	ENSDARG00000069883	19	49751546	49757537
gi|31341129|ref|NM_176859.2| Danio rerio transcription factor AP-2 alpha (tfap2a), mRNA	3.12725	0.828	0.0992	1.035	0.0272972	0.0058689	0.0612112	ENSDART00000082349	ENSDARG00000059279	24	8521274	8532116
gi|53933247|ref|NM_001005590.1| Danio rerio protein phosphatase 2 (formerly 2A), regulatory subunit A, beta isoform (ppp2r1b), mRNA	15.6581	7.0596	14.4724	7.565	0.0273595	0.708211	0.039698	ENSDART00000016860	ENSDARG00000032430	15	20706322	20734481
gi|56790251|ref|NM_130916.1| Danio rerio inhibin, beta Aa (inhbaa), mRNA	2.09275	18.5469	2.9524	0.167333	0.0273615	0.604699	0.0313531	ENSDART00000004241	ENSDARG00000012671	24	3025823	3038143
gi|41053649|ref|NM_200278.1| Danio rerio SH3 domain binding glutamic acid-rich protein like 3 (sh3bgrl3), mRNA	7.91318	3.8523	9.8952	13.2733	0.0273836	0.299069	0.00472123	ENSDART00000052293	ENSDARG00000036016	19	30390929	30401410
gi|320118876|ref|NM_001044351.2| Danio rerio si:dkey-286j15.3 (si:dkey-286j15.3), transcript variant 1, mRNA	0.401545	0	0.0564	10.411	0.0273863	0.0585537	0.373901	ENSDART00000104778	ENSDARG00000071036	22	32681509	32690497
gi|53933243|ref|NM_001005588.1| Danio rerio resistance to inhibitors of cholinesterase 8 homolog A (ric8a), mRNA	2.48777	0.9844	3.1828	1.31367	0.0274195	0.499883	0.0533257	ENSDART00000044738	ENSDARG00000007247	25	10670140	10694368
gi|211578411|ref|NM_001102626.2| Danio rerio slow myosin heavy chain 2 (smyhc2), mRNA	0.13575	0.0077	0	4.61933	0.0274428	0.020596	0.373901	ENSDART00000056849	ENSDARG00000071433	24	42264601	42285123
gi|115430092|ref|NM_001075115.1| Danio rerio si:dkey-177p2.14 (si:dkey-177p2.14), mRNA	1.21625	0.6422	0.4798	6.945	0.0274655	0.0611752	0.613465	ENSDART00000077782	ENSDARG00000055426	20	26934787	26945820
gi|55925212|ref|NM_001007346.1| Danio rerio DENN/MADD domain containing 2D (dennd2d), mRNA	1.18218	4.6479	100.995	10.384	0.0275828	0.0136167	0.0152724	ENSDART00000003325	ENSDARG00000030250	22	815918	838318
gi|50540097|ref|NM_001002518.1| Danio rerio mitochondrial ribosomal protein L46 (mrpl46), nuclear gene encoding mitochondrial protein, mRNA	1.20902	0.374	2.1254	4.052	0.0275836	0.179087	0.0291411	ENSDART00000027331	ENSDARG00000016307	7	15413452	15420625
gi|18859384|ref|NM_131191.1| Danio rerio survival motor neuron 1 (smn1), mRNA	0.617091	0.0911	0.4888	8.42933	0.0277181	0.666649	0.13131	ENSDART00000028099	ENSDARG00000018494	5	45416927	45424192
gi|41053948|ref|NM_199942.1| Danio rerio fructose-1,6-bisphosphatase 1a (fbp1a), mRNA	49.7488	10.4201	13.3964	2.35667	0.0278634	0.0357433	0.656913	ENSDART00000003926	ENSDARG00000021366	5	46451895	46462320
gi|292626786|ref|XM_002666403.1| PREDICTED: Danio rerio opsin-5-like (LOC100332167), mRNA	2.87586	0.1232	0.5848	0	0.0278671	0.0632939	0.239737	ENSDART00000110681	ENSDARG00000078369	23	3789990	3814178
gi|326663945|ref|XM_001332506.4| PREDICTED: Danio rerio zinc finger, CCHC domain containing 7 (zcchc7), mRNA	2.79227	1.346	2.4262	4.42267	0.0278712	0.638442	0.159389	ENSDART00000129066	ENSDARG00000055443	1	20392903	20548992
gi|326664591|ref|XM_002660675.2| PREDICTED: Danio rerio general transcription factor 3C polypeptide 1-like (LOC100330568), mRNA	0.320068	0.1208	0.2556	0.933333	0.0279004	0.51347	0.183578	NO ENSDART to associate with		NA	NA	NA
gi|53749650|ref|NM_213019.1| Danio rerio peptidylprolyl isomerase B (cyclophilin B) (ppib), mRNA	1249.53	625.57	1381.92	28.5653	0.0279013	0.587163	0.00282243	ENSDART00000074814	ENSDARG00000092798	25	6324552	6331283
gi|216548017|ref|NM_213241.2| Danio rerio sp8 transcription factor a (sp8a), mRNA	0.241909	0.0541	0	0.610333	0.027975	0.00617111	0.135717	ENSDART00000012791	ENSDARG00000011870	19	2543033	2546211
gi|190358462|ref|NM_001128410.1| Danio rerio similar to Zinc finger protein 264 (LOC100150696), mRNA	0.401841	0.1248	0.4208	1.30133	0.0279967	0.922915	0.176448	ENSDART00000136210	ENSDARG00000086139	2	58414089	58434168
gi|24233568|ref|NM_131716.1| Danio rerio midkine-related growth factor b (mdkb), mRNA	0.537227	2.6175	29.631	6.487	0.0281901	0.00289877	0.00352109	ENSDART00000003042	ENSDARG00000020708	25	8135519	8144262
gi|113678797|ref|NM_001044967.1| Danio rerio si:dkey-222f8.3 (si:dkey-222f8.3), mRNA	3.37027	1.0792	13.992	3.42	0.0282198	0.00225012	0.00127739	ENSDART00000102260	ENSDARG00000058366	4	11098397	11104869
gi|51010994|ref|NM_001003457.1| Danio rerio zgc:92429 (zgc:92429), mRNA	0.792523	0.2349	0.525	1.15367	0.0283042	0.303565	0.0952866	ENSDART00000048050	ENSDARG00000030176	7	24894860	24913075
gi|76253901|ref|NM_001033720.1| Danio rerio nuclear receptor subfamily 6, group A, member 1b (nr6a1b), mRNA	3.17782	0.4407	2.2054	0	0.0283158	0.610713	0.310561	ENSDART00000011096	ENSDARG00000014480	21	7716740	7759555
gi|51467947|ref|NM_001003856.1| Danio rerio RNA binding motif protein 12 (rbm12), mRNA	0.116727	0.0188	0.0866	4.28567	0.0283242	0.566753	0.15286	NO ENSDART to associate with		NA	NA	NA
gi|121582373|ref|NM_001079963.1| Danio rerio vascular endothelial zinc finger 1 (vezf1), mRNA	0.358545	0.1103	0.0322	0.909333	0.0285189	0.000705115	0.361433	ENSDART00000086592	ENSDARG00000061030	15	30541577	30562927
gi|326666132|ref|XM_681942.5| PREDICTED: Danio rerio Smith-Magenis syndrome chromosome region, candidate 8a (smcr8a), mRNA	0.0570227	0.0138	0.4254	7.569	0.0285194	0.073595	0.0546256	ENSDART00000074746	ENSDARG00000052818	3	40250190	40253689
gi|47087062|ref|NM_213380.1| Danio rerio mucolipin 1 (mcoln1), mRNA	0.264159	0.0529	0.1516	0.144667	0.0285506	0.531919	0.558724	NO ENSDART to associate with		NA	NA	NA
gi|319918851|ref|NM_001012263.2| Danio rerio fibroblast growth factor receptor-like 1b (fgfrl1b), mRNA	0.118886	0.0408	0.4924	1.032	0.028563	0.0257995	0.0136843	ENSDART00000074428	ENSDARG00000052556	14	43133834	43211850
gi|224589083|ref|NM_001145708.1| Danio rerio cytochrome P450, family 1, subfamily B, polypeptide 1 (cyp1b1), mRNA	0.405182	2.3079	0.3694	0.285333	0.0286673	0.852113	0.0287314	ENSDART00000126013	ENSDARG00000068934	13	42664264	42671929
gi|44917598|ref|NM_203461.1| Danio rerio choroideremia (chm), mRNA	1.49598	0.9293	1.473	3.571	0.0287322	0.949375	0.176458	ENSDART00000005479	ENSDARG00000003845	21	33652581	33759726
gi|326667836|ref|XM_003198634.1| PREDICTED: Danio rerio si:dkey-173g15.1 (si:dkey-173g15.1), mRNA	0.715682	0.0456	0	0	0.0287462	0.0207619	0.373901	ENSDART00000136488	ENSDARG00000092987	5	29227994	29363862
gi|326669580|ref|XM_003198997.1| PREDICTED: Danio rerio death domain-containing protein 1-like (LOC100536769), mRNA	0.174636	0	0	0	0.0287785	0.0287785	NA	ENSDART00000123868	ENSDARG00000086452	7	52257081	52273787
gi|41055260|ref|NM_200385.1| Danio rerio golgin, rab6-interacting (gorab), mRNA	1.00155	0.4676	1.0374	3.259	0.0287796	0.902641	0.0982803	ENSDART00000061592	ENSDARG00000042031	20	34525760	34532103
gi|41152184|ref|NM_200749.1| Danio rerio zgc:73210 (zgc:73210), mRNA	8.18234	4.2683	33.3172	2.749	0.0288417	0.000167048	5.21313e-05	ENSDART00000139684	ENSDARG00000053656	19	45390325	45408753
gi|50540337|ref|NM_001002635.1| Danio rerio solute carrier family 17, member 9b (slc17a9b), mRNA	43.5622	21.7929	16.0032	5.67167	0.028903	0.00769675	0.220316	ENSDART00000002714	ENSDARG00000011049	23	17693585	17719863
gi|169790887|ref|NM_001122626.1| Danio rerio sc:d149 (sc:d149), mRNA	0	0.0815	0	0.0703333	0.0289323	NA	0.0289323	ENSDART00000113055	ENSDARG00000076148	11	13791914	13796533
gi|289577044|ref|NM_199910.2| Danio rerio aquaporin 7 (aqp7), mRNA	0.206205	0	0.0678	0.846667	0.0289633	0.212595	0.373901	ENSDART00000032586	ENSDARG00000026787	21	10434512	10445602
gi|319803127|ref|NM_001013528.2| Danio rerio zgc:103571 (zgc:103571), mRNA	10.6835	6.0809	21.2078	12.33	0.0290118	0.00581437	0.0012899	ENSDART00000103159	ENSDARG00000070358	19	38684597	38688349
gi|326680408|ref|XM_003201468.1| PREDICTED: Danio rerio histone H2A-like (LOC100538134), mRNA	0.279136	0.0705	0.0338	0	0.0290635	0.00827652	0.546997	ENSDART00000126259	ENSDARG00000090182	25	36205536	36205922
gi|292627998|ref|XM_693950.3| PREDICTED: Danio rerio adaptor-related protein complex 4, epsilon 1 subunit (ap4e1), mRNA	2.01918	0.879	1.8832	2.27233	0.0290797	0.696842	0.0519353	ENSDART00000109284	ENSDARG00000075000	25	4867879	4898339
gi|217035122|ref|NM_001080991.2| Danio rerio nuclear prelamin A recognition factor-like (narfl), mRNA	1.04255	0.4717	0.272	4.84833	0.0291182	0.00210816	0.361269	ENSDART00000089679	ENSDARG00000062216	3	18578129	18591849
gi|148922860|ref|NM_001098736.1| Danio rerio si:dkey-216e9.4 (si:dkey-216e9.4), mRNA	2.63309	1.2075	2.3398	4.206	0.0291296	0.729113	0.177588	ENSDART00000017144	ENSDARG00000020895	2	30618901	30623132
gi|130491696|ref|NM_001082833.1| Danio rerio zgc:163091 (zgc:163091), mRNA	8.44273	4.1627	7.2888	4.48	0.0291646	0.530195	0.0981304	ENSDART00000100757	ENSDARG00000069313	7	20746204	20757777
gi|156739290|ref|NM_001103123.1| Danio rerio ligase IV, DNA, ATP-dependent (lig4), mRNA	0.0648636	0.0058	0.0442	3.596	0.0291665	0.691945	0.436082	ENSDART00000085648	ENSDARG00000060620	1	28198483	28202115
gi|147903734|ref|NM_001089332.1| Danio rerio zgc:162198 (zgc:162198), mRNA	2.2175	0.4661	1.001	1.076	0.0292159	0.111907	0.237422	ENSDART00000145157	ENSDARG00000095045	3	4774862	4780762
gi|221307550|ref|NM_001144789.1| Danio rerio ddb1 and cul4 associated factor 17 (dcaf17), mRNA	2.33984	0.7133	1.4342	3.08767	0.0292447	0.231885	0.118543	ENSDART00000145043	ENSDARG00000074909	9	3484122	3516167
gi|292625572|ref|XM_001343005.3| PREDICTED: Danio rerio calcium-binding protein 8-like (LOC100007635), mRNA	2.54486	0.054	0.496	0.082	0.0292715	0.0715839	0.267392	ENSDART00000141149	ENSDARG00000069766	21	25329332	25407964
gi|62414141|ref|NM_001014824.1| Danio rerio semaphorin 3gb (sema3gb), mRNA	0.884523	0.4397	0.1386	0	0.0293032	1.91593e-05	0.0924509	ENSDART00000129378	ENSDARG00000013607	8	24374917	24406802
gi|53292612|ref|NM_001005394.1| Danio rerio glycophorin C (Gerbich blood group) (gypc), mRNA	0.260591	0.027	1.1526	2.06167	0.0293505	0.106097	0.0585871	ENSDART00000060905	ENSDARG00000041546	9	24699122	24751959
gi|41055924|ref|NM_201003.1| Danio rerio upstream binding transcription factor, like (ubtfl), mRNA	19.2496	6.8994	23.7024	2.558	0.0293665	0.477834	0.00894011	ENSDART00000056634	ENSDARG00000038780	2	32075481	32105316
gi|50344925|ref|NM_001002135.1| Danio rerio DNA-damage regulated autophagy modulator 2 (dram2), mRNA	27.9159	14.8322	25.3122	2.13767	0.0293698	0.655429	0.0516393	ENSDART00000105897	ENSDARG00000044241	22	837059	846386
gi|326672652|ref|XM_003199663.1| PREDICTED: Danio rerio 4-hydroxyphenylpyruvate dioxygenase-like protein-like (LOC100534740), mRNA	0.384136	0.0617	0.324	0.17	0.0293796	0.799798	0.248043	NO ENSDART to associate with		NA	NA	NA
gi|125995395|ref|NM_001081631.1| Danio rerio rho guanine nucleotide exchange factor (GEF) 1 (arhgef1), mRNA	2.95582	0.9948	10.7484	0.650333	0.0293814	0.0333867	0.0172688	ENSDART00000059102	ENSDARG00000040380	19	11529767	11630602
gi|326676455|ref|XM_003200533.1| PREDICTED: Danio rerio si:ch211-39e15.1 (si:ch211-39e15.1), mRNA	0.527068	1.3427	0.8574	0.445	0.0294155	0.361078	0.265883	ENSDART00000104978	ENSDARG00000071150	19	6708080	6750865
gi|189521205|ref|XM_688833.3| PREDICTED: Danio rerio galactose-3-O-sulfotransferase 2-like (LOC565556), mRNA	0.357682	0.1447	0.3942	0.034	0.0294335	0.856737	0.239561	ENSDART00000111494	ENSDARG00000079712	7	27519620	27534119
gi|326676809|ref|XM_001919741.3| PREDICTED: Danio rerio wu:fi69e09 (wu:fi69e09), partial mRNA	0.0470455	0	1.287	5.36333	0.0294798	0.0236898	0.0211224	ENSDART00000121436	ENSDARG00000086137	19	44793343	44805126
gi|62955078|ref|NM_001017555.1| Danio rerio zgc:110577 (zgc:110577), mRNA	1.72295	0.7462	4.4348	1.75767	0.0294912	0.0075	0.00293913	ENSDART00000066317	ENSDARG00000045105	12	26302854	26338637
gi|47085774|ref|NM_213058.1| Danio rerio heat shock protein 5 (hspa5), mRNA	436.834	167.809	510.525	104.775	0.0295162	0.734908	0.134955	ENSDART00000010079	ENSDARG00000004665	5	2513293	2521203
gi|326675310|ref|XM_003200277.1| PREDICTED: Danio rerio hypothetical protein LOC100534778 (LOC100534778), mRNA	0	0.4578	0.0284	0	0.0295668	0.373901	0.0344148	NO ENSDART to associate with		NA	NA	NA
gi|221307546|ref|NM_001144793.1| Danio rerio Sjogren syndrome nuclear autoantigen 1 (ssna1), mRNA	3.98514	8.7282	1.7834	8.08733	0.0296343	0.0398628	0.00639054	ENSDART00000109632	ENSDARG00000077070	5	62893164	62902337
gi|61806672|ref|NM_001013548.1| Danio rerio processing of precursor 5, ribonuclease P/MRP subunit (S. cerevisiae) (pop5), mRNA	0.695318	0.0989	0.518	11.6313	0.0296598	0.582033	0.136165	ENSDART00000075491	ENSDARG00000053452	8	43313006	43318121
gi|90652792|ref|NM_001039971.1| Danio rerio solute carrier family 25, member 37 (slc25a37), nuclear gene encoding mitochondrial protein, mRNA	1.20366	2.2606	1.0636	0.430333	0.0296767	0.506383	0.020573	ENSDART00000099863	ENSDARG00000073743	8	52577295	52604468
gi|54261774|ref|NM_213107.1| Danio rerio ribosomal protein L4 (rpl4), mRNA	8572.77	4571.33	9226.37	129.164	0.0297004	0.696667	0.0121882	ENSDART00000060363	ENSDARG00000041182	18	19231781	19236980
gi|326671256|ref|XM_001924003.3| PREDICTED: Danio rerio glutamate receptor, ionotropic, kainate 1a (grik1a), mRNA	3.50539	1.6172	0	3.74333	0.0297064	1.48168e-05	0.0487699	ENSDART00000147089	ENSDARG00000069139	10	26037453	26205077
gi|31342120|ref|NM_178291.2| Danio rerio oxytocin-like (oxtl), mRNA	0.262727	0	0.7838	0	0.0297069	0.395888	0.222423	ENSDART00000062885	ENSDARG00000042845	5	75201871	75207507
gi|83415141|ref|NM_001037699.1| Danio rerio zgc:123347 (zgc:123347), mRNA	0.557682	0.214	0.3312	2.75	0.0297517	0.210318	0.390367	NO ENSDART to associate with		NA	NA	NA
gi|326670903|ref|XM_001920524.3| PREDICTED: Danio rerio similar to Poly [ADP-ribose] polymerase 14 (PARP-14) (Collaborator of STAT6) (CoaSt6) (LOC100148704), mRNA	0.378523	0.0663	0.1352	0.109667	0.0297697	0.138954	0.599766	ENSDART00000110566	ENSDARG00000075426	9	58131994	58148159
gi|51010924|ref|NM_001003417.1| Danio rerio xylosylprotein beta 1,4-galactosyltransferase, polypeptide 7 (galactosyltransferase I) (b4galt7), mRNA	5.87907	1.924	1.5194	2.48967	0.0298832	0.00916525	0.774734	ENSDART00000037999	ENSDARG00000021899	14	27391038	27401244
gi|41055715|ref|NM_200962.1| Danio rerio phosphorylase kinase, gamma 2 (testis) (phkg2), mRNA	3.37584	1.5794	2.3778	8.72867	0.0298843	0.327376	0.372183	ENSDART00000076362	ENSDARG00000054208	12	30437136	30449345
gi|326665113|ref|XM_695012.5| PREDICTED: Danio rerio finTRIM family, member 15, transcript variant 3 (ftr15), mRNA	0.559818	0.1562	0.9886	0.335667	0.029909	0.286699	0.0662457	ENSDART00000061170	ENSDARG00000074118	2	43245068	43252476
gi|326678826|ref|XM_003201138.1| PREDICTED: Danio rerio rho GTPase-activating protein 19-like (LOC100537002), mRNA	0.230818	0	0	3.505	0.0299348	0.0299348	NA	ENSDART00000133537	ENSDARG00000083189	22	37796307	37818548
gi|292615958|ref|XM_001344354.3| PREDICTED: Danio rerio acetylcholine receptor subunit beta-like (LOC100005295), mRNA	0.0862045	0	0	0	0.0300648	0.0300648	NA	ENSDART00000149144	ENSDARG00000022532	7	23752538	23774436
gi|41055934|ref|NM_201152.1| Danio rerio tetraspanin 12 (tspan12), mRNA	0.156841	0	0.7132	0.349333	0.030076	0.0745619	0.0379587	ENSDART00000048003	ENSDARG00000032389	4	9639346	9663586
gi|326666174|ref|XM_680411.5| PREDICTED: Danio rerio wu:fl04e06 (wu:fl04e06), mRNA	0.470614	1.321	0.1176	0.312667	0.0300802	0.0386491	0.00966405	ENSDART00000113531	ENSDARG00000076867	3	46342532	46401191
gi|292616116|ref|XM_690716.4| PREDICTED: Danio rerio solute carrier family 7, (neutral amino acid transporter, y+ system) member 10 (slc7a10), mRNA	1.28268	0.3719	9.9176	1.27433	0.030085	0.0360211	0.0268592	ENSDART00000075782	ENSDARG00000008100	7	39707751	39732776
gi|189531238|ref|XM_692763.3| PREDICTED: Danio rerio myocilin-like (LOC569381), mRNA	0.344614	1.8299	0.5134	2.538	0.0302108	0.604235	0.0461465	ENSDART00000061497	ENSDARG00000041960	17	53110120	53115715
gi|18858760|ref|NM_131782.1| Danio rerio glycine receptor, alpha 4a (glra4a), mRNA	0.234545	0.0728	0.0258	0	0.0302391	0.00443062	0.339582	ENSDART00000026194	ENSDARG00000006865	14	40499039	40570905
gi|210147416|ref|NM_001017752.2| Danio rerio zgc:112095 (zgc:112095), mRNA	3.13505	1.5795	2.0676	8.41033	0.0302582	0.111999	0.389707	ENSDART00000043774	ENSDARG00000024124	22	26868865	26880796
gi|165972464|ref|NM_001113647.1| Danio rerio zgc:172112 (zgc:172112), mRNA	0.508295	1.6867	0.3788	0.133667	0.030259	0.49686	0.0209249	ENSDART00000114830	ENSDARG00000074236	20	4178673	4254826
gi|326667894|ref|XM_001333650.4| PREDICTED: Danio rerio similar to zinc finger protein 109 (LOC793850), mRNA	0.619432	0.1569	0.2162	1.86433	0.0302592	0.040249	0.736719	ENSDART00000135428	ENSDARG00000094725	5	39697964	39701797
gi|33504504|ref|NM_182861.1| Danio rerio suppressor of ypt1 (sly1), mRNA	22.5491	14.6355	17.1994	7.16667	0.0303361	0.156281	0.389032	ENSDART00000134735	ENSDARG00000000779	17	28829863	28856505
gi|147903824|ref|NM_001089403.1| Danio rerio zgc:158281 (zgc:158281), mRNA	0.577682	1.026	9.493	3.37267	0.0303623	0.0315046	0.0368185	ENSDART00000092241	ENSDARG00000063247	12	5895113	5937544
gi|326673733|ref|XM_685351.5| PREDICTED: Danio rerio SAM and SH3 domain-containing protein 3-like (LOC561954), mRNA	0.078	0	0	3.72333	0.0304475	0.0304475	NA	ENSDART00000023540	ENSDARG00000016541	14	34542322	34560736
gi|326678532|ref|XM_003201039.1| PREDICTED: Danio rerio transmembrane protein 221-like (LOC100537506), mRNA	7.858	3.7971	0.4088	0.00866667	0.0305802	4.56933e-06	0.0549829	ENSDART00000129576	ENSDARG00000086661	22	18398492	18403084
gi|18859450|ref|NM_131506.1| Danio rerio T-box 20 (tbx20), mRNA	0.151432	1.7528	0	0.419	0.0306636	0.0685782	0.0237929	ENSDART00000017185	ENSDARG00000005150	16	45276186	45294903
gi|147904616|ref|NM_001089434.1| Danio rerio ribosomal RNA adenine dimethylase domain containing 1 (rrnad1), mRNA	0.389295	0.122	0.0676	0.436	0.030694	0.00494705	0.52828	ENSDART00000050535	ENSDARG00000089033	16	31637042	31645226
gi|61651731|ref|NM_001013289.1| Danio rerio ADP-ribosylation factor related protein 1 (arfrp1), mRNA	13.8334	7.8416	11.3878	4.32333	0.0307066	0.467459	0.276966	ENSDART00000128062	ENSDARG00000057857	6	58425482	58435774
gi|70912371|ref|NM_001025476.1| Danio rerio zgc:114034 (zgc:114034), mRNA	15.7407	7.0722	30.21	3.46333	0.0307375	0.0257104	0.00432636	ENSDART00000109593	ENSDARG00000068828	15	34390748	34397547
gi|326673601|ref|XM_003199890.1| PREDICTED: Danio rerio phosphodiesterase 6A, cGMP-specific, rod, alpha (pde6a), mRNA	0.107705	0.0179	0.0962	1.00167	0.0307863	0.871645	0.259464	ENSDART00000000392	ENSDARG00000000380	14	26083459	26112198
gi|326670095|ref|XM_694918.4| PREDICTED: Danio rerio beta-3 adrenergic receptor-like (LOC571338), mRNA	3.75843	0	0	0.140333	0.0308226	0.0308226	NA	ENSDART00000077950	ENSDARG00000055570	8	26026260	26030738
gi|326679142|ref|XM_001920556.3| PREDICTED: Danio rerio similar to alpha-2-macroglobulin receptor (LOC565797), mRNA	1.73968	4.7786	1.2394	1.73767	0.030851	0.605459	0.0253575	ENSDART00000088208	ENSDARG00000029146	23	25739995	25974293
gi|181331983|ref|NM_001123285.1| Danio rerio si:dkeyp-110g5.2 (si:dkeyp-110g5.2), mRNA	0.076	0	0.0826	1.71867	0.0309052	0.897237	0.103864	ENSDART00000144296	ENSDARG00000058053	8	14477606	14489577
gi|61806553|ref|NM_001013492.1| Danio rerio zinc finger, DHHC-type containing 2 (zdhhc2), mRNA	5.29166	1.2452	0.1468	0.043	0.0309449	0.00729109	0.178059	ENSDART00000011480	ENSDARG00000034757	14	31296581	31321847
gi|148227699|ref|NM_001089418.1| Danio rerio transmembrane protein 135 (tmem135), mRNA	2.42714	1.1496	2.2008	3.53367	0.0309715	0.683466	0.103153	ENSDART00000123820	ENSDARG00000069157	10	25947479	25962770
gi|41393166|ref|NM_201506.1| Danio rerio dihydrolipoamide dehydrogenase (dldh), mRNA	39.4269	21.9749	55.2338	11.1333	0.0309886	0.042438	0.00149709	ENSDART00000006709	ENSDARG00000008785	25	27744409	27759710
gi|292621978|ref|XM_692489.4| PREDICTED: Danio rerio syntaxin-12-like (LOC569124), mRNA	11.3255	4.8929	9.1254	0	0.0310112	0.539103	0.191026	ENSDART00000150212	ENSDARG00000044605	16	8845947	8860767
gi|292624791|ref|XM_677935.4| PREDICTED: Danio rerio si:dkey-170m15.2 (si:dkey-170m15.2), mRNA	0.410091	0.0985	0.096	0.203	0.0312733	0.0253725	0.974384	ENSDART00000021575	ENSDARG00000005595	20	31968771	32045706
gi|167860123|ref|NM_200816.2| Danio rerio histone deacetylase 9b (hdac9b), mRNA	0.842023	0.2257	0.1504	1.22667	0.0313529	0.003106	0.732396	ENSDART00000079159	ENSDARG00000056642	16	21928132	22060093
gi|239985640|ref|NM_001128346.1| Danio rerio si:ch211-106g4.2 (si:ch211-106g4.2), mRNA	0.66925	1.6561	0.0088	0.132667	0.0313629	0.000266102	0.00640185	ENSDART00000027301	ENSDARG00000011672	8	27439427	27462202
gi|56693374|ref|NM_001008650.1| Danio rerio zinc finger, DHHC-type containing 13 (zdhhc13), mRNA	2.51086	1.0378	1.2734	3.74267	0.0314513	0.0870138	0.654321	ENSDART00000103361	ENSDARG00000025868	7	17280340	17322115
gi|292616350|ref|XM_685690.3| PREDICTED: Danio rerio acyl-CoA synthetase family member 3, mitochondrial-like (LOC562292), mRNA	0.492773	0.1533	0.4386	1.77767	0.0314818	0.846493	0.308277	ENSDART00000082780	ENSDARG00000059503	7	57215011	57300831
gi|326665917|ref|XM_680827.5| PREDICTED: Danio rerio n-acetylglutamate synthase, mitochondrial-like (LOC557716), mRNA	2.39295	1.1172	2.008	0.243667	0.0315207	0.573204	0.198515	ENSDART00000110343	ENSDARG00000077193	3	23321470	23334453
gi|41054456|ref|NM_199663.1| Danio rerio adducin 3 (gamma) a (add3a), mRNA	37.2031	16.8062	14.0352	2.97067	0.0316073	0.0133855	0.556032	ENSDART00000040538	ENSDARG00000040874	22	32736920	32960144
gi|125841196|ref|XM_689718.2| PREDICTED: Danio rerio SAM and SH3 domain-containing protein 1-like (LOC566448), mRNA	1.73882	0.3823	0.6938	0.0563333	0.0316178	0.115948	0.472966	ENSDART00000081797	ENSDARG00000058853	17	6755801	6823505
gi|41393176|ref|NM_201507.1| Danio rerio mitogen-activated protein kinase 3 (mapk3), mRNA	42.6938	19.9172	43.7128	9.38467	0.0316775	0.926193	0.0214798	ENSDART00000103746	ENSDARG00000070573	3	26812726	26823133
gi|125830493|ref|XM_001341786.1| PREDICTED: Danio rerio transmembrane protein 20-like (LOC100001920), mRNA	0.153773	0.0299	0	0	0.0316894	0.00817696	0.241596	ENSDART00000092297	ENSDARG00000063268	12	5630889	5647891
gi|326680820|ref|XM_002667161.2| PREDICTED: Danio rerio hypothetical protein LOC100329940 (LOC100329940), mRNA	0.0265909	0	0.0752	0.038	0.0317116	0.338525	0.163499	NO ENSDART to associate with		NA	NA	NA
gi|326674387|ref|XM_678858.5| PREDICTED: Danio rerio galactose-3-O-sulfotransferase 2-like (LOC556126), partial mRNA	0.0658636	0	0.157	0.00333333	0.0317268	0.301379	0.103226	ENSDART00000108623	ENSDARG00000079502	15	38908808	38922739
gi|311314952|ref|NM_001198748.1| Danio rerio zgc:153317 (zgc:153317), mRNA	0.324205	0.05	1.3686	5.83367	0.0317477	0.279058	0.188402	ENSDART00000146209	ENSDARG00000092903	18	4912760	4915990
gi|47086698|ref|NM_212669.1| Danio rerio synaptophysin-like 2b (sypl2b), mRNA	8.25018	1.9279	13.0812	3.63833	0.0317669	0.298923	0.0338512	ENSDART00000000744	ENSDARG00000000690	8	25932413	25943401
gi|165974607|ref|NM_001113732.1| Danio rerio leukemia inhibitory factor receptor alpha b (lifrb), mRNA	0.0401818	0.1903	0.172	0.161	0.0317765	0.081752	0.813166	ENSDART00000131890	ENSDARG00000039863	21	20071945	20089326
gi|116517245|ref|NM_001077376.1| Danio rerio si:ch211-133n4.4 (si:ch211-133n4.4), mRNA	14.7682	1.7034	2.2054	2.69833	0.0318005	0.0375741	0.413279	ENSDART00000105168	ENSDARG00000071224	19	3800319	3803134
gi|326670871|ref|XM_003199260.1| PREDICTED: Danio rerio glypican-6-like (LOC100331176), mRNA	0.583159	0.135	0	0.212333	0.031819	0.00535594	0.20749	NO ENSDART to associate with		NA	NA	NA
gi|55925527|ref|NM_001007310.1| Danio rerio cytochrome P450, family 1, subfamily D, polypeptide 1 (cyp1d1), mRNA	0.258182	0.0283	0.0116	1.09333	0.0318831	0.0228351	0.455043	ENSDART00000051565	ENSDARG00000035569	5	27251207	27265935
gi|326681097|ref|XM_003201667.1| PREDICTED: Danio rerio hypothetical protein LOC100535592 (LOC100535592), mRNA	0.304341	0.0134	0.3334	0	0.0319121	0.916374	0.250908	NO ENSDART to associate with		NA	NA	NA
gi|66472563|ref|NM_001020593.1| Danio rerio lactamase, beta (lactb), nuclear gene encoding mitochondrial protein, mRNA	5.9003	3.3293	5.2254	2.71833	0.0319446	0.597603	0.155015	ENSDART00000059800	ENSDARG00000040803	25	33875040	33885322
gi|326669774|ref|XR_082612.2| PREDICTED: Danio rerio hypothetical LOC100004225 (LOC100004225), miscRNA	105.778	52.3717	3.4598	1.32033	0.0319937	0.000321898	0.0138152	NO ENSDART to associate with		NA	NA	NA
gi|292618929|ref|XM_681561.3| PREDICTED: Danio rerio transmembrane protein 169 (tmem169), mRNA	1.21541	0.3632	0.312	0.145333	0.0320998	0.034825	0.832482	NO ENSDART to associate with		NA	NA	NA
gi|18858676|ref|NM_131606.1| Danio rerio fibroblast growth factor receptor 3 (fgfr3), mRNA	16.8166	7.0696	0.6882	0.384	0.032102	0.0013765	0.0208475	ENSDART00000125883	ENSDARG00000004782	13	13087602	13155654
gi|66472235|ref|NM_001020740.1| Danio rerio actin-like 6B (actl6b), mRNA	0.416136	0.0066	0.0902	0.168	0.0321444	0.0855215	0.21417	ENSDART00000114640	ENSDARG00000034107	23	44588445	44610519
gi|51591884|ref|NM_001003984.1| Danio rerio signal transducer and activator of transcription 5.2 (stat5.2), mRNA	0.322159	0.1091	0.4702	1.10967	0.0321595	0.531065	0.16104	ENSDART00000124638	ENSDARG00000055588	12	14670401	14756344
gi|326674706|ref|XM_678116.4| PREDICTED: Danio rerio si:dkey-197a20.5 (si:dkey-197a20.5), mRNA	0.730477	0.2849	0.5522	1.77033	0.0323382	0.466081	0.289857	ENSDART00000114759	ENSDARG00000075178	16	13924444	13986369
gi|125828041|ref|XM_001339696.1| PREDICTED: Danio rerio uncharacterized protein C11orf61 homolog (LOC799368), mRNA	0.109909	0	0.0828	0.200333	0.0325005	0.69803	0.182616	ENSDART00000110056	ENSDARG00000079474	10	32579106	32587865
gi|46309508|ref|NM_207073.1| Danio rerio RELT tumor necrosis factor receptor (relt), mRNA	4.03043	1.0866	2.3074	0.241333	0.0325034	0.160142	0.073468	ENSDART00000101694	ENSDARG00000007921	18	2109407	2174751
gi|50540347|ref|NM_001002640.1| Danio rerio zgc:92201 (zgc:92201), mRNA	4.38634	2.3722	4.374	5.08267	0.0325232	0.993286	0.180347	ENSDART00000051483	ENSDARG00000035515	5	28565582	28571076
gi|51011112|ref|NM_001003515.1| Danio rerio hydroxyacyl-Coenzyme A dehydrogenase (hadh), nuclear gene encoding mitochondrial protein, mRNA	66.6038	37.6657	66.744	10.1303	0.032558	0.992702	0.0474413	ENSDART00000050603	ENSDARG00000030765	1	50416755	50426125
gi|323422968|ref|NM_199610.2| Danio rerio DnaJ (Hsp40) homolog, subfamily C, member 3 (dnajc3), mRNA	54.7426	19.221	27.5358	9.27533	0.03259	0.121768	0.452495	ENSDART00000060246	ENSDARG00000041110	9	30517351	30531224
gi|56790316|ref|NM_131721.1| Danio rerio mitogen-activated protein kinase 8b (mapk8b), mRNA	1.13677	0.385	1.066	0.342	0.0326179	0.858032	0.108166	ENSDART00000022471	ENSDARG00000009870	12	2770278	2787246
gi|47087038|ref|NM_213368.1| Danio rerio ADP-ribosylation factor interacting protein 1 (arfaptin 1) (arfip1), mRNA	29.4694	16.0844	105.538	6.498	0.0326699	0.00229875	0.000850821	ENSDART00000102501	ENSDARG00000070055	1	24298452	24343971
gi|115432029|ref|NM_001039639.2| Danio rerio ATP-binding cassette, sub-family G (WHITE), member 2c (abcg2c), mRNA	13.451	7.7008	31.7976	2.171	0.0326841	0.00890288	0.00292574	ENSDART00000032322	ENSDARG00000058574	13	4707833	4742175
gi|35902837|ref|NM_194374.1| Danio rerio exportin 6 (xpo6), mRNA	3.1472	1.6365	4.1626	6.02933	0.0326869	0.111219	0.00242596	ENSDART00000138328	ENSDARG00000041217	3	14689988	14736032
gi|157787144|ref|NM_001105699.1| Danio rerio zgc:171967 (zgc:171967), mRNA	1.05352	0.4071	0.2282	4.12433	0.0327769	0.0123028	0.492067	NO ENSDART to associate with		NA	NA	NA
gi|115430088|ref|NM_001075113.1| Danio rerio ligand of numb-protein X 1 (lnx1), mRNA	2.60177	0.6165	1.2286	0.225667	0.0327863	0.132581	0.180022	ENSDART00000063606	ENSDARG00000043323	20	22652874	22726964
gi|224495983|ref|NM_001145568.1| Danio rerio transmembrane protein 8A (tmem8a), mRNA	0.185955	0.0077	0.0656	0.664667	0.0328306	0.166187	0.225473	ENSDART00000138726	ENSDARG00000032795	1	8992462	9017000
gi|94536664|ref|NM_001040348.1| Danio rerio RAB40c, member RAS oncogene family (rab40c), mRNA	3.99539	1.7943	2.0928	2.508	0.0328667	0.11315	0.697421	ENSDART00000087047	ENSDARG00000061208	3	26230413	26265982
gi|326679676|ref|XM_682399.4| PREDICTED: Danio rerio multidrug resistance-associated protein 1-like (LOC559093), mRNA	1.34655	0.2213	1.0088	0.265333	0.0329683	0.556607	0.074584	NO ENSDART to associate with		NA	NA	NA
gi|292613695|ref|XM_001921570.2| PREDICTED: Danio rerio si:ch211-108c6.2 (si:ch211-108c6.2), mRNA	1.54166	0.416	6.883	0	0.0329943	0.00139546	0.00117172	NO ENSDART to associate with		NA	NA	NA
gi|237512986|ref|NM_131068.2| Danio rerio inhibin, beta B (inhbb), mRNA	9.85361	5.119	2.3032	0.568667	0.033072	0.000937461	0.0742324	ENSDART00000059753	ENSDARG00000040777	9	38019603	38027188
gi|326679319|ref|XM_003201230.1| PREDICTED: Danio rerio hypothetical protein LOC100535693 (LOC100535693), mRNA	0.168182	0.0167	0	0.271	0.0330762	0.0190742	0.373901	NO ENSDART to associate with		NA	NA	NA
gi|326681349|ref|XM_002664238.2| PREDICTED: Danio rerio protein very KIND-like (LOC100330955), mRNA	0.20125	0	0.309	0.293667	0.0331009	0.737907	0.349709	NO ENSDART to associate with		NA	NA	NA
gi|66472237|ref|NM_001020737.1| Danio rerio zgc:110063 (zgc:110063), mRNA	3.33925	1.5904	4.1962	1.21967	0.0331318	0.437529	0.0465089	ENSDART00000114873	ENSDARG00000078315	5	13032191	13048594
gi|326663930|ref|XM_685403.4| PREDICTED: Danio rerio sparc/osteonectin, cwcv and kazal-like domains proteoglycan (testican) 3, transcript variant 2 (spock3), mRNA	24.0428	2.4764	22.3722	4.48067	0.0331606	0.854779	9.00506e-05	ENSDART00000078295	ENSDARG00000070266	1	19416494	19487600
gi|56090553|ref|NM_001007778.1| Danio rerio G-protein signaling modulator 1b (gpsm1b), mRNA	2.20982	0.8907	1.33	0.588	0.0332016	0.373413	0.626112	ENSDART00000011955	ENSDARG00000054874	5	74843241	74878484
gi|183979968|ref|NM_001045288.2| Danio rerio phosphodiesterase 12 (pde12), mRNA	0.794795	0.3355	0.3868	4.22133	0.0332745	0.00635444	0.754582	ENSDART00000067608	ENSDARG00000030964	11	43585074	43604424
gi|121583805|ref|NM_001080011.1| Danio rerio src kinase associated phosphoprotein 1 (skap1), mRNA	0.0548182	0.1343	0.0652	0.893	0.0332947	0.763947	0.0977373	ENSDART00000001737	ENSDARG00000001498	12	28728026	28777933
gi|326676217|ref|XM_689260.5| PREDICTED: Danio rerio si:ch211-203b8.3 (si:ch211-203b8.3), mRNA	12.82	6.9898	14.822	3.708	0.0333208	0.514002	0.0274578	ENSDART00000087445	ENSDARG00000061370	18	39882853	39887629
gi|181342155|ref|NM_001123237.1| Danio rerio si:ch211-219a4.10 (si:ch211-219a4.10), mRNA	27.5948	15.6971	4.5728	0.336667	0.0333222	0.000272987	0.00981553	ENSDART00000132915	ENSDARG00000057108	9	24876229	24884323
gi|149773495|ref|NM_001099245.1| Danio rerio polo-like kinase 2b (Drosophila) (plk2b), mRNA	27.0598	6.4447	19.6716	1.294	0.0333899	0.421684	0.0120658	ENSDART00000023206	ENSDARG00000019130	8	17598092	17605595
gi|229608949|ref|NM_001045015.2| Danio rerio adaptor-related protein complex 3, delta 1 subunit (ap3d1), mRNA	38.8887	25.509	34.3134	2.678	0.0334216	0.35731	0.108818	ENSDART00000105580	ENSDARG00000071424	22	22533093	22595056
gi|217035087|ref|NM_001142563.1| Danio rerio lipase maturation factor 2b (lmf2b), mRNA	13.9509	6.9585	12.3658	0.915333	0.0334549	0.583078	0.10182	ENSDART00000030738	ENSDARG00000025859	4	8550371	8574677
gi|165972404|ref|NM_001113635.1| Danio rerio zgc:172238 (zgc:172238), mRNA	4.9502	1.9539	6.4946	1.039	0.0335073	0.274325	0.0032256	ENSDART00000090587	ENSDARG00000062543	19	4685728	4805608
gi|229577011|ref|NM_200838.2| Danio rerio golgin A1 (golga1), mRNA	4.44982	2.2284	7.1406	3.60767	0.033564	0.241338	0.0632621	ENSDART00000098578	ENSDARG00000008979	8	43506717	43557865
gi|41055631|ref|NM_200200.1| Danio rerio MOB1, Mps One Binder kinase activator-like 1A (yeast), genome duplicate a (mobkl1aa), mRNA	7.98073	3.8473	13.0584	15.44	0.0335816	0.359171	0.129655	ENSDART00000097615	ENSDARG00000009169	5	44570434	44581289
gi|292623324|ref|XM_001923726.2| PREDICTED: Danio rerio zgc:77419 (zgc:77419), mRNA	2.04016	0.5947	2.5846	0.484667	0.0335971	0.440168	0.00343582	ENSDART00000076004	ENSDARG00000053890	17	37421224	37448831
gi|50345021|ref|NM_001002185.1| Danio rerio small muscle protein, X-linked (smpx), mRNA	0.0101364	0.1542	0.0298	3.96067	0.033609	0.554869	0.0578894	ENSDART00000066625	ENSDARG00000045302	24	26160815	26187549
gi|255652916|ref|NM_212904.2| Danio rerio chromatin modifying protein 2B, like (chmp2bl), mRNA	13.4189	6.6127	35.4862	9.42067	0.033651	0.00199768	0.00128659	ENSDART00000018472	ENSDARG00000002190	1	33191231	33201926
gi|47086570|ref|NM_212735.1| Danio rerio synovial apoptosis inhibitor 1, synoviolin (syvn1), mRNA	8.87236	5.355	8.0044	11.4263	0.0337044	0.470808	0.0542113	ENSDART00000143454	ENSDARG00000017842	14	27461838	27474827
gi|294489277|ref|NM_001177444.1| Danio rerio si:ch1073-186e1.1 (si:ch1073-186e1.1), mRNA	4.17391	1.5109	1.5596	1.15333	0.0338345	0.0376749	0.938419	NO ENSDART to associate with		NA	NA	NA
gi|57525595|ref|NM_001003636.1| Danio rerio histamine N-methyltransferase (hnmt), mRNA	3.11852	0.4944	1.2528	1.82767	0.0338437	0.112564	0.00898925	NO ENSDART to associate with		NA	NA	NA
gi|41055248|ref|NM_201092.1| Danio rerio zgc:55536 (zgc:55536), mRNA	9.67145	5.5179	10.7228	6.23667	0.0338549	0.707735	0.0718611	ENSDART00000055869	ENSDARG00000038308	10	2868397	2878128
gi|113675577|ref|NM_001045235.1| Danio rerio polycomb group ring finger 5b (pcgf5b), mRNA	0.0411818	0.3151	0.0314	1.32167	0.0339525	0.722456	0.0302394	ENSDART00000086211	ENSDARG00000052388	12	17477080	17506355
gi|326673433|ref|XM_684442.4| PREDICTED: Danio rerio inhibitor of kappa light polypeptide gene enhancer in B-cells, kinase complex-associated protein like (ikbkapl), mRNA	0.808136	0.2822	0.3576	2.39833	0.0339585	0.0163846	0.665342	NO ENSDART to associate with		NA	NA	NA
gi|118722339|ref|NM_001079664.1| Danio rerio Rab interacting lysosomal protein-like 1 (rilpl1), mRNA	1.20934	0.7276	0.6324	0.523	0.0339779	0.166659	0.796915	NO ENSDART to associate with		NA	NA	NA
gi|47085996|ref|NM_213201.1| Danio rerio glycerophosphodiester phosphodiesterase domain containing 3 (gdpd3), mRNA	0.281727	0	0.0522	0.941	0.0340179	0.0915664	0.373901	ENSDART00000103748	ENSDARG00000074466	3	26830240	26841515
gi|113678763|ref|NM_001044968.1| Danio rerio phospholipase C, gamma 2 (plcg2), mRNA	0.564227	0.1372	0.9648	1.47433	0.0340791	0.646178	0.357166	ENSDART00000080709	ENSDARG00000068763	18	12725632	12772003
gi|326671860|ref|XM_001923778.3| PREDICTED: Danio rerio pleckstrin homology domain containing, family G (with RhoGef domain) member 5a (plekhg5a), mRNA	0.474477	1.7221	0.2614	2.52433	0.0340842	0.212142	0.0196374	NO ENSDART to associate with		NA	NA	NA
gi|326668449|ref|XM_002662296.2| PREDICTED: Danio rerio amyotrophic lateral sclerosis 2b (juvenile) (als2b), mRNA	0.626841	0.2241	0.1656	0.664	0.0341621	0.00459329	0.683544	ENSDART00000149896	ENSDARG00000076924	6	7865395	7932813
gi|113676265|ref|NM_001045466.1| Danio rerio RAB9A, member RAS oncogene family (rab9a), mRNA	31.0141	12.9058	26.9014	5.08667	0.0341683	0.692238	0.127017	ENSDART00000066198	ENSDARG00000045027	9	56684564	56702376
gi|62955468|ref|NM_001017748.1| Danio rerio zgc:112101 (zgc:112101), mRNA	4.3213	0.9069	0.193	11.4037	0.0341888	0.0134298	0.0832123	ENSDART00000142866	ENSDARG00000042214	18	8376716	8380603
gi|324021703|ref|NM_001020549.3| Danio rerio DNA cross-link repair 1A (PSO2 homolog, S. cerevisiae) (dclre1a), mRNA	0.385432	0.1212	0.5466	0.9	0.0341964	0.619923	0.230393	ENSDART00000148924	ENSDARG00000053776	12	32097732	32112783
gi|54261766|ref|NM_213026.1| Danio rerio succinate-CoA ligase, ADP-forming, beta subunit (sucla2), nuclear gene encoding mitochondrial protein, mRNA	36.9507	21.7872	39.4182	10.11	0.034269	0.737563	0.044923	ENSDART00000018503	ENSDARG00000005359	6	9947906	9967294
gi|121583845|ref|NM_001044341.2| Danio rerio lysophosphatidylcholine acyltransferase 1 (lpcat1), mRNA	1.52866	0.3867	17.4626	4.46333	0.0343398	0.0306479	0.0248698	ENSDART00000103855	ENSDARG00000011506	19	28777105	28819829
gi|189529906|ref|XM_693731.2| PREDICTED: Danio rerio oxidative stress induced growth inhibitor family member 2 (osgin2), mRNA	0.0775	0	0	0	0.0343431	0.0343431	NA	ENSDART00000058973	ENSDARG00000040302	16	26119228	26124775
gi|326668236|ref|XM_680415.4| PREDICTED: Danio rerio im:7137300 (im:7137300), mRNA	13.7415	1.8541	0.9876	1.05067	0.034348	0.025187	0.114715	NO ENSDART to associate with		NA	NA	NA
gi|326670606|ref|XM_003199199.1| PREDICTED: Danio rerio tRNA (guanine-N(7)-)-methyltransferase subunit WDR4-like (LOC100536637), mRNA	0.914636	0.2309	0.2158	7.20633	0.0344456	0.023632	0.92104	ENSDART00000122894	ENSDARG00000090581	9	20398641	20410072
gi|62955264|ref|NM_001017644.1| Danio rerio zgc:110221 (zgc:110221), mRNA	34.0815	17.002	2.121	2.29633	0.0344587	8.04939e-05	0.0387509	ENSDART00000058892	ENSDARG00000040257	9	51134165	51166734
gi|326666515|ref|XM_690137.4| PREDICTED: Danio rerio molecule interacting with CasL 3b (mical3b), mRNA	7.50561	0.9076	0.336	0.033	0.034478	0.023748	0.122427	ENSDART00000147699	ENSDARG00000094732	4	8802787	8821198
gi|125826373|ref|XM_678615.2| PREDICTED: Danio rerio si:dkey-3d4.3 (si:dkey-3d4.3), mRNA	0.351818	0.0653	0.6626	0.444333	0.0344799	0.632268	0.373299	ENSDART00000113562	ENSDARG00000074079	9	37998649	38013681
gi|195539331|ref|NM_001130719.1| Danio rerio choline acetyltransferase (chat), mRNA	1.11082	0.3511	0.0356	0.0233333	0.0345125	0.0046401	0.0609224	ENSDART00000024225	ENSDARG00000015854	13	29632961	29644933
gi|125821339|ref|XM_685678.2| PREDICTED: Danio rerio serine/threonine-protein phosphatase 2A 56 kDa regulatory subunit beta isoform-like (LOC562282), mRNA	0.227523	0.022	0	0.063	0.0345629	0.0204513	0.373901	ENSDART00000077215	ENSDARG00000054931	7	26226942	26266403
gi|116267982|ref|NM_001077295.1| Danio rerio zgc:153687 (zgc:153687), mRNA	5.87402	2.0205	6.4772	10.111	0.0346796	0.795965	0.0721711	ENSDART00000123191	ENSDARG00000063285	23	5244701	5248066
gi|326679315|ref|XM_686846.5| PREDICTED: Danio rerio zgc:195224 (zgc:195224), mRNA	0.916864	0.0353	0.083	0	0.0346861	0.0453977	0.617915	NO ENSDART to associate with		NA	NA	NA
gi|41152380|ref|NM_199909.2| Danio rerio Cap1 CAP, adenylate cyclase-associated protein 1 (cap1), mRNA	7.41409	4.1504	11.7136	11.899	0.0347256	0.363186	0.143257	ENSDART00000006344	ENSDARG00000016350	19	44846525	44867685
gi|292623398|ref|XM_002665245.1| PREDICTED: Danio rerio hypothetical protein LOC100333374 (LOC100333374), mRNA	0.808182	0.0343	0.1382	0	0.0348092	0.0742851	0.501841	NO ENSDART to associate with		NA	NA	NA
gi|292616231|ref|XM_001331869.3| PREDICTED: Danio rerio similar to cathepsin A (LOC792966), mRNA	1.95948	0.7683	4.428	4.75833	0.0348231	0.0626883	0.0177538	ENSDART00000073846	ENSDARG00000052074	7	53271586	53280247
gi|300863119|ref|NM_001003425.2| Danio rerio protein phosphatase 2A activator, regulatory subunit 4 (ppp2r4), mRNA	1.89745	0.8652	1.6232	4.34633	0.0348456	0.501316	0.0910547	ENSDART00000135864	ENSDARG00000031985	5	34415788	34431854
gi|326676753|ref|XM_001332306.3| PREDICTED: Danio rerio tribbles homolog 1 (Drosophila) (trib1), partial mRNA	0.166114	0	0	0	0.0348813	0.0348813	NA	ENSDART00000109868	ENSDARG00000076142	19	34574921	34576211
gi|27545218|ref|NM_173230.1| Danio rerio SDA1 domain containing 1 (sdad1), mRNA	4.32009	2.205	5.3248	23.313	0.0348896	0.448323	0.0418431	ENSDART00000099795	ENSDARG00000068903	21	8912517	8929924
gi|148540130|ref|NM_001045096.2| Danio rerio RecQ protein-like (DNA helicase Q1-like) (recql), mRNA	4.36389	1.3005	2.3874	1.68267	0.0349227	0.15722	0.301931	ENSDART00000101198	ENSDARG00000007175	4	16592514	16606454
gi|56693286|ref|NM_001008608.1| Danio rerio dihydroorotate dehydrogenase (dhodh), nuclear gene encoding mitochondrial protein, mRNA	46.653	27.666	19.8552	6.862	0.0349249	0.00161521	0.217139	ENSDART00000073597	ENSDARG00000051889	7	57780665	57792785
gi|125845428|ref|XM_001341251.1| PREDICTED: Danio rerio solute carrier family 22 member 13-like (LOC100001249), mRNA	0.913432	0.0226	0.2544	0	0.035098	0.109586	0.0898047	ENSDART00000076915	ENSDARG00000054690	19	43991157	44005748
gi|55925232|ref|NM_001007337.1| Danio rerio suppressor of variegation 4-20 homolog 1 (Drosophila) (suv420h1), mRNA	1.56143	3.094	0.8516	4.79567	0.0352031	0.102822	0.00751568	ENSDART00000060191	ENSDARG00000041081	18	20893927	20900929
gi|41053844|ref|NM_200242.1| Danio rerio zgc:56041 (zgc:56041), mRNA	15.1061	7.0347	7.3214	0.941333	0.0352263	0.0210419	0.899663	ENSDART00000122849	ENSDARG00000018440	19	46900125	46927512
gi|47271377|ref|NM_212614.1| Danio rerio v-myc myelocytomatosis viral related oncogene, neuroblastoma derived (avian) (mycn), mRNA	11.7752	6.6308	20.678	0.540667	0.0353374	0.135929	0.0387236	NO ENSDART to associate with		NA	NA	NA
gi|326666667|ref|XM_003198284.1| PREDICTED: Danio rerio si:ch211-162i19.2 (si:ch211-162i19.2), mRNA	0.348977	2.0962	0.33	0.0696667	0.0353464	0.948066	0.0348022	ENSDART00000134605	ENSDARG00000069171	4	27360943	27468770
gi|154240689|ref|NM_001100401.1| Danio rerio heparin-binding EGF-like growth factor b (hbegfb), mRNA	0	0.1095	0.0156	4.25067	0.035363	0.373901	0.0534035	ENSDART00000130820	ENSDARG00000031246	21	28905356	28913008
gi|45387722|ref|NM_205654.1| Danio rerio zgc:77262 (zgc:77262), mRNA	1.91177	0.7058	1.7168	5.24833	0.0353667	0.754301	0.046724	ENSDART00000065402	ENSDARG00000044545	21	26592105	26595889
gi|326677599|ref|XM_002665871.2| PREDICTED: Danio rerio calcium channel flower homolog (LOC100333889), mRNA	0.214841	0.011	0.1928	0.335	0.0354156	0.85269	0.0867744	ENSDART00000130521	ENSDARG00000090818	21	5897598	5912995
gi|169403985|ref|NM_001115123.1| Danio rerio pericentriolar material 1 (pcm1), mRNA	1.76475	3.7332	1.0708	9.79267	0.0354343	0.108353	0.0108429	ENSDART00000149026	ENSDARG00000062198	1	15363240	15396056
gi|66472647|ref|NM_001020550.1| Danio rerio TP53 regulating kinase (tp53rk), mRNA	0.099	0	0.1134	12.6813	0.0354781	0.863338	0.178276	NO ENSDART to associate with		NA	NA	NA
gi|47550702|ref|NM_214699.1| Danio rerio myosin, light polypeptide 9, like (myl9l), mRNA	56.292	33.7477	125.237	40.687	0.0354896	0.0179184	0.00622482	ENSDART00000037750	ENSDARG00000014433	7	74427740	74435529
gi|90093333|ref|NM_001039928.1| Danio rerio zgc:136908 (zgc:136908), mRNA	0.491545	0.0068	0.126	1.74733	0.0355806	0.143792	0.398034	ENSDART00000100551	ENSDARG00000011983	1	56326839	56350533
gi|326672717|ref|XM_002667029.2| PREDICTED: Danio rerio zinc finger protein 503-like (LOC100333111), mRNA	26.24	5.4777	0.7024	0.282	0.0355947	0.0130231	0.0531274	ENSDART00000097535	ENSDARG00000067720	12	50542145	50549329
gi|41053693|ref|NM_200270.1| Danio rerio zgc:56576 (zgc:56576), mRNA	5.58141	2.7296	8.0064	5.14133	0.035601	0.307713	0.0530896	ENSDART00000005355	ENSDARG00000009253	17	14625514	14635970
gi|54400635|ref|NM_001006067.1| Danio rerio synaptogyrin 1a (syngr1a), mRNA	68.2018	29.1858	36.876	0.715	0.035619	0.142154	0.611913	ENSDART00000003939	ENSDARG00000002564	3	21464688	21493434
gi|225637502|ref|NM_001025517.2| Danio rerio vacuolar protein sorting 35 (yeast) (vps35), mRNA	7.49236	5.1215	8.2108	6.935	0.0357425	0.594702	0.0238489	ENSDART00000016105	ENSDARG00000008224	7	44443549	44541982
gi|41282064|ref|NM_199931.1| Danio rerio zgc:73136 (zgc:73136), mRNA	2.37995	0.9821	2.3652	8.068	0.0357718	0.986053	0.0980848	ENSDART00000009385	ENSDARG00000019636	14	31623295	31629132
gi|41053685|ref|NM_200583.1| Danio rerio chaperonin containing TCP1, subunit 4 (delta) (cct4), mRNA	358.506	229.308	376.613	16.0847	0.0357986	0.79874	0.0558568	ENSDART00000026409	ENSDARG00000013475	1	54262347	54275393
gi|50582978|ref|NM_213440.1| Danio rerio pleiotropic regulator 1 (plrg1), mRNA	3.98932	2.0936	3.883	7.85467	0.0358007	0.935224	0.219145	ENSDART00000054235	ENSDARG00000037283	1	24507028	24524004
gi|47824884|ref|NM_213439.1| Danio rerio MID1 interacting protein 1 (mid1ip1), mRNA	2.68907	7.1567	8.8834	123.854	0.0358436	0.0416217	0.526599	ENSDART00000003170	ENSDARG00000018145	14	42999862	43002486
gi|185132965|ref|NM_001001825.2| Danio rerio zgc:77123 (zgc:77123), mRNA	0.323386	1.4475	0	1.35667	0.0359339	0.0762918	0.0181345	ENSDART00000049836	ENSDARG00000002945	23	20302580	20339919
gi|41152436|ref|NM_199630.1| Danio rerio syntaxin 5A, like (stx5al), mRNA	3.405	1.7451	4.6382	7.527	0.0360033	0.0717352	0.00153175	ENSDART00000021121	ENSDARG00000003175	21	25930437	25947812
gi|190358597|ref|NM_001128422.1| Danio rerio general transcription factor IIH, polypeptide 3 (gtf2h3-2), mRNA	2.20427	1.0394	0.8988	2.941	0.0361718	0.0453861	0.814117	ENSDART00000097244	ENSDARG00000067560	5	72590723	72601482
gi|317008608|ref|NM_001200000.1| Danio rerio calcium/calmodulin-dependent protein kinase II inhibitor 2-like (LOC555986), mRNA	0.249023	0.0494	0	1.94867	0.0362678	0.00545069	0.373901	NO ENSDART to associate with		NA	NA	NA
gi|123707032|ref|NM_001080625.1| Danio rerio zgc:158419 (zgc:158419), mRNA	0.637273	0.1644	0.5524	4.56433	0.0362736	0.812429	0.311386	ENSDART00000113890	ENSDARG00000061213	3	26863439	26878034
gi|166851857|ref|NM_001114316.1| Danio rerio actin binding LIM protein 1a (ablim1a), mRNA	0.293341	0.6799	0.4026	0.693667	0.0362806	0.554591	0.204738	ENSDART00000145705	ENSDARG00000060149	13	44136443	44228999
gi|33504548|ref|NM_182885.1| Danio rerio protocadherin 10b (pcdh10b), mRNA	3.50502	6.6832	21.0728	0.184333	0.0363155	0.0153969	0.0286181	ENSDART00000052444	ENSDARG00000036121	14	45217205	45365436
gi|59933271|ref|NM_001012384.1| Danio rerio zgc:112079 (zgc:112079), mRNA	0.0896364	0	0.0886	0.711667	0.0363364	0.990396	0.296527	ENSDART00000139432	ENSDARG00000010941	16	9439847	9466621
gi|41393124|ref|NM_201484.1| Danio rerio tyrosine 3-monooxygenase/tryptophan 5-monooxygenase activation protein, theta polypeptide b (ywhaqb), mRNA	147.846	79.4341	150.324	11.63	0.0363518	0.943682	0.0428075	ENSDART00000018423	ENSDARG00000023323	17	32706145	32731407
gi|41054080|ref|NM_199871.1| Danio rerio methionine adenosyltransferase I, alpha (mat1a), mRNA	2.59291	5.6157	0.2258	12.2917	0.0363915	0.00430809	0.00543303	ENSDART00000057869	ENSDARG00000039605	13	18677893	18686217
gi|326675631|ref|XM_684682.5| PREDICTED: Danio rerio PDZ domain containing 8 (pdzd8), mRNA	0.856341	0.3904	0.4926	0.830333	0.0364096	0.0831992	0.51813	ENSDART00000122108	ENSDARG00000088699	17	23651267	23724511
gi|55925455|ref|NM_001007282.1| Danio rerio glutathione peroxidase 4a (gpx4a), mRNA	20.1173	52.5676	7.1096	34.9493	0.0364734	0.00213652	0.0132379	ENSDART00000099056	ENSDARG00000068478	22	17813695	17835829
gi|157743327|ref|NM_001105584.1| Danio rerio si:dkeyp-38h2.4 (si:dkeyp-38h2.4), mRNA	1.10998	0.213	0.9422	3.09533	0.0365221	0.769404	0.161388	ENSDART00000098590	ENSDARG00000056281	5	29065574	29073765
gi|326674219|ref|XM_002664624.2| PREDICTED: Danio rerio wu:fc65f03 (wu:fc65f03), mRNA	0.399114	0.7425	0.4282	1.66167	0.0366903	0.898448	0.219025	ENSDART00000114752	ENSDARG00000075509	15	23903389	23915308
gi|113195619|ref|NM_001044347.1| Danio rerio si:ch211-238n5.4 (si:ch211-238n5.4), mRNA	0.741341	0.2329	0.498	0.397	0.0368013	0.377412	0.349601	ENSDART00000141367	ENSDARG00000062381	18	20322143	20340701
gi|18858334|ref|NM_131031.1| Danio rerio bactin1 (bactin1), mRNA	1845.03	980.193	1298.01	214.881	0.0368193	0.154154	0.158412	ENSDART00000054987	ENSDARG00000037746	1	7725183	7728816
gi|227430352|ref|NM_001115093.2| Danio rerio ral guanine nucleotide dissociation stimulator-like 2 (rgl2), mRNA	0.762273	0.1856	0.2274	0.464	0.0368326	0.0471533	0.852543	ENSDART00000004052	ENSDARG00000007727	16	48428502	48480573
gi|189524165|ref|XM_001921887.1| PREDICTED: Danio rerio guanine nucleotide binding protein (G protein), alpha z polypeptide (gnaz), mRNA	4.10755	1.4278	7.9256	0	0.0368448	0.169389	0.040289	NO ENSDART to associate with		NA	NA	NA
gi|289547612|ref|NM_001099739.1| Danio rerio acyl-CoA synthetase long-chain family member 4, like (acsl4l), mRNA	0.624909	0.2185	0.1086	3.68333	0.0368628	0.00982411	0.26138	ENSDART00000002453	ENSDARG00000010752	5	25187334	25243169
gi|292629561|ref|XM_002667413.1| PREDICTED: Danio rerio ral guanine nucleotide dissociation stimulator-like 1-like (LOC100329330), mRNA	0.138205	0	0	0	0.0369823	0.0369823	NA	NO ENSDART to associate with		NA	NA	NA
gi|18859352|ref|NM_131060.1| Danio rerio semaphorin 3aa (sema3aa), mRNA	0.341136	0.1203	0.1126	0.267333	0.0370155	0.0579063	0.932726	ENSDART00000051792	ENSDARG00000019235	4	10375874	10433014
gi|292624521|ref|XM_002665635.1| PREDICTED: Danio rerio laminin, alpha 2 (lama2), mRNA	0.322068	0	0.0794	0.718333	0.037033	0.141512	0.373901	ENSDART00000064380	ENSDARG00000022013	20	2011874	2024868
gi|41054610|ref|NM_200540.1| Danio rerio sorting nexin family member 27 (snx27), mRNA	10.9307	6.9396	12.3318	2.513	0.0370769	0.612028	0.0821281	ENSDART00000021092	ENSDARG00000016977	16	25734893	25763667
gi|41152033|ref|NM_201296.1| Danio rerio poly(A) binding protein, cytoplasmic 4 (inducible form) (pabpc4), mRNA	48.2275	16.9445	15.9274	12.652	0.0371596	0.0118123	0.918112	ENSDART00000082327	ENSDARG00000059259	17	25098084	25116603
gi|57526517|ref|NM_001002744.1| Danio rerio zgc:100937 (zgc:100937), mRNA	2.37266	1.1019	2.0914	3.40533	0.0371808	0.683707	0.18029	ENSDART00000098467	ENSDARG00000035571	5	27378323	27397751
gi|326675344|ref|XM_001338342.4| PREDICTED: Danio rerio uncharacterized protein C1orf172 homolog (LOC797923), mRNA	0.0766591	0	0	4.47067	0.0372471	0.0372471	NA	NO ENSDART to associate with		NA	NA	NA
gi|323422961|ref|NM_199638.2| Danio rerio translocase of outer mitochondrial membrane 34 (tomm34), nuclear gene encoding mitochondrial protein, mRNA	2.41991	1.2239	1.9774	5.86533	0.037294	0.278965	0.127212	ENSDART00000001803	ENSDARG00000001557	6	52177501	52185615
gi|326678696|ref|XM_003201094.1| PREDICTED: Danio rerio hypothetical protein LOC100537866 (LOC100537866), mRNA	1.6828	0.1817	0.1166	0.204667	0.037331	0.0293474	0.741706	NO ENSDART to associate with		NA	NA	NA
gi|116175241|ref|NM_001025504.2| Danio rerio prostaglandin-endoperoxide synthase 2b (ptgs2b), mRNA	0.603932	1.0923	0.794	0.321	0.0374916	0.393173	0.192925	ENSDART00000010028	ENSDARG00000010276	20	34147106	34152005
gi|47550720|ref|NM_214705.1| Danio rerio zgc:77057 (zgc:77057), mRNA	1.05843	0.3307	4.413	3.42267	0.037565	0.007079	0.00401885	ENSDART00000063150	ENSDARG00000043009	11	35023783	35026205
gi|326677809|ref|XM_692818.5| PREDICTED: Danio rerio im:7150060 (im:7150060), mRNA	0.750864	1.0658	0.2648	0.641667	0.0376058	0.00296275	0.00016321	ENSDART00000132533	ENSDARG00000074184	21	23816222	23910499
gi|47777309|ref|NM_001001406.1| Danio rerio cartilage associated protein (crtap), mRNA	124.868	68.5587	48.8756	1.569	0.0376368	0.00172687	0.36059	ENSDART00000010104	ENSDARG00000018010	19	44211927	44220518
gi|326669763|ref|XM_001919569.3| PREDICTED: Danio rerio hypothetical protein LOC100151026 (LOC100151026), mRNA	0.115795	0.0318	0.1476	0	0.0376407	0.383675	0.00106045	NO ENSDART to associate with		NA	NA	NA
gi|47086774|ref|NM_212630.1| Danio rerio Ewing sarcoma breakpoint region 1b (ewsr1b), mRNA	3.72236	6.5467	2.9294	15.9553	0.0376489	0.561846	0.0335402	ENSDART00000127773	ENSDARG00000020465	5	26542131	26551295
gi|51972165|ref|NM_001004296.1| Danio rerio moesin a (msna), mRNA	44.5704	30.2733	34.9954	15.3497	0.0377271	0.055625	0.373662	ENSDART00000016214	ENSDARG00000058128	5	23916481	23957365
gi|326672179|ref|XM_002663889.2| PREDICTED: Danio rerio wu:fk73b01 (wu:fk73b01), mRNA	0.0967045	0.0117	0.0938	0.28	0.0377324	0.960607	0.142457	ENSDART00000109164	ENSDARG00000079004	12	3908438	3972617
gi|326665850|ref|XM_003198084.1| PREDICTED: Danio rerio 2',3'-cyclic-nucleotide 3'-phosphodiesterase-like (LOC100534658), mRNA	6.28025	3.0509	34.7634	42.6713	0.0377761	0.00403207	0.00287021	NO ENSDART to associate with		NA	NA	NA
gi|60279688|ref|NM_001012498.1| Danio rerio ring finger protein 7 (rnf7), mRNA	71.6922	36.9147	151.813	2.95033	0.0377865	0.0106573	0.00374958	ENSDART00000077895	ENSDARG00000055524	18	40157300	40166135
gi|237858684|ref|NM_001007302.2| Danio rerio annexin A3b (anxa3b), mRNA	40.4996	18.5127	212.295	6.02267	0.0378076	0.0096268	0.00687695	ENSDART00000064974	ENSDARG00000044254	10	9338078	9360218
gi|227496198|ref|NM_001159639.1| Danio rerio si:dkey-147f3.4 (si:dkey-147f3.4), mRNA	2.58955	1.0282	2.1634	0	0.0378822	0.505773	0.118452	ENSDART00000080625	ENSDARG00000071029	23	17099224	17116159
gi|71834627|ref|NM_001030246.1| Danio rerio DDHD domain containing 1 (ddhd1), mRNA	1.15755	0.4846	2.3376	0.0203333	0.0380836	0.277062	0.119256	ENSDART00000053841	ENSDARG00000037042	20	9963189	10004226
gi|55742540|ref|NM_001007055.1| Danio rerio RAP2C, member of RAS oncogene family (rap2c), mRNA	1.71177	0.6791	2.5856	14.5653	0.0380931	0.0559973	0.000271271	ENSDART00000014095	ENSDARG00000015649	14	31845042	31852704
gi|41054110|ref|NM_199854.1| Danio rerio ring finger protein 146 (rnf146), mRNA	2.77173	1.6118	2.2436	4.43933	0.038131	0.531941	0.43897	NO ENSDART to associate with		NA	NA	NA
gi|326670818|ref|XM_002667356.2| PREDICTED: Danio rerio cysteine/serine-rich nuclear protein 3-like (LOC100332048), mRNA	0.636545	0.1062	0.354	0.0173333	0.0381601	0.259111	0.169915	NO ENSDART to associate with		NA	NA	NA
gi|192453601|ref|NM_001128798.1| Danio rerio tripeptidyl peptidase I (tpp1), mRNA	5.07002	2.2417	6.4722	10.2583	0.0381752	0.34708	0.00816207	ENSDART00000062806	ENSDARG00000042793	17	30902991	30914902
gi|47087434|ref|NM_213448.1| Danio rerio calnexin (canx), mRNA	30.3519	12.1741	16.1614	12.6513	0.0381837	0.0932105	0.336117	ENSDART00000089021	ENSDARG00000037488	14	14115111	14159260
gi|41053962|ref|NM_199930.1| Danio rerio La ribonucleoprotein domain family, member 7 (larp7), mRNA	1.19377	0.5668	1.8574	12.7873	0.038189	0.435971	0.164093	ENSDART00000008554	ENSDARG00000017315	7	60051454	60065244
gi|326668191|ref|XM_001338138.4| PREDICTED: Danio rerio transmembrane protein 211-like (LOC100004180), mRNA	0.0439091	0	0.2592	1.09	0.0382062	0.0365733	0.0218633	NO ENSDART to associate with		NA	NA	NA
gi|50540041|ref|NM_001002490.1| Danio rerio tweety homolog 2 (Drosophila) (ttyh2), mRNA	0.58875	0.156	1.7256	0.622333	0.0382125	0.134648	0.0595716	ENSDART00000081046	ENSDARG00000016934	12	40106346	40236087
gi|292623700|ref|XM_682306.4| PREDICTED: Danio rerio transglutaminase 2-like (LOC559012), mRNA	0.461364	0.0898	0.1122	0.0123333	0.0382934	0.0633669	0.839234	ENSDART00000142422	ENSDARG00000093381	18	18613313	18630627
gi|57528814|ref|NM_199747.1| Danio rerio leucine rich repeat containing 42 (lrrc42), mRNA	1.42252	3.4623	0.7282	4.916	0.0383043	0.135518	0.0128092	ENSDART00000045056	ENSDARG00000030591	2	26752943	26759203
gi|148235021|ref|NM_001089350.1| Danio rerio toll-like receptor 18 (tlr18), mRNA	1.00118	0.4393	0.0642	3.80933	0.0383933	0.000666052	0.0627166	ENSDART00000149289	ENSDARG00000040249	16	31652175	31665300
gi|71480059|ref|NM_001029952.1| Danio rerio aldolase C, fructose-bisphosphate, a (aldoca), mRNA	0.0385909	0	6.2182	0.828333	0.0384571	0.00249959	0.00244627	ENSDART00000080377	ENSDARG00000057661	15	15098601	15117546
gi|41055342|ref|NM_200637.1| Danio rerio a disintegrin and metalloproteinase domain 8a (adam8a), mRNA	0.653341	0.2286	1.8424	2.18667	0.0384721	0.0211631	0.00707625	ENSDART00000001678	ENSDARG00000001452	13	24895371	24903526
gi|41053859|ref|NM_200907.1| Danio rerio vacuolar protein sorting 26 homolog A (yeast) (vps26a), mRNA	31.8791	14.7147	16.1582	10	0.0384943	0.0762164	0.818658	ENSDART00000078140	ENSDARG00000056549	13	23198480	23207593
gi|23308640|ref|NM_152971.1| Danio rerio lamin A (lmna), mRNA	5.75789	1.7411	2.3462	0.502	0.0385034	0.0676938	0.345131	ENSDART00000024919	ENSDARG00000013415	16	32824415	32867877
gi|71834525|ref|NM_001030192.1| Danio rerio immunoglobulin-like domain containing receptor 2 (ildr2), mRNA	5.96573	9.2916	0.4938	0.374	0.0385245	0.000688957	0.000349418	ENSDART00000049805	ENSDARG00000014180	9	35245805	35272011
gi|326667744|ref|XM_003198619.1| PREDICTED: Danio rerio si:rp71-1c23.1 (si:rp71-1c23.1), mRNA	0.0167273	0	0	0.114	0.0385339	0.0385339	NA	ENSDART00000047841	ENSDARG00000028857	5	21818597	21876524
gi|41152160|ref|NM_200874.1| Danio rerio Rho GTPase activating protein 12 (arhgap12), mRNA	1.09582	2.4338	1.5376	1.831	0.0385456	0.38083	0.174326	ENSDART00000046959	ENSDARG00000026482	12	28193041	28296812
gi|41054442|ref|NM_199671.1| Danio rerio small nuclear ribonucleoprotein polypeptide A (snrpa), mRNA	62.6958	34.9108	81.5812	27.8567	0.0385516	0.23379	0.0085444	ENSDART00000012018	ENSDARG00000018890	18	33747015	33752102
gi|262205729|ref|NR_030020.1| Danio rerio microRNA 21-1 (mir21-1), microRNA	6.15691	0.3913	2.4604	0	0.0385636	0.190046	0.156266	NO ENSDART to associate with		NA	NA	NA
gi|51972161|ref|NM_001004289.1| Danio rerio splicing factor 3a, subunit 3 (sf3a3), mRNA	1.94173	0.9305	0.8166	10.6247	0.0385732	0.0192813	0.79595	ENSDART00000078924	ENSDARG00000056447	19	16724548	16737186
gi|41054759|ref|NM_200601.1| Danio rerio zgc:63523 (zgc:63523), mRNA	3.87948	0.9372	0.4662	15.9843	0.0385999	0.0195625	0.191263	ENSDART00000030520	ENSDARG00000007818	2	26385492	26432415
gi|42476246|ref|NM_152961.2| Danio rerio fatty acid binding protein 3, muscle and heart (fabp3), mRNA	134.632	50.8677	117.554	44.9603	0.0386023	0.670173	0.0599264	ENSDART00000033724	ENSDARG00000023290	19	44558175	44596201
gi|310832418|ref|NM_001127186.2| Danio rerio coiled-coil-helix-coiled-coil-helix domain containing 7 (chchd7), mRNA	0.255	0.0141	0.3874	3.84933	0.0386116	0.634444	0.199337	ENSDART00000149347	ENSDARG00000068156	7	59965552	59974845
gi|54400591|ref|NM_001006045.1| Danio rerio Cbp/p300-interacting transactivator, with Glu/Asp-rich carboxy-terminal domain, 2 (cited2), mRNA	1.3632	0.5121	1.6744	15.836	0.0386401	0.677749	0.141508	ENSDART00000046716	ENSDARG00000030905	20	36939751	36942278
gi|292610662|ref|XM_002660802.1| PREDICTED: Danio rerio Sin3A-associated protein b (sap130b), mRNA	1.13759	0.5077	0.5836	1.84333	0.038745	0.0864271	0.782239	ENSDART00000143412	ENSDARG00000079352	2	22391020	22423741
gi|326667899|ref|XM_001923522.3| PREDICTED: Danio rerio hypothetical protein LOC100150229 (LOC100150229), mRNA	0.438045	0.0728	0.1692	8.348	0.0388714	0.211803	0.546936	NO ENSDART to associate with		NA	NA	NA
gi|157787104|ref|NM_001105689.1| Danio rerio zgc:165656 (zgc:165656), mRNA	0.0547273	0	0	0.504333	0.0389165	0.0389165	NA	NO ENSDART to associate with		NA	NA	NA
gi|292615976|ref|XR_045071.2| PREDICTED: Danio rerio similar to TRAF2 binding protein (LOC560548), miscRNA	7.43948	3.7926	12.4996	1.23167	0.0389317	0.235097	0.0691947	NO ENSDART to associate with		NA	NA	NA
gi|41055300|ref|NM_200644.1| Danio rerio N-acetyltransferase 10 (nat10), mRNA	0.574795	0.2375	1.1084	5.16267	0.0389622	0.230289	0.0795231	ENSDART00000076399	ENSDARG00000054259	18	36654099	36682160
gi|66472279|ref|NM_001020729.1| Danio rerio chitobiase, di-N-acetyl- (ctbs), mRNA	4.46975	2.384	1.3894	0.911333	0.0389652	0.000975198	0.217124	NO ENSDART to associate with		NA	NA	NA
gi|167621450|ref|NM_199811.2| Danio rerio replication protein A1 (rpa1), mRNA	5.0695	2.9736	3.9622	12.895	0.0389951	0.378562	0.443661	ENSDART00000032880	ENSDARG00000003938	15	25834680	25875330
gi|62955192|ref|NM_001017608.1| Danio rerio survival of motor neuron protein interacting protein 1 (sip1), mRNA	4.76305	1.9784	3.7876	10.9747	0.0390705	0.568975	0.316285	ENSDART00000013440	ENSDARG00000015638	17	12952212	12960891
gi|326666530|ref|XM_693754.5| PREDICTED: Danio rerio filamin C, gamma b (actin binding protein 280) (flncb), partial mRNA	0.332909	0.1126	2.5456	0.378667	0.0390777	0.0243383	0.0184825	ENSDART00000026492	ENSDARG00000018820	4	9129272	9193657
gi|41055547|ref|NM_200577.1| Danio rerio N-acylsphingosine amidohydrolase (acid ceramidase) 1b (asah1b), mRNA	5.97045	3.1884	7.9456	4.76067	0.0390852	0.421328	0.0809384	ENSDART00000040434	ENSDARG00000034817	1	15396153	15406860
gi|113678837|ref|NM_001044973.1| Danio rerio SHC (Src homology 2 domain containing) transforming protein 2 (shc2), mRNA	0.621568	0.1264	5.513	0.222667	0.0390926	0.0216304	0.0159497	ENSDART00000132605	ENSDARG00000062080	22	21639371	21673243
gi|326670099|ref|XM_003199091.1| PREDICTED: Danio rerio hypothetical protein LOC571155 (LOC571155), mRNA	0.270068	0.04	0.155	10.3567	0.0392076	0.375087	0.236308	NO ENSDART to associate with		NA	NA	NA
gi|54400535|ref|NM_001006017.1| Danio rerio cyclin D3 (ccnd3), mRNA	0.908318	0.2503	2.5442	0.303333	0.0392504	0.306748	0.173738	ENSDART00000037455	ENSDARG00000027391	22	512886	522929
gi|326664205|ref|XM_689590.5| PREDICTED: Danio rerio si:ch211-239f4.1 (si:ch211-239f4.1), mRNA	0.416773	0.102	0.0092	0.612667	0.0393136	0.00834615	0.193418	ENSDART00000125037	ENSDARG00000052766	1	45673095	45760950
gi|70887562|ref|NM_001025471.1| Danio rerio farnesyl diphosphate synthase (farnesyl pyrophosphate synthetase, dimethylallyltranstransferase, geranyltranstransferase) (fdps), mRNA	4.29818	9.3383	2.6322	6.49467	0.0393431	0.0997067	0.0132772	ENSDART00000122272	ENSDARG00000040890	16	15758339	15788119
gi|189529527|ref|XM_001919950.1| PREDICTED: Danio rerio tapasin-related protein-like (LOC100150889), mRNA	0.0657727	0	0.103	0.354667	0.0393676	0.610223	0.178281	ENSDART00000081208	ENSDARG00000058351	16	11384407	11396876
gi|292614519|ref|XM_689330.3| PREDICTED: Danio rerio wu:fe02h09 (wu:fe02h09), mRNA	0.883273	0.2152	0.4028	2.20233	0.0394542	0.21119	0.580311	NO ENSDART to associate with		NA	NA	NA
gi|71892406|ref|NM_001030216.1| Danio rerio si:dkeyp-72h1.2 (si:dkeyp-72h1.2), mRNA	3.95539	1.1189	1.7866	0.953333	0.0394614	0.135785	0.525633	ENSDART00000126959	ENSDARG00000043416	20	18733792	18757268
gi|339717157|ref|NM_001008615.2| Danio rerio heat shock protein, alpha-crystallin-related, 1 (hspb1), mRNA	85.4531	23.4021	61.8686	7.195	0.0395199	0.518059	0.192176	ENSDART00000060162	ENSDARG00000041065	5	3584621	3590804
gi|292620686|ref|XM_001339226.3| PREDICTED: Danio rerio ras-related protein Rab-9B-like (LOC100003363), mRNA	0.153682	0	0.0772	0.00833333	0.0395285	0.466375	0.373901	ENSDART00000132117	ENSDARG00000062576	14	18503767	18507839
gi|287325564|ref|NM_178287.5| Danio rerio selenoprotein W, 1 (sepw1), mRNA	72.5918	30.2145	37.4758	25.979	0.0395311	0.0889777	0.418191	ENSDART00000137110	ENSDARG00000035136	5	65060414	65066854
gi|326669476|ref|XM_003198974.1| PREDICTED: Danio rerio leukotriene B4 receptor 1-like (LOC100535037), mRNA	0.195182	0	0.5498	0	0.0395951	0.389828	0.204352	ENSDART00000075116	ENSDARG00000053124	7	36245477	36246526
gi|322366518|ref|NM_201584.3| Danio rerio ribosomal protein L12 (rpl12), mRNA	4764.34	2291.13	9410.62	200.167	0.0396841	0.00446947	0.000459382	ENSDART00000008807	ENSDARG00000006691	5	34500586	34504918
gi|47551326|ref|NM_214812.1| Danio rerio erythrocyte membrane protein band 4.1-like 3b (epb41l3b), mRNA	7.59077	3.2731	4.4082	3.689	0.0397251	0.142349	0.416654	NO ENSDART to associate with		NA	NA	NA
gi|41055844|ref|NM_200159.1| Danio rerio mannosidase, beta A, lysosomal (manba), mRNA	3.64345	1.7131	2.0308	5.36533	0.039761	0.112193	0.665694	ENSDART00000079310	ENSDARG00000008238	13	11435198	11459593
gi|326668967|ref|XM_002667163.2| PREDICTED: Danio rerio solute carrier family 12 member 6-like (LOC100330290), partial mRNA	0.102364	0	0.1494	1.30867	0.0397742	0.775317	0.373901	ENSDART00000108622	ENSDARG00000078892	7	1632569	1639923
gi|326672758|ref|XM_001341587.3| PREDICTED: Danio rerio hypothetical protein LOC100001671 (LOC100001671), mRNA	0.447659	0	0.237	1.11133	0.0397943	0.469486	0.316435	ENSDART00000129773	ENSDARG00000089920	13	1930015	1994608
gi|326664835|ref|XM_691159.5| PREDICTED: Danio rerio si:ch211-267e7.3 (si:ch211-267e7.3), mRNA	1.50986	3.6524	0.28	0	0.0397945	0.000174542	0.00901516	ENSDART00000114199	ENSDARG00000075487	2	20325257	20368685
gi|18859344|ref|NM_131153.1| Danio rerio retinoid x receptor, alpha b (rxrab), mRNA	0.168455	0	0.2196	0.184667	0.0397952	0.833684	0.373901	ENSDART00000016321	ENSDARG00000035127	5	68053454	68088764
gi|122114619|ref|NM_001080166.1| Danio rerio optic atrophy 3 (opa3), nuclear gene encoding mitochondrial protein, mRNA	0.591068	0.1258	0.8496	5.013	0.0398244	0.594083	0.159224	ENSDART00000088488	ENSDARG00000061761	18	34178588	34182390
gi|239582730|ref|NM_198809.2| Danio rerio tubulin, beta 2c (tubb2c), mRNA	621.581	399.646	515.211	116.765	0.039836	0.413528	0.337714	ENSDART00000041279	ENSDARG00000002344	14	5867604	5871315
gi|121582337|ref|NM_001079944.1| Danio rerio si:dkey-236e20.6 (si:dkey-236e20.6), mRNA	3.44264	2.1503	2.896	18.7677	0.039892	0.523002	0.320782	ENSDART00000045682	ENSDARG00000032516	22	15489561	15498154
gi|326672523|ref|XM_001341292.4| PREDICTED: Danio rerio hypothetical protein LOC100001306 (LOC100001306), mRNA	0.104114	0	0	0.108	0.0399356	0.0399356	NA	ENSDART00000126325	ENSDARG00000088736	12	37231930	37245271
gi|326669411|ref|XM_700626.5| PREDICTED: Danio rerio wu:fb50h02 (wu:fb50h02), mRNA	0.0575	0	0.0304	0.911667	0.0399469	0.50375	0.373901	NO ENSDART to associate with		NA	NA	NA
gi|157841220|ref|NM_001109702.1| Danio rerio zgc:171788 (zgc:171788), mRNA	2.12661	1.1405	5.5402	1.04133	0.0399658	0.0640352	0.029945	ENSDART00000041381	ENSDARG00000028771	24	37175601	37204029
gi|292620706|ref|XM_001331944.3| PREDICTED: Danio rerio im:7142942 (im:7142942), mRNA	32.0786	15.1323	22.2988	32.9007	0.040252	0.407257	0.503586	NO ENSDART to associate with		NA	NA	NA
gi|326674737|ref|XM_001339710.3| PREDICTED: Danio rerio hypothetical protein LOC799384 (LOC799384), mRNA	0.0209318	0	0	14.841	0.0403017	0.0403017	NA	ENSDART00000133497	ENSDARG00000092169	16	13529541	13535256
gi|326673935|ref|XM_001923679.3| PREDICTED: Danio rerio arylacetamide deacetylase-like (LOC100148912), mRNA	38.4796	15.0962	2.0202	0.044	0.0403032	0.00317181	0.0281891	ENSDART00000093133	ENSDARG00000063621	15	1040924	1061924
gi|326674596|ref|XM_002663782.2| PREDICTED: Danio rerio hypothetical protein LOC100331988 (LOC100331988), mRNA	0.0403864	0	0.2038	0.08	0.0403211	0.13549	0.0802484	NO ENSDART to associate with		NA	NA	NA
gi|224593257|ref|NM_001128241.1| Danio rerio si:ch211-86h15.1 (si:ch211-86h15.1), mRNA	0.214591	0.5124	5.6642	3.43333	0.0403573	0.129225	0.145813	ENSDART00000111850	ENSDARG00000074098	11	23456485	23462890
gi|326674747|ref|XM_003200147.1| PREDICTED: Danio rerio centrosomal protein of 192 kDa-like (LOC100535569), mRNA	0.966477	0.3862	1.587	7.54867	0.0403979	0.164228	0.0215382	NO ENSDART to associate with		NA	NA	NA
gi|47086162|ref|NM_212936.1| Danio rerio zgc:85889 (zgc:85889), mRNA	46.5602	9.1429	2.4688	2.59233	0.0403981	0.0170176	0.272604	ENSDART00000100327	ENSDARG00000074671	3	59931520	59948802
gi|47087304|ref|NM_213485.1| Danio rerio cullin-associated and neddylation-dissociated 1 (cand1), mRNA	3.08514	1.8819	4.2372	10.856	0.0405127	0.0134425	0.00196776	ENSDART00000003694	ENSDARG00000017841	4	12476554	12489971
gi|54400553|ref|NM_001006026.1| Danio rerio cysteine and glycine-rich protein 3 (cardiac LIM protein) (csrp3), mRNA	0.313455	0.0694	0	0.770333	0.0405717	0.00328932	0.373901	ENSDART00000102292	ENSDARG00000069975	7	17324640	17337425
gi|54144468|ref|NM_001005771.1| Danio rerio homeo box C8a (hoxc8a), mRNA	0.166591	0.0158	0.163	0.935667	0.0406173	0.978982	0.271172	ENSDART00000103139	ENSDARG00000070346	23	36152729	36155179
gi|326665300|ref|XM_003197959.1| PREDICTED: Danio rerio tripartite motif-containing protein 16-like (LOC100537283), mRNA	0.0550227	0	0.0166	0.0636667	0.0406913	0.202332	0.373901	NO ENSDART to associate with		NA	NA	NA
gi|41055966|ref|NM_201008.1| Danio rerio 6-phosphofructo-2-kinase/fructose-2,6-biphosphatase 2 (pfkfb2), mRNA	0.165773	0.0381	0.0854	0.628333	0.0407038	0.304313	0.447889	ENSDART00000102328	ENSDARG00000023840	23	43136544	43181508
gi|62955756|ref|NM_001017893.1| Danio rerio cysteine-rich PDZ-binding protein (cript), mRNA	4.63036	1.1219	1.7808	3.49667	0.0407062	0.11305	0.455481	NO ENSDART to associate with		NA	NA	NA
gi|55742345|ref|NM_205627.2| Danio rerio dual serine/threonine and tyrosine protein kinase (dstyk), mRNA	138.165	68.1641	37.7334	3.57333	0.0407462	0.0036621	0.128725	ENSDART00000067637	ENSDARG00000000853	22	448429	482107
gi|326680991|ref|XM_002667245.2| PREDICTED: Danio rerio signal-induced proliferation-associated 1 like 2 (sipa1l2), partial mRNA	1.3612	0.5458	0.248	0.859667	0.0408045	0.000383835	0.347135	NO ENSDART to associate with		NA	NA	NA
gi|47086242|ref|NM_212896.1| Danio rerio zgc:77828 (zgc:77828), mRNA	1.45993	0.6403	0.6228	2.44033	0.0408412	0.0606222	0.962566	ENSDART00000008170	ENSDARG00000042833	15	4408041	4439536
gi|27545292|ref|NM_173271.1| Danio rerio mediator complex subunit 29 (med29), mRNA	1.034	0.3556	2.517	8.69467	0.0408734	0.310747	0.165907	ENSDART00000033904	ENSDARG00000026448	15	14251870	14256226
gi|326679999|ref|XM_002666768.2| PREDICTED: Danio rerio guanine nucleotide exchange factor for Rab-3A-like (LOC100331248), mRNA	145.107	70.7296	42.7366	1.15467	0.0408878	0.00219747	0.258002	ENSDART00000022506	ENSDARG00000007711	25	3065866	3083965
gi|116004528|ref|NM_001077157.1| Danio rerio arylsulfatase family, member K (arsk), mRNA	0.590023	0.2268	0.4452	0.0763333	0.0410058	0.618599	0.455589	ENSDART00000083317	ENSDARG00000059714	5	52585060	52597469
gi|326678513|ref|XM_002666250.2| PREDICTED: Danio rerio si:ch211-197g15.13 (si:ch211-197g15.13), mRNA	0.430705	0.1582	0.0678	0.337667	0.0410316	0.0116054	0.347621	ENSDART00000060786	ENSDARG00000076001	22	17767694	17810154
gi|326678487|ref|XM_691483.4| PREDICTED: Danio rerio si:dkeyp-192m14.7 (si:dkeyp-192m14.7), mRNA	1.32893	0.7015	1.9904	0.585667	0.0410528	0.0974533	0.0072554	ENSDART00000080047	ENSDARG00000042670	22	16058419	16103201
gi|239051379|ref|NM_001002298.2| Danio rerio arsA arsenite transporter, ATP-binding, homolog 1 (bacterial) (asna1), mRNA	3.62116	2.458	2.684	10.9097	0.0411	0.173027	0.697362	ENSDART00000007079	ENSDARG00000018190	1	52632454	52647919
gi|188536011|ref|NM_001127470.1| Danio rerio zgc:171549 (zgc:171549), mRNA	119.207	72.0239	102.694	11.9237	0.0411038	0.453132	0.076407	ENSDART00000083346	ENSDARG00000059725	7	51864803	51867479
gi|56693248|ref|NM_001008589.1| Danio rerio zgc:101872 (zgc:101872), mRNA	1.49366	0.7229	1.1802	2.64	0.0411735	0.534551	0.333101	ENSDART00000058524	ENSDARG00000032237	20	23462890	23482233
gi|47087358|ref|NM_213404.1| Danio rerio lipase, gastric (lipf), mRNA	2.02084	0.9295	1.563	3.376	0.041211	0.410703	0.0824475	ENSDART00000020541	ENSDARG00000018529	12	18226191	18268577
gi|326679099|ref|XM_002666471.2| PREDICTED: Danio rerio si:dkey-109j17.5 (si:dkey-109j17.5), mRNA	0.145045	0.0283	0.2432	0.467667	0.0412152	0.710275	0.428435	NO ENSDART to associate with		NA	NA	NA
gi|66472509|ref|NM_001020619.1| Danio rerio serine palmitoyltransferase, long chain base subunit 2 (sptlc2), mRNA	53.0435	26.7386	86.8716	2.246	0.0413099	0.014777	0.000666783	ENSDART00000123350	ENSDARG00000018976	17	17634880	17686271
gi|51571920|ref|NM_001003995.1| Danio rerio phosphorylated adaptor for RNA export (phax), mRNA	3.15139	1.3101	3.7234	26.6757	0.0413323	0.677304	0.125581	ENSDART00000065036	ENSDARG00000044298	10	16057834	16063987
gi|57525778|ref|NM_001003585.1| Danio rerio mediator complex subunit 20 (med20), mRNA	3.34852	1.1307	2.3868	2.793	0.0413443	0.458403	0.368826	ENSDART00000067638	ENSDARG00000046006	22	533230	539399
gi|326676265|ref|XM_002665412.2| PREDICTED: Danio rerio GRAM domain containing 1B (gramd1b), mRNA	0.637409	0	0	0.282667	0.0413453	0.0413453	NA	ENSDART00000108574	ENSDARG00000074258	18	45249936	45315495
gi|59276017|ref|NM_001012242.1| Danio rerio BCL2/adenovirus E1B interacting protein 3-like a (bnip3la), mRNA	1.04834	0.3855	0.2238	1.91267	0.0413594	0.00446684	0.477412	ENSDART00000035676	ENSDARG00000025468	8	5419811	5437358
gi|125826214|ref|XM_684783.2| PREDICTED: Danio rerio ankyrin repeat domain 44 (ankrd44), mRNA	0.0785682	0	0.1684	0.724667	0.0413625	0.564532	0.297001	ENSDART00000142768	ENSDARG00000026028	9	33139641	33191596
gi|70887584|ref|NM_001025485.1| Danio rerio zgc:114058 (zgc:114058), mRNA	13.293	7.3951	34.8806	4.47033	0.0414098	0.0266944	0.0108403	ENSDART00000099769	ENSDARG00000052379	8	24468075	24490974
gi|147906195|ref|NM_001089346.1| Danio rerio zgc:162544 (zgc:162544), mRNA	2.06882	0.9808	0.8674	3.85033	0.0414245	0.0383173	0.757861	ENSDART00000077493	ENSDARG00000093235	3	25268072	25271098
gi|41529826|ref|NM_201460.2| Danio rerio eukaryotic translation termination factor 1 (etf1), mRNA	18.9134	9.0367	9.9014	54.1667	0.041455	0.0411927	0.758946	ENSDART00000064558	ENSDARG00000043976	10	21515922	21525089
gi|326664926|ref|XM_003197868.1| PREDICTED: Danio rerio RING finger protein 31-like (LOC100334178), partial mRNA	3.32207	0.9699	3.3162	3.21833	0.0414927	0.995954	0.0966607	ENSDART00000121623	ENSDARG00000090770	2	28011847	28021904
gi|239787853|ref|NM_001030077.2| Danio rerio solute carrier family 9 (sodium/hydrogen exchanger), member 7 (slc9a7), mRNA	0.574682	0.3095	1.2648	2.74633	0.0415581	0.00618888	0.00251468	ENSDART00000039934	ENSDARG00000076754	6	37477731	37548996
gi|51011064|ref|NM_001003491.1| Danio rerio GDP-mannose pyrophosphorylase B (gmppb), mRNA	20.5219	10.0833	8.4382	4.78667	0.0415618	0.0295255	0.632892	ENSDART00000002826	ENSDARG00000017658	22	42130804	42142161
gi|52218937|ref|NM_001004547.1| Danio rerio family with sequence similarity 43, member B (fam43b), mRNA	1.17443	0.0273	0.035	0.51	0.0415694	0.0427701	0.86684	ENSDART00000102881	ENSDARG00000070222	23	37422072	37424071
gi|50540281|ref|NM_001002608.1| Danio rerio RGP1 retrograde golgi transport homolog (S. cerevisiae) (rgp1), mRNA	9.44052	5.627	13.9562	7.68967	0.0416762	0.0297006	0.000266284	ENSDART00000048921	ENSDARG00000006545	7	25798621	25812631
gi|326675811|ref|XM_686235.5| PREDICTED: Danio rerio phospholipase DDHD1-like (LOC562868), mRNA	0.413591	0.0616	0.0858	0.556333	0.0416895	0.0750736	0.810948	ENSDART00000127374	ENSDARG00000086808	17	51187623	51221046
gi|41055515|ref|NM_200502.1| Danio rerio ribosomal protein S27a (rps27a), mRNA	7966.71	5605.84	10147.7	95.7427	0.0417088	0.0291075	0.00111765	ENSDART00000129530	ENSDARG00000032725	6	6187548	6190332
gi|326664014|ref|XM_003197664.1| PREDICTED: Danio rerio hypothetical protein LOC100537632 (LOC100537632), mRNA	0.106636	0	0.1552	45.8287	0.041725	0.702628	0.236703	NO ENSDART to associate with		NA	NA	NA
gi|326665340|ref|XM_677924.5| PREDICTED: Danio rerio armadillo repeat-containing protein 6-like (LOC555425), mRNA	0.441114	0.1027	0.6968	0.255667	0.0417332	0.320796	0.0461826	NO ENSDART to associate with		NA	NA	NA
gi|50540127|ref|NM_001002529.1| Danio rerio proteasome (prosome, macropain) assembly chaperone 3 (psmg3), mRNA	0.900705	0.3157	1.41	2.63833	0.0417797	0.348175	0.0680907	ENSDART00000040723	ENSDARG00000030897	3	43695433	43696649
gi|94536704|ref|NM_001040391.1| Danio rerio B-cell CLL/lymphoma 11Aa (bcl11aa), mRNA	1.15373	0.4002	0.4806	0.941333	0.0418141	0.079195	0.730652	ENSDART00000087426	ENSDARG00000061352	13	26076935	26149114
gi|113674616|ref|NM_001045284.1| Danio rerio zgc:136597 (zgc:136597), mRNA	13.0204	24.6045	16.2408	4.50333	0.0418444	0.50458	0.178681	NO ENSDART to associate with		NA	NA	NA
gi|326669775|ref|XM_003199030.1| PREDICTED: Danio rerio RNA-binding protein with multiple splicing-like (LOC100537153), mRNA	0.0797955	0	0	3.06767	0.0418686	0.0418686	NA	ENSDART00000127288	ENSDARG00000088558	7	77053840	77060138
gi|125843172|ref|XM_677831.2| PREDICTED: Danio rerio tetraspanin 9 (tspan9), mRNA	0.253591	0.0675	1.3146	0	0.0418691	0.090224	0.0593242	NO ENSDART to associate with		NA	NA	NA
gi|326669380|ref|XM_686791.5| PREDICTED: Danio rerio phosphodiesterase 3B, cGMP-inhibited (pde3b), mRNA	1.63893	4.3986	1.111	0.215333	0.0418862	0.34502	0.0220915	ENSDART00000089640	ENSDARG00000062190	7	28826147	28924377
gi|326677190|ref|XM_003200729.1| PREDICTED: Danio rerio myomegalin-like (LOC100534920), mRNA	1.7515	0.952	3.1528	0.283	0.0418879	0.0624262	0.0127646	NO ENSDART to associate with		NA	NA	NA
gi|41053898|ref|NM_199982.1| Danio rerio kinase D-interacting substrate of 220b (kidins220b), mRNA	2.52682	4.2442	17.4824	0.376667	0.0419324	0.0440698	0.0621881	ENSDART00000019181	ENSDARG00000017338	20	29769812	29809552
gi|51592150|ref|NM_201079.1| Danio rerio F-box protein 9 (fbxo9), transcript variant 2, mRNA	0.0653182	0	0.0508	1.33233	0.0419582	0.758036	0.232254	ENSDART00000019989	ENSDARG00000011055	13	2206942	2220571
gi|326664966|ref|XM_682189.5| PREDICTED: Danio rerio wu:fa99c08 (wu:fa99c08), mRNA	2.3002	0.8506	2.5636	25.5837	0.0419695	0.796293	0.104443	ENSDART00000109460	ENSDARG00000075795	2	31548060	31551114
gi|123701258|ref|NM_001080696.1| Danio rerio zgc:158785 (zgc:158785), mRNA	0.538182	1.1608	0.3558	0.0193333	0.0421385	0.449949	0.0239755	NO ENSDART to associate with		NA	NA	NA
gi|326673912|ref|XM_002667222.2| PREDICTED: Danio rerio uncharacterized protein C11orf90-like (LOC100334955), mRNA	1.7583	0.7984	0.1246	0.105333	0.0422377	0.000652083	0.0608068	NO ENSDART to associate with		NA	NA	NA
gi|113673892|ref|NM_001045440.1| Danio rerio zgc:153328 (zgc:153328), mRNA	94.7482	51.8885	288.682	14.7917	0.0422382	0.00174221	0.00145144	ENSDART00000085282	ENSDARG00000060489	16	46259449	46261225
gi|326671491|ref|XM_002663672.2| PREDICTED: Danio rerio testis enhanced gene transcript (BAX inhibitor 1) (tegt), mRNA	349.954	246.123	271.661	21.0003	0.0422635	0.165434	0.57203	ENSDART00000108703	ENSDARG00000077934	11	209716	214312
gi|326666394|ref|XM_001923927.3| PREDICTED: Danio rerio fibroblast growth factor receptor substrate 2a (frs2a), mRNA	0.986273	0.237	0.2352	0.0446667	0.0422755	0.0443929	0.993234	ENSDART00000067423	ENSDARG00000045873	4	1953699	1960513
gi|194578840|ref|NM_001130597.1| Danio rerio zgc:193538 (zgc:193538), mRNA	3.18416	1.121	2.3778	7.40133	0.0423169	0.36104	0.144197	ENSDART00000111863	ENSDARG00000078807	5	26753320	26756227
gi|116812885|ref|NM_207100.2| Danio rerio zgc:77041 (zgc:77041), mRNA	3.65082	1.6459	2.4728	4.536	0.042336	0.311323	0.396744	ENSDART00000098712	ENSDARG00000068291	7	53609349	53613618
gi|326677067|ref|XM_003200699.1| PREDICTED: Danio rerio serine/threonine-protein kinase Nek1-like (LOC100536088), mRNA	0.519682	0.1474	0.1162	3.076	0.0423928	0.0314471	0.792982	NO ENSDART to associate with		NA	NA	NA
gi|38707994|ref|NM_198915.1| Danio rerio RNA binding motif protein 19 (rbm19), mRNA	0.502523	1.2198	0.459	1.552	0.0424091	0.853143	0.0465853	ENSDART00000062459	ENSDARG00000042590	6	45781510	45806311
gi|189528893|ref|XM_681830.3| PREDICTED: Danio rerio similar to Peroxisomal sarcosine oxidase (PSO) (L-pipecolate oxidase) (L-pipecolic acid oxidase) (LOC558601), mRNA	0.341955	1.6107	0.0984	1.481	0.0425016	0.174181	0.0249432	ENSDART00000077980	ENSDARG00000055591	15	23503645	23532411
gi|18858748|ref|NM_130987.1| Danio rerio growth differentiation factor 6b (gdf6b), mRNA	0.277227	0.0486	0	0	0.0425421	0.0116422	0.373901	ENSDART00000022193	ENSDARG00000005510	19	23485443	23489039
gi|326664239|ref|XM_003197717.1| PREDICTED: Danio rerio sortilin-related VPS10 domain containing receptor 1 (sorcs1), partial mRNA	0.14725	0.03	0.072	0	0.0425444	0.351196	0.530953	ENSDART00000114711	ENSDARG00000076333	1	49109597	49185906
gi|41053801|ref|NM_200579.1| Danio rerio cytochrome b-245, alpha polypeptide (cyba), mRNA	117.403	44.5436	181.274	1.291	0.0426183	0.141646	0.00588571	ENSDART00000023539	ENSDARG00000018283	18	30961901	30964342
gi|47086516|ref|NM_212766.1| Danio rerio RAN binding protein 1 (ranbp1), mRNA	3.98909	1.8766	7.7482	39.2737	0.0427904	0.0797706	0.0185281	ENSDART00000002624	ENSDARG00000014817	5	20790450	20798338
gi|326668130|ref|XM_002666372.2| PREDICTED: Danio rerio coiled-coil domain-containing protein 15-like (LOC100333818), mRNA	1.34634	0.2797	1.0836	5.08667	0.0428031	0.645995	0.0691074	NO ENSDART to associate with		NA	NA	NA
gi|66472495|ref|NM_001020625.1| Danio rerio zgc:110687 (zgc:110687), mRNA	0.6055	0.0965	0.3374	8.95367	0.0428247	0.323505	0.177378	ENSDART00000022279	ENSDARG00000013719	25	20084387	20098470
gi|326677696|ref|XR_117938.1| PREDICTED: Danio rerio hypothetical LOC100535302 (LOC100535302), miscRNA	0.244477	0.7992	0.4906	0.655667	0.0428539	0.260628	0.277272	NO ENSDART to associate with		NA	NA	NA
gi|18859024|ref|NM_131471.1| Danio rerio major histocompatibility complex class I UBA gene (mhc1uba), mRNA	0.0489773	0	0.0136	0	0.0428601	0.180882	0.373901	ENSDART00000009689	ENSDARG00000075963	19	7695390	7723636
gi|326678954|ref|XM_002666406.2| PREDICTED: Danio rerio si:ch211-10d23.5 (si:ch211-10d23.5), mRNA	0.641955	2.2494	0.1872	3.11467	0.0428664	0.11408	0.0201978	ENSDART00000135473	ENSDARG00000095510	23	4325396	4332136
gi|218931209|ref|NM_001080191.2| Danio rerio spermatogenesis associated 2 (spata2), mRNA	1.39059	0.5888	1.0834	1.37267	0.0428727	0.426359	0.24146	ENSDART00000092258	ENSDARG00000063250	23	3526865	3534787
gi|261490638|ref|NM_001166291.1| Danio rerio prostaglandin E2 receptor subtype EP1-like protein (LOC100003535), mRNA	0.270773	0.0826	0.4208	0	0.042921	0.602527	0.261545	ENSDART00000111510	ENSDARG00000078602	3	53166628	53177685
gi|52219025|ref|NM_001004586.1| Danio rerio histidyl-tRNA synthetase (hars), mRNA	73.7314	42.795	67.0854	6.822	0.0429489	0.700607	0.167303	ENSDART00000020749	ENSDARG00000003693	14	7345664	7364109
gi|94536614|ref|NM_001040364.1| Danio rerio GATA zinc finger domain containing 1 (gatad1), mRNA	15.3427	7.7764	12.5622	1.288	0.0430113	0.323938	0.101152	ENSDART00000051712	ENSDARG00000027612	19	45475568	45483977
gi|326676202|ref|XR_117890.1| PREDICTED: Danio rerio si:ch211-132b12.4 (si:ch211-132b12.4), miscRNA	0.178818	0.0327	0	0.012	0.0430871	0.0154176	0.180356	NO ENSDART to associate with		NA	NA	NA
gi|326665836|ref|XM_001920618.2| PREDICTED: Danio rerio potassium voltage-gated channel, subfamily H (eag-related), member 4 (kcnh4), mRNA	0.143091	0.0317	0.023	0	0.0431097	0.0338103	0.784437	NO ENSDART to associate with		NA	NA	NA
gi|41053328|ref|NM_200031.1| Danio rerio zgc:63831 (zgc:63831), mRNA	1.14189	0.3641	5.5024	1.368	0.0431321	0.00397506	0.00199489	ENSDART00000025724	ENSDARG00000009313	3	25222423	25234511
gi|124377981|ref|NM_001039525.2| Danio rerio taste receptor, type 1, member 1 (tas1r1), mRNA	0.0676591	0.0037	0	0	0.0431717	0.033771	0.373901	ENSDART00000104214	ENSDARG00000056739	23	21718889	21734196
gi|121582355|ref|NM_001080036.1| Danio rerio tumor protein p53 inducible nuclear protein 1 (tp53inp1), mRNA	19.1644	35.3352	23.573	1.42133	0.0432725	0.608293	0.21518	ENSDART00000038294	ENSDARG00000028017	16	43226605	43235725
gi|190358615|ref|NM_001128350.1| Danio rerio 44.1 protein-like (cx50.5), mRNA	0.0275682	0	0.2484	0	0.0432893	0.424501	0.373901	NO ENSDART to associate with		NA	NA	NA
gi|182509176|ref|NM_130964.2| Danio rerio islet2b (isl2b), mRNA	0.117523	1.8354	0	0.00466667	0.0432907	0.0683647	0.0359056	ENSDART00000055936	ENSDARG00000053499	7	31329397	31333402
gi|321117262|ref|NM_001202484.1| Danio rerio cyclin-dependent kinase 2-interacting protein-like (LOC100003640), mRNA	26.2799	10.2422	18.1908	4.53633	0.0432925	0.381997	0.2662	ENSDART00000111629	ENSDARG00000073910	17	31681183	31682300
gi|47550708|ref|NM_214698.1| Danio rerio transmembrane emp24-like trafficking protein 10 (yeast) (tmed10), mRNA	41.3594	25.9396	30.2728	27.49	0.04333	0.0320407	0.474748	ENSDART00000060685	ENSDARG00000041391	20	46787595	46792831
gi|60279674|ref|NM_001012492.1| Danio rerio zgc:113436 (zgc:113436), mRNA	0.490841	0.1602	0.8738	0.783333	0.0433558	0.42577	0.166788	ENSDART00000104495	ENSDARG00000056204	5	29676998	29686264
gi|319803041|ref|NM_001201456.1| Danio rerio leucine-rich repeat kinase 2 (lrrk2), mRNA	0.452682	0.7932	0.4938	0.407667	0.0434675	0.819581	0.177786	ENSDART00000148718	ENSDARG00000006169	25	36690552	36752777
gi|326666142|ref|XM_679082.4| PREDICTED: Danio rerio protein tweety homolog 3-like (LOC556314), mRNA	5.10341	2.4498	1.1234	0.394	0.0434827	0.000889362	0.181097	ENSDART00000083111	ENSDARG00000034473	3	41950128	42081430
gi|113671558|ref|NM_001045311.1| Danio rerio mannoside acetylglucosaminyltransferase 5 (mgat5), mRNA	0.89	0.3996	0.2984	7.27767	0.0435129	0.00881269	0.612889	ENSDART00000105788	ENSDARG00000071506	22	12082936	12201598
gi|70778737|ref|NM_212746.2| Danio rerio Kruppel-like factor 15 (klf15), mRNA	2.43748	0.7768	3.1008	1.07	0.0435742	0.647531	0.128354	ENSDART00000122429	ENSDARG00000091127	23	35189908	35198133
gi|41054428|ref|NM_199680.1| Danio rerio family with sequence similarity 164, member A (fam164a), mRNA	1.22898	0.5646	0.562	4.96767	0.0435871	0.0401132	0.991287	ENSDART00000035409	ENSDARG00000027915	24	23348491	23364514
gi|50540137|ref|NM_001002538.1| Danio rerio protein phosphatase 1, regulatory (inhibitor) subunit 1C (ppp1r1c), mRNA	0.416773	0	3.7614	0.42	0.043635	0.00213675	0.00222826	ENSDART00000056846	ENSDARG00000038941	9	45497295	45556301
gi|57525904|ref|NM_001003550.1| Danio rerio transmembrane 9 superfamily member 1 (tm9sf1), mRNA	1.89186	1.0658	1.5898	1.005	0.0437568	0.514678	0.2774	ENSDART00000033621	ENSDARG00000022970	24	11662487	11680658
gi|45387652|ref|NM_205613.1| Danio rerio zgc:73237 (zgc:73237), mRNA	26.6451	10.6318	211.721	27.1683	0.0437861	0.000293283	0.000426377	ENSDART00000042594	ENSDARG00000029419	3	6969960	7007090
gi|134133284|ref|NM_001083573.1| Danio rerio proteasome (prosome, macropain) 26S subunit, non-ATPase, 14 (psmd14), mRNA	46.0488	24.9187	35.5496	33.7497	0.0437921	0.302219	0.342334	ENSDART00000091901	ENSDARG00000063100	11	10896554	10914930
gi|41054112|ref|NM_199855.1| Danio rerio ring finger protein 168 (rnf168), mRNA	3.28698	1.482	3.4592	7.72867	0.0438785	0.86841	0.104415	ENSDART00000028481	ENSDARG00000026757	15	3967043	3986158
gi|52218989|ref|NM_001004568.1| Danio rerio zgc:92806 (zgc:92806), mRNA	2.14266	0.2084	0.0152	1.17033	0.0438831	0.0289937	0.18966	ENSDART00000074707	ENSDARG00000052783	13	42777547	42796618
gi|61651779|ref|NM_001013315.1| Danio rerio dipeptidyl-peptidase 7 (dpp7), mRNA	69.0101	39.9466	104.097	1.25167	0.0439138	0.0275948	0.00178959	ENSDART00000037891	ENSDARG00000027750	5	30798401	30815762
gi|326674477|ref|XM_003200096.1| PREDICTED: Danio rerio zinc finger protein 658B-like (LOC100535254), mRNA	0.172455	0.0406	0.7174	0	0.0439302	0.0351978	0.0186167	NO ENSDART to associate with		NA	NA	NA
gi|156523278|ref|NM_001102567.1| Danio rerio peroxisome proliferator activated receptor alpha b (pparab), mRNA	0.181705	0.04	0	0.262667	0.0439696	0.00431692	0.373901	ENSDART00000076500	ENSDARG00000054323	25	2169932	2194705
gi|76573864|ref|NM_001033919.1| Danio rerio transmembrane protein 198b (tmem198b), mRNA	20.2439	9.6679	10.9072	5.03867	0.043998	0.0106514	0.764366	ENSDART00000043522	ENSDARG00000034685	6	13717316	13780758
gi|113677074|ref|NM_001045076.1| Danio rerio heat shock protein 14 (hspa14), mRNA	32.2718	16.678	15.7184	11.0637	0.0440206	0.0805923	0.907043	ENSDART00000080829	ENSDARG00000058030	4	8654722	8663920
gi|326670021|ref|XM_001342147.4| PREDICTED: Danio rerio leiomodin 1 (smooth muscle) (lmod1), mRNA	0.0460909	0	0	0.257667	0.0440365	0.0440365	NA	ENSDART00000078545	ENSDARG00000056111	8	29150009	29157477
gi|292627973|ref|XM_678213.4| PREDICTED: Danio rerio ras-related protein Rab-19-like (LOC555645), mRNA	12.0136	0.9516	0.0756	0	0.0440541	0.0313289	0.34931	ENSDART00000085754	ENSDARG00000060674	25	3698884	3703316
gi|195546941|ref|NM_001130840.1| Danio rerio Fraser syndrome 1 (fras1), mRNA	0.376864	1.2481	0.0204	0.226333	0.0440565	0.000539296	0.0156813	ENSDART00000076845	ENSDARG00000054619	5	40486956	40687225
gi|292619557|ref|XM_687085.3| PREDICTED: Danio rerio mitogen-activated protein kinase kinase kinase 8-like (LOC563727), mRNA	0.332455	0.0262	0.0484	0.855	0.044104	0.0653225	0.700308	ENSDART00000088319	ENSDARG00000061710	12	25070292	25081329
gi|121583692|ref|NM_001080069.1| Danio rerio zgc:158437 (zgc:158437), mRNA	0.203409	0.0496	0.0864	0.273333	0.044109	0.18028	0.57426	ENSDART00000078664	ENSDARG00000056211	5	29686512	29692252
gi|326674741|ref|XM_691174.4| PREDICTED: Danio rerio leprecan-like 2 (leprel2), mRNA	6.91343	4.0929	8.14	0.168667	0.0441289	0.577347	0.111588	ENSDART00000143442	ENSDARG00000057879	16	13742505	13756835
gi|148237303|ref|NM_001089522.1| Danio rerio zgc:162229 (zgc:162229), mRNA	1.62002	0.7418	1.8278	0.151667	0.0441846	0.833571	0.300068	NO ENSDART to associate with		NA	NA	NA
gi|50345035|ref|NM_001002191.1| Danio rerio MOB1, Mps One Binder kinase activator-like 2C (yeast) (mobkl2c), mRNA	4.33405	1.8267	3.0496	0	0.0442216	0.330379	0.282399	ENSDART00000064176	ENSDARG00000043705	11	13345506	13359995
gi|326673851|ref|XM_694475.5| PREDICTED: Danio rerio hypothetical protein LOC570939 (LOC570939), mRNA	0.0506136	0	0	0.292333	0.0442697	0.0442697	NA	ENSDART00000122870	ENSDARG00000088248	14	48198488	48238780
gi|68355023|ref|XM_678756.1| PREDICTED: Danio rerio si:ch211-113e8.3 (si:ch211-113e8.3), mRNA	0.270932	0.0923	0	0.0226667	0.0442851	0.000374797	0.188814	ENSDART00000112133	ENSDARG00000078251	1	40601010	40619684
gi|292614726|ref|XM_687691.3| PREDICTED: Danio rerio protein tyrosine phosphatase, receptor type, Nb (ptprnb), mRNA	0.164977	0	0	0.383	0.0443187	0.0443187	NA	NO ENSDART to associate with		NA	NA	NA
gi|62955188|ref|NM_001017606.1| Danio rerio DnaJ (Hsp40) related, subfamily B, member 13 (dnajb13), mRNA	0.247682	0.0404	0	0.210333	0.0443432	0.0147508	0.373901	ENSDART00000063365	ENSDARG00000043157	10	37917468	37926603
gi|154759328|ref|NM_001100051.2| Danio rerio par-6 partitioning defective 6 homolog alpha (C. elegans) (pard6a), mRNA	4.7052	7.8348	0.6908	0.519	0.0444178	0.00103535	0.00114382	ENSDART00000100904	ENSDARG00000069378	18	21809385	21874813
gi|48762663|ref|NM_205717.2| Danio rerio solute carrier family 31 (copper transporters), member 1 (slc31a1), mRNA	40.2992	21.4312	59.8046	9.619	0.0444581	0.168677	0.0180742	ENSDART00000012586	ENSDARG00000013961	5	58770859	58797239
gi|47085792|ref|NM_213069.1| Danio rerio zgc:55891 (zgc:55891), mRNA	3.81125	2.267	3.3832	12.714	0.0444926	0.712143	0.319334	ENSDART00000106347	ENSDARG00000076003	14	14460112	14576345
gi|326664060|ref|XM_003197675.1| PREDICTED: Danio rerio hypothetical protein LOC100538006 (LOC100538006), mRNA	0.132409	0	0.1492	0.598667	0.0445057	0.920298	0.373901	ENSDART00000144631	ENSDARG00000093650	1	36056475	36059609
gi|41152060|ref|NM_201335.1| Danio rerio tubulin polymerization-promoting protein family member 3 (tppp3), mRNA	0.36375	0.0409	0.076	0.941333	0.0445655	0.092038	0.67975	NO ENSDART to associate with		NA	NA	NA
gi|139948548|ref|NM_001083876.1| Danio rerio si:dkey-10p5.7 (si:dkey-10p5.7), mRNA	0.0639318	0	0.1666	0.570667	0.0445953	0.574468	0.373901	ENSDART00000103058	ENSDARG00000070315	6	19309088	19315415
gi|326676236|ref|XM_002665404.2| PREDICTED: Danio rerio hypothetical protein LOC100329705 (LOC100329705), mRNA	0.170364	0	0.0494	0.0983333	0.044647	0.196456	0.373901	ENSDART00000146279	ENSDARG00000088003	18	43302380	43323277
gi|326670870|ref|XR_117754.1| PREDICTED: Danio rerio hypothetical LOC100537998 (LOC100537998), miscRNA	568.973	276.323	24.8498	0.177333	0.0447033	0.000509184	0.0303347	NO ENSDART to associate with		NA	NA	NA
gi|116517271|ref|NM_001077389.1| Danio rerio transcription factor A, mitochondrial (tfam), nuclear gene encoding mitochondrial protein, mRNA	3.76759	2.0701	2.8948	2.131	0.0447232	0.471875	0.447458	ENSDART00000092009	ENSDARG00000063145	12	7926023	7935861
gi|326666100|ref|XR_082588.2| PREDICTED: Danio rerio hypothetical LOC793164 (LOC793164), miscRNA	0.0574773	0	0	0.935	0.0448498	0.0448498	NA	NO ENSDART to associate with		NA	NA	NA
gi|326671415|ref|XM_677910.5| PREDICTED: Danio rerio matrix metalloproteinase-18-like (LOC555411), mRNA	0.131182	0.0391	0.4428	0	0.045013	0.0791649	0.0379859	NO ENSDART to associate with		NA	NA	NA
gi|148236628|ref|NM_001089427.1| Danio rerio zgc:162879 (zgc:162879), mRNA	1.70684	0.7268	0.5244	6.36667	0.0450207	0.0106238	0.518617	ENSDART00000103046	ENSDARG00000074163	18	25538533	25555248
gi|326667614|ref|XM_686441.5| PREDICTED: Danio rerio opsin 4x1 (opn4x1), mRNA	0.910727	0.1775	0.6466	0.620667	0.0450511	0.515454	0.165665	ENSDART00000132226	ENSDARG00000051908	5	8496322	8532617
gi|165972454|ref|NM_001113587.1| Danio rerio zgc:171550 (zgc:171550), mRNA	0.0706818	0	0.074	0.358	0.0451057	0.95851	0.23645	ENSDART00000110254	ENSDARG00000074341	22	38391645	38402152
gi|76253776|ref|NM_001033730.1| Danio rerio zgc:114141 (zgc:114141), mRNA	1.97357	0.7768	4.5444	0.895667	0.0451596	0.14078	0.052164	ENSDART00000010129	ENSDARG00000013950	18	14274713	14277797
gi|326668189|ref|XM_003198713.1| PREDICTED: Danio rerio zinc finger protein 541-like (LOC100537137), mRNA	0.560136	0.1262	0.3598	0.764667	0.0451965	0.43721	0.234838	NO ENSDART to associate with		NA	NA	NA
gi|18859576|ref|NM_130933.1| Danio rerio zic family member 1 (odd-paired homolog, Drosophila) (zic1), mRNA	0.756682	2.4878	0.0418	0.302667	0.0452442	0.0140414	0.0165575	ENSDART00000127597	ENSDARG00000015567	24	5050300	5053485
gi|113678251|ref|NM_001044883.1| Danio rerio cystic fibrosis transmembrane conductance regulator, ATP-binding cassette (sub-family C, member 7) (cftr), mRNA	0.0581364	0.1601	3.4454	0.0546667	0.0452946	0.0275757	0.0302832	ENSDART00000060243	ENSDARG00000041107	18	20457895	20503259
gi|292623759|ref|XM_688360.4| PREDICTED: Danio rerio hypothetical LOC565051 (LOC565051), mRNA	1.73993	4.4087	0.1576	0.559667	0.0453171	0.004095	0.0107628	NO ENSDART to associate with		NA	NA	NA
gi|47086624|ref|NM_212709.1| Danio rerio protein phosphatase 1, regulatory (inhibitor) subunit 3B (ppp1r3b), mRNA	0.279591	0.0192	0.071	47.3173	0.0453213	0.140699	0.515422	ENSDART00000065670	ENSDARG00000044691	21	18744331	18747809
gi|71834276|ref|NM_001030073.1| Danio rerio solute carrier family 6 (neurotransmitter transporter, glycine), member 9 (slc6a9), mRNA	0.284818	0.0614	0.0274	0.004	0.0453246	0.0236813	0.437136	ENSDART00000098831	ENSDARG00000018534	2	33064484	33140673
gi|326666345|ref|XM_001922874.3| PREDICTED: Danio rerio peroxisomal membrane protein PMP34-like (LOC566378), mRNA	0.159886	0.0278	0.0192	0.602333	0.0453329	0.028062	0.806281	ENSDART00000128260	ENSDARG00000090861	3	61424790	61440306
gi|187607881|ref|NM_001126399.1| Danio rerio transient receptor potential cation channel subfamily V member 1 (trpv1), mRNA	0.0907727	0.0074	0	0.571333	0.0453672	0.03073	0.373901	ENSDART00000140743	ENSDARG00000059883	5	43754941	43777138
gi|292612495|ref|XM_002661378.1| PREDICTED: Danio rerio DNA helicase B-like (LOC100329649), mRNA	0.193886	0	0.0486	1.34067	0.045422	0.159705	0.373901	NO ENSDART to associate with		NA	NA	NA
gi|18859058|ref|NM_131009.1| Danio rerio no arches (nar), mRNA	0.482568	0.1837	0.3566	9.299	0.0454311	0.569992	0.420171	ENSDART00000017304	ENSDARG00000020217	3	40284200	40290037
gi|52219195|ref|NM_001004679.1| Danio rerio APAF1 interacting protein (apip), mRNA	29.4688	15.8743	70.3282	4.18667	0.0454312	0.00655863	0.00215183	ENSDART00000007487	ENSDARG00000003132	7	51358471	51365506
gi|326673145|ref|XM_002664229.2| PREDICTED: Danio rerio transmembrane protein 63B (tmem63b), mRNA	0.0828182	0.1897	0.3514	1.746	0.0454831	0.183929	0.394057	ENSDART00000004666	ENSDARG00000003836	13	47258851	47305466
gi|47087330|ref|NM_213471.1| Danio rerio syntaxin binding protein 3 (stxbp3), mRNA	3.40673	1.6489	7.3522	5.75633	0.0455376	0.0547986	0.016512	ENSDART00000044776	ENSDARG00000008142	23	1684701	1721389
gi|110626160|ref|NM_131702.1| Danio rerio SRY-box containing gene 19b (sox19b), mRNA	0.0406364	0	0.0496	9.627	0.0455627	0.809866	0.185874	ENSDART00000058910	ENSDARG00000040266	7	27620451	27623815
gi|113678711|ref|NM_001044953.1| Danio rerio si:dkey-149j18.2 (si:dkey-149j18.2), mRNA	3.14127	2.3477	1.8736	1.62133	0.0455945	0.0325761	0.321433	ENSDART00000088247	ENSDARG00000061691	18	35558976	35574532
gi|47550772|ref|NM_214743.1| Danio rerio calcium activated nucleotidase 1a (cant1a), mRNA	2.4245	1.1317	4.7588	2.84867	0.0456264	0.00276434	0.00012918	ENSDART00000013376	ENSDARG00000012192	3	58561605	58579057
gi|41152141|ref|NM_200764.1| Danio rerio trafficking protein particle complex 4 (trappc4), mRNA	0.600068	0.1591	0.7124	3.739	0.0456528	0.716193	0.0847971	ENSDART00000033411	ENSDARG00000027418	15	9456828	9463137
gi|148277638|ref|NM_001039065.2| Danio rerio laminin, alpha 4 (lama4), mRNA	25.8571	8.6334	102.819	0.719667	0.0456731	0.000858116	0.000766951	ENSDART00000002661	ENSDARG00000020785	20	239656	280735
gi|326681128|ref|XM_002667349.2| PREDICTED: Danio rerio zinc finger protein draculin-like (LOC100330321), mRNA	0.797273	0.1798	0.0846	0.589333	0.045676	0.00872282	0.649731	NO ENSDART to associate with		NA	NA	NA
gi|326677783|ref|XM_687246.4| PREDICTED: Danio rerio transforming growth factor beta-1-like, transcript variant 2 (LOC563884), mRNA	0.0877727	0	0.043	0.229333	0.045677	0.45518	0.373901	ENSDART00000134907	ENSDARG00000034895	21	20508236	20517022
gi|47085974|ref|NM_213187.1| Danio rerio dehydrodolichyl diphosphate synthase (dhdds), mRNA	10.7574	4.8884	11.9322	4.33167	0.0456985	0.724387	0.07128	ENSDART00000058290	ENSDARG00000039851	16	54711174	54734250
gi|66472257|ref|NM_001020753.1| Danio rerio prolyl endopeptidase (prep), mRNA	0.530545	0.2609	0.4108	4.31533	0.0457153	0.586917	0.48452	ENSDART00000115010	ENSDARG00000057151	20	48707199	48731764
gi|62955236|ref|NM_001017630.1| Danio rerio zgc:112393 (zgc:112393), mRNA	3.65948	2.2356	3.2292	0.397667	0.0457444	0.714594	0.411349	ENSDART00000055047	ENSDARG00000037777	1	4311593	4323415
gi|221139706|ref|NM_001002662.2| Danio rerio regulator of G-protein signaling 2 (rgs2), mRNA	0.941045	0.1024	6.1776	0.93	0.0457679	0.061544	0.0409627	ENSDART00000079448	ENSDARG00000056875	22	23560000	23562200
gi|47086688|ref|NM_212676.1| Danio rerio glutathione S-transferase M (gstm), mRNA	12.6948	4.4154	16.3188	20.4617	0.045776	0.421698	0.0067667	ENSDART00000049793	ENSDARG00000042533	8	26148103	26150871
gi|189517008|ref|XM_001920237.1| PREDICTED: Danio rerio wu:fc30e02 (wu:fc30e02), mRNA	1.74345	2.7011	1.5442	2.039	0.0457836	0.594534	0.0351042	ENSDART00000109601	ENSDARG00000077361	3	25481019	25522198
gi|158534052|ref|NM_001110116.1| Danio rerio zgc:173994 (zgc:173994), mRNA	0.216273	0.047	0.0982	6.281	0.0458471	0.186528	0.384932	ENSDART00000114676	ENSDARG00000029473	8	26152012	26154745
gi|292616403|ref|XM_001337088.3| PREDICTED: Danio rerio structure-specific endonuclease subunit slx1-like (LOC100001845), mRNA	1.10968	0.402	2.6964	9.403	0.0458915	0.13587	0.0519838	ENSDART00000111285	ENSDARG00000077494	7	66029387	66031325
gi|326680270|ref|XR_082676.2| PREDICTED: Danio rerio similar to F-box protein 31 (LOC555190), miscRNA	3.08505	6.6088	0.9882	0.212	0.0459604	0.00837127	0.00901487	NO ENSDART to associate with		NA	NA	NA
gi|326666124|ref|XM_001922353.3| PREDICTED: Danio rerio zinc finger protein 281-like (LOC100005963), mRNA	0.295818	1.0088	0.2052	0.122333	0.0459703	0.300948	0.0304201	ENSDART00000000595	ENSDARG00000000567	3	38757674	38772335
gi|148227743|ref|NM_001089465.1| Danio rerio family with sequence similarity 26, member E (fam26e), mRNA	0.753386	0.2685	0.3242	0.872333	0.0459807	0.0767295	0.793496	ENSDART00000112348	ENSDARG00000074947	16	34531022	34535766
gi|51011116|ref|NM_001003514.1| Danio rerio cut-like 1 (Drosophila) (cutl1), mRNA	4.87086	2.8331	1.64	2.344	0.04603	0.0203125	0.31042	ENSDART00000063329	ENSDARG00000043134	15	2511389	2534904
gi|323714256|ref|NM_001204257.1| Danio rerio si:ch73-9j13.1 (si:ch73-9j13.1), mRNA	5.54459	2.3202	0.266	0.726	0.0460727	0.00240348	0.032477	ENSDART00000037371	ENSDARG00000004377	17	14455384	14512337
gi|47086972|ref|NM_212974.1| Danio rerio transducer of ERBB2, 1b (tob1b), mRNA	21.5064	35.932	23.3392	9.63033	0.0461653	0.687259	0.0566952	ENSDART00000022688	ENSDARG00000021372	12	1044228	1047498
gi|225579054|ref|NM_001146014.1| Danio rerio sal-like 1a (Drosophila) (sall1a), mRNA	1.1122	3.9238	19.5462	0.609	0.046167	0.0217039	0.0351821	ENSDART00000111842	ENSDARG00000074319	7	38769437	38782878
gi|41053430|ref|NM_200679.1| Danio rerio zgc:65749 (zgc:65749), mRNA	3.01491	1.3548	3.274	8.21233	0.0462262	0.848315	0.165749	ENSDART00000031661	ENSDARG00000032505	14	150855	153057
gi|292615678|ref|XM_002662726.1| PREDICTED: Danio rerio wu:fe11b02 (wu:fe11b02), mRNA	0.382318	0.071	0.105	0.333667	0.0462998	0.120604	0.783816	NO ENSDART to associate with		NA	NA	NA
gi|41055975|ref|NM_200134.1| Danio rerio CCZ1 vacuolar protein trafficking and biogenesis associated homolog (S. cerevisiae) (ccz1), mRNA	3.44641	1.7091	2.6446	6.35033	0.0463349	0.305524	0.248567	ENSDART00000079065	ENSDARG00000056559	12	18724773	18753953
gi|115529384|ref|NM_001076752.1| Danio rerio zgc:153668 (zgc:153668), mRNA	0.182636	0	0.3344	0	0.0463757	0.525709	0.183815	NO ENSDART to associate with		NA	NA	NA
gi|131889643|ref|NM_001083015.1| Danio rerio ArfGAP with coiled-coil, ankyrin repeat and PH domains 3b (acap3b), mRNA	0.228205	0.0786	0.0866	2.935	0.0464567	0.0765287	0.886192	ENSDART00000047529	ENSDARG00000039386	11	3367329	3407273
gi|229577189|ref|NM_001159970.1| Danio rerio sphingosine-1-phosphate receptor 2 (s1pr2), mRNA	0.394432	0.1012	0.2366	0.585333	0.0465401	0.373957	0.328049	NO ENSDART to associate with		NA	NA	NA
gi|148922923|ref|NM_001098770.1| Danio rerio MON1 homolog A (yeast) (mon1a), mRNA	0.294114	0.0706	0.312	4.214	0.0465614	0.893875	0.0710576	ENSDART00000110839	ENSDARG00000078585	11	36012195	36025843
gi|292628306|ref|XM_002666868.1| PREDICTED: Danio rerio PHD and ring finger domains 1 (phrf1), mRNA	0.605841	1.6107	0.6112	5.238	0.0465647	0.972396	0.0462886	ENSDART00000130011	ENSDARG00000075252	25	26373938	26410567
gi|50344777|ref|NM_001002062.1| Danio rerio glycogenin, like (gygl), mRNA	0.747682	0.2255	1.213	5.631	0.0466251	0.34193	0.0666923	ENSDART00000106527	ENSDARG00000059391	24	3385577	3404089
gi|326670820|ref|XM_003199248.1| PREDICTED: Danio rerio UDP-N-acetyl-alpha-D-galactosamine:polypeptide N-acetylgalactosaminyltransferase 3 (GalNAc-T3) (galnt3), mRNA	0.0683864	0	0.0722	0.00566667	0.0467662	0.950506	0.229935	ENSDART00000093382	ENSDARG00000063724	9	50837292	50853337
gi|46309466|ref|NM_207049.1| Danio rerio potassium channel tetramerisation domain containing 5 (kctd5), mRNA	151.16	92.7949	192.695	2.714	0.0467674	0.239709	0.0171513	ENSDART00000020168	ENSDARG00000015722	3	45299500	45319463
gi|287323634|ref|NM_001113551.2| Danio rerio cell adhesion molecule 1a (cadm1a), mRNA	0.218455	0.0339	0	0.098	0.0468142	0.0175392	0.373901	ENSDART00000145541	ENSDARG00000031075	21	23230902	23690148
gi|326674353|ref|XM_001921222.3| PREDICTED: Danio rerio ribonuclease inhibitor-like (LOC100150225), mRNA	0.0452045	0	0.0654	0.511667	0.0468248	0.780152	0.373901	ENSDART00000059786	ENSDARG00000011581	15	35618156	35637457
gi|326672954|ref|XM_002664163.2| PREDICTED: Danio rerio si:dkey-194n13.2 (si:dkey-194n13.2), mRNA	0.0830909	0.011	0.553	0.677333	0.0468403	0.355109	0.294174	NO ENSDART to associate with		NA	NA	NA
gi|326677228|ref|XM_694136.4| PREDICTED: Danio rerio hypothetical protein LOC570632 (LOC570632), mRNA	0.0314773	0	0	0	0.046912	0.046912	NA	ENSDART00000067610	ENSDARG00000068994	20	39514639	39520568
gi|55742558|ref|NM_213461.1| Danio rerio Rho GDP dissociation inhibitor (GDI) alpha (arhgdia), mRNA	55.7522	19.3951	31.4306	11.4	0.0469402	0.16206	0.00163913	ENSDART00000064311	ENSDARG00000043795	3	60305892	60353645
gi|326669549|ref|XM_003198993.1| PREDICTED: Danio rerio zinc finger protein 507-like (LOC100537124), mRNA	0.14625	0.0406	0.3004	1.81833	0.0469915	0.339332	0.139979	NO ENSDART to associate with		NA	NA	NA
gi|326679409|ref|XM_002666560.2| PREDICTED: Danio rerio polycomb protein SCMH1-like (LOC100330797), mRNA	0.31625	0.0779	0.141	0.079	0.047011	0.0974198	0.553868	NO ENSDART to associate with		NA	NA	NA
gi|41055077|ref|NM_201206.1| Danio rerio COX15 homolog, cytochrome c oxidase assembly protein (yeast) (cox15), nuclear gene encoding mitochondrial protein, mRNA	56.9611	29.856	56.0596	0.918333	0.0470194	0.94859	0.133081	ENSDART00000110737	ENSDARG00000075933	13	585680	596107
gi|163914378|ref|NM_001025555.2| Danio rerio si:dkey-25e12.3 (si:dkey-25e12.3), mRNA	2.54186	1.0537	11.9234	1.90433	0.0470585	2.68269e-05	0.000113176	ENSDART00000077715	ENSDARG00000055365	20	26573290	26580840
gi|326664320|ref|XM_003197738.1| PREDICTED: Danio rerio tuberin-like (LOC100537489), mRNA	0.784205	0.2383	2.197	0.913667	0.0471007	0.189262	0.0916293	NO ENSDART to associate with		NA	NA	NA
gi|326673431|ref|XM_002664307.2| PREDICTED: Danio rerio inositol-trisphosphate 3-kinase B-like (LOC100333120), mRNA	2.44664	0.2672	0.0306	0	0.0471097	0.0299478	0.24789	ENSDART00000075525	ENSDARG00000053488	14	6190085	6199956
gi|323635452|ref|NM_001204222.1| Danio rerio zgc:112427 (zgc:112427), mRNA	0.855	0.2159	0.5908	0	0.0471458	0.499869	0.29965	ENSDART00000138948	ENSDARG00000092003	7	7809067	7825455
gi|55925451|ref|NM_001002504.2| Danio rerio HECT domain containing 1 (hectd1), mRNA	10.7268	6.8567	11.1616	7.42567	0.0471782	0.864349	0.0880744	ENSDART00000076344	ENSDARG00000054213	17	28729242	28760393
gi|292624747|ref|XM_692638.4| PREDICTED: Danio rerio interferon regulatory factor 4b (irf4b), mRNA	0.201045	0	0.1432	0	0.0472362	0.597343	0.0740798	ENSDART00000138492	ENSDARG00000055374	20	26585979	26593218
gi|326674851|ref|XM_694550.5| PREDICTED: Danio rerio chimerin (chimaerin) 2 (chn2), mRNA	1.18068	0.3119	0.105	0.474667	0.0472775	0.0072231	0.447792	ENSDART00000139776	ENSDARG00000011845	16	22401678	22582641
gi|326667659|ref|XM_003198599.1| PREDICTED: Danio rerio proline dehydrogenase, mitochondrial-like (LOC100537991), partial mRNA	4.21007	10.1189	1.5378	1.089	0.0473166	0.0979795	0.0118528	ENSDART00000122084	ENSDARG00000086512	5	12332954	12359521
gi|18859452|ref|NM_131051.1| Danio rerio T-box 2b (tbx2b), mRNA	5.00364	9.0561	16.9854	0.682667	0.0473238	0.0298914	0.0993445	ENSDART00000122101	ENSDARG00000006120	15	26713282	26720228
gi|292620657|ref|XM_001344090.3| PREDICTED: Danio rerio TNFAIP3-interacting protein 1-like (LOC100004948), mRNA	1.79825	0.602	0.1458	0.484333	0.0473523	0.00557703	0.200966	ENSDART00000127208	ENSDARG00000088612	14	11708991	11727821
gi|41055657|ref|NM_201160.1| Danio rerio 3-hydroxyisobutyrate dehydrogenase b (hibadhb), mRNA	11.3666	6.9256	4.7416	5.22667	0.04736	0.00587434	0.265714	ENSDART00000006429	ENSDARG00000007959	16	22955445	22973946
gi|196162704|ref|NM_001045173.2| Danio rerio N-myc downstream regulated gene 4 (ndrg4), mRNA	9.55359	4.5861	3.8396	3.736	0.0473602	0.0199645	0.605672	ENSDART00000128808	ENSDARG00000062236	25	12569125	12618686
gi|326664271|ref|XM_678243.5| PREDICTED: Danio rerio nuclear factor I/X (nfix), mRNA	0.0682273	0.4314	0	0.0736667	0.0474035	0.0307376	0.0292907	ENSDART00000121795	ENSDARG00000043226	1	52397836	52595159
gi|47550792|ref|NM_214756.1| Danio rerio nicotinamide nucleotide transhydrogenase (nnt), nuclear gene encoding mitochondrial protein, mRNA	68.2144	28.446	32.208	17.558	0.0474144	0.0702037	0.763909	ENSDART00000037664	ENSDARG00000023536	21	18591423	18656298
gi|55925268|ref|NM_001007363.1| Danio rerio zgc:103654 (zgc:103654), mRNA	23.3908	10.0059	8.9934	0.181	0.0474555	0.026887	0.760152	ENSDART00000099320	ENSDARG00000026322	10	38129326	38141346
gi|118150461|ref|NM_001077743.1| Danio rerio septin 7b (sept7b), transcript variant 1, mRNA	6.64952	3.1694	9.8624	4.10267	0.047493	0.25824	0.0417984	ENSDART00000032825	ENSDARG00000019649	25	13044092	13097853
gi|326675637|ref|XM_001341904.4| PREDICTED: Danio rerio im:7136021 (im:7136021), mRNA	0.0810909	0	0.0778	1.73933	0.0475061	0.970656	0.373901	NO ENSDART to associate with		NA	NA	NA
gi|47271365|ref|NM_131512.1| Danio rerio coilin p80 (coil), mRNA	1.29282	0.55	0.751	8.76567	0.0475272	0.163883	0.413639	ENSDART00000130917	ENSDARG00000040070	3	36118900	36126352
gi|326669688|ref|XM_002664099.2| PREDICTED: Danio rerio PH domain leucine-rich repeat-containing protein phosphatase 2-like (LOC100332895), mRNA	0.923818	0.405	0.6956	0.218667	0.0475771	0.33699	0.265682	NO ENSDART to associate with		NA	NA	NA
gi|319803111|ref|NM_001128680.1| Danio rerio Fas associated factor family member 2 (faf2), mRNA	4.70773	2.6979	7.2478	10.2613	0.0475942	0.0303981	0.000581382	ENSDART00000029797	ENSDARG00000052374	14	47698430	47718564
gi|61806497|ref|NM_001013463.1| Danio rerio zgc:114046 (zgc:114046), mRNA	0.3215	0.1214	0.0962	0.321	0.0476086	0.10551	0.818678	NO ENSDART to associate with		NA	NA	NA
gi|326670447|ref|XM_001345201.4| PREDICTED: Danio rerio activating transcription factor 2-like (atf2l), mRNA	0.148409	0.0252	0.0506	0	0.0476131	0.198056	0.669304	ENSDART00000062292	ENSDARG00000023903	9	2338266	2378947
gi|47087390|ref|NM_213425.1| Danio rerio 1-acylglycerol-3-phosphate O-acyltransferase 3 (agpat3), mRNA	9.92782	6.5193	7.3988	4.04767	0.0476992	0.405824	0.751643	ENSDART00000115081	ENSDARG00000036549	1	47334956	47372600
gi|292627363|ref|XM_002666568.1| PREDICTED: Danio rerio collagen alpha-1(XXIV) chain-like (LOC100332483), mRNA	0.131273	1.0134	0	0	0.0477047	0.201708	0.0334294	NO ENSDART to associate with		NA	NA	NA
gi|47086176|ref|NM_212931.1| Danio rerio zgc:85909 (zgc:85909), mRNA	1.74411	0.7123	1.4134	4.08933	0.0478574	0.61639	0.206723	ENSDART00000055385	ENSDARG00000038000	17	4135925	4153123
gi|55925533|ref|NM_001007307.1| Danio rerio cleavage and polyadenylation factor subunit, homolog (S. cerevisiae) (pcf11), mRNA	1.73586	2.4771	2.4712	5.31433	0.0479457	0.251219	0.991805	ENSDART00000065562	ENSDARG00000044625	21	21993816	22003357
gi|326676610|ref|XM_001343109.5| PREDICTED: Danio rerio wu:fc38h03 (wu:fc38h03), mRNA	0.0707955	0	0.179	0.358667	0.0479641	0.29767	0.111054	ENSDART00000113580	ENSDARG00000074216	19	20137180	20155734
gi|326672575|ref|XR_117802.1| PREDICTED: Danio rerio hypothetical LOC100534727 (LOC100534727), miscRNA	2.42052	10.6231	8.7514	18.396	0.0480476	0.227089	0.735101	NO ENSDART to associate with		NA	NA	NA
gi|55925443|ref|NM_001007285.1| Danio rerio procollagen-proline, 2-oxoglutarate 4-dioxygenase (proline 4-hydroxylase), alpha polypeptide 2 (p4ha2), mRNA	11.7398	4.1518	7.471	0.629667	0.0480896	0.401007	0.422348	ENSDART00000024137	ENSDARG00000010085	21	41503345	41537355
gi|298358095|ref|NM_131166.2| Danio rerio homeo box D10a (hoxd10a), mRNA	0.15075	0.0224	1.3166	0.214	0.048096	0.115846	0.0903822	ENSDART00000080608	ENSDARG00000057859	9	1958506	1960870
gi|82658285|ref|NM_001037422.1| Danio rerio F-box and leucine-rich repeat protein 8 (fbxl8), mRNA	0.0553182	0	0.155	1.181	0.0481756	0.428067	0.237131	ENSDART00000076386	ENSDARG00000054222	7	30447189	30452289
gi|50539739|ref|NM_001002340.1| Danio rerio claudin 7a (cldn7a), mRNA	1.967	9.6863	0.2832	2.13767	0.0481923	0.139599	0.0284388	ENSDART00000052844	ENSDARG00000036376	7	23783303	23793944
gi|113681111|ref|NM_001045073.1| Danio rerio heat shock protein 90-alpha 2 (hsp90a.2), mRNA	1453.84	369.659	504.732	3.19833	0.0482127	0.0807031	0.473713	ENSDART00000023550	ENSDARG00000024746	20	54322747	54336769
gi|326676591|ref|XM_684049.4| PREDICTED: Danio rerio hypothetical protein LOC560652 (LOC560652), mRNA	1.17036	0.4504	2.0828	1.49733	0.0482569	0.470821	0.222422	NO ENSDART to associate with		NA	NA	NA
gi|326668872|ref|XM_003198839.1| PREDICTED: Danio rerio guanine nucleotide-binding protein G(I)/G(S)/G(T) subunit beta-1-like (LOC100537780), mRNA	94.2031	48.8567	91.6676	12.3153	0.0483055	0.922675	0.0743405	ENSDART00000084989	ENSDARG00000060360	6	53409437	53435950
gi|326677282|ref|XM_003200753.1| PREDICTED: Danio rerio kelch-like 29 (Drosophila) (klhl29), mRNA	0.464409	0.1223	0.135	0.177333	0.0483176	0.0569268	0.940291	ENSDART00000124298	ENSDARG00000087688	20	44996560	45374907
gi|113679450|ref|NM_001045356.1| Danio rerio zgc:153674 (zgc:153674), mRNA	0	0.2061	0	0.336	0.0483245	NA	0.0483245	ENSDART00000099942	ENSDARG00000068958	21	41806129	41821906
gi|41152328|ref|NM_200703.2| Danio rerio golgi reassembly stacking protein 2 (gorasp2), mRNA	13.5958	8.7467	14.8258	8.80767	0.0483253	0.46854	0.0226445	ENSDART00000013743	ENSDARG00000015126	6	3678916	3689991
gi|292614709|ref|XM_689610.4| PREDICTED: Danio rerio im:7155681 (im:7155681), mRNA	4.98584	2.8261	5.6952	21.5257	0.0483275	0.66514	0.0878676	NO ENSDART to associate with		NA	NA	NA
gi|37700240|ref|NM_198143.1| Danio rerio ribosomal protein L13 (rpl13), mRNA	1684.84	1036.31	3098.12	84.7877	0.0484097	0.0148171	0.00370139	ENSDART00000047391	ENSDARG00000030585	7	69521681	69530454
gi|41152031|ref|NM_201295.1| Danio rerio coronin, actin binding protein, 1Ca (coro1ca), mRNA	1.92139	0.8345	3.074	4.36367	0.0484221	0.115137	0.00897699	ENSDART00000004217	ENSDARG00000035598	5	22102847	22203191
gi|192453537|ref|NM_001128701.1| Danio rerio si:ch211-239j19.3 (si:ch211-239j19.3), mRNA	0.573159	0.1718	0.0382	1.38767	0.0486235	0.0106823	0.147553	ENSDART00000100372	ENSDARG00000069128	18	18309492	18325712
gi|326674324|ref|XM_003200065.1| PREDICTED: Danio rerio hypothetical protein LOC100534869 (LOC100534869), mRNA	0.634909	0.1475	0	2.88567	0.0487215	0.00680349	0.30853	NO ENSDART to associate with		NA	NA	NA
gi|167963457|ref|NM_001114702.1| Danio rerio zgc:174710 (zgc:174710), mRNA	3.48139	6.902	19.543	1.955	0.0488121	0.0196872	0.0401125	NO ENSDART to associate with		NA	NA	NA
gi|326678520|ref|XM_003201035.1| PREDICTED: Danio rerio similar to interferon-induced, hepatitis C-associated microtubular aggregat (LOC555440), mRNA	0.0364318	0	0	0.942333	0.0488318	0.0488318	NA	ENSDART00000105455	ENSDARG00000002293	22	17684958	17687730
gi|18859470|ref|NM_130969.1| Danio rerio odd Oz/ten-m homolog 4 (odz4), mRNA	0.192682	0.521	0.0492	0.118	0.0488585	0.0167951	0.0156771	ENSDART00000045312	ENSDARG00000034264	15	10650380	10989899
gi|125808574|ref|XM_001336673.1| PREDICTED: Danio rerio histone H2A-like (LOC100004171), mRNA	0.527432	0.0578	0.547	0	0.0488783	0.974537	0.423027	ENSDART00000129239	ENSDARG00000086233	7	6752134	6752520
gi|157787168|ref|NM_001105707.1| Danio rerio family with sequence similarity 177, member A1 (fam177a1), mRNA	2.81568	1.4009	2.1888	2.30967	0.0489351	0.227205	0.229943	ENSDART00000113713	ENSDARG00000079636	17	12882911	12890046
gi|41393076|ref|NM_201456.1| Danio rerio flotillin 1b (flot1b), mRNA	4.54082	3.2777	9.4468	4.568	0.0489482	0.00105873	0.000370678	ENSDART00000104025	ENSDARG00000037998	16	11904517	11933288
gi|326666242|ref|XM_001342814.2| PREDICTED: Danio rerio zinc finger protein 177-like (LOC100003238), mRNA	0.0575227	0	0.1398	0.731333	0.0489941	0.591844	0.373901	ENSDART00000126180	ENSDARG00000089883	3	53279781	53282585
gi|56693242|ref|NM_001008586.1| Danio rerio solute carrier family 9 (sodium/hydrogen exchanger), member 8 (slc9a8), mRNA	0.959841	0.3546	0.9048	2.55	0.0491256	0.880706	0.156114	ENSDART00000021062	ENSDARG00000020699	23	4004246	4057523
gi|47086582|ref|NM_212729.1| Danio rerio UDP-glucose pyrophosphorylase 2b (ugp2b), mRNA	8.65777	3.9489	14.7514	24.206	0.049284	0.0158428	0.000610839	ENSDART00000014546	ENSDARG00000008200	17	24273905	24298746
gi|326669727|ref|XR_117726.1| PREDICTED: Danio rerio hypothetical LOC100537708 (LOC100537708), miscRNA	109.049	71.0053	116.882	5.175	0.0493294	0.660256	0.0422418	NO ENSDART to associate with		NA	NA	NA
gi|326671100|ref|XM_688787.5| PREDICTED: Danio rerio amyloid beta (A4) precursor protein-binding, family A, member 1 (X11) (apba1), mRNA	3.97784	11.7933	0.2388	1.268	0.0493882	0.00123454	0.0153795	ENSDART00000140511	ENSDARG00000074328	10	15805832	15841853
gi|326674653|ref|XM_001921277.3| PREDICTED: Danio rerio trafficking protein, kinesin binding 1 (trak1), mRNA	0.273318	0.1145	0.2024	0.512333	0.0494014	0.644638	0.554557	ENSDART00000085678	ENSDARG00000041304	16	7042613	7129709
gi|326681131|ref|XM_001345865.4| PREDICTED: Danio rerio oocyte zinc finger protein XlCOF6-like (LOC100007446), mRNA	0.113705	0.0157	0.0224	0.00633333	0.0494397	0.0769989	0.813373	NO ENSDART to associate with		NA	NA	NA
gi|41054925|ref|NM_199480.1| Danio rerio limb and neural patterns a (lnpa), mRNA	3.10684	9.2022	5.9954	6.62933	0.0494919	0.358821	0.392172	NO ENSDART to associate with		NA	NA	NA
gi|292618881|ref|XM_001919757.2| PREDICTED: Danio rerio 6-phosphofructo-2-kinase/fructose-2,6-biphosphatase 2-like (LOC564852), mRNA	0.0550909	0	0	1.936	0.049493	0.049493	NA	ENSDART00000036110	ENSDARG00000002037	11	19205192	19220171
gi|41151999|ref|NM_201313.1| Danio rerio DnaJ (Hsp40) homolog, subfamily A, member 3A (dnaja3a), mRNA	2.45609	1.1516	2.6868	3.87333	0.0495049	0.772974	0.0432898	ENSDART00000081367	ENSDARG00000058494	3	12953605	12975247
gi|117606280|ref|NM_131371.1| Danio rerio myotubularin related protein 2 (mtmr2), mRNA	12.8088	7.042	38.4722	1.20667	0.0495144	0.0262198	0.0126232	ENSDART00000020004	ENSDARG00000004616	5	25276961	25289144
gi|47086562|ref|NM_212739.1| Danio rerio F-box protein 42 (fbxo42), mRNA	3.21039	6.3043	4.5328	1.89833	0.0495365	0.15404	0.230067	NO ENSDART to associate with		NA	NA	NA
gi|54262122|ref|NM_131854.2| Danio rerio ephrin A3b (efna3b), mRNA	0.446477	0.1617	0.0384	0.00733333	0.0495388	0.0065786	0.124116	ENSDART00000121607	ENSDARG00000032485	16	25327638	25429176
gi|125814405|ref|XM_691652.2| PREDICTED: Danio rerio si:dkey-22l11.5 (si:dkey-22l11.5), mRNA	1.00989	0.4122	0.4892	4.47267	0.0495774	0.118726	0.784292	ENSDART00000148105	ENSDARG00000057929	4	9065804	9074539
gi|66472225|ref|NM_001020743.1| Danio rerio RAB23, member RAS oncogene family (rab23), mRNA	1.69564	0.7699	1.0188	2.57933	0.0495776	0.283933	0.661909	ENSDART00000019983	ENSDARG00000004151	13	1254310	1267359
gi|62955546|ref|NM_001017787.1| Danio rerio zgc:112430 (zgc:112430), mRNA	0.491864	0.1395	0.5234	7.21067	0.0496004	0.907752	0.149582	NO ENSDART to associate with		NA	NA	NA
gi|41054324|ref|NM_199741.1| Danio rerio mediator complex subunit 7 (med7), mRNA	11.1156	6.0496	7.8684	43.2763	0.0496108	0.244887	0.457043	ENSDART00000015670	ENSDARG00000016318	14	35150897	35152585
gi|189528024|ref|XM_701464.3| PREDICTED: Danio rerio uncharacterized protein CXorf65 homolog (LOC570432), mRNA	0.223273	0	0.0354	0.106667	0.0497156	0.101697	0.373901	ENSDART00000129989	ENSDARG00000090981	14	31825796	31830142
gi|326677559|ref|XM_002665865.2| PREDICTED: Danio rerio kelch-like protein diablo-like (LOC100332572), mRNA	0.0536818	0	0	0	0.0498254	0.0498254	NA	ENSDART00000124289	ENSDARG00000090948	21	5173430	5189901
gi|326674006|ref|XM_003200000.1| PREDICTED: Danio rerio forkhead box protein O1-like (LOC100536847), partial mRNA	0.74975	0.1124	0.912	0	0.049913	0.760169	0.137228	NO ENSDART to associate with		NA	NA	NA
gi|209863122|ref|NM_001135985.1| Danio rerio hypothetical protein LOC100005599 (LOC100005599), mRNA	0.190864	0	0	0.116	0.0499551	0.0499551	NA	ENSDART00000115158	ENSDARG00000074950	15	21264366	21265835
gi|47086616|ref|NM_212713.1| Danio rerio YTH domain family, member 1 (ythdf1), mRNA	0.962886	0.4852	1.11	3.53967	0.049977	0.395463	0.0142826	ENSDART00000025171	ENSDARG00000016447	8	23958060	23973195
gi|94536688|ref|NM_001040381.1| Danio rerio Williams Beuren syndrome chromosome region 27 (wbscr27), mRNA	0.415023	0.1337	0.1014	3.984	0.0500166	0.0283904	0.740301	ENSDART00000101219	ENSDARG00000069507	21	25175933	25182014
gi|292623538|ref|XM_002665299.1| PREDICTED: Danio rerio growth arrest-specific protein 1-like (LOC100330109), mRNA	0.138068	0	0	0	0.05005	0.05005	NA	NO ENSDART to associate with		NA	NA	NA
gi|18858342|ref|NM_131493.1| Danio rerio bladder cancer associated protein (blcap), mRNA	29.647	16.7643	35.5228	20.5013	0.0500651	0.36614	0.00676004	ENSDART00000073847	ENSDARG00000052073	6	51720579	51722453
gi|158534038|ref|NM_001110120.1| Danio rerio zgc:171429 (zgc:171429), mRNA	16.6435	23.4824	14.2142	3.01833	0.0500889	0.345122	0.00891753	ENSDART00000111214	ENSDARG00000077119	9	8950960	8979643
gi|292625429|ref|XM_682318.4| PREDICTED: Danio rerio tankyrase, TRF1-interacting ankyrin-related ADP-ribose polymerase (tnks), mRNA	1.30323	0.8096	1.2414	2.15833	0.0501798	0.813619	0.112948	ENSDART00000132653	ENSDARG00000077650	21	18753912	18936724
gi|51011086|ref|NM_001003498.1| Danio rerio zgc:91999 (zgc:91999), mRNA	0.167182	0.0212	0	6.07333	0.0502657	0.0252876	0.373901	ENSDART00000067806	ENSDARG00000046122	24	39768380	39786968
gi|24119248|ref|NM_153656.1| Danio rerio prostaglandin-endoperoxide synthase 1 (ptgs1), mRNA	0.979	0.4317	0.068	0.362	0.0502743	0.00112244	0.0760453	ENSDART00000122863	ENSDARG00000052148	5	68477917	68523772
gi|41152242|ref|NM_200741.1| Danio rerio cysteine dioxygenase, type I (cdo1), mRNA	314.66	119.257	14.6958	10.356	0.0502785	0.00442808	0.0542345	NO ENSDART to associate with		NA	NA	NA
gi|50540029|ref|NM_001002484.1| Danio rerio transmembrane protein 147 (tmem147), mRNA	18.1193	10.209	7.6076	20.6217	0.0503326	0.00202407	0.417241	ENSDART00000058383	ENSDARG00000039913	16	47854537	47877324
gi|62955584|ref|NM_001017806.1| Danio rerio zgc:110325 (zgc:110325), nuclear gene encoding mitochondrial protein, mRNA	0.303	0.0521	0.3934	2.53033	0.0503622	0.610887	0.0586453	ENSDART00000057507	ENSDARG00000039350	4	4625871	4629598
gi|189533819|ref|XM_001921487.1| PREDICTED: Danio rerio myosin-VIIa-like (LOC556141), mRNA	1.89318	3.3183	0.148	0.0376667	0.0503934	0.00140413	0.00265118	ENSDART00000148019	ENSDARG00000044632	21	21189835	21261337
gi|50540019|ref|NM_001002480.1| Danio rerio zgc:92871 (zgc:92871), mRNA	1.41843	0.3408	0.2974	1.63533	0.0504051	0.0360757	0.877895	ENSDART00000081902	ENSDARG00000071675	22	4839531	4849848
gi|326679211|ref|XM_685166.5| PREDICTED: Danio rerio solute carrier family 39 (zinc transporter), member 5 (slc39a5), mRNA	0.0452727	0	0.0304	1.14133	0.0504059	0.695359	0.373901	ENSDART00000149698	ENSDARG00000079525	23	32574349	32590758
gi|157954441|ref|NM_001109824.1| Danio rerio zgc:171680 (zgc:171680), mRNA	2.86805	1.4346	2.6174	4.234	0.050437	0.736061	0.140705	ENSDART00000111947	ENSDARG00000075733	16	19364152	19409429
gi|326680508|ref|XR_118006.1| PREDICTED: Danio rerio protein NLRC3-like (LOC571321), miscRNA	0.0319091	0	0.0716	0.581667	0.0504819	0.562689	0.311507	NO ENSDART to associate with		NA	NA	NA
gi|326665371|ref|XM_003197975.1| PREDICTED: Danio rerio zinc finger and SCAN domain-containing protein 12-like (LOC100149764), mRNA	0.196841	0.0173	0	0.408	0.0504862	0.0333567	0.373901	NO ENSDART to associate with		NA	NA	NA
gi|45387906|ref|NM_205750.1| Danio rerio vang-like 1 (van gogh, Drosophila) (vangl1), mRNA	2.00825	0.9915	5.8174	0.253667	0.0504984	0.0635139	0.0304579	ENSDART00000036926	ENSDARG00000004305	9	34042592	34088748
gi|292619647|ref|XM_001919662.2| PREDICTED: Danio rerio hypothetical protein LOC100151186 (LOC100151186), mRNA	0.0762727	0	0.0564	0.415333	0.0505075	0.772016	0.373901	NO ENSDART to associate with		NA	NA	NA
gi|317108144|ref|NM_001200012.1| Danio rerio heat shock cognate 70 kDa protein (LOC562935), mRNA	29.0146	2.52	11.6364	0.838333	0.050534	0.255978	0.347319	ENSDART00000043743	ENSDARG00000037403	15	18550718	18566719
gi|27545254|ref|NM_173249.1| Danio rerio nuclear cap binding protein subunit 2 (ncbp2), mRNA	4.82484	1.861	6.0416	17.4543	0.0505476	0.477737	0.040805	ENSDART00000008365	ENSDARG00000014898	22	41975987	41980251
gi|194272153|ref|NM_001130074.1| Danio rerio si:ch211-117c19.3 (si:ch211-117c19.3), mRNA	1.55545	0.5492	1.4456	1.15533	0.050635	0.907385	0.380229	ENSDART00000050983	ENSDARG00000067695	5	56473987	56499091
gi|187608025|ref|NM_001126480.1| Danio rerio novel protein similar to aldehyde dehydrogenase 9 family, member A1a (aldh9a1a) (LOC100006238), mRNA	83.0259	35.3507	56.0238	18.1413	0.0506719	0.262646	0.0696937	ENSDART00000100281	ENSDARG00000055331	8	21620379	21629979
gi|83523765|ref|NM_001012244.2| Danio rerio zona pellucida protein C (zpcx), mRNA	2.23725	0.7416	0.0968	161.666	0.0507441	0.00571229	0.130349	ENSDART00000082324	ENSDARG00000059252	17	25118274	25121365
gi|71834467|ref|NM_001030161.1| Danio rerio zgc:111944 (zgc:111944), mRNA	3.17225	1.7837	2.3786	7.83533	0.0507731	0.198422	0.329335	ENSDART00000056277	ENSDARG00000009735	2	48317450	48370015
gi|326666246|ref|XR_117632.1| PREDICTED: Danio rerio hypothetical LOC100535365 (LOC100535365), miscRNA	0.188159	0	0.0476	0.718667	0.0507741	0.170553	0.373901	NO ENSDART to associate with		NA	NA	NA
gi|326680185|ref|XM_001923843.3| PREDICTED: Danio rerio sb:cb470 (sb:cb470), mRNA	6.18882	0.1409	2.9944	0.012	0.0507788	0.279826	0.0146389	NO ENSDART to associate with		NA	NA	NA
gi|326679711|ref|XM_001919306.3| PREDICTED: Danio rerio hypothetical protein LOC556561 (LOC556561), mRNA	0.441273	1.0739	0.2698	3.149	0.0508023	0.279054	0.0223021	ENSDART00000133684	ENSDARG00000079167	24	27176043	27226283
gi|55925280|ref|NM_001007357.1| Danio rerio leucine rich repeat containing 20 (lrrc20), mRNA	3.57525	1.3093	5.7514	0.688333	0.0508371	0.433405	0.142456	ENSDART00000058971	ENSDARG00000040301	12	49440483	49463702
gi|46309498|ref|NM_207066.1| Danio rerio zgc:85972 (zgc:85972), mRNA	2.1887	4.296	0.6056	1.406	0.0508467	0.00450564	0.00765791	ENSDART00000081228	ENSDARG00000058367	22	10808699	10821404
gi|45387784|ref|NM_205683.1| Danio rerio transcription elongation factor A (SII), 3 (tcea3), mRNA	0.446364	0.1585	0.2578	8.04967	0.0508483	0.212253	0.540871	ENSDART00000006061	ENSDARG00000004724	16	36529268	36552593
gi|41055171|ref|NM_201200.1| Danio rerio zgc:63827 (zgc:63827), mRNA	0.599614	0.2642	0.599	4.82867	0.0509248	0.998478	0.322232	ENSDART00000028419	ENSDARG00000022430	16	5457755	5475815
gi|71892473|ref|NM_001030277.1| Danio rerio ATPase, Ca++ transporting, cardiac muscle, slow twitch 2b (atp2a2b), mRNA	2.09955	1.2508	2.0964	12.5453	0.050952	0.995422	0.13147	ENSDART00000047201	ENSDARG00000005122	21	15563063	15618633
gi|47086990|ref|NM_213338.1| Danio rerio zgc:63976 (zgc:63976), mRNA	81.4078	53.6205	122.027	4.29767	0.0509739	0.124543	0.0258672	ENSDART00000009194	ENSDARG00000018903	3	61536570	61544471
gi|326671651|ref|XM_003199435.1| PREDICTED: Danio rerio zgc:174353, transcript variant 2 (zgc:174353), mRNA	0.0761364	0	0	0.176333	0.0509776	0.0509776	NA	ENSDART00000111121	ENSDARG00000087708	11	12705256	12707055
gi|41054132|ref|NM_199846.1| Danio rerio protein tyrosine phosphatase, non-receptor type 11, a (ptpn11a), mRNA	23.2877	14.7511	27.289	3.936	0.051013	0.414355	0.0303917	ENSDART00000081599	ENSDARG00000020334	10	3435696	3460177
gi|47086188|ref|NM_212925.1| Danio rerio propionyl Coenzyme A carboxylase, beta polypeptide (pccb), nuclear gene encoding mitochondrial protein, mRNA	7.35243	4.615	4.4174	6.91067	0.0510288	0.0436846	0.842232	ENSDART00000099340	ENSDARG00000038910	2	24878158	24889628
gi|326676506|ref|XM_684255.5| PREDICTED: Danio rerio myeloid/lymphoid or mixed-lineage leukemia 4a (mll4a), mRNA	0.188455	0.7696	0.5166	1.72033	0.051031	0.354675	0.524728	ENSDART00000091588	ENSDARG00000062962	19	9855219	9897776
gi|326680907|ref|XM_002667305.2| PREDICTED: Danio rerio fas-binding factor 1 homolog (LOC100333826), partial mRNA	0.227182	0.0656	0	0.325667	0.051062	0.00861256	0.0749585	NO ENSDART to associate with		NA	NA	NA
gi|54400387|ref|NM_001005945.1| Danio rerio zgc:103692 (zgc:103692), mRNA	6.78625	3.2268	5.1668	8.119	0.0511438	0.330783	0.203597	ENSDART00000015076	ENSDARG00000002220	5	34913576	34916250
gi|326676532|ref|XM_686823.5| PREDICTED: Danio rerio pre-B-cell leukemia homeobox interacting protein 1a (pbxip1a), mRNA	3.05961	4.9091	3.2534	4.68867	0.0511794	0.922729	0.412741	ENSDART00000138866	ENSDARG00000071015	19	8172390	8193009
gi|113673223|ref|NM_001045330.1| Danio rerio premelanosome protein a (pmela), mRNA	15177.3	4244.2	148.898	0.574333	0.0511923	0.011291	0.03141	ENSDART00000123568	ENSDARG00000091298	11	3234969	3252091
gi|326665603|ref|XM_695711.5| PREDICTED: Danio rerio heat-stable enterotoxin receptor-like (LOC572052), mRNA	2.90425	0.9651	0.0172	0.805	0.0512413	0.0013061	0.196627	ENSDART00000058171	ENSDARG00000014320	3	4299002	4315304
gi|326676856|ref|XM_001920635.4| PREDICTED: Danio rerio wu:fb58e05, transcript variant 1 (wu:fb58e05), mRNA	5.41093	2.3503	9.87	0.55	0.0512758	0.10601	0.0191299	NO ENSDART to associate with		NA	NA	NA
gi|117606231|ref|NM_001077549.1| Danio rerio doublecortin-like kinase 1 (dclk1), mRNA	0.255932	0.0596	0	3.75333	0.0513188	0.00932934	0.265585	ENSDART00000086440	ENSDARG00000018856	10	35765475	35895175
gi|40538755|ref|NM_131296.1| Danio rerio transcription factor 7-like 1b (T-cell specific, HMG-box) (tcf7l1b), mRNA	1.67382	5.0697	1.6322	5.45267	0.0513943	0.942683	0.0521567	ENSDART00000051825	ENSDARG00000007369	8	54385857	54508714
gi|148539943|ref|NM_212671.2| Danio rerio origin recognition complex, subunit 6 (orc6), mRNA	0.291818	0.0918	0.593	41.0233	0.0514373	0.374608	0.164476	ENSDART00000113732	ENSDARG00000075682	7	44541817	44550988
gi|326671236|ref|XM_678815.5| PREDICTED: Danio rerio similar to sphingomyelin phosphodiesterase 1, acid lysosomal, transcript variant 1 (LOC556700), mRNA	2.03898	1.1289	1.611	3.38367	0.0514646	0.532392	0.420232	ENSDART00000148582	ENSDARG00000076121	10	25141163	25155584
gi|205830376|ref|NM_001135130.1| Danio rerio tubulin, gamma complex associated protein 4 (tubgcp4), mRNA	10.2653	4.3313	10.3174	1.537	0.0514948	0.981896	0.0458683	ENSDART00000009649	ENSDARG00000005374	7	54392211	54408828
gi|326672137|ref|XM_001335885.4| PREDICTED: Danio rerio multidrug resistance-associated protein 1-like (LOC795669), mRNA	0.0505	0	0	1.39433	0.0515046	0.0515046	NA	NO ENSDART to associate with		NA	NA	NA
gi|38488701|ref|NM_198806.1| Danio rerio G1 to S phase transition 1, like (gspt1l), mRNA	17.9581	12.5613	36.3958	23.4653	0.0515702	0.00188749	0.000934098	ENSDART00000016780	ENSDARG00000014123	3	36526652	36544908
gi|42734413|ref|NM_173283.3| Danio rerio insulin-like growth factor binding protein 1a (igfbp1a), mRNA	20.8494	62.9417	10.1298	1.035	0.0516157	0.256023	0.0259621	ENSDART00000026576	ENSDARG00000014947	20	7029528	7033442
gi|125820563|ref|XM_688487.2| PREDICTED: Danio rerio histone H2A-like (LOC565202), mRNA	0.139182	0	0	1.55767	0.0516354	0.0516354	NA	ENSDART00000129403	ENSDARG00000091051	7	7264952	7265338
gi|118722319|ref|NM_001079658.1| Danio rerio zgc:158320 (zgc:158320), mRNA	1.21041	0.4345	58.4832	1.305	0.0516432	0.00668404	0.00637877	ENSDART00000103052	ENSDARG00000070312	9	127642	129275
gi|187607931|ref|NM_001126415.1| Danio rerio si:dkey-40c11.1 (si:dkey-40c11.1), mRNA	0.930591	0.3659	1.3006	0.596	0.0516939	0.661088	0.286244	ENSDART00000075017	ENSDARG00000031345	5	45235844	45301512
gi|125821811|ref|XM_687829.2| PREDICTED: Danio rerio protein inhibitor of activated STAT, 1 (pias1), mRNA	0.258068	0.019	0.2764	0.130333	0.051708	0.93804	0.26773	ENSDART00000052397	ENSDARG00000036094	7	35221111	35256121
gi|123707831|ref|NM_001080641.1| Danio rerio galactosamine (N-acetyl)-6-sulfate sulfatase (galns), mRNA	8.46736	5.2616	8.8936	0.937	0.0517101	0.897634	0.295824	ENSDART00000098468	ENSDARG00000051853	7	56806614	56896738
gi|47271393|ref|NM_213642.1| Danio rerio c6orf115 homolog (H. sapiens) (c6orf115), mRNA	30.6923	10.0974	25.3152	23.6127	0.0517676	0.742355	0.331361	ENSDART00000062931	ENSDARG00000042876	20	36836976	36842161
gi|314122348|ref|NM_001199683.1| Danio rerio zgc:136377 (zgc:136377), transcript variant 1, mRNA	0.290636	0.0596	0.0308	0.188333	0.0517878	0.0189765	0.682715	ENSDART00000044803	ENSDARG00000052387	5	60018964	60070979
gi|54400469|ref|NM_001005984.1| Danio rerio excision repair cross-complementing rodent repair deficiency, complementation group 8 (ercc8), mRNA	3.7055	1.7041	0.7744	0.652667	0.0518259	0.00124721	0.257481	ENSDART00000100698	ENSDARG00000069283	8	17257682	17276685
gi|99028950|ref|NM_001033918.2| Danio rerio premelanosome protein b (pmelb), mRNA	192.177	86.0862	9.0318	0.575333	0.0518704	0.0026989	0.00993608	ENSDART00000046268	ENSDARG00000033760	23	35724086	35741880
gi|41393122|ref|NM_201483.1| Danio rerio influenza virus NS1A binding protein b (ivns1abpb), mRNA	3.28607	6.8218	2.686	12.5757	0.0518919	0.484886	0.0309102	ENSDART00000020136	ENSDARG00000013946	2	22837433	22849650
gi|292626122|ref|XM_692962.4| PREDICTED: Danio rerio basic fibroblast growth factor receptor 1-like (LOC569566), mRNA	1.2803	0.1958	1.0528	0	0.0518978	0.767012	0.209147	NO ENSDART to associate with		NA	NA	NA
gi|261599003|ref|NM_001166336.1| Danio rerio neuroligin 2a (nlgn2a), mRNA	0.0939545	0	0	0.0753333	0.0519288	0.0519288	NA	ENSDART00000112484	ENSDARG00000079251	10	22582236	22678339
gi|66472917|ref|NM_001020471.1| Danio rerio serine palmitoyltransferase, long chain base subunit 1 (sptlc1), mRNA	2.15275	0.9055	4.0308	8.97733	0.0519621	0.0882766	0.0151535	ENSDART00000063120	ENSDARG00000042995	10	5237729	5268562
gi|268607504|ref|NM_001002427.2| Danio rerio enhancer of yellow 2 homolog (Drosophila) (eny2), mRNA	43.846	22.2753	45.936	9.79433	0.0519945	0.821355	0.0113223	ENSDART00000102482	ENSDARG00000070046	16	41607245	41610172
gi|113679254|ref|NM_001045381.1| Danio rerio phosphotriesterase related (pter), mRNA	11.5458	29.1129	7.2584	2.086	0.0520076	0.147645	0.024587	ENSDART00000110399	ENSDARG00000063375	2	4097884	4110658
gi|50344781|ref|NM_001002064.1| Danio rerio proteasome (prosome, macropain) 26S subunit, ATPase, 3 (psmc3), mRNA	24.4607	13.6836	24.2168	10.4643	0.0520148	0.967462	0.125133	ENSDART00000007913	ENSDARG00000007141	7	40072136	40077256
gi|181339667|ref|NM_001123299.1| Danio rerio si:dkey-57a22.11 (si:dkey-57a22.11), mRNA	0.0451364	0.0057	0.0084	6.117	0.0520241	0.0785176	0.797881	ENSDART00000135032	ENSDARG00000092651	9	23010728	23017004
gi|50344853|ref|NM_001002099.1| Danio rerio solute carrier family 25 (mitochondrial carrier; oxoglutarate carrier), member 11 (slc25a11), nuclear gene encoding mitochondrial protein, mRNA	28.2069	16.5883	11.7912	8.63467	0.0520539	0.00598975	0.239379	ENSDART00000051849	ENSDARG00000035741	5	70918997	70935253
gi|124430741|ref|NM_213122.2| Danio rerio SRY-box containing gene 4a (sox4a), mRNA	4.44034	2.3288	5.6618	2.18433	0.0520596	0.259761	0.00331979	ENSDART00000026992	ENSDARG00000004588	19	29272129	29275079
gi|61657910|ref|NM_173251.2| Danio rerio small nuclear ribonucleoprotein polypeptide C (snrpc), mRNA	3.34416	1.9981	4.0736	14.8707	0.0520643	0.475434	0.0614322	ENSDART00000017230	ENSDARG00000009871	6	54385571	54391060
gi|51011088|ref|NM_001003503.1| Danio rerio elaC homolog 1 (E. coli) (elac1), mRNA	16.6727	10.639	28.1956	4.342	0.0520781	0.014554	0.0020787	ENSDART00000066307	ENSDARG00000045095	5	7013208	7022990
gi|326674788|ref|XR_117854.1| PREDICTED: Danio rerio hypothetical LOC100537982 (LOC100537982), miscRNA	0.54025	1.1669	1.2052	2.20567	0.0521533	0.078326	0.919767	NO ENSDART to associate with		NA	NA	NA
gi|110626132|ref|NM_001030280.1| Danio rerio solute carrier family 24, member 5 (slc24a5), mRNA	83.8131	34.6794	1.5568	0	0.052165	0.00308454	0.0188008	ENSDART00000033574	ENSDARG00000024771	18	4644226	4660255
gi|23308708|ref|NM_152986.1| Danio rerio tumor protein p63 (tp63), transcript variant alpha 1, mRNA	0.564114	1.657	0.8422	2.15133	0.0521703	0.255572	0.121392	ENSDART00000065137	ENSDARG00000044356	6	28509576	28628021
gi|116004536|ref|NM_001077163.1| Danio rerio creatine kinase, brain a (ckba), mRNA	11.7459	33.3408	21.752	12.2703	0.052206	0.0157091	0.229352	ENSDART00000101741	ENSDARG00000069752	13	15636050	15656647
gi|326668262|ref|XM_001920257.3| PREDICTED: Danio rerio CAP-Gly domain-containing linker protein 1-like (LOC100147956), mRNA	1.72777	3.3749	1.0688	3.46933	0.0522453	0.094618	0.015501	NO ENSDART to associate with		NA	NA	NA
gi|292624002|ref|XM_002665452.1| PREDICTED: Danio rerio zinc finger protein 436-like (LOC100334673), mRNA	2.24686	0.8236	7.3228	0	0.0522889	0.0352269	0.0143176	NO ENSDART to associate with		NA	NA	NA
gi|47087290|ref|NM_213495.1| Danio rerio cullin 1b (cul1b), mRNA	6.27898	3.4171	4.3344	6.21133	0.0523236	0.16222	0.447491	ENSDART00000024691	ENSDARG00000007691	24	17913850	17949248
gi|326673620|ref|XM_003199895.1| PREDICTED: Danio rerio peroxisome proliferator-activated receptor gamma coactivator 1-beta-like (LOC100329296), mRNA	0.395591	1.7602	0.3324	2.059	0.0523342	0.828223	0.0458371	NO ENSDART to associate with		NA	NA	NA
gi|292618342|ref|XM_687722.4| PREDICTED: Danio rerio uncharacterized protein C21orf63 homolog (LOC564385), mRNA	0.087	0	0.0442	0.154333	0.0523396	0.486445	0.373901	ENSDART00000108658	ENSDARG00000056024	10	34608567	34616592
gi|41054749|ref|NM_201111.1| Danio rerio zgc:66419 (zgc:66419), mRNA	1.0455	0.3533	0.0292	10.2267	0.0523713	0.00198018	0.20038	NO ENSDART to associate with		NA	NA	NA
gi|326670297|ref|XM_002663205.2| PREDICTED: Danio rerio uncharacterized protein C8orf41 homolog (LOC100334230), mRNA	0.650932	0.2816	0.2408	1.87533	0.0524607	0.114868	0.861379	ENSDART00000110364	ENSDARG00000073773	8	47465849	47479866
gi|326673730|ref|XM_686560.5| PREDICTED: Danio rerio si:dkey-31j3.9 (si:dkey-31j3.9), mRNA	0.0280455	0	0.0372	4.015	0.052491	0.825209	0.373901	ENSDART00000147038	ENSDARG00000073870	14	34195087	34229251
gi|326677083|ref|XM_003200704.1| PREDICTED: Danio rerio si:dkey-12h9.9 (si:dkey-12h9.9), mRNA	0.0384773	0	0	1.50367	0.0525472	0.0525472	NA	ENSDART00000136518	ENSDARG00000043035	20	25985168	26030895
gi|302632540|ref|NM_001005401.3| Danio rerio signal recognition particle 68 (srp68), mRNA	0.914818	0.4818	0.433	15.522	0.0525553	0.0225131	0.782654	ENSDART00000124948	ENSDARG00000020820	6	21612979	21639545
gi|53933245|ref|NM_001005594.1| Danio rerio FK506 binding protein 1Ab (fkbp1ab), mRNA	0.187727	0	0.8652	1.46367	0.0526079	0.412198	0.306161	ENSDART00000046784	ENSDARG00000033567	23	16859138	16863030
gi|70778803|ref|NM_001003867.2| Danio rerio myeloblastosis oncogene-like 2 (mybl2), mRNA	0.316909	0.1039	0.1184	3.99567	0.0526263	0.0854447	0.799837	ENSDART00000040577	ENSDARG00000032264	11	1516878	1539928
gi|41151985|ref|NM_201323.1| Danio rerio splicing factor, arginine/serine-rich 3b (sfrs3b), mRNA	30.36	17.689	42.9416	9.822	0.0526312	0.108346	0.003617	ENSDART00000106636	ENSDARG00000059360	22	588434	598136
gi|62122840|ref|NM_001014330.1| Danio rerio myotubularin related protein 1b (mtmr1b), mRNA	3.31407	1.1605	0.4548	7.68767	0.0526607	0.00677205	0.355061	ENSDART00000029599	ENSDARG00000022378	21	33053927	33084023
gi|66472609|ref|NM_001020572.1| Danio rerio zgc:110201 (zgc:110201), mRNA	0.530727	0.121	0.1194	0.068	0.052701	0.0404341	0.988668	ENSDART00000082523	ENSDARG00000059411	24	276772	283369
gi|47086028|ref|NM_213223.1| Danio rerio zgc:85717 (zgc:85717), mRNA	22.1597	5.6092	28.3212	16.7927	0.0527156	0.593733	0.0518059	ENSDART00000051804	ENSDARG00000035715	19	31043504	31046207
gi|326664064|ref|XM_001919166.3| PREDICTED: Danio rerio si:ch211-215c3.2 (si:ch211-215c3.2), mRNA	0.921955	1.8767	1.9288	0.290667	0.0527596	0.02836	0.913846	ENSDART00000037516	ENSDARG00000076171	1	35725790	35859492
gi|292610477|ref|XM_002660704.1| PREDICTED: Danio rerio si:ch1073-184j22.1 (si:ch1073-184j22.1), mRNA	1.75261	0.7925	2.0182	0.129	0.0529401	0.7478	0.150742	ENSDART00000077861	ENSDARG00000055498	2	5005145	5032086
gi|56693284|ref|NM_001008607.1| Danio rerio hydroxysteroid dehydrogenase like 1 (hsdl1), mRNA	0.673386	0.1881	0.4058	2.65133	0.0529471	0.304026	0.339534	ENSDART00000061173	ENSDARG00000041736	20	40793454	40798083
gi|238637258|ref|NM_001161402.1| Danio rerio insulin-like growth factor binding protein 6b (igfbp6b), mRNA	0.0852273	0	0	0.287667	0.0530549	0.0530549	NA	ENSDART00000128598	ENSDARG00000090833	23	36648046	36651901
gi|198282044|ref|NM_131214.1| Danio rerio cadherin 11, osteoblast (cdh11), mRNA	0.101795	0.5546	7.581	1.73767	0.0530558	0.00660326	0.00790662	ENSDART00000002279	ENSDARG00000021442	7	44733496	44760755
gi|41055282|ref|NM_200388.1| Danio rerio coiled-coil domain containing 25 (ccdc25), mRNA	3.77075	1.6396	3.1366	4.89633	0.0530898	0.560862	0.117902	ENSDART00000037282	ENSDARG00000021753	20	39363409	39368832
gi|189525018|ref|XM_001920281.1| PREDICTED: Danio rerio hypothetical protein LOC100149090 (LOC100149090), mRNA	0.369909	0.1576	0.1196	0.0323333	0.0531484	0.0071144	0.653751	NO ENSDART to associate with		NA	NA	NA
gi|326664793|ref|XM_001338731.4| PREDICTED: Danio rerio si:dkey-34k9.3 (si:dkey-34k9.3), mRNA	0.0698864	0	0	0	0.0531676	0.0531676	NA	NO ENSDART to associate with		NA	NA	NA
gi|326675640|ref|XM_680127.4| PREDICTED: Danio rerio protein kinase D1 (prkd1), mRNA	0.0541591	0.0082	0	0	0.0531889	0.0217657	0.373901	ENSDART00000110322	ENSDARG00000075949	17	28942463	29028237
gi|292618744|ref|XM_002663709.1| PREDICTED: Danio rerio transcription factor BTF3 homolog 4-like (LOC100006097), mRNA	14.2113	8.5079	10.2128	23.3023	0.0532136	0.174998	0.536042	NO ENSDART to associate with		NA	NA	NA
gi|62955698|ref|NM_001017863.1| Danio rerio protein phosphatase 1, regulatory (inhibitor) subunit 14Aa (ppp1r14aa), mRNA	1.08743	0.34	1.6352	18.71	0.0532815	0.562624	0.18991	ENSDART00000018117	ENSDARG00000011239	5	38330889	38339672
gi|326667742|ref|XM_678989.5| PREDICTED: Danio rerio acetyl-CoA carboxylase beta (acacb), mRNA	0.490273	1.0675	0.9508	2.39767	0.0532857	0.137515	0.71882	ENSDART00000148130	ENSDARG00000061994	5	21127206	21167022
gi|42476263|ref|NM_181761.2| Danio rerio annexin A2a (anxa2a), mRNA	36.7893	12.8783	693.953	7.12033	0.0533087	0.000455444	0.000452535	ENSDART00000011967	ENSDARG00000003216	25	35059903	35074189
gi|292614633|ref|XM_002662286.1| PREDICTED: Danio rerio ral guanine nucleotide dissociation stimulator-like 3-like (LOC100334854), mRNA	0.244909	0	0	1.27333	0.053318	0.053318	NA	NO ENSDART to associate with		NA	NA	NA
gi|50540291|ref|NM_001002307.1| Danio rerio retinol binding protein 2b, cellular (rbp2b), mRNA	3.29057	12.2767	0.275	17.2933	0.053379	0.014953	0.023268	ENSDART00000048838	ENSDARG00000093774	2	38720262	38740708
gi|55742633|ref|NM_001007108.1| Danio rerio interleukin 12Ba (natural killer cell stimulatory factor 2, cytotoxic lymphocyte maturation factor 2, p40) (il12ba), mRNA	0.0815682	0	0	0	0.0534046	0.0534046	NA	ENSDART00000047524	ENSDARG00000033727	14	36109560	36117114
gi|326666083|ref|XM_003198142.1| PREDICTED: Danio rerio hypothetical protein LOC100536712 (LOC100536712), mRNA	24.6774	115.308	2.5104	22.033	0.0534579	0.0924973	0.029446	NO ENSDART to associate with		NA	NA	NA
gi|156713476|ref|NM_001102674.1| Danio rerio cytochrome b5 domain containing 2 (cyb5d2), mRNA	1.95118	0.6727	0.3002	0.272667	0.0534819	0.000155701	0.485273	ENSDART00000086534	ENSDARG00000061006	5	32671166	32674215
gi|41152409|ref|NM_199754.1| Danio rerio immediate early response 5-like (ier5l), mRNA	24.7157	11.3439	9.1836	1.721	0.0534975	0.0230336	0.531225	ENSDART00000077189	ENSDARG00000054906	5	34409135	34411378
gi|66472803|ref|NM_001020781.1| Danio rerio FCH domain only 2 (fcho2), mRNA	9.04768	6.1764	6.6784	5.482	0.0536504	0.0975304	0.697082	ENSDART00000051271	ENSDARG00000035389	5	36741560	36818581
gi|67514542|ref|NM_001003644.2| Danio rerio sialidase 3.2 (neu3.2), mRNA	0.103136	0.0125	0.101	3.521	0.0536906	0.985045	0.432222	ENSDART00000003518	ENSDARG00000010047	21	20743786	20751159
gi|326680065|ref|XM_001923422.2| PREDICTED: Danio rerio chondroitin sulfate proteoglycan 4 (cspg4), mRNA	0.0445227	0.004	0	0.174667	0.0537578	0.035404	0.373901	ENSDART00000112782	ENSDARG00000078227	25	6860297	6982437
gi|317108152|ref|NM_001200015.1| Danio rerio si:ch73-178d14.1 (si:ch73-178d14.1), mRNA	10.5636	4.5003	7.1846	46.376	0.0537837	0.247161	0.137353	ENSDART00000111699	ENSDARG00000077950	21	4026874	4038648
gi|189515869|ref|XM_688538.3| PREDICTED: Danio rerio phosphodiesterase 4C, cAMP-specific (phosphodiesterase E1 dunce homolog, Drosophila) (pde4c), mRNA	0.0818864	0.0046	0	0	0.0538124	0.0424497	0.373901	ENSDART00000002096	ENSDARG00000013221	2	24550615	24632413
gi|116812895|ref|NM_001040094.2| Danio rerio coproporphyrinogen oxidase (cpox), mRNA	2.35102	1.1278	6.3624	3.86967	0.053821	0.330493	0.22182	ENSDART00000089172	ENSDARG00000062025	8	19121105	19137938
gi|148277577|ref|NM_001098254.1| Danio rerio si:dkey-11f4.16 (si:dkey-11f4.16), mRNA	0.0344545	0.309	0	0.129667	0.0538721	0.256763	0.0399112	NO ENSDART to associate with		NA	NA	NA
gi|55925487|ref|NM_199781.1| Danio rerio zgc:66160 (zgc:66160), mRNA	1.0985	0.4806	0.9698	16.95	0.0538904	0.751784	0.178728	ENSDART00000077734	ENSDARG00000055383	3	27746156	27752931
gi|326672546|ref|XM_678332.5| PREDICTED: Danio rerio serine/threonine-protein kinase LMTK1-like (LOC555739), mRNA	0.524364	0.1648	0.0868	1.56033	0.0539001	0.0174429	0.448357	ENSDART00000111560	ENSDARG00000077477	12	37984266	38071933
gi|225543571|ref|NM_131125.1| Danio rerio homeo box D3a (hoxd3a), mRNA	0.292773	0.0253	0.28	0.0183333	0.0539287	0.941025	0.0951867	ENSDART00000146131	ENSDARG00000059280	9	1927848	1950351
gi|326675051|ref|XM_003200213.1| PREDICTED: Danio rerio serine/threonine-protein kinase pim-2-like (LOC100537236), mRNA	2.41948	1.152	1.8772	0.0686667	0.0540541	0.459135	0.247276	NO ENSDART to associate with		NA	NA	NA
gi|18858956|ref|NM_131316.1| Danio rerio LIM-domain binding factor 1a (ldb1a), mRNA	2.6585	1.2623	2.9692	1.01933	0.054122	0.576753	0.0274948	ENSDART00000015773	ENSDARG00000010137	13	28955703	28969356
gi|326671048|ref|XM_001331748.2| PREDICTED: Danio rerio Golgi phosphoprotein 3-like, transcript variant 1 (LOC561662), mRNA	18.2791	9.9459	26.1362	13.3283	0.0541338	0.20807	0.0222892	ENSDART00000080763	ENSDARG00000044225	10	8751139	8763305
gi|47086708|ref|NM_212666.1| Danio rerio cytochrome P450, family 26, subfamily b, polypeptide 1 (cyp26b1), mRNA	2.00905	8.0916	0.313	2.44567	0.0541566	0.0315922	0.026989	ENSDART00000110347	ENSDARG00000077121	7	26490839	26515694
gi|116267998|ref|NM_001077303.1| Danio rerio zgc:154176 (zgc:154176), mRNA	7.35516	11.9851	5.0048	1.78367	0.0541567	0.204471	0.00848566	ENSDART00000145379	ENSDARG00000071558	22	136437	155404
gi|326675707|ref|XM_001921870.3| PREDICTED: Danio rerio stAR-related lipid transfer protein 9-like (LOC100149555), mRNA	0.0676818	0.0196	0.2214	0.421667	0.054363	0.0778738	0.0351834	ENSDART00000123298	ENSDARG00000091548	17	38644034	38721916
gi|123702888|ref|NM_001080678.1| Danio rerio transient receptor potential cation channel, subfamily M, member 1 (trpm1), mRNA	6.58382	25.3876	0.232	0	0.054378	0.0262865	0.0238974	ENSDART00000140938	ENSDARG00000011259	7	30648884	30677872
gi|52219007|ref|NM_001004581.1| Danio rerio zgc:92303 (zgc:92303), mRNA	1.4258	3.7152	0.911	8.97133	0.0543934	0.0514587	0.0300639	NO ENSDART to associate with		NA	NA	NA
gi|41056140|ref|NM_200095.1| Danio rerio asparagine synthetase domain containing 1 (asnsd1), mRNA	0.610682	0.2456	0.352	4.36633	0.0544423	0.198085	0.519131	ENSDART00000000564	ENSDARG00000000540	9	42156150	42163091
gi|125833415|ref|XM_001337735.1| PREDICTED: Danio rerio si:dkey-174e3.3 (si:dkey-174e3.3), mRNA	0.984159	0.2355	0.6658	0.00366667	0.0544759	0.509917	0.264017	NO ENSDART to associate with		NA	NA	NA
gi|148922835|ref|NM_001098748.1| Danio rerio phosphofurin acidic cluster sorting protein 1 (pacs1), mRNA	2.61341	1.487	11.354	1.15	0.0545283	0.00599272	0.00406882	ENSDART00000065420	ENSDARG00000044556	21	26908253	26949739
gi|52218997|ref|NM_001004572.1| Danio rerio histone acetyltransferase 1 (hat1), mRNA	201.166	130.121	257.161	6.38033	0.054617	0.171022	0.0048129	ENSDART00000044128	ENSDARG00000034916	9	3278943	3310741
gi|242117980|ref|NM_001004652.2| Danio rerio COX17 cytochrome c oxidase assembly homolog (S. cerevisiae) (cox17), nuclear gene encoding mitochondrial protein, mRNA	24.0039	10.9438	26.3038	62.5057	0.0547068	0.750848	0.0159845	ENSDART00000102143	ENSDARG00000069920	9	22269034	22271590
gi|40254689|ref|NM_131714.2| Danio rerio C-terminal binding protein 1 (ctbp1), mRNA	44.3171	26.7681	44.4324	15.248	0.0547163	0.993949	0.245	ENSDART00000079583	ENSDARG00000057007	14	22823301	22849445
gi|326671141|ref|XM_002663518.2| PREDICTED: Danio rerio si:dkey-242g16.2 (si:dkey-242g16.2), mRNA	0.453273	0.0924	0	0.593667	0.0547237	0.015817	0.254844	ENSDART00000132206	ENSDARG00000069377	10	18017268	18018999
gi|326670594|ref|XM_003199195.1| PREDICTED: Danio rerio homeobox protein PKNOX1-like (LOC100536256), mRNA	0.401182	0.973	0.7154	1.898	0.0547294	0.272519	0.451675	ENSDART00000125416	ENSDARG00000018765	9	20337807	20357967
gi|62955210|ref|NM_001017621.1| Danio rerio WD repeat domain 92 (wdr92), mRNA	0.484409	0.2013	0.678	5.09033	0.054856	0.69527	0.355968	ENSDART00000054318	ENSDARG00000037334	13	1003649	1013072
gi|326676091|ref|XM_678516.5| PREDICTED: Danio rerio si:ch211-13k12.1 (si:ch211-13k12.1), mRNA	1.26345	4.8143	0.3152	0.880333	0.0549081	0.169244	0.0275925	ENSDART00000097167	ENSDARG00000001976	18	25437070	25529331
gi|326677479|ref|XM_003200800.1| PREDICTED: Danio rerio arylsulfatase B-like (LOC100538007), partial mRNA	3.76634	1.2967	1.4506	2.11833	0.054934	0.00710924	0.871549	NO ENSDART to associate with		NA	NA	NA
gi|113681324|ref|NM_001045185.1| Danio rerio si:ch211-202b2.2 (si:ch211-202b2.2), mRNA	0.175909	0.0312	0.0388	0.155667	0.0549514	0.0906388	0.868662	ENSDART00000103784	ENSDARG00000070578	19	14708747	14714014
gi|41152220|ref|NM_201341.1| Danio rerio Fanconi anemia, complementation group D2 (fancd2), mRNA	0.222568	0.0757	0.0706	3.7	0.0549729	0.0369437	0.93607	ENSDART00000075601	ENSDARG00000053574	6	42077037	42268405
gi|326676815|ref|XM_003200638.1| PREDICTED: Danio rerio si:ch211-193k19.1 (si:ch211-193k19.1), mRNA	0.213909	0.04	0.0084	0.505	0.0549883	0.0180859	0.479298	ENSDART00000051723	ENSDARG00000035660	19	44872518	44907540
gi|165974611|ref|NM_001113731.1| Danio rerio interleukin 13 receptor, alpha 2 (il13ra2), mRNA	0.121523	0	0.0742	3.40833	0.0550599	0.552112	0.236767	ENSDART00000057613	ENSDARG00000039436	5	38701556	38717941
gi|162138943|ref|NM_001111235.1| Danio rerio rapunzel 3 (rpz3), mRNA	0.0529091	0	0.2122	0.391	0.0552373	0.496248	0.373901	ENSDART00000101698	ENSDARG00000069728	16	49517431	49529351
gi|61806678|ref|NM_001013550.1| Danio rerio SET and MYND domain containing 2a (smyd2a), mRNA	1.16673	0.4966	1.8956	9.18033	0.0552416	0.436746	0.164106	ENSDART00000077459	ENSDARG00000055151	17	32951521	32985314
gi|57526561|ref|NM_001002734.1| Danio rerio tetraspanin 18a (tspan18a), mRNA	1.02132	0.3175	10.0108	2.235	0.0552464	0.0251391	0.0200127	ENSDART00000079186	ENSDARG00000056656	7	27888876	27963050
gi|292621160|ref|XM_001921899.2| PREDICTED: Danio rerio gastrula zinc finger protein XlCGF57.1-like (LOC100148686), mRNA	0.169182	0	0.0986	0.056	0.0552498	0.588005	0.373901	NO ENSDART to associate with		NA	NA	NA
gi|190358605|ref|NM_001128400.1| Danio rerio hypothetical protein LOC100150067 (LOC100150067), mRNA	0.411091	0.0692	0.2548	0	0.0552661	0.508682	0.341895	ENSDART00000140661	ENSDARG00000092489	18	29908142	29911723
gi|326679000|ref|XM_003201175.1| PREDICTED: Danio rerio myelin transcription factor 1-like (LOC100536821), mRNA	2.01768	0.7593	0.0836	0.219	0.0553363	0.00333019	0.10726	ENSDART00000123681	ENSDARG00000089464	23	7846406	7915838
gi|41282166|ref|NM_173835.3| Danio rerio RuvB-like 1 (E. coli) (ruvbl1), mRNA	9.8672	4.1959	3.7464	13.8723	0.0553937	0.0106317	0.835878	ENSDART00000011931	ENSDARG00000002591	6	40763499	40771896
gi|34098941|ref|NM_183067.1| Danio rerio dopamine receptor D3 (drd3), mRNA	24.2027	4.738	57.6888	0	0.0554652	0.153531	0.0451109	ENSDART00000129675	ENSDARG00000032131	24	21576758	21614771
gi|326666489|ref|XM_684564.5| PREDICTED: Danio rerio WNK lysine deficient protein kinase 1 (wnk1), mRNA	2.84041	4.9042	29.6972	0.620667	0.0555201	0.0199882	0.025889	ENSDART00000012928	ENSDARG00000039392	4	7225716	7332897
gi|292616383|ref|XM_678029.4| PREDICTED: Danio rerio novel protocadherin protein (LOC555504), partial mRNA	0.601295	4.0888	3.5478	0.122333	0.0555535	0.020407	0.735679	ENSDART00000085612	ENSDARG00000060610	7	64101216	64233688
gi|269846795|ref|NM_001030261.2| Danio rerio WD repeat domain 41 (wdr41), mRNA	12.2583	7.3306	14.0878	3.47533	0.0555734	0.499754	0.0316306	ENSDART00000121813	ENSDARG00000009851	21	7545668	7569956
gi|326677463|ref|XM_003200793.1| PREDICTED: Danio rerio hypothetical protein LOC100537308 (LOC100537308), mRNA	0.386636	0.0823	0	5.57967	0.0555963	0.0186566	0.0888081	NO ENSDART to associate with		NA	NA	NA
gi|80751120|ref|NM_001037104.1| Danio rerio dysferlin interacting protein 1 (dysfip1), mRNA	0.253727	0.0292	0	2.11233	0.055623	0.0312889	0.373901	ENSDART00000054297	ENSDARG00000052591	6	19711330	19713431
gi|189518200|ref|XR_045217.1| PREDICTED: Danio rerio hypothetical LOC797355 (LOC797355), miscRNA	0.0712273	0	0	0.137333	0.0556666	0.0556666	NA	NO ENSDART to associate with		NA	NA	NA
gi|56090639|ref|NM_001007779.1| Danio rerio anti-Mullerian hormone (amh), mRNA	0.124455	0	0.1696	0.140667	0.0557111	0.753571	0.244722	ENSDART00000013803	ENSDARG00000014357	22	21067528	21082105
gi|326678057|ref|XM_003200924.1| PREDICTED: Danio rerio zinc finger protein 135-like (LOC100537395), mRNA	0.279341	0.0403	0.5672	0	0.0557646	0.642566	0.405847	NO ENSDART to associate with		NA	NA	NA
gi|157502228|ref|NM_001105523.1| Danio rerio zinc finger protein 711 (znf711), mRNA	0.416136	0.107	0.6786	1.37467	0.0557899	0.512076	0.183343	ENSDART00000106654	ENSDARG00000071868	14	12236509	12278866
gi|326676331|ref|XR_117897.1| PREDICTED: Danio rerio hypothetical LOC100536118 (LOC100536118), miscRNA	0.334636	0.1288	0.0816	7.845	0.0558184	0.00316176	0.576923	NO ENSDART to associate with		NA	NA	NA
gi|192455627|ref|NM_001128718.1| Danio rerio zgc:194590 (zgc:194590), mRNA	3.11448	1.2281	1.7554	1.029	0.0558187	0.12619	0.60343	ENSDART00000112584	ENSDARG00000076379	16	27903668	27911766
gi|66472477|ref|NM_001020636.1| Danio rerio zgc:111976 (zgc:111976), mRNA	0.209591	0.0471	0	3.07467	0.0558471	0.0150264	0.181128	ENSDART00000082526	ENSDARG00000059412	24	1036479	1049024
gi|66472689|ref|NM_001020530.1| Danio rerio endoplasmic reticulum to nucleus signaling 1 (ern1), mRNA	0.153068	0.0159	0.2714	0.427333	0.0558531	0.44552	0.122249	NO ENSDART to associate with		NA	NA	NA
gi|50540413|ref|NM_001002673.1| Danio rerio squamous cell carcinoma antigen recognised by T cells (sart1), mRNA	6.81602	4.7917	6.057	11.868	0.0558718	0.628417	0.392403	ENSDART00000012855	ENSDARG00000005945	21	26697146	26719165
gi|194578968|ref|NM_001130631.1| Danio rerio unc-51-like kinase 1a (C. elegans) (ulk1a), mRNA	0.446455	0.8097	0.295	0.462	0.0559908	0.294526	0.0195225	ENSDART00000090534	ENSDARG00000062518	8	46361088	46400836
gi|326674148|ref|XM_003200033.1| PREDICTED: Danio rerio rho guanine nucleotide exchange factor 12-like (LOC100535637), mRNA	3.76114	5.6996	1.9444	2.23067	0.0560161	0.0122168	0.00380111	NO ENSDART to associate with		NA	NA	NA
gi|326679581|ref|XM_001920386.2| PREDICTED: Danio rerio cysteine-rich secretory protein LCCL domain containing 1a (crispld1a), mRNA	15.8088	7.6369	2.3122	0	0.0560195	0.00219305	0.100862	ENSDART00000113859	ENSDARG00000077275	24	14763404	14789487
gi|157841204|ref|NM_001109708.1| Danio rerio zgc:171978 (zgc:171978), mRNA	0.226955	0.022	0.6458	2.41533	0.0560335	0.297174	0.14388	ENSDART00000102071	ENSDARG00000079720	12	47947003	47982244
gi|57524651|ref|NM_001003762.1| Danio rerio actin related protein 2/3 complex, subunit 4, like (arpc4l), mRNA	2.03748	0.6628	4.0054	38.2967	0.05607	0.0251649	0.00100025	ENSDART00000081062	ENSDARG00000058225	11	16527990	16537065
gi|147905223|ref|NM_001089327.1| Danio rerio zgc:162193 (zgc:162193), mRNA	2.1687	1.3046	3.7262	0.245667	0.0560713	0.166854	0.0538578	ENSDART00000127026	ENSDARG00000089286	15	13987349	13991834
gi|326681196|ref|XM_003201695.1| PREDICTED: Danio rerio transcription activator BRG1-like (LOC100535713), partial mRNA	0.270568	0.054	0.3854	0.148667	0.0561112	0.555391	0.111458	NO ENSDART to associate with		NA	NA	NA
gi|47777313|ref|NM_001001403.1| Danio rerio ATPase type 13A (atp13a), mRNA	7.45709	4.2696	5.379	4.618	0.0561288	0.0737729	0.449438	ENSDART00000058958	ENSDARG00000029931	3	53537766	53590050
gi|54400405|ref|NM_001005950.1| Danio rerio glutaredoxin 3 (glrx3), mRNA	22.7532	15.6164	16.2404	26.0623	0.0561521	0.0367184	0.829811	ENSDART00000040390	ENSDARG00000031439	12	44322076	44349503
gi|169259787|ref|NM_001115091.1| Danio rerio homeo box B7a (hoxb7a), mRNA	0.510636	0.0294	4.127	1.23233	0.056159	0.144992	0.109836	ENSDART00000078453	ENSDARG00000056030	3	23983088	23987449
gi|170784870|ref|NM_001122836.1| Danio rerio high-mobility group box 3a (hmgb3a), mRNA	10.5203	4.3292	6.3954	1.34433	0.0561639	0.143461	0.471239	ENSDART00000129924	ENSDARG00000056725	7	27039093	27044149
gi|47085940|ref|NM_213165.1| Danio rerio B-cell CLL/lymphoma 7B, a (bcl7ba), mRNA	2.40989	1.2571	0.7384	7.876	0.0561819	0.00300469	0.23066	ENSDART00000030687	ENSDARG00000026709	10	34198947	34279922
gi|50344887|ref|NM_001002116.1| Danio rerio LUC7-like (S. cerevisiae) (luc7l), mRNA	76.3419	52.3533	92.3862	4.02033	0.0562009	0.275212	0.00891491	ENSDART00000078313	ENSDARG00000055903	24	41211514	41227091
gi|41053958|ref|NM_199935.1| Danio rerio capping protein (actin filament) muscle Z-line, beta (capzb), mRNA	39.9181	22.404	57.0626	15.3733	0.0562122	0.030175	0.00194107	ENSDART00000067635	ENSDARG00000046004	22	26943	41610
gi|62955502|ref|NM_001017765.1| Danio rerio zgc:112080 (zgc:112080), mRNA	14.1743	7.1919	10.7638	0.817	0.0562244	0.297094	0.211665	ENSDART00000041740	ENSDARG00000024229	25	32721649	32741892
gi|41054672|ref|NM_200537.1| Danio rerio membrane bound O-acyltransferase domain containing 7 (mboat7), mRNA	12.2356	4.9295	9.0748	1.05167	0.0562944	0.370472	0.0208943	ENSDART00000047570	ENSDARG00000033436	16	34329022	34341229
gi|47086082|ref|NM_213256.1| Danio rerio tweety homolog 2, like (ttyh2l), mRNA	18.0542	9.6022	13.2892	1.91033	0.0563168	0.224152	0.331149	ENSDART00000008607	ENSDARG00000010727	3	52183598	52277650
gi|123703015|ref|NM_001080670.1| Danio rerio heparan sulfate 2-O-sulfotransferase 1a (hs2st1a), mRNA	0.832705	0.3312	0.4782	1.49733	0.0564344	0.215122	0.528443	ENSDART00000089327	ENSDARG00000062078	2	23149705	23181558
gi|326670877|ref|XM_002663432.2| PREDICTED: Danio rerio midline 1 (Opitz/BBB syndrome) (mid1), mRNA	0.162591	2.4339	0.0656	0.354667	0.0564882	0.289544	0.0501545	ENSDART00000085253	ENSDARG00000060482	9	55952165	56010357
gi|57526543|ref|NM_001002738.1| Danio rerio potassium channel tetramerisation domain containing 9 (kctd9), mRNA	0.305636	0.0803	0.236	0.734333	0.0565513	0.590834	0.131151	ENSDART00000005496	ENSDARG00000010603	10	43907642	43920947
gi|82658221|ref|NM_001037399.1| Danio rerio acyl-CoA thioesterase 9.2 (acot9.2), mRNA	0.052	0	1.6148	0.004	0.0565531	0.0078385	0.00711688	ENSDART00000058948	ENSDARG00000058390	24	22546689	22560112
gi|292618464|ref|XM_680404.4| PREDICTED: Danio rerio im:6903007 (im:6903007), mRNA	27.6237	15.8522	16.9938	1.005	0.0565716	0.0728974	0.839984	ENSDART00000125986	ENSDARG00000055339	10	40432789	40464708
gi|302632538|ref|NM_001045157.3| Danio rerio sorting nexin 17 (snx17), mRNA	3.48434	5.2887	1.495	3.50133	0.0566062	0.0458421	0.00448583	ENSDART00000040191	ENSDARG00000091418	20	19508594	19583176
gi|47550774|ref|NM_214749.1| Danio rerio zgc:85657 (zgc:85657), mRNA	1.24457	1.9926	0.9962	2.88	0.0566089	0.557213	0.0542708	ENSDART00000148548	ENSDARG00000058893	6	7002704	7025878
gi|189535839|ref|XM_001922974.1| PREDICTED: Danio rerio si:ch211-278f9.1 (si:ch211-278f9.1), mRNA	0.495432	0.0968	0.5334	0	0.0566252	0.907935	0.188654	ENSDART00000139475	ENSDARG00000094377	23	13236075	13444853
gi|326673069|ref|XM_003199738.1| PREDICTED: Danio rerio zgc:163001 (zgc:163001), mRNA	0.923477	0.3102	1.2238	0.104667	0.0566375	0.507217	0.0520794	ENSDART00000132691	ENSDARG00000059832	13	38699963	38991012
gi|51467979|ref|NM_001003866.1| Danio rerio general transcription factor IIIAa (gtf3aa), mRNA	0.356727	0.0712	0.1038	5.66867	0.0566432	0.119814	0.747493	ENSDART00000129565	ENSDARG00000030267	5	70975776	70988675
gi|326669895|ref|XM_001919051.3| PREDICTED: Danio rerio si:dkeyp-31a2.1 (si:dkeyp-31a2.1), mRNA	0.412	0.0861	1.458	1.583	0.0566802	0.132154	0.0675179	ENSDART00000109877	ENSDARG00000073738	8	11639750	11688121
gi|224496021|ref|NM_001145571.1| Danio rerio novel protein similar to vertebrate carbohydrate (chondroitin 6) sulfotransferase 3 (CHST3) (LOC559721), mRNA	0.0957727	0	0	0	0.0567133	0.0567133	NA	ENSDART00000086711	ENSDARG00000061070	13	29742717	29744454
gi|46402512|ref|NM_181330.3| Danio rerio heat shock 60kD protein 1 (chaperonin) (hspd1), nuclear gene encoding mitochondrial protein, mRNA	36.9983	16.8971	50.8416	24.9157	0.0567192	0.525026	0.13952	ENSDART00000078596	ENSDARG00000056160	9	33319913	33334091
gi|66472485|ref|NM_001020632.1| Danio rerio BTG3 associated nuclear protein (banp), mRNA	4.4005	2.2723	2.324	1.41467	0.0567401	0.196417	0.972849	ENSDART00000016310	ENSDARG00000017562	25	31450247	31540219
gi|50345017|ref|NM_001002183.1| Danio rerio CDC42 effector protein (Rho GTPase binding) 4a (cdc42ep4a), mRNA	0.785318	3.5416	1.2534	1.68967	0.0567655	0.333902	0.0945312	ENSDART00000058040	ENSDARG00000039704	3	47924697	47972071
gi|41053512|ref|NM_200302.1| Danio rerio OCIA domain containing 1 (ociad1), mRNA	2.34414	0.8299	4.0674	33.444	0.0567698	0.0712235	0.00242435	ENSDART00000103365	ENSDARG00000052334	20	23233133	23242389
gi|18859234|ref|NM_130975.1| Danio rerio paired-like homeodomain transcription factor 2 (pitx2), mRNA	0.0390909	0	0	0.269333	0.0569087	0.0569087	NA	ENSDART00000052569	ENSDARG00000036194	14	37440876	37450190
gi|326677433|ref|XM_002665818.2| PREDICTED: Danio rerio zona pellucida sperm-binding protein 4-like (LOC100333772), mRNA	0.688659	0.1844	2.9148	1861.96	0.0569351	0.142945	0.0889143	ENSDART00000056089	ENSDARG00000089966	20	54557545	54559344
gi|70778969|ref|NM_001025298.1| Danio rerio TATA box binding protein (Tbp)-associated factor, RNA polymerase I, B (taf1b), mRNA	0.218045	0.0819	0.1584	2.539	0.0569824	0.58371	0.434904	ENSDART00000049224	ENSDARG00000028937	20	29539382	29558847
gi|292630097|ref|XM_002667679.1| PREDICTED: Danio rerio phospholipase C-like 2 (plcl2), partial mRNA	0.546955	1.6968	0	0.318667	0.0570202	0.00164409	0.0181935	ENSDART00000111616	ENSDARG00000075247	16	52371158	52506557
gi|326667783|ref|XM_001337672.4| PREDICTED: Danio rerio EMI domain containing 1 (emid1), mRNA	9.09248	5.1869	4.1704	1.99333	0.057053	0.0275831	0.356132	ENSDART00000146872	ENSDARG00000076119	5	26556154	26681363
gi|41055445|ref|NM_201102.1| Danio rerio phosphodiesterase 10A (pde10a), mRNA	1.86605	0.6101	2.7108	0.94	0.0570798	0.375299	0.0403984	ENSDART00000007500	ENSDARG00000003449	13	4159663	4275297
gi|167555212|ref|NM_001114431.1| Danio rerio zgc:174697 (zgc:174697), mRNA	2.04989	3.9535	7.8026	0.0156667	0.0570923	0.142731	0.294695	ENSDART00000111603	ENSDARG00000076272	4	27729264	27734625
gi|326672049|ref|XR_044780.3| PREDICTED: Danio rerio hypothetical LOC553451 (LOC553451), partial miscRNA	5.01975	2.2328	3.0398	2.676	0.057121	0.195032	0.416283	NO ENSDART to associate with		NA	NA	NA
gi|326678907|ref|XM_002666392.2| PREDICTED: Danio rerio ankyrin repeat and SAM domain-containing protein 1A-like (LOC100334911), mRNA	0.767068	1.8471	1.5174	0.414	0.0571736	0.343331	0.689659	NO ENSDART to associate with		NA	NA	NA
gi|50345061|ref|NM_001002200.1| Danio rerio zgc:91836 (zgc:91836), mRNA	9.87936	5.6149	4.7412	6.82233	0.0571815	0.100218	0.746686	ENSDART00000039091	ENSDARG00000028379	6	40954444	40959510
gi|41054234|ref|NM_199792.1| Danio rerio zgc:66441 (zgc:66441), mRNA	0.0370909	0	0.0218	4.16933	0.0572194	0.595573	0.373901	ENSDART00000015712	ENSDARG00000014680	18	25831823	25880477
gi|62122876|ref|NM_001014340.1| Danio rerio zgc:113651 (zgc:113651), mRNA	2.36493	0.5818	0.4094	0.00866667	0.0572455	0.0404737	0.533156	ENSDART00000033386	ENSDARG00000022139	8	29543956	29551358
gi|51467904|ref|NM_001003840.1| Danio rerio EBNA1 binding protein 2 (ebna1bp2), mRNA	2.71616	1.1628	2.6654	25.149	0.0572536	0.944194	0.0266526	ENSDART00000077259	ENSDARG00000054980	2	13526922	13550157
gi|66472633|ref|NM_001020559.1| Danio rerio zgc:110031 (zgc:110031), mRNA	3.11082	4.9131	2.382	6.943	0.0572852	0.508195	0.0315303	ENSDART00000076320	ENSDARG00000054164	21	36737011	36744309
gi|41054977|ref|NM_201053.1| Danio rerio protein kinase C substrate 80K-H (prkcsh), mRNA	32.3854	21.6456	28.8198	13.3163	0.0573525	0.517358	0.114958	ENSDART00000023814	ENSDARG00000004470	3	46800816	46833402
gi|41053882|ref|NM_200499.1| Danio rerio nedd8 activating enzyme E1 subunit 1 (nae1), mRNA	36.3626	18.9222	29.5758	3.97767	0.057365	0.303436	0.135105	ENSDART00000019270	ENSDARG00000011301	7	45761859	45782260
gi|187171272|ref|NM_001040010.3| Danio rerio LIM homeobox 2b (lhx2b), mRNA	0.762659	1.5336	0.2578	0.912333	0.0573715	0.0127178	0.0102403	ENSDART00000148020	ENSDARG00000031222	8	3251922	3268194
gi|190570275|ref|NM_001128546.1| Danio rerio G protein-coupled receptor 34b (gpr34b), mRNA	0.0560909	0	0	0	0.0573765	0.0573765	NA	ENSDART00000024795	ENSDARG00000002959	9	34451277	34452625
gi|54020673|ref|NM_200482.2| Danio rerio jnk1/mapk8-associated membrane protein (jkamp), mRNA	0.495614	0.186	0.1926	3.30833	0.0573933	0.163947	0.972136	ENSDART00000039438	ENSDARG00000028581	17	14318373	14326685
gi|52219199|ref|NM_001004683.1| Danio rerio mitochondrial ribosomal protein L17 (mrpl17), nuclear gene encoding mitochondrial protein, mRNA	1.3923	0.3892	1.3018	10.6293	0.0574061	0.871095	0.092317	ENSDART00000113534	ENSDARG00000075677	16	28261323	28262660
gi|41282178|ref|NM_198210.2| Danio rerio heat shock protein 90, beta (grp94), member 1 (hsp90b1), mRNA	515.309	182.227	542.277	138.034	0.0574253	0.923179	0.187736	ENSDART00000004879	ENSDARG00000003570	4	8898701	8906072
gi|65301435|ref|NM_194394.2| Danio rerio myeloid cell leukemia sequence 1b (mcl1b), mRNA	38.922	18.4702	16.8348	12.156	0.0574289	0.0317381	0.770411	ENSDART00000149520	ENSDARG00000008363	16	31846295	31848260
gi|56693246|ref|NM_001008588.1| Danio rerio intraflagellar transport 27 homolog (Chlamydomonas) (ift27), mRNA	172.404	64.6248	22.4892	5.63933	0.0574715	0.00948272	0.13265	ENSDART00000053180	ENSDARG00000036612	6	312002	314397
gi|326674292|ref|XM_002664646.2| PREDICTED: Danio rerio neurofibromin 1b (nf1b), mRNA	0.180318	0.4363	0.3894	1.227	0.0575061	0.0384555	0.665545	ENSDART00000080328	ENSDARG00000012982	15	30162058	30282109
gi|100818633|ref|NM_001018145.1| Danio rerio nephrosis 2, idiopathic, steroid-resistant (podocin) (nphs2), mRNA	0.0898636	0.0133	0	0.0386667	0.0575116	0.0249988	0.373901	ENSDART00000062891	ENSDARG00000042850	22	17473247	17478545
gi|227908752|ref|NM_001159664.1| Danio rerio zwilling (zwi), mRNA	0.0234545	0.0818	0	1.788	0.0575163	0.0350462	0.0218388	NO ENSDART to associate with		NA	NA	NA
gi|54261752|ref|NM_213002.1| Danio rerio fibrillarin (fbl), mRNA	27.9698	17.954	12.5724	19.8557	0.057557	0.00267659	0.147311	ENSDART00000076030	ENSDARG00000053912	16	44947119	44955553
gi|18859464|ref|NM_131230.1| Danio rerio t-complex polypeptide 1 (tcp1), mRNA	165.216	102.842	155.487	16.4063	0.057603	0.77676	0.211348	ENSDART00000126038	ENSDARG00000017891	23	2435272	2457630
gi|57770494|ref|NM_001009898.1| Danio rerio cyclin-dependent kinase 2 associated protein 2 (cdk2ap2), mRNA	16.757	9.7424	26.2326	3.87467	0.0576387	0.149772	0.0317622	ENSDART00000101620	ENSDARG00000069700	1	40402046	40408329
gi|326677817|ref|XM_681460.4| PREDICTED: Danio rerio si:dkey-175m17.8, transcript variant 1 (si:dkey-175m17.8), mRNA	2.65357	1.8588	6.633	5.33933	0.0576588	0.0300788	0.0166044	ENSDART00000143239	ENSDARG00000079905	21	26598776	26667541
gi|41055137|ref|NM_201122.1| Danio rerio ribosomal protein L34 (rpl34), mRNA	1580.78	1028.46	2693.39	98.9183	0.0577671	0.00948856	0.00139714	ENSDART00000040771	ENSDARG00000029500	7	60125197	60140343
gi|162138953|ref|NM_001111218.1| Danio rerio ras-related C3 botulinum toxin substrate 3b (rho family, small GTP binding protein Rac3) (rac3b), mRNA	1.44886	0.3289	0.7668	0.710667	0.0577769	0.233169	0.159496	ENSDART00000044690	ENSDARG00000020795	12	3614629	3633775
gi|41393164|ref|NM_201504.1| Danio rerio ADP-ribosylation factor 2 (arf2), mRNA	156.071	72.2338	211.087	17.7263	0.0578047	0.256412	0.00433689	ENSDART00000016407	ENSDARG00000014763	3	37553273	37583637
gi|326675521|ref|XM_686998.4| PREDICTED: Danio rerio l-serine dehydratase/L-threonine deaminase-like (LOC563642), mRNA	0.869068	0.3124	0.276	0.121333	0.0578089	0.130067	0.910647	ENSDART00000108794	ENSDARG00000074698	17	14447478	14454682
gi|326672688|ref|XM_002665159.2| PREDICTED: Danio rerio KIAA0672 protein-like (LOC100333556), partial mRNA	0.181273	0.0574	0.0696	0.282667	0.0578677	0.227794	0.879535	ENSDART00000098100	ENSDARG00000068008	12	49802988	49832107
gi|115497219|ref|NM_001076669.1| Danio rerio zgc:153292 (zgc:153292), mRNA	0.085	0.0119	0.0174	4.10133	0.0579692	0.0910498	0.801599	ENSDART00000103421	ENSDARG00000070458	3	31231523	31237889
gi|326673972|ref|XM_002664516.2| PREDICTED: Danio rerio immunoglobulin superfamily member 10-like (LOC100329456), mRNA	0.0512273	0	0	0.059	0.0579698	0.0579698	NA	ENSDART00000113091	ENSDARG00000077497	15	1085413	1099924
gi|292617206|ref|XM_692360.4| PREDICTED: Danio rerio si:dkey-71c4.3 (si:dkey-71c4.3), mRNA	0.465659	0.1914	0.588	1.22933	0.0579869	0.748019	0.318759	ENSDART00000008058	ENSDARG00000011855	8	51225954	51281411
gi|326674770|ref|XM_692938.5| PREDICTED: Danio rerio hypothetical protein LOC573741 (LOC573741), mRNA	0.111455	0	0	0.583	0.0580255	0.0580255	NA	ENSDART00000145410	ENSDARG00000088881	16	15255582	15290845
gi|162287094|ref|NM_001004108.2| Danio rerio BSD domain containing 1 (bsdc1), transcript variant 1, mRNA	5.88591	3.8497	4.977	0.497667	0.0581643	0.537464	0.382539	ENSDART00000005195	ENSDARG00000052623	13	46547570	46567520
gi|210147450|ref|NM_201165.2| Danio rerio MpV17 transgene, murine homolog, glomerulosclerosis (mpv17), mRNA	3.22625	1.6206	57.6698	0.503333	0.0581741	0.00818561	0.00742284	ENSDART00000146544	ENSDARG00000032431	20	38696603	38741238
gi|326668362|ref|XM_003198738.1| PREDICTED: Danio rerio homeobox protein TGIF2-like (LOC100535338), mRNA	0.0766818	0	0.1266	2.002	0.0582089	0.496328	0.101072	NO ENSDART to associate with		NA	NA	NA
gi|54400567|ref|NM_001006033.1| Danio rerio ADP-ribosylhydrolase like 1 (adprhl1), mRNA	0.491068	0.2338	0.3452	0.180333	0.0582159	0.664048	0.740543	ENSDART00000060968	ENSDARG00000041589	1	74985	80899
gi|51010978|ref|NM_001003449.1| Danio rerio RAB18B, member RAS oncogene family (rab18b), mRNA	15.405	9.2966	16.4648	10.9633	0.0582718	0.809563	0.125668	NO ENSDART to associate with		NA	NA	NA
gi|326674063|ref|XM_002664559.2| PREDICTED: Danio rerio thymus-specific serine protease-like (LOC100334526), mRNA	0.842182	0.3806	1.1634	0.992333	0.058344	0.483018	0.114102	NO ENSDART to associate with		NA	NA	NA
gi|24158436|ref|NM_131332.1| Danio rerio paired box gene 7a (pax7a), transcript variant 2, mRNA	3.28843	7.8716	3.7626	0.389333	0.0584531	0.540489	0.0809415	NO ENSDART to associate with		NA	NA	NA
gi|45387646|ref|NM_205610.1| Danio rerio RNA binding protein, autoantigenic (hnRNP-associated with lethal yellow homolog (mouse)) (raly), mRNA	1.5097	0.6616	1.8218	0.228667	0.0584803	0.503198	0.0243732	ENSDART00000083999	ENSDARG00000059972	6	49973818	50155348
gi|149773575|ref|NM_001099258.1| Danio rerio zgc:165526 (zgc:165526), mRNA	0.204886	0	0.0396	0.259333	0.0585164	0.135783	0.373901	ENSDART00000031856	ENSDARG00000023373	24	30982352	31078913
gi|326677310|ref|XM_687741.5| PREDICTED: Danio rerio si:ch211-153j24.3 (si:ch211-153j24.3), mRNA	0.129659	0	0	0	0.0585172	0.0585172	NA	NO ENSDART to associate with		NA	NA	NA
gi|111955340|ref|NM_001042720.1| Danio rerio ATPase, Cu++ transporting, alpha polypeptide (atp7a), mRNA	1.58052	0.7277	1.2542	1.12933	0.0586995	0.513149	0.308902	ENSDART00000124072	ENSDARG00000003699	14	23400340	23445024
gi|41054416|ref|NM_199689.1| Danio rerio 2-oxoglutarate and iron-dependent oxygenase domain containing 1 (ogfod1), mRNA	2.68882	1.6711	2.3602	8.14267	0.0587007	0.741047	0.493721	ENSDART00000052349	ENSDARG00000036061	7	30432702	30446437
gi|62955140|ref|NM_001017582.1| Danio rerio small nuclear ribonucleoprotein D2 polypeptide (snrpd2), mRNA	42.462	19.7113	49.957	16.606	0.0587179	0.520039	0.0217537	ENSDART00000059194	ENSDARG00000040440	18	39172964	39181178
gi|52219191|ref|NM_001004677.1| Danio rerio FK506 binding protein 2 (fkbp2), mRNA	23.3848	13.0291	11.0338	13.8033	0.0587234	0.0318045	0.355143	ENSDART00000065397	ENSDARG00000044540	21	26385592	26390429
gi|41055944|ref|NM_201004.1| Danio rerio small nuclear ribonucleoprotein polypeptide E (snrpe), mRNA	26.882	14.5048	16.163	24.985	0.0587936	0.136215	0.795808	ENSDART00000050296	ENSDARG00000033175	11	38886328	38891977
gi|325974501|ref|NM_001204464.1| Danio rerio proline rich 5 (renal) (prr5), mRNA	0.188455	2.6921	0.4662	0.567	0.0588273	0.586316	0.0831141	ENSDART00000099355	ENSDARG00000075977	25	21741645	21756131
gi|124248588|ref|NM_131734.3| Danio rerio glutathione S-transferase pi (gstp1), mRNA	2591.31	1377.37	1236	56.2277	0.0588676	0.0148083	0.743993	ENSDART00000018837	ENSDARG00000005039	4	29632402	29639074
gi|238859594|ref|NM_001145582.2| Danio rerio leucine rich repeat and Ig domain containing 2 (lingo2), mRNA	0.0983636	0	0	0.099	0.0589104	0.0589104	NA	NO ENSDART to associate with		NA	NA	NA
gi|49227506|ref|NM_001001829.1| Danio rerio tyrosine hydroxylase 2 (th2), mRNA	0.392705	0.0803	0.0418	0	0.05897	0.0369014	0.541849	ENSDART00000056002	ENSDARG00000038384	4	16448762	16459275
gi|326679752|ref|XR_117992.1| PREDICTED: Danio rerio dihydropyrimidine dehydrogenase [NADP+]-like (LOC100535663), miscRNA	2.04673	4.3398	3.1198	0	0.0589883	0.266317	0.336263	NO ENSDART to associate with		NA	NA	NA
gi|54400555|ref|NM_001006027.1| Danio rerio myosin, light chain 9, regulatory (zgc:103467), mRNA	5.173	27.021	1.4972	2.22733	0.0589885	0.166074	0.0389201	ENSDART00000055577	ENSDARG00000038123	23	43184259	43194259
gi|326667638|ref|XM_001919189.3| PREDICTED: Danio rerio cyclin-G-associated kinase-like, transcript variant 2 (LOC100151158), mRNA	2.20907	3.1805	1.9274	4.30067	0.0590364	0.613002	0.0534378	ENSDART00000057559	ENSDARG00000039384	5	9996493	10090568
gi|326677494|ref|XM_691656.4| PREDICTED: Danio rerio asparaginyl-tRNA synthetase (nars), mRNA	5.44657	2.6729	6.5798	11.2043	0.0591075	0.427357	0.021161	ENSDART00000144766	ENSDARG00000061100	21	1071552	1092450
gi|41053614|ref|NM_200284.1| Danio rerio zgc:56368 (zgc:56368), mRNA	1.50009	0.4663	1.056	1.452	0.0591132	0.593319	0.424615	ENSDART00000079207	ENSDARG00000056678	10	26752552	26762609
gi|62955310|ref|NM_001017671.1| Danio rerio unc-45 homolog A (C. elegans) (unc45a), mRNA	0.187068	0	0.0778	3.71367	0.0591171	0.369392	0.373901	ENSDART00000039786	ENSDARG00000003546	25	8826203	8888596
gi|55925398|ref|NM_001007453.1| Danio rerio nucleosome assembly protein 1-like 4b (nap1l4b), mRNA	0.467795	0.1908	1.0872	13.8847	0.0591186	0.0920779	0.0302355	ENSDART00000099748	ENSDARG00000068868	7	33110565	33129341
gi|156564368|ref|NM_001102593.1| Danio rerio histidine decarboxylase (hdc), mRNA	0.956545	0.3855	0.1396	0.130333	0.0591516	0.0104588	0.1674	ENSDART00000149810	ENSDARG00000075454	18	224632	232478
gi|148230578|ref|NM_001089541.1| Danio rerio cytochrome P450, family 4, subfamily F, polypeptide 3 (cyp4f3), mRNA	0.0321364	0	0	0	0.0592051	0.0592051	NA	ENSDART00000063442	ENSDARG00000053530	12	49851155	49871433
gi|148228802|ref|NM_001098187.1| Danio rerio si:dkey-33i11.3 (si:dkey-33i11.3), mRNA	0.330682	1.3334	0.6696	1.04933	0.0592273	0.470323	0.279192	ENSDART00000129049	ENSDARG00000090967	16	48083976	48123514
gi|326666008|ref|XM_678195.5| PREDICTED: Danio rerio inositol 1,4,5-triphosphate receptor-interacting protein-like 2-like (LOC555628), mRNA	0.664023	0.0263	0.7384	0.0693333	0.0592629	0.856854	0.0581125	ENSDART00000076925	ENSDARG00000054688	3	31392057	31393454
gi|326676950|ref|XM_003200667.1| PREDICTED: Danio rerio si:ch211-199l3.2 (si:ch211-199l3.2), mRNA	1.74332	0.5592	4.0268	0.728	0.0592663	0.172005	0.0606925	ENSDART00000053875	ENSDARG00000037066	20	4835433	4855521
gi|125820801|ref|XM_001338901.1| PREDICTED: Danio rerio uncharacterized protein C4orf44 homolog (LOC798497), mRNA	6.56314	3.3069	8.8714	0	0.0593226	0.457835	0.100234	NO ENSDART to associate with		NA	NA	NA
gi|66472475|ref|NM_001020635.1| Danio rerio Ras-related GTP binding C (rragc), mRNA	11.8518	5.7785	7.065	8.16833	0.0593752	0.030965	0.616372	ENSDART00000101943	ENSDARG00000069829	16	35477519	35492780
gi|289191366|ref|NM_001172554.1| Danio rerio glycine C-acetyltransferase (gcat), nuclear gene encoding mitochondrial protein, mRNA	7.57539	4.215	4.9832	4.833	0.0593983	0.0935449	0.66127	ENSDART00000007398	ENSDARG00000005643	3	27036866	27045042
gi|326669152|ref|XM_684341.4| PREDICTED: Danio rerio UPF0687 protein C20orf27 homolog (LOC560941), mRNA	0.48925	0.1578	0	0.169667	0.0594125	0.00343803	0.180041	NO ENSDART to associate with		NA	NA	NA
gi|326667411|ref|XM_003198544.1| PREDICTED: Danio rerio receptor-type tyrosine-protein phosphatase R-like (LOC100535898), mRNA	0.135568	0	0	0.429	0.0594135	0.0594135	NA	NO ENSDART to associate with		NA	NA	NA
gi|145587652|ref|NM_131546.2| Danio rerio homeo box C13b (hoxc13b), mRNA	0.601364	0.0462	0.0166	0.118667	0.0594508	0.0477267	0.572763	ENSDART00000123944	ENSDARG00000090023	11	2108753	2111963
gi|326681060|ref|XM_002667360.2| PREDICTED: Danio rerio myosin-IXb-like (LOC100332329), mRNA	0.227341	0.0659	0.298	1.16833	0.0594752	0.597005	0.124221	NO ENSDART to associate with		NA	NA	NA
gi|153792018|ref|NM_001100015.1| Danio rerio si:dkey-69h6.7 (si:dkey-69h6.7), mRNA	8.2315	11.5549	7.4574	14.1647	0.0594763	0.673208	0.0649194	ENSDART00000110783	ENSDARG00000075347	5	19558987	19591811
gi|320091326|ref|NM_001102619.2| Danio rerio inositol polyphosphate-5-phosphatase (inpp5e), mRNA	0.222182	0.6202	0.5096	0.538667	0.059521	0.175121	0.646912	ENSDART00000143240	ENSDARG00000078655	5	67575330	67591469
gi|90652794|ref|NM_001039972.1| Danio rerio solute carrier family 6 (neurotransmitter transporter, serotonin), member 4A (slc6a4a), mRNA	0.305205	1.4067	0.0656	0	0.0595707	0.0435179	0.034314	ENSDART00000086902	ENSDARG00000061165	15	27957909	27967386
gi|292620240|ref|XM_002664187.1| PREDICTED: Danio rerio CXC chemokine 46 (cxc46), mRNA	4.63214	2.0841	4.4536	0.541	0.0595948	0.92064	0.151618	NO ENSDART to associate with		NA	NA	NA
gi|153792591|ref|NM_001100027.1| Danio rerio si:ch211-284g18.3 (si:ch211-284g18.3), mRNA	0.670591	0.3584	0.2572	3.259	0.0595978	0.00545141	0.463583	ENSDART00000114471	ENSDARG00000077581	2	8563505	8625237
gi|41152150|ref|NM_200761.1| Danio rerio DnaJ (Hsp40) homolog, subfamily C, member 19 (dnajc19), mRNA	65.223	37.845	53.0696	4.787	0.0596736	0.560316	0.432401	ENSDART00000065239	ENSDARG00000044420	22	40519800	40526726
gi|239050741|ref|NM_200171.2| Danio rerio LSM14B, SCD6 homolog B (S. cerevisiae) (lsm14b), mRNA	0.0611818	0	0	28.5957	0.0596757	0.0596757	NA	ENSDART00000034707	ENSDARG00000025386	23	569612	583399
gi|50811835|ref|NM_213406.1| Danio rerio cyclin-dependent kinase 2 (cdk2), mRNA	1.981	0.8525	2.4254	7.76333	0.0597099	0.666106	0.171059	ENSDART00000036581	ENSDARG00000026577	11	3281632	3288790
gi|326677280|ref|XM_002667425.2| PREDICTED: Danio rerio ATPase family AAA domain-containing protein 2-like (LOC100331295), mRNA	1.49068	2.9346	1.6152	2.546	0.0597505	0.873114	0.173588	NO ENSDART to associate with		NA	NA	NA
gi|189530518|ref|XM_682931.3| PREDICTED: Danio rerio nuclear receptor coactivator 7-like (LOC559575), mRNA	0.400932	0.136	1.0906	1.301	0.0597799	0.0989379	0.0394452	NO ENSDART to associate with		NA	NA	NA
gi|41152062|ref|NM_201301.1| Danio rerio fragile X mental retardation, autosomal homolog 1 (fxr1), mRNA	2.13259	1.0097	3.7664	10.5807	0.0597923	0.0386936	0.00387649	ENSDART00000104478	ENSDARG00000022968	22	40528447	40551116
gi|50345097|ref|NM_001002220.1| Danio rerio dynactin 3 (p22) (dctn3), mRNA	14.4949	7.1332	14.1388	7.38933	0.0598059	0.935613	0.0867798	ENSDART00000060635	ENSDARG00000041363	16	6379212	6388112
gi|326676921|ref|XM_002665637.3| PREDICTED: Danio rerio erythrocyte membrane protein band 4.1-like 2 (epb41l2), partial mRNA	3.81805	8.629	30.2848	2.64	0.0598284	0.00174451	0.00244302	ENSDART00000085281	ENSDARG00000060497	20	2324632	2381049
gi|41152432|ref|NM_199637.1| Danio rerio zgc:73225 (zgc:73225), mRNA	0.823659	2.9268	0.7422	2.661	0.0599665	0.756641	0.0538381	ENSDART00000036741	ENSDARG00000026875	3	21133041	21152454
gi|41056134|ref|NM_200096.1| Danio rerio TATA box binding protein (tbp), mRNA	15.7074	9.5771	8.9832	28.5107	0.059968	0.0590204	0.82483	ENSDART00000016211	ENSDARG00000014994	13	24608059	24619893
gi|292627517|ref|XM_001923019.2| PREDICTED: Danio rerio thiamine triphosphatase, transcript variant 2 (thtpa), mRNA	0.463568	0.1197	0.2514	0.204	0.0599997	0.268608	0.416054	NO ENSDART to associate with		NA	NA	NA
gi|165973349|ref|NM_001040346.2| Danio rerio paired-like homeodomain transcription factor 1 (pitx1), mRNA	0.0758864	0	0.026	0.145667	0.0600596	0.278821	0.373901	ENSDART00000062803	ENSDARG00000042785	21	44144185	44148895
gi|326666148|ref|XM_003198151.1| PREDICTED: Danio rerio hypothetical protein LOC100535081 (LOC100535081), mRNA	0.0780455	0	0.1062	0	0.0600597	0.72095	0.18258	NO ENSDART to associate with		NA	NA	NA
gi|54400687|ref|NM_001006093.1| Danio rerio zgc:101621 (zgc:101621), mRNA	0.285409	0.0689	0.0562	14.544	0.0600677	0.0333443	0.890092	ENSDART00000130191	ENSDARG00000036496	23	42101674	42236811
gi|71834649|ref|NM_001030258.1| Danio rerio Gpr7 (LOC571123), mRNA	1.3875	0.0362	0.0774	0	0.0602503	0.06787	0.64773	ENSDART00000044733	ENSDARG00000033393	23	8286844	8287863
gi|326678925|ref|XM_003201157.1| PREDICTED: Danio rerio utrophin (utrn), mRNA	1.7533	3.3344	0.6528	0.567	0.0602747	0.0207772	0.00988727	NO ENSDART to associate with		NA	NA	NA
gi|326673660|ref|XM_003199905.1| PREDICTED: Danio rerio sestrin-3-like (LOC100149048), mRNA	3.64416	6.814	2.2806	2.452	0.0602796	0.0667021	0.0183673	ENSDART00000105853	ENSDARG00000071547	14	31789984	31814972
gi|66392206|ref|NM_001018144.1| Danio rerio gem (nuclear organelle) associated protein 4 (gemin4), mRNA	1.93186	0.6277	1.0128	5.76967	0.0604995	0.0161926	0.489341	ENSDART00000060469	ENSDARG00000041252	15	23937230	23942197
gi|326675283|ref|XM_001920723.3| PREDICTED: Danio rerio DNA-binding protein SATB1-like (LOC571757), mRNA	0.688591	0.2129	1.6302	0.452333	0.0605262	0.148652	0.051709	ENSDART00000101631	ENSDARG00000062621	16	52796561	52908675
gi|302191674|ref|NM_001080183.2| Danio rerio zgc:158234 (zgc:158234), mRNA	1.92884	6.8405	1.8042	4.704	0.0605569	0.882053	0.056809	ENSDART00000139850	ENSDARG00000062361	10	24853213	24873742
gi|292610914|ref|XM_694159.4| PREDICTED: Danio rerio si:dkey-97a13.6 (si:dkey-97a13.6), mRNA	0.233091	0.061	0	1.289	0.0605757	0.00790356	0.258061	ENSDART00000017829	ENSDARG00000012600	2	42050304	42076835
gi|326665163|ref|XM_003197935.1| PREDICTED: Danio rerio PAS domain containing serine/threonine kinase (pask), mRNA	0.217659	0.0702	0.0116	5.03633	0.0607835	0.00310119	0.292205	ENSDART00000132975	ENSDARG00000075008	2	44573825	44607370
gi|292614673|ref|XM_001919819.2| PREDICTED: Danio rerio integral membrane protein GPR155-like (LOC100005567), mRNA	0.0927045	0.0206	0.0284	0	0.0608204	0.138229	0.83016	ENSDART00000104885	ENSDARG00000071086	6	10669364	10687163
gi|326677655|ref|XM_001332528.4| PREDICTED: Danio rerio si:dkey-228b2.4 (si:dkey-228b2.4), mRNA	0.220205	0.0281	0.1052	0.525	0.060891	0.422723	0.513378	ENSDART00000081426	ENSDARG00000028900	21	11329827	11349178
gi|41054118|ref|NM_199850.1| Danio rerio c20orf24 homolog (H. sapiens) (c20orf24), mRNA	79.5573	42.5143	53.4992	20.101	0.0609546	0.0940311	0.496045	ENSDART00000109304	ENSDARG00000074790	23	2894249	2901300
gi|82697599|ref|NM_131276.2| Danio rerio muscle segment homeobox D (msxd), mRNA	12.0742	1.9921	1.9696	0.636	0.0609693	0.0611784	0.976406	NO ENSDART to associate with		NA	NA	NA
gi|68437542|ref|XM_686009.1| PREDICTED: Danio rerio TBC1 domain family, member 10A (tbc1d10a), mRNA	9.6408	3.5616	6.7954	0.00533333	0.0609794	0.463311	0.296947	ENSDART00000084353	ENSDARG00000060096	10	7557850	7596243
gi|326670008|ref|XM_003199077.1| PREDICTED: Danio rerio si:ch211-147a11.5 (si:ch211-147a11.5), mRNA	0.203977	0.0831	0.1732	2.62867	0.0609971	0.844647	0.570574	ENSDART00000084965	ENSDARG00000060361	8	22905398	22934329
gi|326680264|ref|XM_002666846.2| PREDICTED: Danio rerio im:7165255 (im:7165255), mRNA	2.39211	5.5654	1.0676	2.47	0.0610447	0.003264	0.0207919	ENSDART00000086631	ENSDARG00000078992	25	21785803	21824528
gi|41054042|ref|NM_199888.1| Danio rerio zinc finger CCCH-type containing 15 (zc3h15), mRNA	2.77302	1.6379	3.0628	20.925	0.0610461	0.551809	0.0290076	ENSDART00000022358	ENSDARG00000015889	9	11941029	11952723
gi|45433529|ref|NM_200182.2| Danio rerio cytotoxic granule-associated RNA binding protein 1, like (tia1l), mRNA	3.27525	1.6596	3.385	35.7877	0.0611026	0.908496	0.04576	ENSDART00000003957	ENSDARG00000026476	5	26179554	26186703
gi|326676031|ref|XM_681838.5| PREDICTED: Danio rerio si:dkey-73n10.1 (si:dkey-73n10.1), mRNA	2.26348	0.6894	6.7054	5.257	0.061131	0.0350789	0.0142874	ENSDART00000141378	ENSDARG00000069168	18	18712195	18722685
gi|52353321|ref|NM_212772.1| Danio rerio tubulin, alpha 8 like (tuba8l), mRNA	267.144	125.768	127.398	6.86067	0.0611377	0.0345184	0.97461	ENSDART00000062671	ENSDARG00000042708	8	29198441	29202948
gi|18859550|ref|NM_131698.1| Danio rerio ventral homeobox (vox), mRNA	0.607659	0.0758	2.2688	0.43	0.0612496	0.087871	0.0414694	ENSDART00000008176	ENSDARG00000014277	13	54046956	54049197
gi|41055334|ref|NM_200445.1| Danio rerio calpain 1, (mu/I) large subunit a (capn1a), mRNA	9.6795	4.9407	1.779	1.488	0.0612882	0.000597998	0.122662	ENSDART00000046066	ENSDARG00000052702	13	43334374	43377626
gi|50233905|ref|NM_200682.2| Danio rerio zgc:65888 (zgc:65888), mRNA	2.73993	3.5509	2.6186	3.23933	0.0613531	0.841335	0.116529	NO ENSDART to associate with		NA	NA	NA
gi|292624125|ref|XM_001918970.2| PREDICTED: Danio rerio si:dkey-240h12.3 (si:dkey-240h12.3), mRNA	0.162023	0.018	0.5198	0	0.0613892	0.204976	0.0981281	ENSDART00000146557	ENSDARG00000095458	19	11619568	11647909
gi|117606253|ref|NM_001077538.1| Danio rerio sialidase 3.3 (neu3.3), mRNA	1.71091	3.6712	3.9292	1.20733	0.0615048	0.0766707	0.837632	ENSDART00000081184	ENSDARG00000058327	21	20755234	20760330
gi|326671250|ref|XM_003199352.1| PREDICTED: Danio rerio retrotransposable element Tf2 155 kDa protein type 1-like (LOC100535794), mRNA	0.0200682	0	0	0.161	0.0615136	0.0615136	NA	NO ENSDART to associate with		NA	NA	NA
gi|49227350|ref|NM_001001823.1| Danio rerio zgc:77174 (zgc:77174), mRNA	0.938864	0.4408	0.639	5.47167	0.0615221	0.272053	0.442089	ENSDART00000028955	ENSDARG00000025421	11	43846657	43896032
gi|41055280|ref|NM_201095.1| Danio rerio zgc:56376 (zgc:56376), mRNA	0.456977	0	0.2306	1.42733	0.0615418	0.399659	0.184902	ENSDART00000127859	ENSDARG00000086685	9	24934048	24935560
gi|113679133|ref|NM_001045396.1| Danio rerio zgc:153172 (zgc:153172), mRNA	9.54214	15.3731	15.3856	4.51533	0.0615482	0.0773348	0.996281	ENSDART00000087782	ENSDARG00000061505	6	14880881	14927547
gi|326673838|ref|XM_002666797.2| PREDICTED: Danio rerio clathrin light chain B-like, transcript variant 1 (LOC100329879), mRNA	0.168023	0	0.0594	0.0596667	0.0616374	0.29394	0.373901	ENSDART00000074208	ENSDARG00000052368	14	47673828	47688748
gi|221307505|ref|NM_001144798.1| Danio rerio zinc finger and BTB domain containing 44 (zbtb44), mRNA	0.106227	0	0	0	0.0616615	0.0616615	NA	ENSDART00000086795	ENSDARG00000061110	5	31770292	31784956
gi|326668490|ref|XM_685177.5| PREDICTED: Danio rerio wu:fq41a10, transcript variant 2 (wu:fq41a10), mRNA	9.03632	4.0059	6.6004	1.27033	0.0617025	0.229181	0.235887	ENSDART00000121822	ENSDARG00000090872	6	12211110	12225815
gi|167621515|ref|NM_001114575.1| Danio rerio si:ch211-95o16.2 (si:ch211-95o16.2), mRNA	1.34132	4.7751	0.9032	1.62567	0.0617921	0.439378	0.0435956	ENSDART00000109508	ENSDARG00000075215	4	24999562	25034102
[truncated: 23,220 more rows]
