# Supplementary material for: Gene Expression Analysis of Zebrafish Melanocytes, Iridophores, and Retinal Pigmented Epithelium Reveals Indicators of Biological Function and Developmental Origin
Source: PLoS One. 2013 Jul 9;8(7):e67801. doi: 10.1371/journal.pone.0067801 (PMC3706446; doi:10.1371/journal.pone.0067801)
Supplement: Table S6 — Melanocyte & RPE Shared. Genes expressed by both melanocytes and RPE with an RPKM 2-fold greater than iridophores, and 8-fold greater than whole embryos. (XLSX) [file pone.0067801.s013.xlsx]

## Sheet: Sheet1
	RPKM of Sample				Fold Changes:Sample/Iridophore		T-Test p-Values Vs. Iridophore
RefSeq Identifier	Melanocyte	RPE	Iridophore	Embryo	Melanocyte/	RPE/	Melanocyte	RPE
gi|113673223|ref|NM_001045330.1| Danio rerio premelanosome protein a (pmela), mRNA	15177.3	4244.2	148.898	0.574333	101.931	28.5042	0.011291	0.03141
gi|18858534|ref|NM_131555.1| Danio rerio dopachrome tautomerase (dct), transcript variant 2, mRNA	14134.1	6406.98	402.466	0.648	35.1188	15.9193	0.000264651	0.0283657
gi|308153267|ref|NM_001002749.2| Danio rerio tyrosinase-related protein 1b (tyrp1b), mRNA	12354.1	3769.95	200.99	1.12833	61.4661	18.7569	0.00378109	0.00886513
gi|326669777|ref|XM_002663039.2| PREDICTED: Danio rerio tyrosinase-related protein 1 (tyrp1), mRNA	2546.87	1474.07	71.4646	0.0293333	35.6382	20.6266	0.000251644	0.0391964
gi|41053651|ref|NM_200586.1| Danio rerio myoglobin (mb), mRNA	1343.45	677.644	70.1124	5.02933	19.1614	9.66511	0.00196793	0.0351277
gi|45387796|ref|NM_205690.1| Danio rerio retinaldehyde binding protein 1b (rlbp1b), mRNA	1181.62	1212.86	48.1878	0.262	24.5211	25.1695	4.4033e-05	0.0183115
gi|18859032|ref|NM_130923.1| Danio rerio microphthalmia-associated transcription factor a (mitfa), mRNA	1122.44	448.533	16.224	0.00466667	69.1839	27.6463	0.000964699	0.0238905
gi|41054598|ref|NM_200551.1| Danio rerio phenylalanine hydroxylase (pah), mRNA	1081.84	485.25	35.7946	23.6013	30.2236	13.5565	0.000200512	0.0406975
gi|113671513|ref|NM_001045312.1| Danio rerio stimulated by retinoic acid gene 6 homolog (mouse) (stra6), mRNA	703.086	539.149	32.8136	3.00067	21.4267	16.4307	3.14576e-06	0.0314978
gi|123703164|ref|NM_001080661.1| Danio rerio si:dkey-19f23.3 (si:dkey-19f23.3), mRNA	582.423	220.23	57.2448	0.034	10.1743	3.84717	0.00148691	0.0344526
gi|326670870|ref|XR_117754.1| PREDICTED: Danio rerio hypothetical LOC100537998 (LOC100537998), miscRNA	568.973	276.323	24.8498	0.177333	22.8965	11.1197	0.000509184	0.0303347
gi|326671900|ref|XM_002663796.2| PREDICTED: Danio rerio hypothetical protein LOC100331484 (LOC100331484), mRNA	485.225	575.18	84.0066	1.68033	5.77603	6.84684	2.26107e-05	0.0198789
gi|65301447|ref|NM_213031.2| Danio rerio growth arrest and DNA-damage-inducible, beta a (gadd45ba), mRNA	415.564	558.707	147.298	1.91533	2.82124	3.79303	0.00718807	0.0408209
gi|62955722|ref|NM_001017877.1| Danio rerio retinal G protein coupled receptor a (rgra), mRNA	300.556	504.337	27.1638	0.21	11.0646	18.5665	0.00928756	0.0134454
gi|41053400|ref|NM_199987.1| Danio rerio jun proto-oncogene (jun), mRNA	279.441	311.414	85.9468	2.63633	3.25132	3.62334	0.0024436	0.0133695
gi|136256455|ref|NM_212924.2| Danio rerio insulin-like growth factor binding protein 7 (igfbp7), mRNA	274.426	307.652	50.6728	3.42267	5.41564	6.07134	0.000152434	0.0281029
gi|326673459|ref|XM_695235.5| PREDICTED: Danio rerio moesin b (msnb), mRNA	254.082	217.352	11.1046	0.449333	22.8808	19.5731	6.81164e-05	0.0279164
gi|115529298|ref|NM_001076713.1| Danio rerio zgc:153444 (zgc:153444), mRNA	217.861	160.159	12.324	0.283333	17.6778	12.9957	0.00014953	0.00481534
gi|99028950|ref|NM_001033918.2| Danio rerio premelanosome protein b (pmelb), mRNA	192.177	86.0862	9.0318	0.575333	21.2778	9.53146	0.0026989	0.00993608
gi|41054706|ref|NM_199543.1| Danio rerio Cd63 antigen (cd63), mRNA	191.731	168.958	18.7224	9.76933	10.2407	9.02437	1.80888e-05	0.0460578
gi|113679087|ref|NM_001045401.1| Danio rerio zgc:153411 (zgc:153411), mRNA	166.232	178.219	61.047	0.926667	2.72301	2.91937	0.0022518	0.0404442
gi|41152481|ref|NM_199528.1| Danio rerio retinol binding protein 1a, cellular (rbp1a), mRNA	148.549	137.021	8.7408	1.78833	16.9949	15.676	0.000213548	0.0296147
gi|169234899|ref|NM_001115060.1| Danio rerio si:ch73-6k14.1 (si:ch73-6k14.1), mRNA	145.582	51.178	14.8062	0.444667	9.83253	3.45652	0.0396828	0.0125513
gi|62955512|ref|NM_001017770.1| Danio rerio zgc:112072 (zgc:112072), mRNA	141.078	89.6383	7.6306	1.25633	18.4885	11.7472	0.00204551	0.0245542
gi|292616190|ref|XM_002662871.1| PREDICTED: Danio rerio wu:fb17g07 (wu:fb17g07), mRNA	138.053	49.3033	9.3202	2.011	14.8122	5.28994	0.000258193	0.0398702
gi|131888905|ref|NM_001083019.1| Danio rerio zgc:158482 (zgc:158482), mRNA	130.062	130.458	63.7928	0.714	2.03883	2.04503	0.0338175	0.000491052
gi|40363532|ref|NM_199212.1| Danio rerio serum/glucocorticoid regulated kinase 1 (sgk1), mRNA	127.615	196.05	23.4906	6.528	5.43261	8.34591	0.00606471	0.00982035
gi|76253710|ref|NM_001033737.1| Danio rerio zgc:114181 (zgc:114181), mRNA	122.405	128.263	6.7116	0.584333	18.2379	19.1106	0.000129922	0.0193359
gi|42734410|ref|NM_152975.2| Danio rerio mab-21-like 2 (mab21l2), mRNA	120.196	176.484	2.976	0.823333	40.3885	59.3024	0.00477725	0.0241946
gi|157743311|ref|NM_001105592.1| Danio rerio hairy and enhancer of split-related 15.2 (her15.2), mRNA	111.588	151.713	30.774	0.0296667	3.62605	4.92991	0.00804253	0.0140351
gi|326669774|ref|XR_082612.2| PREDICTED: Danio rerio hypothetical LOC100004225 (LOC100004225), miscRNA	105.778	52.3717	3.4598	1.32033	30.5734	15.1372	0.000321898	0.0138152
gi|209863092|ref|NM_001135971.1| Danio rerio lecithin retinol acyltransferase-like (LOC556575), mRNA	105.089	96.3952	3.5202	0.388333	29.8532	27.3834	0.000438153	0.0215109
gi|91176305|ref|NM_001040051.1| Danio rerio zgc:136962 (zgc:136962), mRNA	104.933	150.288	37.3488	1.516	2.80955	4.02391	0.000953195	0.0250745
gi|326668754|ref|XM_690715.5| PREDICTED: Danio rerio oculocutaneous albinism II (oca2), mRNA	102.564	56.9589	1.6316	0.0683333	62.8613	34.9098	0.000263911	0.0484892
gi|326667581|ref|XM_003198579.1| PREDICTED: Danio rerio kinesin-like protein KIF21A-like (LOC100537698), mRNA	96.6421	104.618	4.157	0.823667	23.248	25.1667	6.99715e-06	0.0149481
gi|47086168|ref|NM_212935.1| Danio rerio zgc:85777 (zgc:85777), mRNA	95.9295	58.9338	19.8426	3.18467	4.83452	2.97006	0.00790023	0.0453867
gi|50540455|ref|NM_001002696.1| Danio rerio zgc:92630 (zgc:92630), mRNA	95.7053	130.88	6.8648	8.45033	13.9415	19.0653	2.48175e-05	0.0262633
gi|113675397|ref|NM_001045246.1| Danio rerio cell adhesion molecule 3 (cadm3), mRNA	87.4577	116.231	4.8764	0.118667	17.9349	23.8353	0.000349065	0.00936112
gi|211063454|ref|NM_131081.2| Danio rerio cadherin 2, neuronal (cdh2), mRNA	86.6902	99.7198	6.1718	1.09667	14.0462	16.1573	0.00067387	0.0281701
gi|110626132|ref|NM_001030280.1| Danio rerio solute carrier family 24, member 5 (slc24a5), mRNA	83.8131	34.6794	1.5568	0	53.8368	22.2761	0.00308454	0.0188008
gi|50355953|ref|NM_131691.2| Danio rerio sphingosine-1-phosphate receptor 1 (s1pr1), mRNA	83.143	74.366	4.7792	1.20433	17.3968	15.5603	0.000192328	0.0417596
gi|326670070|ref|XM_001335964.3| PREDICTED: Danio rerio solute carrier family 6, member 17 (slc6a17), mRNA	83.0567	76.7833	14.3168	0.146333	5.80134	5.36316	5.01379e-05	0.00394875
gi|18858798|ref|NM_131079.1| Danio rerio hairy-related 6 (her6), mRNA	79.6694	68.6624	23.2822	0.667	3.4219	2.94914	0.000387078	0.00998308
gi|45387760|ref|NM_205671.1| Danio rerio zgc:77234 (zgc:77234), mRNA	67.8176	106.642	11.5228	2.69167	5.88552	9.25491	6.37952e-05	0.0398085
gi|82658247|ref|NM_001037376.1| Danio rerio zgc:123304 (zgc:123304), mRNA	67.6802	75.3668	7.6102	6.73367	8.89335	9.90339	0.00352455	0.03484
gi|171461000|ref|NM_001015041.2| Danio rerio connective tissue growth factor (ctgf), mRNA	62.153	62.1901	4.1974	0.319	14.8075	14.8163	0.000259428	0.00566721
gi|41282158|ref|NM_152974.2| Danio rerio mab-21-like 1 (mab21l1), mRNA	61.768	34.698	3.8866	0.770333	15.8926	8.9276	0.00253005	0.011906
gi|147902821|ref|NM_001089340.1| Danio rerio zgc:162858 (zgc:162858), mRNA	58.096	66.8004	9.8902	1.647	5.87409	6.7542	0.00161082	0.0225659
gi|62945231|ref|NM_001014345.2| Danio rerio cystathionine-beta-synthase b (cbsb), mRNA	56.3733	40.0196	5.2724	4.051	10.6922	7.5904	5.23496e-05	0.0174909
gi|41053761|ref|NM_200890.1| Danio rerio nicotinate phosphoribosyltransferase domain containing 1 (naprt1), mRNA	55.8402	36.907	14.0742	0.058	3.96756	2.62232	2.82962e-06	0.0335572
gi|292610721|ref|XM_686956.4| PREDICTED: Danio rerio si:rp71-39b20.7 (si:rp71-39b20.7), mRNA	52.5387	63.4225	10.1786	0.311333	5.16168	6.23096	0.00016535	0.0198811
gi|326672439|ref|XR_117796.1| PREDICTED: Danio rerio hypothetical LOC100538148 (LOC100538148), miscRNA	51.2062	39.6671	17.0128	3.66733	3.00986	2.3316	0.0107605	0.0158257
gi|308818191|ref|NM_001044396.2| Danio rerio Rho family GTPase 1 like (rnd1l), mRNA	49.8546	40.1246	8.3472	0.426	5.97261	4.80695	0.0235545	0.0353294
gi|326672641|ref|XM_003199660.1| PREDICTED: Danio rerio fatty acid desaturase 6-like (LOC100538024), mRNA	49.5201	84.5495	2.7634	0.0833333	17.92	30.5962	0.0117819	0.0163236
gi|71834397|ref|NM_001030116.1| Danio rerio si:ch211-184m19.2 (si:ch211-184m19.2), mRNA	40.9091	31.5509	4.877	0.312667	8.38818	6.46933	0.00479927	0.030269
gi|313747480|ref|NM_001199491.1| Danio rerio forkhead box P4 (foxp4), mRNA	39.9643	84.0264	1.7826	0.245333	22.4191	47.137	4.5527e-05	0.0374449
gi|47086206|ref|NM_212914.1| Danio rerio forkhead box G1b (foxg1b), mRNA	39.7111	64.0178	2.3764	0.101	16.7106	26.939	0.00106505	0.0253068
gi|326673935|ref|XM_001923679.3| PREDICTED: Danio rerio arylacetamide deacetylase-like (LOC100148912), mRNA	38.4796	15.0962	2.0202	0.044	19.0474	7.47263	0.00317181	0.0281891
gi|326667419|ref|XM_001919536.3| PREDICTED: Danio rerio similar to kinesin family member 21A (LOC100149074), partial mRNA	37.4672	58.2035	3.2092	0.370333	11.6749	18.1365	8.21471e-05	0.0263346
gi|326675698|ref|XM_001333237.3| PREDICTED: Danio rerio metastasis-associated protein MTA1-like (LOC794477), mRNA	36.1686	39.6078	13.8482	2.29667	2.61179	2.86014	0.00380216	0.0206082
gi|125815949|ref|XM_679964.2| PREDICTED: Danio rerio novel protein similar to vertebrate aldehyde dehydrogenase 3 family (LOC557008), mRNA	35.2371	25.3854	2.5522	0	13.8066	9.94648	1.78541e-05	0.0276139
gi|112421212|ref|NM_001042772.1| Danio rerio ATP-binding cassette, sub-family G (WHITE), member 2d (abcg2d), mRNA	34.7189	48.8098	1.5786	0	21.9935	30.9197	6.5914e-05	0.0363505
gi|189528638|ref|XM_001920205.1| PREDICTED: Danio rerio hypothetical protein LOC100149324 (LOC100149324), mRNA	33.0795	31.1537	1.5544	0.144	21.2812	20.0423	8.93093e-05	0.0281046
gi|326666552|ref|XM_687687.5| PREDICTED: Danio rerio EF-hand calcium binding domain 4B (efcab4b), mRNA	30.8905	38.651	1.7134	0	18.0288	22.5581	0.000534847	0.0282197
gi|326678991|ref|XM_001922928.3| PREDICTED: Danio rerio sodium- and chloride-dependent creatine transporter 1-like (LOC100150452), mRNA	30.0228	19.9049	1.2408	0.00333333	24.1963	16.042	0.00287917	0.0137406
gi|326678018|ref|XM_683672.5| PREDICTED: Danio rerio NUAK family, SNF1-like kinase, 2 (nuak2), mRNA	28.2954	11.9135	1.6024	0.119667	17.6581	7.43479	0.000461587	0.0160112
gi|181342155|ref|NM_001123237.1| Danio rerio si:ch211-219a4.10 (si:ch211-219a4.10), mRNA	27.5948	15.6971	4.5728	0.336667	6.03456	3.43271	0.000272987	0.00981553
gi|139948690|ref|NM_001083844.1| Danio rerio collagen, type XI, alpha 1a (col11a1a), mRNA	27.3932	27.1147	1.2198	0.749667	22.4571	22.2288	7.83682e-05	0.0270374
gi|41152322|ref|NM_200707.1| Danio rerio retinol dehydrogenase 8 (rdh8), mRNA	27.2591	27.3386	4.938	0.657667	5.52028	5.53637	0.0121861	0.0158182
gi|49227383|ref|NM_001001826.1| Danio rerio zgc:85866 (zgc:85866), mRNA	26.4122	27.1291	2.3998	2.811	11.006	11.3047	0.000245719	0.0453844
gi|326679286|ref|XM_003201224.1| PREDICTED: Danio rerio probable N-acetyltransferase CML3-like (LOC100537649), mRNA	25.5597	13.9351	1.625	0	15.729	8.57545	2.20986e-05	0.00645944
gi|109639156|ref|NM_182864.2| Danio rerio kelch-like ECH-associated protein 1a (keap1a), mRNA	25.0199	18.8474	6.1294	0.962333	4.08194	3.07492	0.00889783	0.0285231
gi|47086872|ref|NM_212579.1| Danio rerio procollagen, type IX, alpha 2 (col9a2), mRNA	24.322	33.5178	2.816	0.148	8.63707	11.9026	0.000200307	0.0156049
gi|113676967|ref|NM_001045455.1| Danio rerio zgc:153441 (zgc:153441), mRNA	24.302	31.0442	0.8056	0	30.1664	38.5355	3.0538e-05	0.0260162
gi|326672471|ref|XM_002663979.2| PREDICTED: Danio rerio noggin-3-like (LOC100333103), mRNA	23.7567	13.5107	0.9358	0.143	25.3865	14.4376	0.00169555	0.0298545
gi|292611983|ref|XM_001920312.2| PREDICTED: Danio rerio cell adhesion molecule 4-like (LOC100150500), mRNA	23.3843	37.5386	1.3364	0.291333	17.498	28.0893	0.00605027	0.032368
gi|326677838|ref|XM_003200877.1| PREDICTED: Danio rerio phosphatidylinositol-binding clathrin assembly protein-like (LOC100534771), mRNA	22.653	17.1881	6.0484	0.76	3.74529	2.84176	0.0129698	0.0471746
gi|326666461|ref|XM_003198228.1| PREDICTED: Danio rerio scavenger receptor cysteine-rich domain-containing group B protein-like (LOC100536123), mRNA	21.1373	20.8803	1.1794	0.804333	17.9221	17.7042	0.000102978	0.0170135
gi|41393184|ref|NM_201514.1| Danio rerio zgc:55813 (zgc:55813), mRNA	21.0933	28.8098	5.4484	2.299	3.87147	5.28775	4.01152e-05	0.0457653
gi|181331961|ref|NM_001123230.1| Danio rerio collagen, type IV, alpha 5 (Alport syndrome) (col4a5), mRNA	20.861	29.3929	1.6904	0.488333	12.3409	17.3881	0.000100302	0.0401273
gi|189515023|ref|XM_678637.3| PREDICTED: Danio rerio im:7139293, transcript variant 1 (im:7139293), mRNA	20.4071	29.815	6.1378	1.01533	3.32483	4.8576	0.0138186	0.0436477
gi|61806605|ref|NM_001013520.1| Danio rerio cadherin 6 (cdh6), mRNA	20.2939	15.7945	3.7264	0.167	5.44598	4.23854	0.00011011	0.00347782
gi|47550752|ref|NM_214732.1| Danio rerio D-amino-acid oxidase 2 (dao.2), mRNA	20.2714	22.392	1.2318	1.38567	16.4567	18.1783	0.00409222	0.00115572
gi|41152035|ref|NM_201293.1| Danio rerio S-adenosylhomocysteine hydrolase-like 1 (ahcyl1), mRNA	19.7302	17.423	2.7042	2.06767	7.29612	6.44294	5.61193e-05	0.036828
gi|326676290|ref|XM_002665423.2| PREDICTED: Danio rerio latent-transforming growth factor beta-binding protein 1-like (LOC100334691), partial mRNA	19.7225	29.851	4.4048	1.251	4.47751	6.77693	0.000262702	0.0113811
gi|41054945|ref|NM_200363.1| Danio rerio Ras association (RalGDS/AF-6) domain family 8b (rassf8b), mRNA	18.4005	39.0595	4.2698	0.201667	4.30945	9.14785	0.0105482	0.017588
gi|326668846|ref|XM_003198836.1| PREDICTED: Danio rerio monocarboxylate transporter 1-like (LOC100534752), mRNA	17.9643	40.984	1.0432	0.203	17.2204	39.2868	0.0309039	0.0485969
gi|32996704|ref|NM_131139.1| Danio rerio frizzled homolog 7a (fzd7a), mRNA	17.1968	17.7099	2.4644	0.650667	6.9781	7.18629	3.27642e-06	0.049608
gi|130500548|ref|NM_001082921.1| Danio rerio zgc:162126 (zgc:162126), mRNA	16.8227	19.4731	6.2736	2.02033	2.68151	3.10398	0.0160422	0.014946
gi|18858676|ref|NM_131606.1| Danio rerio fibroblast growth factor receptor 3 (fgfr3), mRNA	16.8166	7.0696	0.6882	0.384	24.4357	10.2726	0.0013765	0.0208475
gi|195546834|ref|NM_001130770.1| Danio rerio zgc:194930 (zgc:194930), mRNA	16.3465	23.4075	0.9832	0.485667	16.6259	23.8075	0.000499243	0.0309073
gi|292626280|ref|XM_001343189.3| PREDICTED: Danio rerio si:ch73-78i5.3 (si:ch73-78i5.3), mRNA	16.2071	34.5783	2.0312	0.0946667	7.97907	17.0236	2.97212e-05	0.040182
gi|209571511|ref|NM_213264.2| Danio rerio collagen, type IX, alpha 1 (col9a1), mRNA	15.5333	22.5876	0.5794	0.0263333	26.8094	38.9845	0.00236315	0.024198
gi|62955384|ref|NM_001017704.1| Danio rerio gremlin 2, cysteine knot superfamily (grem2), mRNA	15.0965	42.8353	1.9542	0	7.72517	21.9196	0.0105928	0.0449849
gi|229094724|ref|NM_001113225.2| Danio rerio ligand of numb-protein X 2a (lnx2a), mRNA	14.1935	17.953	1.0228	0.842333	13.8771	17.5528	3.9356e-05	0.00483743
gi|162138993|ref|NM_001111212.1| Danio rerio ATP-binding cassette, sub-family G (WHITE), member 4b (abcg4b), mRNA	13.5044	17.4006	0.7244	0.0123333	18.6422	24.0207	0.0145343	0.0444172
gi|85662706|ref|NM_131292.1| Danio rerio collagen type II, alpha-1a (col2a1a), mRNA	13.2945	21.4858	0.5746	0.526333	23.137	37.3926	0.000580544	0.0296116
gi|148922968|ref|NM_001098765.1| Danio rerio zgc:165543 (zgc:165543), mRNA	13.2895	9.6601	1.4906	0.474333	8.91554	6.48068	0.000173951	0.00102304
gi|122114595|ref|NM_001080195.1| Danio rerio zgc:158687 (zgc:158687), mRNA	13.1797	11.4369	0.6398	0.374667	20.5997	17.8757	5.56425e-06	0.0354953
gi|326674627|ref|XM_002664774.2| PREDICTED: Danio rerio ubiquitin-conjugating enzyme E2C binding protein (ube2cbp), mRNA	12.9256	13.5917	4.4978	1.012	2.87375	3.02186	0.00258703	0.0317531
gi|47086120|ref|NM_213281.1| Danio rerio FGGY carbohydrate kinase domain containing (fggy), mRNA	12.6877	26.1109	5.9586	0.552667	2.12931	4.38205	0.00230942	0.0173805
gi|326669910|ref|XM_003199061.1| PREDICTED: Danio rerio hypothetical LOC560366 (LOC560366), mRNA	12.5526	18.9919	1.5032	1.49167	8.35058	12.6343	0.0360463	0.0302659
gi|326679203|ref|XM_679958.5| PREDICTED: Danio rerio myelin transcription factor 1 (myt1), mRNA	12.3399	8.9427	0.5216	0.720333	23.6578	17.1447	0.00160261	0.0122815
gi|326678019|ref|XM_001923789.3| PREDICTED: Danio rerio cyclin-dependent kinase inhibitor 1A, transcript variant 1 (cdkn1a), mRNA	12.1904	34.1184	2.9216	1.107	4.1725	11.678	0.000406104	0.0484848
gi|224495995|ref|NM_001145606.1| Danio rerio leucine zipper, putative tumor suppressor 2a (lzts2a), mRNA	12.1585	19.2465	1.6372	0.0243333	7.42638	11.7557	4.59368e-07	0.0381644
gi|326679988|ref|XM_684006.5| PREDICTED: Danio rerio bestrophin-1-like (LOC560608), mRNA	12.1121	14.2705	1.7684	0.056	6.84919	8.06972	2.58077e-05	0.0363603
gi|326664609|ref|XM_003197801.1| PREDICTED: Danio rerio hypothetical protein LOC100535454 (LOC100535454), partial mRNA	11.8246	13.1165	5.3184	1.12967	2.22333	2.46625	0.036317	0.0134223
gi|18859194|ref|NM_131251.1| Danio rerio orthodenticle homolog 2 (otx2), mRNA	11.5894	19.3196	0.2856	0.138	40.5792	67.6457	0.000373981	0.013707
gi|326671535|ref|XM_003199408.1| PREDICTED: Danio rerio phosphatidylinositol-5-phosphate 4-kinase type-2 gamma-like (LOC100535634), mRNA	11.0335	9.6802	0.177	0	62.3362	54.6904	0.000273971	0.0296474
gi|47550906|ref|NM_214807.1| Danio rerio fatty acid binding protein 7, brain, b (fabp7b), mRNA	10.9777	39.1682	2.387	0.0226667	4.59895	16.409	0.0386821	0.0108211
gi|326680288|ref|XM_002666854.2| PREDICTED: Danio rerio SITS-binding protein-like (LOC797251), mRNA	10.9128	14.9823	0.3746	0.464	29.1318	39.9955	0.00522787	0.0453972
gi|50355959|ref|NM_131215.2| Danio rerio orthodenticle homolog 1a (otx1a), mRNA	10.7785	19.9762	0.264	0	40.8276	75.6674	3.12759e-05	0.0398096
gi|326675653|ref|XM_688532.5| PREDICTED: Danio rerio protein kinase domain-containing protein, cytoplasmic-like (LOC565254), mRNA	10.5337	9.2483	2.6804	0	3.9299	3.45034	0.00536684	0.0382126
gi|18859348|ref|NM_131048.1| Danio rerio semaphorin 3d (sema3d), mRNA	10.2085	19.5943	0.4992	0.209333	20.4496	39.2514	0.00197675	0.038826
gi|66793408|ref|NM_001012365.2| Danio rerio thyrotropin-releasing hormone (trh), mRNA	9.91414	14.515	1.7922	0.0666667	5.53182	8.09898	0.0167548	0.0497848
gi|45433525|ref|NM_181331.3| Danio rerio orthodenticle homolog 5 (otx5), mRNA	9.78755	14.2259	0.618	0	15.8375	23.0193	0.000469299	0.0198882
gi|62414164|ref|NM_001014827.1| Danio rerio stanniocalcin 2 (stc2), mRNA	9.32318	17.8774	0.7048	0.00866667	13.2281	25.3652	6.52095e-05	0.020589
gi|56693238|ref|NM_001008584.1| Danio rerio solute carrier family 7 (cationic amino acid transporter, y+ system), member 2 (slc7a2), mRNA	8.99234	10.8954	0.1798	0.866	50.013	60.5973	0.00382631	0.0111422
gi|62955232|ref|NM_001017628.1| Danio rerio ankyrin repeat and SOCS box-containing 4 (asb4), mRNA	8.929	7.0987	0.1578	0.613667	56.5843	44.9854	8.02597e-05	0.0448373
gi|148234349|ref|NM_001079953.2| Danio rerio isochorismatase domain containing 2 (isoc2), nuclear gene encoding mitochondrial protein, mRNA	8.87709	9.8555	3.5966	0.874333	2.46819	2.74023	0.00219016	0.00272041
gi|326664029|ref|XM_001922770.3| PREDICTED: Danio rerio metal transporter CNNM2-like (LOC565702), mRNA	8.50107	7.4715	1.3488	0.653667	6.30269	5.53937	2.36937e-05	0.00187829
gi|165377176|ref|NM_001113526.1| Danio rerio H6 homeo box 1 (hmx1), mRNA	8.34464	13.0222	0.1114	0	74.907	116.896	0.000868829	0.00864652
gi|123704645|ref|NM_001044979.2| Danio rerio eph receptor A7 (epha7), mRNA	8.31555	7.4702	0.914	0.111667	9.09797	8.17309	8.60359e-05	0.0176466
gi|165377124|ref|NM_001037683.2| Danio rerio transforming growth factor, beta receptor I a (tgfbr1a), mRNA	8.30205	11.9446	0.636	0.059	13.0535	18.7808	0.000478592	0.0248106
gi|292619071|ref|XM_002663819.1| PREDICTED: Danio rerio Lepre1 protein (lepre1), mRNA	8.26375	5.6262	1.6658	0.350333	4.96083	3.37748	0.00646557	0.0230138
gi|153945881|ref|NM_001100152.1| Danio rerio zgc:165647 (zgc:165647), mRNA	8.0852	11.3735	0.5588	0.456333	14.4689	20.3534	0.0003002	0.013825
gi|113679346|ref|NM_001045371.1| Danio rerio H6 family homeobox 4 (hmx4), mRNA	7.94357	5.3247	0.3088	0.0676667	25.724	17.2432	0.000113821	0.0163445
gi|113682018|ref|NM_001045022.1| Danio rerio similar to transmembrane 4 superfamily member 1 (LOC563601), mRNA	7.62525	12.8209	0.7546	0.220333	10.105	16.9903	0.00716369	0.00792341
gi|326668555|ref|XM_003198774.1| PREDICTED: Danio rerio uncharacterized protein C17orf67 homolog (LOC100535653), mRNA	7.59845	3.8027	0.0494	0.149	153.815	76.9777	0.00399921	0.00433432
gi|292621439|ref|XM_001335943.3| PREDICTED: Danio rerio fatty aldehyde dehydrogenase-like (LOC100000026), mRNA	7.4757	5.4327	1.1742	0	6.36664	4.62672	6.09578e-05	0.0188443
gi|61806569|ref|NM_001013500.1| Danio rerio neurobeachin (nbea), mRNA	7.35893	7.4347	0.6326	0.800667	11.6328	11.7526	1.0096e-05	0.0137561
gi|292626742|ref|XM_690399.4| PREDICTED: Danio rerio collagen, type IX, alpha 3 (col9a3), mRNA	7.02357	13.2315	0.6122	0.607667	11.4727	21.613	0.00422387	0.0382841
gi|292622569|ref|XM_699688.4| PREDICTED: Danio rerio chondroitin sulfate proteoglycan 5a (cspg5a), mRNA	6.98159	10.017	0.2986	0.804333	23.3811	33.5466	0.000793442	0.00775285
gi|292627583|ref|XM_679609.4| PREDICTED: Danio rerio solute carrier organic anion transporter family member 5A1-like (LOC556735), mRNA	6.58593	6.4415	2.5762	0.095	2.55645	2.50039	0.000136814	0.028334
gi|123702888|ref|NM_001080678.1| Danio rerio transient receptor potential cation channel, subfamily M, member 1 (trpm1), mRNA	6.58382	25.3876	0.232	0	28.3785	109.429	0.0262865	0.0238974
gi|113681758|ref|NM_001045128.1| Danio rerio acyl-CoA synthetase long-chain family member 3a (acsl3a), mRNA	6.48184	6.1458	0.194	0.0646667	33.4116	31.6794	9.83244e-05	0.0485831
gi|162287307|ref|NM_001111187.1| Danio rerio zgc:172136 (zgc:172136), mRNA	6.41432	8.8476	0.1604	0.787	39.9895	55.1596	1.8344e-05	0.0358918
gi|189534513|ref|XM_001340800.2| PREDICTED: Danio rerio similar to OCTN2 protein (LOC100000685), mRNA	6.2962	9.6854	0.4054	0.0816667	15.5308	23.891	0.00032464	0.00362806
gi|47087208|ref|NM_213549.1| Danio rerio matrilin 4 (matn4), mRNA	6.04907	18.083	0.1256	0.234	48.1614	143.973	0.00102745	0.0493703
gi|71834525|ref|NM_001030192.1| Danio rerio immunoglobulin-like domain containing receptor 2 (ildr2), mRNA	5.96573	9.2916	0.4938	0.374	12.0813	18.8165	0.000688957	0.000349418
gi|139948898|ref|NM_001083832.1| Danio rerio chemokine (C-X-C motif) receptor 7b (cxcr7b), mRNA	5.92102	7.4109	0.105	0.402	56.3907	70.58	0.000173286	0.009236
gi|326675151|ref|XM_001919423.3| PREDICTED: Danio rerio R-spondin 3-like (LOC566054), mRNA	5.77066	7.5068	0	0.0746667	Inf	Inf	0.0001211	0.0179729
gi|326676273|ref|XM_696078.5| PREDICTED: Danio rerio kin of IRRE like 3 (Drosophila) (kirrel3), mRNA	5.69925	2.2755	0.0426	0.191	133.785	53.4155	0.0102034	0.0367989
gi|229577150|ref|NM_001007329.2| Danio rerio solute carrier family 7 (cationic amino acid transporter, y+ system), member 3 (slc7a3), mRNA	5.69252	10.4752	0.7588	0.676333	7.50201	13.805	0.0295825	0.0384359
gi|326671813|ref|XM_001921788.2| PREDICTED: Danio rerio solute carrier family 4, sodium bicarbonate cotransporter, member 5 (slc4a5), mRNA	5.65475	6.3789	0.3494	0.383667	16.1842	18.2567	0.00640825	0.0126286
gi|190358629|ref|NM_001128332.1| Danio rerio si:ch211-80h18.1 (si:ch211-80h18.1), mRNA	5.59198	6.2897	0.2376	0.308333	23.5353	26.4718	0.000227695	0.0400135
gi|50344732|ref|NM_001002040.1| Danio rerio cyclin-dependent kinase inhibitor 1C (p57, Kip2) (cdkn1c), mRNA	5.4708	6.6577	0.5454	0.378667	10.0308	12.207	0.00832803	0.0149994
gi|326673121|ref|XM_003199751.1| PREDICTED: Danio rerio uncharacterized protein C6orf105-like (LOC100537455), mRNA	5.43048	5.8625	0.1978	0	27.4544	29.6385	0.00205442	0.0478951
gi|326681202|ref|XM_003201697.1| PREDICTED: Danio rerio fas-binding factor 1 homolog (LOC100535852), mRNA	5.30866	10.2124	1.4106	0	3.7634	7.23976	0.00740108	0.0156978
gi|292623761|ref|XM_002665357.1| PREDICTED: Danio rerio si:dkey-105j11.1 (si:dkey-105j11.1), mRNA	5.26545	5.8463	0	0.247667	Inf	Inf	0.00041856	0.00492927
gi|326674131|ref|XM_693738.5| PREDICTED: Danio rerio pleckstrin homology-like domain family B member 1-like (LOC570275), mRNA	5.18168	5.1454	0.6022	0.245667	8.60459	8.54434	1.0679e-06	0.0276814
gi|302318892|ref|NM_001193598.1| Danio rerio echinoderm microtubule associated protein like 1 (eml1), mRNA	5.1497	6.3744	0.2738	0.601	18.8083	23.2812	0.00265786	0.0313542
gi|125815319|ref|XM_692045.2| PREDICTED: Danio rerio cystine/glutamate transporter-like (LOC568699), mRNA	5.1425	5.8505	0.4294	0.617667	11.976	13.6248	0.000487068	0.0492204
gi|113679376|ref|NM_001045363.1| Danio rerio wingless-type MMTV integration site family, member 9A (wnt9a), mRNA	5.07639	6.5092	0.0752	0	67.5051	86.5585	0.0100411	0.039422
gi|123703327|ref|NM_001080659.1| Danio rerio zgc:158689 (zgc:158689), mRNA	5.04414	3.1564	0.5012	0.264333	10.0641	6.29769	7.01423e-06	0.0159347
gi|113679218|ref|NM_001045384.1| Danio rerio coiled-coil domain containing 85C, a (ccdc85ca), mRNA	4.93986	7.6925	0.5928	0.432333	8.3331	12.9766	0.000586657	0.0175751
gi|47550864|ref|NM_214785.1| Danio rerio ST3 beta-galactoside alpha-2,3-sialyltransferase 3, like (st3gal3l), mRNA	4.90548	9.9107	0.357	0.575333	13.7408	27.7611	2.58605e-05	0.026483
gi|318055761|ref|NM_001200059.1| Danio rerio 5-oxoprolinase (LOC100151110), mRNA	4.79102	5.0409	1.0278	0.544667	4.66143	4.90455	0.00104163	0.020086
gi|319412239|ref|NM_001201392.1| Danio rerio zgc:172183 (zgc:172183), mRNA	4.76286	4.816	0.097	0.337	49.1017	49.6495	8.95566e-06	0.0426882
gi|262231770|ref|NM_001080599.2| Danio rerio solute carrier family 16 (monocarboxylic acid transporters), member 4 (slc16a4), mRNA	4.72261	4.1225	0.333	0.0406667	14.182	12.3799	7.0198e-05	0.0302339
gi|154759328|ref|NM_001100051.2| Danio rerio par-6 partitioning defective 6 homolog alpha (C. elegans) (pard6a), mRNA	4.7052	7.8348	0.6908	0.519	6.81124	11.3416	0.00103535	0.00114382
gi|326672537|ref|XM_003199638.1| PREDICTED: Danio rerio brain-specific angiogenesis inhibitor 1-associated protein 2-like (LOC100537012), mRNA	4.53898	8.6136	0.0548	0.059	82.8281	157.182	3.96745e-05	0.0479586
gi|24371291|ref|NM_131735.1| Danio rerio slit (Drosophila) homolog 2 (slit2), mRNA	4.33123	5.4158	0.5726	0.399667	7.56414	9.45826	7.66824e-05	0.0281985
gi|294489269|ref|NM_001177446.1| Danio rerio UDP glucuronosyltransferase 1 family, polypeptide B1 (ugt1b1), mRNA	4.28793	5.2259	0.3746	0.173	11.4467	13.9506	0.000395137	0.0240847
gi|326669953|ref|XM_001341168.3| PREDICTED: Danio rerio occludin-like (LOC100001136), mRNA	4.1845	4.5447	0.23	0.206667	18.1935	19.7596	1.74634e-05	0.0345065
gi|326671516|ref|XM_003199404.1| PREDICTED: Danio rerio low-density lipoprotein receptor-related protein 1-like (LOC100538203), partial mRNA	4.13461	5.4846	0.3406	0.0673333	12.1392	16.1028	0.000659728	0.0102875
gi|326677105|ref|XM_692948.5| PREDICTED: Danio rerio spectrin repeat containing, nuclear envelope 1a (syne1a), mRNA	3.92402	6.7235	0.3868	0.188333	10.1448	17.3824	0.000293368	0.00970906
gi|125833378|ref|XM_685710.2| PREDICTED: Danio rerio si:dkey-112k13.2 (si:dkey-112k13.2), mRNA	3.80441	3.4577	0.3874	0	9.82036	8.9254	0.0172524	0.0456674
gi|167555066|ref|NM_001114453.1| Danio rerio zgc:175128 (zgc:175128), mRNA	3.76002	4.6243	0.862	0.384333	4.36198	5.36462	0.000972389	0.0377339
gi|326669671|ref|XM_003199013.1| PREDICTED: Danio rerio UDP-N-acetyl-alpha-D-galactosamine:polypeptide N-acetylgalactosaminyltransferase-like 4b (galntl4b), mRNA	3.75589	6.4738	0.2558	0.263	14.6829	25.3081	0.000341305	0.0470381
gi|292618261|ref|XM_689458.4| PREDICTED: Danio rerio phosphatidylinositol 4,5-bisphosphate 5-phosphatase A-like (LOC566188), mRNA	3.70805	4.4301	0.0972	0.182	38.1486	45.5772	0.000886321	0.0373964
gi|47086542|ref|NM_212751.1| Danio rerio family with sequence similarity 69, member C (fam69c), mRNA	3.70527	6.7237	0.7224	0.184	5.12912	9.30745	0.00243257	0.0377727
gi|326674375|ref|XM_003200074.1| PREDICTED: Danio rerio TBC1 domain family member 15-like (LOC796120), mRNA	3.60482	2.476	0.4216	0.306	8.55033	5.87287	0.00265959	0.00702865
gi|46518513|ref|NM_207638.1| Danio rerio adrenergic, alpha-2B-, receptor (adra2b), mRNA	3.43202	3.489	0.5658	0.110333	6.06579	6.16649	0.00881757	0.0183363
gi|189533945|ref|XM_682101.3| PREDICTED: Danio rerio si:dkey-92k1.12 (si:dkey-92k1.12), mRNA	3.21659	2.1995	0.3756	0.084	8.56387	5.85596	0.000225518	0.00761704
gi|302393549|ref|NM_001193651.1| Danio rerio catenin (cadherin-associated protein), delta 2b (ctnnd2b), mRNA	3.15591	6.2684	0.347	0.174333	9.09484	18.0646	0.000392625	0.0413874
gi|326676373|ref|XM_001919591.3| PREDICTED: Danio rerio integrin, beta 8 (itgb8), mRNA	3.12339	3.8111	0.0412	0	75.8103	92.5024	3.75011e-05	0.00852481
gi|326680270|ref|XR_082676.2| PREDICTED: Danio rerio similar to F-box protein 31 (LOC555190), miscRNA	3.08505	6.6088	0.9882	0.212	3.12188	6.68772	0.00837127	0.00901487
gi|326671510|ref|XM_003199403.1| PREDICTED: Danio rerio low-density lipoprotein receptor-related protein 1-like (LOC100538078), mRNA	3.07584	3.1389	0	0.045	Inf	Inf	0.000413729	0.0247367
gi|189528782|ref|XM_690684.3| PREDICTED: Danio rerio similar to novel immunoglobulin domain containing protein (LOC567389), mRNA	2.9332	2.6999	0.1082	0.0916667	27.1091	24.9529	2.89333e-05	0.00598449
gi|238231435|ref|NM_001123308.2| Danio rerio 8-oxoguanine DNA glycosylase (ogg1), nuclear gene encoding mitochondrial protein, mRNA	2.90984	6.5708	0.437	0.145667	6.65867	15.0362	0.000807276	0.0313001
gi|260447195|ref|NM_001166048.1| Danio rerio zgc:165626 (zgc:165626), transcript variant 1, mRNA	2.82845	1.6788	0.078	0.102	36.2622	21.5231	0.00035185	0.0242833
gi|164698414|ref|NM_001113472.1| Danio rerio solute carrier family 9 (sodium/hydrogen exchanger), member 5 (slc9a5), mRNA	2.74236	4.668	0.1354	0.215667	20.2538	34.4756	4.42801e-06	0.0476948
gi|326670401|ref|XM_002667464.2| PREDICTED: Danio rerio transmembrane and coiled-coil domains protein 1-like (LOC100330322), mRNA	2.74048	2.5882	0.4572	0.0506667	5.99404	5.66098	0.000232452	0.0477643
gi|189530993|ref|XM_692941.3| PREDICTED: Danio rerio im:7147183 (im:7147183), mRNA	2.60473	2.6508	0.0664	0.0453333	39.2278	39.9217	0.00183755	2.23095e-06
gi|326676783|ref|XM_684261.5| PREDICTED: Danio rerio protein phosphatase 1, regulatory (inhibitor) subunit 9A (ppp1r9a), mRNA	2.59848	1.9281	0.0754	0.112	34.4626	25.5716	0.000217824	0.0265679
gi|115496695|ref|NM_001076673.1| Danio rerio transmembrane protein 229B (tmem229b), mRNA	2.47534	2.252	0.1804	0.176	13.7214	12.4834	0.0134169	0.0280079
gi|218563768|ref|NM_001123253.1| Danio rerio novel protein similar to vertebrate breakpoint cluster region (BCR) (LOC560226), mRNA	2.44614	3.7637	0.0068	0.265	359.726	553.485	2.9634e-05	0.0446421
gi|197333791|ref|NM_001080989.2| Danio rerio DENN/MADD domain containing 4A (dennd4a), mRNA	2.40952	3.0951	0.3618	0.0796667	6.65982	8.55473	0.000866596	0.039441
gi|62990126|ref|NM_131848.2| Danio rerio transcription factor binding to IGHM enhancer 3a (tfe3a), mRNA	2.22602	2.9623	0.7106	0.16	3.1326	4.16873	0.014396	0.0225782
gi|62955400|ref|NM_001017712.1| Danio rerio BarH-like 1.2 (barhl1.2), mRNA	2.1845	1.8437	0.6212	0.095	3.51658	2.96797	0.00865995	0.0366115
gi|326679730|ref|XM_688135.5| PREDICTED: Danio rerio Rho GTPase activating protein 29a (arhgap29a), mRNA	2.14957	1.526	0.2676	0.123667	8.03277	5.70254	0.0002203	0.0333129
gi|116267956|ref|NM_001077282.1| Danio rerio zgc:154043 (zgc:154043), mRNA	2.1455	3.6252	0.2828	0.147667	7.58663	12.819	0.00132884	0.0426083
gi|292614686|ref|XM_001345116.2| PREDICTED: Danio rerio PTB domain-containing engulfment adapter protein 1-like (LOC100006392), mRNA	2.10525	5.4834	0.206	0.192333	10.2197	26.6184	0.000665179	0.0385597
gi|326666459|ref|XM_003198227.1| PREDICTED: Danio rerio si:dkey-14d8.20 (si:dkey-14d8.20), mRNA	2.09152	1.3785	0.0226	0	92.5453	60.9956	0.00902495	0.0123666
gi|302344770|ref|NM_001098731.2| Danio rerio IQ motif containing with AAA domain 1 (iqca1), mRNA	1.93677	1.5061	0.1788	0.0773333	10.8321	8.42338	0.0027399	0.0264913
gi|326671098|ref|XM_003199313.1| PREDICTED: Danio rerio hypothetical protein LOC100537010 (LOC100537010), mRNA	1.93255	5.0113	0	0	Inf	Inf	0.0296852	0.0171077
gi|129270159|ref|NM_001044977.2| Danio rerio tubulointerstitial nephritis antigen-like 1 (tinagl1), mRNA	1.92411	5.1431	0.433	0.0716667	4.44368	11.8778	0.00453374	0.0481598
gi|189533819|ref|XM_001921487.1| PREDICTED: Danio rerio myosin-VIIa-like (LOC556141), mRNA	1.89318	3.3183	0.148	0.0376667	12.7918	22.4209	0.00140413	0.00265118
gi|326667696|ref|XM_001333037.4| PREDICTED: Danio rerio sushi domain-containing protein 2-like (LOC793335), partial mRNA	1.87714	3.1295	0.1242	0.136333	15.1138	25.1973	0.000299607	0.0399956
gi|326674267|ref|XM_003200055.1| PREDICTED: Danio rerio wu:fk08b02 (wu:fk08b02), mRNA	1.87127	2.9658	0.1022	0.0523333	18.3099	29.0196	4.6308e-05	0.00707726
gi|292624606|ref|XM_695739.4| PREDICTED: Danio rerio protein kinase, AMP-activated, alpha 2 catalytic subunit (prkaa2), mRNA	1.86766	3.3566	0.0856	0.00466667	21.8184	39.2126	0.00011837	0.0424678
gi|130502145|ref|NM_001082857.1| Danio rerio forkhead box O1 b (foxo1b), mRNA	1.70223	2.0915	0.0974	0.0633333	17.4767	21.4733	0.00276725	0.0215884
gi|303304949|ref|NM_001194987.1| Danio rerio low density lipoprotein-related protein 2 (lrp2), mRNA	1.68795	2.7437	0.1428	0.049	11.8204	19.2136	1.10746e-05	0.00509613
gi|111548670|ref|NM_001042686.1| Danio rerio heat shock protein 12B (hspa12b), mRNA	1.64009	3.5075	0.2826	0.0676667	5.80358	12.4115	0.00232734	0.0151285
gi|112807247|ref|NM_001043325.1| Danio rerio lysyl oxidase-like 1 (loxl1), mRNA	1.61082	2.9276	0.0822	0.0916667	19.5963	35.6156	0.000544639	0.0301709
gi|18858952|ref|NM_131314.1| Danio rerio LIM-domain binding factor 2a (ldb2a), mRNA	1.5307	2.1884	0.0164	0.0186667	93.3356	133.439	6.89751e-05	0.0411229
gi|326667905|ref|XM_001921706.3| PREDICTED: Danio rerio si:ch211-259k10.1 (si:ch211-259k10.1), mRNA	1.51298	1.6818	0.4406	0.130667	3.4339	3.81707	0.000161017	0.0405009
gi|326664835|ref|XM_691159.5| PREDICTED: Danio rerio si:ch211-267e7.3 (si:ch211-267e7.3), mRNA	1.50986	3.6524	0.28	0	5.39237	13.0443	0.000174542	0.00901516
gi|295834842|ref|XM_690384.5| PREDICTED: Danio rerio protein tyrosine phosphatase, receptor type, t (ptprt), mRNA	1.44982	1.4117	0.1824	0.074	7.94856	7.73958	0.00252505	0.0230291
gi|130502096|ref|NM_001082901.1| Danio rerio si:ch211-197n10.4 (si:ch211-197n10.4), mRNA	1.27111	1.6506	0.0956	0.063	13.2962	17.2657	0.00230169	0.0185626
gi|326663835|ref|XM_002660345.2| PREDICTED: Danio rerio ephrin-B2a-like (LOC100333671), mRNA	1.22355	1.6804	0.1478	0.129333	8.27839	11.3694	0.000468308	7.77985e-06
gi|47086108|ref|NM_213274.1| Danio rerio claudin 5a (cldn5a), mRNA	1.07995	1.1391	0.2882	0.046	3.74724	3.95246	0.00186228	0.0180984
gi|326671626|ref|XM_001921354.3| PREDICTED: Danio rerio MCF.2 cell line derived transforming sequence-like 2 (mcf2l2), mRNA	1.07927	1.9113	0.1864	0.051	5.79009	10.2538	0.00793066	0.0309142

## Sheet: Sheet2
shared RPE and Mels,2-fold Irids, 2-fold embryo
	dm	rpe	il	embryo	stemple	dm_rpe	dm_il	dm_embryo	dm_stemple	rpe_dm	rpe_il	rpe_embryo	rpe_stemple	dmVrpe	dmVil	rpeVil	ensembl.transcript	ensembl.gene	zv9chr	start	end	domains	ensembl.name	ensembl.description	DNA.binding	Txn.Factor	HUMAN.ORTHOLOG	HUMAN.TFs	Mouse.Ortholog	Mouse.TFs	Transmembrane	Secreted	Signal.Peptide	Peptidase	Klee.s.Secretome.Description
gi|110626132|ref|NM_001030280.1| Danio rerio solute carrier family 24, member 5 (slc24a5), mRNA	83.8131	34.6794	1.5568	0	0.859	2.4168	53.8368	Inf	97.5706	0.413771	22.2761	Inf	40.3718	0.052165	0.00308454	0.0188008	ENSDART00000033574	ENSDARG00000024771	18	4644226	4660255	Tmhmm,Sigp,	slc24a5	SODIUM/POTASSIUM/CALCIUM EXCHANGER 5 PRECURSOR NA + /K + /CA 2+ EXCHANGE 5 SOLUTE CARRIER FAMILY 24 MEMBER 5			SLC24A5		Slc24a5		transmembrane				Membrane,S
gi|112421212|ref|NM_001042772.1| Danio rerio ATP-binding cassette, sub-family G (WHITE), member 2d (abcg2d), mRNA	34.7189	48.8098	1.5786	0	0.269	0.71131	21.9935	Inf	129.066	1.40586	30.9197	Inf	181.449	0.422415	6.5914046393996e-05	0.0363505	ENSDART00000022733	ENSDARG00000016818	1	51073339	51097709	Tmhmm,,	abcg2d	ATP BINDING CASSETTE SUB FAMILY G MEMBER 2
gi|113676967|ref|NM_001045455.1| Danio rerio zgc:153441 (zgc:153441), mRNA	24.302	31.0442	0.8056	0	2.251	0.78282	30.1664	Inf	10.7961	1.27743	38.5355	Inf	13.7913	0.503043	3.05380032700965e-05	0.0260162	ENSDART00000077042	ENSDARG00000054797	19	43939229	43945329	,,	zgc:153441	RETINOL DEHYDROGENASE			RDH13		Rdh13
gi|113679376|ref|NM_001045363.1| Danio rerio wingless-type MMTV integration site family, member 9A (wnt9a), mRNA	5.07639	6.5092	0.0752	0	0.45	0.779879	67.5051	Inf	11.2809	1.28225	86.5585	Inf	14.4649	0.603393	0.0100411	0.039422	ENSDART00000098391	ENSDARG00000063437	2	3695124	3764786	Tmhmm,Sigp,	wnt9a	WNT PRECURSOR WNT			WNT9A		Wnt9a						Soluble,Extracellular:Secretory
gi|123702888|ref|NM_001080678.1| Danio rerio transient receptor potential cation channel, subfamily M, member 1 (trpm1), mRNA	6.58382	25.3876	0.232	0	0.84	0.259332	28.3785	Inf	7.83788	3.85606	109.429	Inf	30.2233	0.054378	0.0262865	0.0238974	ENSDART00000140938	ENSDARG00000011259	7	30648884	30677872	,,	trpm1	TRANSIENT RECEPTOR POTENTIAL CATION CHANNEL SUBFAMILY M MEMBER LONG TRANSIENT RECEPTOR POTENTIAL CHANNEL
gi|125815949|ref|XM_679964.2| PREDICTED: Danio rerio novel protein similar to vertebrate aldehyde dehydrogenase 3 family (LOC557008), mRNA	35.2371	25.3854	2.5522	0	0.28	1.38809	13.8066	Inf	125.847	0.720417	9.94648	Inf	90.6621	0.260653	1.78541354624492e-05	0.0276139	ENSDART00000137703	ENSDARG00000035606	5	21262520	21271941	,,	si:dkey-189p24.4	ALDEHYDE DEHYDROGENASE ALDEHYDE DEHYDROGENASE ALDEHYDE DEHYDROGENASE FAMILY 3 MEMBER
gi|125833378|ref|XM_685710.2| PREDICTED: Danio rerio si:dkey-112k13.2 (si:dkey-112k13.2), mRNA	3.80441	3.4577	0.3874	0	0.657	1.10027	9.82036	Inf	5.79058	0.908867	8.9254	Inf	5.26286	0.833128	0.0172524	0.0456674	ENSDART00000112372	ENSDARG00000069332	13	30927963	30936838	Tmhmm,Sigp,	TMEM72	UNKNOWN			TMEM72		Tmem72		transmembrane				Undetermined,S
gi|165377176|ref|NM_001113526.1| Danio rerio H6 homeo box 1 (hmx1), mRNA	8.34464	13.0222	0.1114	0	2.496	0.640801	74.907	Inf	3.3432	1.56055	116.896	Inf	5.21723	0.185885	0.000868829	0.00864652	ENSDART00000113087	ENSDARG00000095651	1	41293585	41295724	,,	hmx1	AMBIGUOUS	DNA binding	transcription factor	HMX1	HMX1	Hmx1	Hmx1
gi|292621439|ref|XM_001335943.3| PREDICTED: Danio rerio fatty aldehyde dehydrogenase-like (LOC100000026), mRNA	7.4757	5.4327	1.1742	0	2.609	1.37606	6.36664	Inf	2.86535	0.726714	4.62672	Inf	2.08229	0.208722	6.09578265375297e-05	0.0188443	ENSDART00000112805	ENSDARG00000074791	15	19761606	19767631	Tmhmm,,	CR848784.2	ALDEHYDE DEHYDROGENASE ALDEHYDE DEHYDROGENASE ALDEHYDE DEHYDROGENASE FAMILY 3 MEMBER			ALDH3A2		Aldh3a2
gi|326664835|ref|XM_691159.5| PREDICTED: Danio rerio si:ch211-267e7.3 (si:ch211-267e7.3), mRNA	1.50986	3.6524	0.28	0	2.156	0.413389	5.39237	Inf	0.700308	2.41903	13.0443	Inf	1.69406	0.0397945	0.000174542	0.00901516	ENSDART00000114199	ENSDARG00000075487	2	20325257	20368685	,Sigp,	si:ch211-267e7.3	ADAMTS 2 PRECURSOR ADAMTSL 2										peptidase
gi|326666459|ref|XM_003198227.1| PREDICTED: Danio rerio si:dkey-14d8.20 (si:dkey-14d8.20), mRNA	2.09152	1.3785	0.0226	0	0.261	1.51725	92.5453	Inf	8.0135	0.659089	60.9956	Inf	5.28161	0.335343	0.00902495	0.0123666	NO ENSDART to associate with		NA	NA	NA
gi|326666552|ref|XM_687687.5| PREDICTED: Danio rerio EF-hand calcium binding domain 4B (efcab4b), mRNA	30.8905	38.651	1.7134	0	0.27	0.799217	18.0288	Inf	114.409	1.25122	22.5581	Inf	143.152	0.554713	0.000534847	0.0282197	NO ENSDART to associate with		NA	NA	NA						EFCAB4B		Efcab4b
gi|326671098|ref|XM_003199313.1| PREDICTED: Danio rerio hypothetical protein LOC100537010 (LOC100537010), mRNA	1.93255	5.0113	0	0	3.082	0.385638	Inf	Inf	0.627043	2.59311	Inf	Inf	1.62599	0.0769148	0.0296852	0.0171077	NO ENSDART to associate with		NA	NA	NA
gi|326671535|ref|XM_003199408.1| PREDICTED: Danio rerio phosphatidylinositol-5-phosphate 4-kinase type-2 gamma-like (LOC100535634), mRNA	11.0335	9.6802	0.177	0	0.459	1.1398	62.3362	Inf	24.0381	0.877346	54.6904	Inf	21.0898	0.708442	0.000273971	0.0296474	ENSDART00000126761	ENSDARG00000091637	11	2377139	2391409	,,ncoils	PIP4K2C (2 of 2)	PHOSPHATIDYLINOSITOL 5 PHOSPHATE 4 KINASE TYPE 2 EC_2.7.1.149 1 PHOSPHATIDYLINOSITOL 5 PHOSPHATE 4 KINASE 2 DIPHOSPHOINOSITIDE KINASE 2 PHOSPHATIDYLINOSITOL 5 PHOSPHATE 4 KINASE TYPE II PI 5 P 4 KINASE TYPE II PIP4KII PTDINS 5 P 4 KINASE 2
gi|326673121|ref|XM_003199751.1| PREDICTED: Danio rerio uncharacterized protein C6orf105-like (LOC100537455), mRNA	5.43048	5.8625	0.1978	0	0.468	0.926307	27.4544	Inf	11.6036	1.07956	29.6385	Inf	12.5267	0.861021	0.00205442	0.0478951	ENSDART00000124898	ENSDARG00000086114	13	43205758	43213658	Tmhmm,,	C13H6orf105	UNKNOWN
gi|326675653|ref|XM_688532.5| PREDICTED: Danio rerio protein kinase domain-containing protein, cytoplasmic-like (LOC565254), mRNA	10.5337	9.2483	2.6804	0	0.606	1.13899	3.9299	Inf	17.3824	0.877972	3.45034	Inf	15.2612	0.684128	0.00536684	0.0382126	ENSDART00000055754	ENSDARG00000038235	17	31212086	31223275	Tmhmm,Sigp,	BX571712.1	KINASE DOMAIN CONTAINING PROTEIN CYTOPLASMIC EC_2.7.-.- KINASE SGK493 SUGEN KINASE 493 VERTEBRATE LONESOME KINASE			PKDCC		Pkdcc						Soluble,Lysosomes
gi|326676373|ref|XM_001919591.3| PREDICTED: Danio rerio integrin, beta 8 (itgb8), mRNA	3.12339	3.8111	0.0412	0	0.572	0.81955	75.8103	Inf	5.46047	1.22018	92.5024	Inf	6.66276	0.471267	3.750109987241e-05	0.00852481	NO ENSDART to associate with		NA	NA	NA
gi|326679286|ref|XM_003201224.1| PREDICTED: Danio rerio probable N-acetyltransferase CML3-like (LOC100537649), mRNA	25.5597	13.9351	1.625	0	0.058	1.83419	15.729	Inf	440.684	0.545199	8.57545	Inf	240.26	0.0153987	2.20986085247042e-05	0.00645944	NO ENSDART to associate with		NA	NA	NA
gi|326681202|ref|XM_003201697.1| PREDICTED: Danio rerio fas-binding factor 1 homolog (LOC100535852), mRNA	5.30866	10.2124	1.4106	0	2.034	0.519825	3.7634	Inf	2.60996	1.92372	7.23976	Inf	5.02085	0.0956699	0.00740108	0.0156978	NO ENSDART to associate with		NA	NA	NA
gi|45433525|ref|NM_181331.3| Danio rerio orthodenticle homolog 5 (otx5), mRNA	9.78755	14.2259	0.618	0	7.93	0.688009	15.8375	Inf	1.23424	1.45347	23.0193	Inf	1.79393	0.316618	0.000469299	0.0198882	ENSDART00000063835	ENSDARG00000043483	15	46861776	46867193	,,	otx5	HOMEOBOX	DNA binding	transcription factor
gi|50355959|ref|NM_131215.2| Danio rerio orthodenticle homolog 1a (otx1a), mRNA	10.7785	19.9762	0.264	0	2.088	0.539566	40.8276	Inf	5.16211	1.85334	75.6674	Inf	9.56715	0.237261	3.12759140087283e-05	0.0398096	ENSDART00000006538	ENSDARG00000030703	1	51430588	51439279	,,	otx1a	HOMEOBOX	DNA binding	transcription factor
gi|62955384|ref|NM_001017704.1| Danio rerio gremlin 2, cysteine knot superfamily (grem2), mRNA	15.0965	42.8353	1.9542	0	1.914	0.352432	7.72517	Inf	7.88742	2.83743	21.9196	Inf	22.38	0.123997	0.0105928	0.0449849	ENSDART00000024960	ENSDARG00000005001	12	48745085	48760401	,Sigp,	grem2	GREMLIN 2 PRECURSOR CYSTEINE KNOT SUPERFAMILY 1 BMP ANTAGONIST 2 RELATED TO DAN AND CERBERUS			GREM2		Grem2						Soluble,Extracellular:Secretory
gi|18859032|ref|NM_130923.1| Danio rerio microphthalmia-associated transcription factor a (mitfa), mRNA	1122.44	448.533	16.224	0.00466667	1.351	2.50247	69.1839	240523	830.821	0.399606	27.6463	96114.2	332.001	0.0257803	0.000964699	0.0238905	ENSDART00000056457	ENSDARG00000003732	6	43331551	43364577	,,ncoils	mitfa	TRANSCRIPTION FACTOR	DNA binding	transcription factor	MITF	MITF	Mitf	Mitf
gi|326669777|ref|XM_002663039.2| PREDICTED: Danio rerio tyrosinase-related protein 1 (tyrp1), mRNA	2546.87	1474.07	71.4646	0.0293333	3.787	1.72778	35.6382	86825.1	672.53	0.578779	20.6266	50252.5	389.246	0.125255	0.000251644	0.0391964	NO ENSDART to associate with		NA	NA	NA						TYRP1		Tyrp1
gi|113673223|ref|NM_001045330.1| Danio rerio premelanosome protein a (pmela), mRNA	15177.3	4244.2	148.898	0.574333	14.484	3.576	101.931	26425.9	1047.86	0.279642	28.5042	7389.79	293.027	0.0511923	0.011291	0.03141	ENSDART00000123568	ENSDARG00000091298	11	3234969	3252091	Tmhmm,Sigp,	pmela	MELANOCYTE PMEL PRECURSOR MELANOCYTE PMEL 17 PREMELANOSOME SILVER LOCUS [CONTAINS M M BETA]											Membrane,S
gi|18858534|ref|NM_131555.1| Danio rerio dopachrome tautomerase (dct), transcript variant 2, mRNA	14134.1	6406.98	402.466	0.648	9.608	2.20605	35.1188	21811.9	1471.08	0.453299	15.9193	9887.32	666.838	0.0251415	0.000264651	0.0283657	ENSDART00000022044	ENSDARG00000006008	9	55311304	55336342	Tmhmm,Sigp,	dct	TYROSINASE PRECURSOR EC_1.14.18.1 MONOPHENOL MONOOXYGENASE			DCT		Dct						Membrane,S
gi|123703164|ref|NM_001080661.1| Danio rerio si:dkey-19f23.3 (si:dkey-19f23.3), mRNA	582.423	220.23	57.2448	0.034	1.44	2.64461	10.1743	17130.1	404.46	0.378128	3.84717	6477.36	152.938	0.0169695	0.00148691	0.0344526	ENSDART00000040601	ENSDARG00000029057	22	18008635	18043644	,Sigp,	si:dkey-19f23.3	TRANSMEMBRANE 6 SUPERFAMILY MEMBER			TM6SF1		Tm6sf1		transmembrane				Membrane,S
gi|308153267|ref|NM_001002749.2| Danio rerio tyrosinase-related protein 1b (tyrp1b), mRNA	12354.1	3769.95	200.99	1.12833	22.985	3.27699	61.4661	10949	537.485	0.305158	18.7569	3341.17	164.018	0.0255403	0.00378109	0.00886513	ENSDART00000078594	ENSDARG00000056151	1	18074732	18087943	Tmhmm,Sigp,	tyrp1b	TYROSINASE PRECURSOR EC_1.14.18.1 MONOPHENOL MONOOXYGENASE			TYRP1		Tyrp1						Membrane,S
gi|326678991|ref|XM_001922928.3| PREDICTED: Danio rerio sodium- and chloride-dependent creatine transporter 1-like (LOC100150452), mRNA	30.0228	19.9049	1.2408	0.00333333	3.388	1.50831	24.1963	9006.84	8.86151	0.662993	16.042	5971.47	5.87512	0.259288	0.00287917	0.0137406	ENSDART00000092131	ENSDARG00000071235	23	6907022	6952736	Tmhmm,,	si:ch211-117c9.5	SODIUM AND CHLORIDE DEPENDENT TRANSPORTER SOLUTE CARRIER FAMILY 6 MEMBER
gi|45387796|ref|NM_205690.1| Danio rerio retinaldehyde binding protein 1b (rlbp1b), mRNA	1181.62	1212.86	48.1878	0.262	9.222	0.97424	24.5211	4510	128.131	1.02644	25.1695	4629.25	131.519	0.930663	4.40329689932438e-05	0.0183115	ENSDART00000067332	ENSDARG00000045808	25	19595876	19608199	,,ncoils	rlbp1b	RETINALDEHYDE BINDING 1 CELLULAR RETINALDEHYDE BINDING
gi|157743311|ref|NM_001105592.1| Danio rerio hairy and enhancer of split-related 15.2 (her15.2), mRNA	111.588	151.713	30.774	0.0296667	28.56	0.735521	3.62605	3761.4	3.90715	1.35958	4.92991	5113.92	5.31208	0.317781	0.00804253	0.0140351	NO ENSDART to associate with		NA	NA	NA				DNA binding	transcription factor
gi|326670870|ref|XR_117754.1| PREDICTED: Danio rerio hypothetical LOC100537998 (LOC100537998), miscRNA	568.973	276.323	24.8498	0.177333	1.57	2.05909	22.8965	3208.49	362.403	0.485652	11.1197	1558.21	176.002	0.0447033	0.000509184	0.0303347	NO ENSDART to associate with		NA	NA	NA
gi|326668754|ref|XM_690715.5| PREDICTED: Danio rerio oculocutaneous albinism II (oca2), mRNA	102.564	56.9589	1.6316	0.0683333	0.657	1.80067	62.8613	1500.94	156.11	0.555347	34.9098	833.545	86.6954	0.119555	0.000263911	0.0484892	ENSDART00000087311	ENSDARG00000061303	6	37813999	37985706	Tmhmm,,ncoils	oca2	P MELANOCYTE SPECIFIC TRANSPORTER PINK EYED DILUTION			OCA2		Oca2		transmembrane
gi|62955722|ref|NM_001017877.1| Danio rerio retinal G protein coupled receptor a (rgra), mRNA	300.556	504.337	27.1638	0.21	4.907	0.595942	11.0646	1431.22	61.2504	1.67802	18.5665	2401.61	102.779	0.184937	0.00928756	0.0134454	ENSDART00000077166	ENSDARG00000054890	13	29669828	29679461	Tmhmm,,	rgra	RPE RETINAL G COUPLED RECEPTOR							transmembrane
gi|162138993|ref|NM_001111212.1| Danio rerio ATP-binding cassette, sub-family G (WHITE), member 4b (abcg4b), mRNA	13.5044	17.4006	0.7244	0.0123333	0.639	0.776087	18.6422	1094.95	21.1336	1.28851	24.0207	1410.86	27.231	0.602752	0.0145343	0.0444172	ENSDART00000115051	ENSDARG00000078068	15	22841279	22861690	Tmhmm,,	abcg4b	ATP BINDING CASSETTE SUB FAMILY G MEMBER 1 ATP BINDING CASSETTE TRANSPORTER 8 WHITE HOMOLOG			ABCG4		Abcg4
gi|62414164|ref|NM_001014827.1| Danio rerio stanniocalcin 2 (stc2), mRNA	9.32318	17.8774	0.7048	0.00866667	4.247	0.521507	13.2281	1075.75	2.19524	1.91752	25.3652	2062.78	4.20942	0.140697	6.52094788560151e-05	0.020589	ENSDART00000079215	ENSDARG00000056680	14	25214710	25221629	,Sigp,	stc2	STANNIOCALCIN 2 STC 2			STC2		Stc2						Soluble,Extracellular:Secretory
gi|41053761|ref|NM_200890.1| Danio rerio nicotinate phosphoribosyltransferase domain containing 1 (naprt1), mRNA	55.8402	36.907	14.0742	0.058	4.946	1.513	3.96756	962.763	11.29	0.660939	2.62232	636.328	7.46199	0.0664322	2.82961508042557e-06	0.0335572	ENSDART00000038157	ENSDARG00000027930	20	52613084	52653937	,,	naprt1	NICOTINATE PHOSPHORIBOSYLTRANSFERASE NAPRTASE EC_2.4.2.11 NICOTINATE PHOSPHORIBOSYLTRANSFERASE DOMAIN CONTAINING 1			NAPRT1		Naprt1
gi|326673935|ref|XM_001923679.3| PREDICTED: Danio rerio arylacetamide deacetylase-like (LOC100148912), mRNA	38.4796	15.0962	2.0202	0.044	0.662	2.54896	19.0474	874.536	58.1262	0.392317	7.47263	343.095	22.8039	0.0403032	0.00317181	0.0281891	ENSDART00000093133	ENSDARG00000063621	15	1040924	1061924	Tmhmm,Sigp,	AADACL2	NEUTRAL CHOLESTEROL ESTER HYDROLASE 1 NCEH EC_3.1.1.- ARYLACETAMIDE DEACETYLASE 1			AADAC		Aadac
gi|115529298|ref|NM_001076713.1| Danio rerio zgc:153444 (zgc:153444), mRNA	217.861	160.159	12.324	0.283333	14.639	1.36028	17.6778	768.921	14.8822	0.735145	12.9957	565.268	10.9406	0.214748	0.00014953	0.00481534	ENSDART00000115742	ENSDARG00000087059	12	49031478	49035407	,,	C12H10orf58 (2 of 2)	ZGC:			C10orf58		5730469M10Rik
gi|113675397|ref|NM_001045246.1| Danio rerio cell adhesion molecule 3 (cadm3), mRNA	87.4577	116.231	4.8764	0.118667	5.343	0.752449	17.9349	737.003	16.3686	1.32899	23.8353	979.472	21.7538	0.344555	0.000349065	0.00936112	ENSDART00000079596	ENSDARG00000057013	2	44105656	44245114	Tmhmm,Sigp,	cadm3	CELL ADHESION MOLECULE PRECURSOR IMMUNOGLOBULIN SUPERFAMILY MEMBER NECTIN NECL			CADM3		Cadm3
gi|326672641|ref|XM_003199660.1| PREDICTED: Danio rerio fatty acid desaturase 6-like (LOC100538024), mRNA	49.5201	84.5495	2.7634	0.0833333	2.667	0.585694	17.92	594.241	18.5677	1.70738	30.5962	1014.59	31.7021	0.205706	0.0117819	0.0163236	ENSDART00000123533	ENSDARG00000091503	12	47683812	47706837	Tmhmm,,	FADS6	FATTY ACID DESATURASE 6 EC_1.14.19.-
gi|209571511|ref|NM_213264.2| Danio rerio collagen, type IX, alpha 1 (col9a1), mRNA	15.5333	22.5876	0.5794	0.0263333	31.059	0.687693	26.8094	589.874	0.500124	1.45414	38.9845	857.757	0.727248	0.363188	0.00236315	0.024198	ENSDART00000131508	ENSDARG00000031483	13	39679469	39719819	,Sigp,	col9a1	COLLAGEN ALPHA 1 IX CHAIN			COL9A1		Col9a1
gi|326670070|ref|XM_001335964.3| PREDICTED: Danio rerio solute carrier family 6, member 17 (slc6a17), mRNA	83.0567	76.7833	14.3168	0.146333	3.71	1.0817	5.80134	567.585	22.3872	0.924469	5.36316	524.715	20.6963	0.694352	5.01379020034021e-05	0.00394875	ENSDART00000099607	ENSDARG00000068787	8	25714207	25743935	Tmhmm,,	slc6a17	SODIUM DEPENDENT NEUTRAL AMINO ACID TRANSPORTER B 0 SOLUTE CARRIER FAMILY 6 MEMBER TRANSPORTER			SLC6A17		Slc6a17
gi|326673459|ref|XM_695235.5| PREDICTED: Danio rerio moesin b (msnb), mRNA	254.082	217.352	11.1046	0.449333	1.162	1.16899	22.8808	565.465	218.659	0.85544	19.5731	483.721	187.05	0.625962	6.81163684827141e-05	0.0279164	ENSDART00000122485	ENSDARG00000028740	14	9459829	9508747	,,ncoils	msnb	MOESIN			RDX		Rdx
gi|224495995|ref|NM_001145606.1| Danio rerio leucine zipper, putative tumor suppressor 2a (lzts2a), mRNA	12.1585	19.2465	1.6372	0.0243333	4.03	0.631724	7.42638	499.663	3.01699	1.58297	11.7557	790.952	4.77581	0.291218	4.59368054539862e-07	0.0381644	ENSDART00000146795	ENSDARG00000074597	13	18845130	18884251	,,ncoils	lzts2a	LEUCINE ZIPPER TUMOR SUPPRESSOR 2 LAPSER1
gi|47550906|ref|NM_214807.1| Danio rerio fatty acid binding protein 7, brain, b (fabp7b), mRNA	10.9777	39.1682	2.387	0.0226667	5.389	0.280271	4.59895	484.31	2.03706	3.56798	16.409	1728.01	7.26818	0.0234238	0.0386821	0.0108211	ENSDART00000041229	ENSDARG00000034650	20	40400988	40402467	,,	fabp7b	FATTY ACID BINDING PROTEIN BRAIN BRAIN LIPID BINDING BLBP BRAIN TYPE FATTY ACID BINDING B FABP FATTY ACID BINDING 7			FABP7		Fabp7
gi|292624606|ref|XM_695739.4| PREDICTED: Danio rerio protein kinase, AMP-activated, alpha 2 catalytic subunit (prkaa2), mRNA	1.86766	3.3566	0.0856	0.00466667	1.697	0.556414	21.8184	400.213	1.10057	1.79722	39.2126	719.271	1.97796	0.25793	0.00011837	0.0424678	NO ENSDART to associate with		NA	NA	NA						PRKAA2		Prkaa2
gi|47086206|ref|NM_212914.1| Danio rerio forkhead box G1b (foxg1b), mRNA	39.7111	64.0178	2.3764	0.101	10.869	0.620313	16.7106	393.179	3.65361	1.61209	26.939	633.84	5.88994	0.261188	0.00106505	0.0253068	ENSDART00000013642	ENSDARG00000032705	11	44267889	44270030	,,	foxg1b	FORKHEAD BOX G1 BRAIN FACTOR 1 BF 1 FORKHEAD	DNA binding	transcription factor
gi|99028950|ref|NM_001033918.2| Danio rerio premelanosome protein b (pmelb), mRNA	192.177	86.0862	9.0318	0.575333	4.184	2.23238	21.2778	334.027	45.9314	0.447952	9.53146	149.628	20.5751	0.0518704	0.0026989	0.00993608	ENSDART00000046268	ENSDARG00000033760	23	35724086	35741880	Tmhmm,Sigp,	pmelb	MELANOCYTE PMEL PRECURSOR MELANOCYTE PMEL 17 PREMELANOSOME SILVER LOCUS [CONTAINS M M BETA]
gi|169234899|ref|NM_001115060.1| Danio rerio si:ch73-6k14.1 (si:ch73-6k14.1), mRNA	145.582	51.178	14.8062	0.444667	5.82	2.84463	9.83253	327.397	25.0142	0.35154	3.45652	115.093	8.79347	0.12129	0.0396828	0.0125513	ENSDART00000111598	ENSDARG00000075045	1	49728968	49732289	,Sigp,	si:ch73-6k14.1	UNKNOWN								secreted			Soluble,Extracellular:Secretory
gi|326671900|ref|XM_002663796.2| PREDICTED: Danio rerio hypothetical protein LOC100331484 (LOC100331484), mRNA	485.225	575.18	84.0066	1.68033	12.64	0.843605	5.77603	288.767	38.388	1.18539	6.84684	342.301	45.5047	0.55569	2.26107263190178e-05	0.0198789	ENSDART00000127355	ENSDARG00000086881	11	31914386	31914898	,,	IER2	UNKNOWN
gi|209863092|ref|NM_001135971.1| Danio rerio lecithin retinol acyltransferase-like (LOC556575), mRNA	105.089	96.3952	3.5202	0.388333	2.483	1.09019	29.8532	270.616	42.3235	0.91727	27.3834	248.228	38.8221	0.793351	0.000438153	0.0215109	ENSDART00000114436	ENSDARG00000077652	1	9294558	9300000	Tmhmm,Sigp,	LRAT (2 of 2)	LECITHIN RETINOL ACYLTRANSFERASE EC_2.3.1.135 PHOSPHATIDYLCHOLINE RETINOL O ACYLTRANSFERASE
gi|41053651|ref|NM_200586.1| Danio rerio myoglobin (mb), mRNA	1343.45	677.644	70.1124	5.02933	65.305	1.98253	19.1614	267.123	20.5719	0.504406	9.66511	134.738	10.3766	0.0886826	0.00196793	0.0351277	ENSDART00000136378	ENSDARG00000031952	1	55677271	55684413	,,	mb	MYOGLOBIN			MB		Mb
gi|326678018|ref|XM_683672.5| PREDICTED: Danio rerio NUAK family, SNF1-like kinase, 2 (nuak2), mRNA	28.2954	11.9135	1.6024	0.119667	2.898	2.37507	17.6581	236.452	9.76376	0.421041	7.43479	99.5557	4.11094	0.0148075	0.000461587	0.0160112	ENSDART00000135403	ENSDARG00000063661	22	483459	510623	,,	nuak2	NUAK FAMILY SNF1 KINASE EC_2.7.11.1
gi|113671513|ref|NM_001045312.1| Danio rerio stimulated by retinoic acid gene 6 homolog (mouse) (stra6), mRNA	703.086	539.149	32.8136	3.00067	9.324	1.30407	21.4267	234.31	75.406	0.766833	16.4307	179.676	57.8238	0.380984	3.14575594833349e-06	0.0314978	ENSDART00000067479	ENSDARG00000051874	25	23310635	23358014	Tmhmm,,	stra6	STIMULATED BY RETINOIC ACID GENE 6			STRA6		Stra6
gi|189528638|ref|XM_001920205.1| PREDICTED: Danio rerio hypothetical protein LOC100149324 (LOC100149324), mRNA	33.0795	31.1537	1.5544	0.144	3.579	1.06182	21.2812	229.719	9.24266	0.941783	20.0423	216.345	8.70458	0.854921	8.93093177739628e-05	0.0281046	ENSDART00000101918	ENSDARG00000069823	15	14464948	14468700	,Sigp,	PROCA1	AMBIGUOUS
gi|65301447|ref|NM_213031.2| Danio rerio growth arrest and DNA-damage-inducible, beta a (gadd45ba), mRNA	415.564	558.707	147.298	1.91533	38.706	0.743796	2.82124	216.967	10.7364	1.34445	3.79303	291.702	14.4346	0.401936	0.00718807	0.0408209	ENSDART00000036939	ENSDARG00000027744	11	6538813	6540415	,,	gadd45ba	GROWTH ARREST AND DNA DAMAGE INDUCIBLE GADD45 BETA MYELOID DIFFERENTIATION PRIMARY RESPONSE MYD118 NEGATIVE GROWTH REGULATORY MYD118
gi|326679988|ref|XM_684006.5| PREDICTED: Danio rerio bestrophin-1-like (LOC560608), mRNA	12.1121	14.2705	1.7684	0.056	0.42	0.848752	6.84919	216.288	28.8384	1.1782	8.06972	254.83	33.9774	0.639701	2.58077440638312e-05	0.0363603	ENSDART00000110077	ENSDARG00000078331	25	3036079	3054253	Tmhmm,,	BEST1	BESTROPHIN VITELLIFORM MACULAR DYSTROPHY 2			BEST1		Best1
gi|76253710|ref|NM_001033737.1| Danio rerio zgc:114181 (zgc:114181), mRNA	122.405	128.263	6.7116	0.584333	23.88	0.954332	18.2379	209.479	5.12585	1.04785	19.1106	219.503	5.37114	0.880873	0.000129922	0.0193359	ENSDART00000101394	ENSDARG00000069583	16	58528721	58552743	,Sigp,	CNDP1	ZGC:										peptidase	Soluble,Cytoplasm
gi|171461000|ref|NM_001015041.2| Danio rerio connective tissue growth factor (ctgf), mRNA	62.153	62.1901	4.1974	0.319	22.008	0.999403	14.8075	194.837	2.82411	1.0006	14.8163	194.953	2.8258	0.998084	0.000259428	0.00566721	ENSDART00000063028	ENSDARG00000042934	20	25370421	25373097	,Sigp,	ctgf	PRECURSOR CCN FAMILY MEMBER			CTGF		Ctgf						Soluble,Extracellular:Secretory
gi|131888905|ref|NM_001083019.1| Danio rerio zgc:158482 (zgc:158482), mRNA	130.062	130.458	63.7928	0.714	3.121	0.996964	2.03883	182.16	41.6733	1.00305	2.04503	182.715	41.8002	0.988804	0.0338175	0.000491052	ENSDART00000097163	ENSDARG00000067520	18	245027	251558	Tmhmm,Sigp,	zgc:158482	LONG CHAIN FATTY ACID TRANSPORT FATP FATTY ACID TRANSPORT EC_6.2.1.- SOLUTE CARRIER FAMILY 27 MEMBER											Membrane,S
gi|113679087|ref|NM_001045401.1| Danio rerio zgc:153411 (zgc:153411), mRNA	166.232	178.219	61.047	0.926667	9.747	0.93274	2.72301	179.387	17.0547	1.07211	2.91937	192.323	18.2845	0.806868	0.0022518	0.0404442	NO ENSDART to associate with		NA	NA	NA
gi|292626280|ref|XM_001343189.3| PREDICTED: Danio rerio si:ch73-78i5.3 (si:ch73-78i5.3), mRNA	16.2071	34.5783	2.0312	0.0946667	4.636	0.468707	7.97907	171.202	3.49592	2.13353	17.0236	365.264	7.45865	0.168955	2.97211741403858e-05	0.040182	ENSDART00000129343	ENSDARG00000071518	22	11828930	11845123	,,ncoils	KRT222	KERATIN KRT222 KERATIN 222			KRT222		Krt222
gi|292610721|ref|XM_686956.4| PREDICTED: Danio rerio si:rp71-39b20.7 (si:rp71-39b20.7), mRNA	52.5387	63.4225	10.1786	0.311333	15.063	0.828392	5.16168	168.754	3.48793	1.20716	6.23096	203.713	4.21048	0.528407	0.00016535	0.0198811	ENSDART00000144149	ENSDARG00000035859	2	23321879	23327384	,,ncoils	ANGPTL4	ANGIOPOIETIN RELATED 3 PRECURSOR ANGIOPOIETIN 3			ANGPTL4		Angptl4
gi|326672471|ref|XM_002663979.2| PREDICTED: Danio rerio noggin-3-like (LOC100333103), mRNA	23.7567	13.5107	0.9358	0.143	3.561	1.75836	25.3865	166.131	6.67136	0.568711	14.4376	94.4804	3.79407	0.143191	0.00169555	0.0298545	ENSDART00000075568	ENSDARG00000053528	12	34077115	34077786	,,	NOG (2 of 3)	NOGGIN PRECURSOR			NOG		Nog
gi|47086872|ref|NM_212579.1| Danio rerio procollagen, type IX, alpha 2 (col9a2), mRNA	24.322	33.5178	2.816	0.148	35.172	0.725644	8.63707	164.338	0.691515	1.37809	11.9026	226.472	0.952968	0.323028	0.000200307	0.0156049	ENSDART00000035093	ENSDARG00000024492	19	39970956	40016451	,Sigp,	col9a2	COLLAGEN ALPHA 2 IX CHAIN PRECURSOR			COL9A2		Col9a2						Soluble,Extracellular:Secretory
gi|313747480|ref|NM_001199491.1| Danio rerio forkhead box P4 (foxp4), mRNA	39.9643	84.0264	1.7826	0.245333	4.654	0.475616	22.4191	162.898	8.58709	2.10254	47.137	342.499	18.0547	0.17747	4.55269746415083e-05	0.0374449	ENSDART00000114288	ENSDARG00000076120	11	22743953	22927597	,,ncoils	foxp4	FORKHEAD BOX	DNA binding	transcription factor
gi|66793408|ref|NM_001012365.2| Danio rerio thyrotropin-releasing hormone (trh), mRNA	9.91414	14.515	1.7922	0.0666667	1.522	0.683027	5.53182	148.712	6.51389	1.46407	8.09898	217.725	9.53679	0.420963	0.0167548	0.0497848	ENSDART00000018054	ENSDARG00000006868	8	56091251	56094016	,Sigp,	trh	PROTHYROLIBERIN PRECURSOR[CONTAINS THYROLIBERIN PROTIRELIN TSH RELEASING FACTOR THYROTROPIN RELEASING FACTOR TRF THYROTROPIN RELEASING HORMONE TRH ]			TRH		Trh						Soluble,Extracellular:Secretory
gi|42734410|ref|NM_152975.2| Danio rerio mab-21-like 2 (mab21l2), mRNA	120.196	176.484	2.976	0.823333	16.45	0.68106	40.3885	145.987	7.30675	1.4683	59.3024	214.353	10.7285	0.368382	0.00477725	0.0241946	ENSDART00000014608	ENSDARG00000015266	1	22850481	22852291	,,	mab21l2	MAB 21			MAB21L2		Mab21l2
gi|165377124|ref|NM_001037683.2| Danio rerio transforming growth factor, beta receptor I a (tgfbr1a), mRNA	8.30205	11.9446	0.636	0.059	1.076	0.695046	13.0535	140.713	7.71566	1.43875	18.7808	202.451	11.1009	0.347801	0.000478592	0.0248106	ENSDART00000121885	ENSDARG00000017494	2	23932610	24008101	Tmhmm,Sigp,	tgfbr1a	RECEPTOR TYPE PRECURSOR EC_2.7.11.30 ACTIVIN RECEPTOR KINASE ALK											Membrane,S
gi|71834397|ref|NM_001030116.1| Danio rerio si:ch211-184m19.2 (si:ch211-184m19.2), mRNA	40.9091	31.5509	4.877	0.312667	5.762	1.29661	8.38818	130.839	7.09982	0.771243	6.46933	100.909	5.47569	0.483162	0.00479927	0.030269	ENSDART00000063857	ENSDARG00000043497	20	14550202	14595615	,,	SCRN2	SECERNIN			SCRN2		Scrn2
gi|61806605|ref|NM_001013520.1| Danio rerio cadherin 6 (cdh6), mRNA	20.2939	15.7945	3.7264	0.167	7.17	1.28487	5.44598	121.52	2.83039	0.778289	4.23854	94.5778	2.20286	0.232804	0.00011011	0.00347782	ENSDART00000131506	ENSDARG00000014522	2	28216925	28270171	Tmhmm,Sigp,	cdh6	CADHERIN PRECURSOR			CDH6		Cdh6						Membrane,S
gi|18858798|ref|NM_131079.1| Danio rerio hairy-related 6 (her6), mRNA	79.6694	68.6624	23.2822	0.667	15.919	1.16031	3.4219	119.444	5.00467	0.861842	2.94914	102.942	4.31324	0.436133	0.000387078	0.00998308	ENSDART00000023613	ENSDARG00000006514	6	36329655	36332018	,,	her6	TRANSCRIPTION FACTOR HES HAIRY AND ENHANCER OF SPLIT	DNA binding	transcription factor	HES1	HES1	Hes1	Hes1
gi|113679346|ref|NM_001045371.1| Danio rerio H6 family homeobox 4 (hmx4), mRNA	7.94357	5.3247	0.3088	0.0676667	4.667	1.49183	25.724	117.393	1.70207	0.670316	17.2432	78.6901	1.14093	0.171827	0.000113821	0.0163445	ENSDART00000027463	ENSDARG00000007941	1	41290722	41292304	,,	hmx4	H6 FAMILY HOMEOBOX 4	DNA binding	transcription factor
gi|326667581|ref|XM_003198579.1| PREDICTED: Danio rerio kinesin-like protein KIF21A-like (LOC100537698), mRNA	96.6421	104.618	4.157	0.823667	5.348	0.92376	23.248	117.332	18.0707	1.08253	25.1667	127.015	19.5621	0.778676	6.9971524420354e-06	0.0149481	ENSDART00000121942	ENSDARG00000090311	5	6628888	6646946	,,	KIF21A (4 of 4)	KINESIN
gi|308818191|ref|NM_001044396.2| Danio rerio Rho family GTPase 1 like (rnd1l), mRNA	49.8546	40.1246	8.3472	0.426	4.631	1.24249	5.97261	117.03	10.7654	0.804833	4.80695	94.1892	8.66435	0.609146	0.0235545	0.0353294	ENSDART00000018654	ENSDARG00000004218	23	27219811	27246699	,,	rnd1l	RHO RELATED GTP BINDING PRECURSOR RHO FAMILY GTPASE			RND1		Rnd1
gi|262231770|ref|NM_001080599.2| Danio rerio solute carrier family 16 (monocarboxylic acid transporters), member 4 (slc16a4), mRNA	4.72261	4.1225	0.333	0.0406667	2.333	1.14557	14.182	116.13	2.02427	0.872928	12.3799	101.373	1.76704	0.670145	7.01979612077339e-05	0.0302339	ENSDART00000078656	ENSDARG00000042807	8	25597984	25632338	,,	slc16a4	MONOCARBOXYLATE TRANSPORTER 5 MCT 5 MONOCARBOXYLATE TRANSPORTER 4 MCT 4 SOLUTE CARRIER FAMILY 16 MEMBER 4			SLC16A4		Slc16a4
gi|62955512|ref|NM_001017770.1| Danio rerio zgc:112072 (zgc:112072), mRNA	141.078	89.6383	7.6306	1.25633	3.337	1.57386	18.4885	112.294	42.277	0.635379	11.7472	71.3491	26.8619	0.219527	0.00204551	0.0245542	ENSDART00000017560	ENSDARG00000015425	17	38951880	39054942	Tmhmm,Sigp,	SLC24A4 (2 of 2)	SODIUM/POTASSIUM/CALCIUM EXCHANGER NA + /K + /CA 2+ EXCHANGE RETINAL NA CA+K EXCHANGER			SLC24A4		Slc24a4						Membrane,S
gi|41053400|ref|NM_199987.1| Danio rerio jun proto-oncogene (jun), mRNA	279.441	311.414	85.9468	2.63633	24.49	0.897328	3.25132	105.996	11.4104	1.11442	3.62334	118.124	12.716	0.628604	0.0024436	0.0133695	ENSDART00000063912	ENSDARG00000043531	20	15558572	15560457	,,ncoils	jun	TRANSCRIPTION FACTOR AP 1 PROTO ONCOGENE C JUN		transcription factor	JUN	JUN	Jun	Jun
gi|326667419|ref|XM_001919536.3| PREDICTED: Danio rerio similar to kinesin family member 21A (LOC100149074), partial mRNA	37.4672	58.2035	3.2092	0.370333	3.983	0.643727	11.6749	101.171	9.40677	1.55345	18.1365	157.165	14.613	0.277135	8.21470899384031e-05	0.0263346	ENSDART00000086743	ENSDARG00000061089	4	60186043	60197199	,,ncoils	KIF21A (1 of 4)	KINESIN
gi|113681758|ref|NM_001045128.1| Danio rerio acyl-CoA synthetase long-chain family member 3a (acsl3a), mRNA	6.48184	6.1458	0.194	0.0646667	2.048	1.05468	33.4116	100.235	3.16496	0.948157	31.6794	95.0381	3.00088	0.891404	9.83244380757528e-05	0.0485831	ENSDART00000042884	ENSDARG00000032079	15	41726616	41796703	Tmhmm,Sigp,	acsl3a	LONG CHAIN FATTY ACID COA LIGASE EC_6.2.1.3 LONG CHAIN ACYL COA SYNTHETASE			ACSL3		Acsl3						Undetermined,S
gi|41054945|ref|NM_200363.1| Danio rerio Ras association (RalGDS/AF-6) domain family 8b (rassf8b), mRNA	18.4005	39.0595	4.2698	0.201667	6.026	0.471089	4.30945	91.2421	3.05352	2.12274	9.14785	193.683	6.48183	0.08488	0.0105482	0.017588	ENSDART00000066895	ENSDARG00000045485	4	19440535	19457131	,,ncoils	rassf8b	RAS ASSOCIATION DOMAIN CONTAINING 8 CARCINOMA ASSOCIATED HOJ 1			RASSF8		Rassf8
gi|326668846|ref|XM_003198836.1| PREDICTED: Danio rerio monocarboxylate transporter 1-like (LOC100534752), mRNA	17.9643	40.984	1.0432	0.203	2.372	0.438325	17.2204	88.4942	7.57349	2.28141	39.2868	201.892	17.2782	0.195457	0.0309039	0.0485969	ENSDART00000150023	ENSDARG00000016963	6	48918802	48989635	Tmhmm,,	SLC16A1 (1 of 2)	MONOCARBOXYLATE TRANSPORTER MCT SOLUTE CARRIER FAMILY 16 MEMBER
gi|18859194|ref|NM_131251.1| Danio rerio orthodenticle homolog 2 (otx2), mRNA	11.5894	19.3196	0.2856	0.138	9.468	0.599879	40.5792	83.9814	1.22406	1.667	67.6457	139.997	2.04052	0.175427	0.000373981	0.013707	ENSDART00000008816	ENSDARG00000011235	17	44291216	44296095	,,	otx2	HOMEOBOX	DNA binding	transcription factor	OTX2	OTX2	Otx2	Otx2
gi|41152481|ref|NM_199528.1| Danio rerio retinol binding protein 1a, cellular (rbp1a), mRNA	148.549	137.021	8.7408	1.78833	19.118	1.08414	16.9949	83.0657	7.77012	0.922394	15.676	76.6193	7.16711	0.809062	0.000213548	0.0296147	ENSDART00000007576	ENSDARG00000016235	16	34217159	34225222	,,	rbp1a	RETINOL BINDING
gi|18858952|ref|NM_131314.1| Danio rerio LIM-domain binding factor 2a (ldb2a), mRNA	1.5307	2.1884	0.0164	0.0186667	1.881	0.699463	93.3356	82.002	0.813772	1.42967	133.439	117.236	1.16342	0.432002	6.89751125801748e-05	0.0411229	ENSDART00000012307	ENSDARG00000019579	14	49620147	49768506	,,	ldb2a	LIM DOMAIN BINDING LDB CARBOXYL TERMINAL LIM DOMAIN BINDING CLIM LIM DOMAIN BINDING FACTOR			LDB2		Ldb2	Ldb2
gi|181342155|ref|NM_001123237.1| Danio rerio si:ch211-219a4.10 (si:ch211-219a4.10), mRNA	27.5948	15.6971	4.5728	0.336667	0.698	1.75796	6.03456	81.9648	39.5341	0.568842	3.43271	46.625	22.4887	0.0333222	0.000272987	0.00981553	ENSDART00000132915	ENSDARG00000057108	9	24876229	24884323	,Sigp,	serpine3	SERPIN E3 PRECURSOR			SERPINE3		Serpine3
gi|292611983|ref|XM_001920312.2| PREDICTED: Danio rerio cell adhesion molecule 4-like (LOC100150500), mRNA	23.3843	37.5386	1.3364	0.291333	1.909	0.622941	17.498	80.2665	12.2495	1.60529	28.0893	128.851	19.664	0.311801	0.00605027	0.032368	NO ENSDART to associate with		NA	NA	NA
gi|41282158|ref|NM_152974.2| Danio rerio mab-21-like 1 (mab21l1), mRNA	61.768	34.698	3.8866	0.770333	18.421	1.78016	15.8926	80.1835	3.35313	0.561747	8.9276	45.0428	1.88361	0.116248	0.00253005	0.011906	ENSDART00000077405	ENSDARG00000055089	15	32801333	32803578	,,	mab21l1	MAB 21	DNA binding		MAB21L1		Mab21l1
gi|136256455|ref|NM_212924.2| Danio rerio insulin-like growth factor binding protein 7 (igfbp7), mRNA	274.426	307.652	50.6728	3.42267	24.861	0.892001	5.41564	80.1789	11.0384	1.12108	6.07134	89.8866	12.3749	0.712396	0.000152434	0.0281029	ENSDART00000006390	ENSDARG00000017389	14	53720905	53731307	,Sigp,	igfbp7	INSULIN GROWTH FACTOR BINDING 7 PRECURSOR IBP 7 IGF BINDING 7 IGFBP 7 MAC25			IGFBP7		Igfbp7					Soluble,Extracellular:Secretory
gi|326669774|ref|XR_082612.2| PREDICTED: Danio rerio hypothetical LOC100004225 (LOC100004225), miscRNA	105.778	52.3717	3.4598	1.32033	12.754	2.01975	30.5734	80.1146	8.29371	0.49511	15.1372	39.6655	4.1063	0.0319937	0.000321898	0.0138152	NO ENSDART to associate with		NA	NA	NA
gi|211063454|ref|NM_131081.2| Danio rerio cadherin 2, neuronal (cdh2), mRNA	86.6902	99.7198	6.1718	1.09667	20.73	0.869338	14.0462	79.0488	4.18187	1.1503	16.1573	90.9299	4.81041	0.700359	0.00067387	0.0281701	ENSDART00000024627	ENSDARG00000018693	20	17786020	17865155	Tmhmm,Sigp,	cdh2	CADHERIN PRECURSOR CADHERIN CADHERIN			CDH2		Cdh2		transmembrane
gi|326675151|ref|XM_001919423.3| PREDICTED: Danio rerio R-spondin 3-like (LOC566054), mRNA	5.77066	7.5068	0	0.0746667	2.35	0.768724	Inf	77.2856	2.4556	1.30086	Inf	100.537	3.19438	0.45208	0.0001211	0.0179729	ENSDART00000109124	ENSDARG00000079570	16	41119538	41218889	,Sigp,	RSPO2	R SPONDIN 2 PRECURSOR ROOF PLATE SPECIFIC SPONDIN 2			RSPO2		Rspo2
gi|189534513|ref|XM_001340800.2| PREDICTED: Danio rerio similar to OCTN2 protein (LOC100000685), mRNA	6.2962	9.6854	0.4054	0.0816667	0.081	0.650072	15.5308	77.0964	77.7309	1.53829	23.891	118.597	119.573	0.113395	0.00032464	0.00362806	ENSDART00000099284	ENSDARG00000068603	21	44302402	44311667	Tmhmm,,	si:ch211-25g7.3	SOLUTE CARRIER FAMILY 22 MEMBER ORGANIC CATION/CARNITINE TRANSPORTER			SLC22A5		Slc22a5
gi|326672537|ref|XM_003199638.1| PREDICTED: Danio rerio brain-specific angiogenesis inhibitor 1-associated protein 2-like (LOC100537012), mRNA	4.53898	8.6136	0.0548	0.059	2.94	0.526955	82.8281	76.9318	1.54387	1.8977	157.182	145.993	2.9298	0.254309	3.96744552063135e-05	0.0479586	ENSDART00000085523	ENSDARG00000060587	12	38091993	38143552	,Sigp,ncoils	BAIAP2 (2 of 2)	BRAIN SPECIFIC ANGIOGENESIS INHIBITOR 1 ASSOCIATED 2 BAI ASSOCIATED 2 BAI1 ASSOCIATED 2 INSULIN RECEPTOR SUBSTRATE OF 53 KDA IRSP53 INSULIN RECEPTOR SUBSTRATE P53
gi|123704645|ref|NM_001044979.2| Danio rerio eph receptor A7 (epha7), mRNA	8.31555	7.4702	0.914	0.111667	2.375	1.11316	9.09797	74.4676	3.50128	0.898342	8.17309	66.8973	3.14535	0.694108	8.60358881829189e-05	0.0176466	ENSDART00000102788	ENSDARG00000004635	20	24847468	24992645	Tmhmm,Sigp,	epha7	EPHRIN TYPE RECEPTOR PRECURSOR EC_2.7.10.1 KINASE			EPHA7		Epha7						Membrane,S
gi|292627583|ref|XM_679609.4| PREDICTED: Danio rerio solute carrier organic anion transporter family member 5A1-like (LOC556735), mRNA	6.58593	6.4415	2.5762	0.095	1.396	1.02242	2.55645	69.3256	4.71772	0.97807	2.50039	67.8053	4.61426	0.918408	0.000136814	0.028334	ENSDART00000106167	ENSDARG00000071685	24	20142195	20245676	Tmhmm,,	SLCO5A1 (1 of 2)	SOLUTE CARRIER ORGANIC ANION TRANSPORTER FAMILY MEMBER ORGANIC ANION TRANSPORTING POLYPEPTIDE ORGANIC ANION SOLUTE CARRIER FAMILY 21 MEMBER			SLCO5A1		Slco5a1
gi|91176305|ref|NM_001040051.1| Danio rerio zgc:136962 (zgc:136962), mRNA	104.933	150.288	37.3488	1.516	18.281	0.698214	2.80955	69.2172	5.74001	1.43223	4.02391	99.1346	8.221	0.255987	0.000953195	0.0250745	ENSDART00000126976	ENSDARG00000091001	17	53950901	53952316	,,ncoils	MYCBP	UNKNOWN
gi|50355953|ref|NM_131691.2| Danio rerio sphingosine-1-phosphate receptor 1 (s1pr1), mRNA	83.143	74.366	4.7792	1.20433	11.969	1.11802	17.3968	69.0365	6.94653	0.894435	15.5603	61.7487	6.21322	0.757487	0.000192328	0.0417596	ENSDART00000062633	ENSDARG00000042690	22	16184655	16188403	Tmhmm,,	s1pr1	SPHINGOSINE 1 PHOSPHATE RECEPTOR S1P RECEPTOR ENDOTHELIAL DIFFERENTIATION G COUPLED RECEPTOR SPHINGOSINE 1 PHOSPHATE RECEPTOR EDG S1P RECEPTOR EDG			S1PR1		S1pr1		transmembrane
gi|292616190|ref|XM_002662871.1| PREDICTED: Danio rerio wu:fb17g07 (wu:fb17g07), mRNA	138.053	49.3033	9.3202	2.011	36.078	2.80008	14.8122	68.6489	3.82651	0.357133	5.28994	24.5168	1.36658	0.00576854	0.000258193	0.0398702	NO ENSDART to associate with		NA	NA	NA
gi|326671510|ref|XM_003199403.1| PREDICTED: Danio rerio low-density lipoprotein receptor-related protein 1-like (LOC100538078), mRNA	3.07584	3.1389	0	0.045	5.347	0.97991	Inf	68.352	0.575246	1.0205	Inf	69.7533	0.587039	0.954681	0.000413729	0.0247367	NO ENSDART to associate with		NA	NA	NA
gi|326671516|ref|XM_003199404.1| PREDICTED: Danio rerio low-density lipoprotein receptor-related protein 1-like (LOC100538203), partial mRNA	4.13461	5.4846	0.3406	0.0673333	6.761	0.753859	12.1392	61.4052	0.611539	1.32651	16.1028	81.4545	0.811211	0.360643	0.000659728	0.0102875	NO ENSDART to associate with		NA	NA	NA
gi|189530993|ref|XM_692941.3| PREDICTED: Danio rerio im:7147183 (im:7147183), mRNA	2.60473	2.6508	0.0664	0.0453333	4.486	0.982619	39.2278	57.4572	0.580635	1.01769	39.9217	58.4735	0.590905	0.94162	0.00183755	2.23094746538389e-06	ENSDART00000076481	ENSDARG00000054302	17	29255077	29272820	,,	EHD4	EH DOMAIN CONTAINING			EHD4		Ehd4
gi|326670401|ref|XM_002667464.2| PREDICTED: Danio rerio transmembrane and coiled-coil domains protein 1-like (LOC100330322), mRNA	2.74048	2.5882	0.4572	0.0506667	2.082	1.05884	5.99404	54.0884	1.31627	0.944434	5.66098	51.0829	1.24313	0.866509	0.000232452	0.0477643	ENSDART00000067639	ENSDARG00000076747	8	56145055	56150135	Tmhmm,,ncoils	TMCC1 (2 of 2)	TRANSMEMBRANE AND COILED COIL DOMAINS							transmembrane
gi|326668555|ref|XM_003198774.1| PREDICTED: Danio rerio uncharacterized protein C17orf67 homolog (LOC100535653), mRNA	7.59845	3.8027	0.0494	0.149	18.14	1.99817	153.815	50.9963	0.418878	0.500457	76.9777	25.5215	0.209631	0.100751	0.00399921	0.00433432	ENSDART00000123437	ENSDARG00000089625	6	19544140	19546365	,Sigp,ncoils	C6H17orf67	UNKNOWN
gi|189533819|ref|XM_001921487.1| PREDICTED: Danio rerio myosin-VIIa-like (LOC556141), mRNA	1.89318	3.3183	0.148	0.0376667	0.729	0.570528	12.7918	50.2615	2.59696	1.75276	22.4209	88.0965	4.55185	0.0503934	0.00140413	0.00265118	ENSDART00000148019	ENSDARG00000044632	21	21189835	21261337	,,ncoils	myo7ab	MYOSIN
gi|18859348|ref|NM_131048.1| Danio rerio semaphorin 3d (sema3d), mRNA	10.2085	19.5943	0.4992	0.209333	6.377	0.520991	20.4496	48.7665	1.60082	1.91942	39.2514	93.6033	3.07265	0.220473	0.00197675	0.038826	ENSDART00000127469	ENSDARG00000017369	18	8636381	8703148	,,	sema3d	SEMAPHORIN PRECURSOR			SEMA3D		Sema3d
gi|41054598|ref|NM_200551.1| Danio rerio phenylalanine hydroxylase (pah), mRNA	1081.84	485.25	35.7946	23.6013	13.555	2.22945	30.2236	45.8381	79.8112	0.44854	13.5565	20.5603	35.7986	0.0264038	0.000200512	0.0406975	ENSDART00000011943	ENSDARG00000020143	4	16459864	16477717	,,	pah	TRYPTOPHAN 5 HYDROXYLASE EC_1.14.16.4 TRYPTOPHAN 5 MONOOXYGENASE			PAH		Pah
gi|18858676|ref|NM_131606.1| Danio rerio fibroblast growth factor receptor 3 (fgfr3), mRNA	16.8166	7.0696	0.6882	0.384	4.623	2.37873	24.4357	43.7933	3.6376	0.420393	10.2726	18.4104	1.52922	0.032102	0.0013765	0.0208475	ENSDART00000125883	ENSDARG00000004782	13	13087602	13155654	Tmhmm,Sigp,	fgfr3	FIBROBLAST GROWTH FACTOR RECEPTOR PRECURSOR FGFR EC_2.7.10.1			FGFR3		Fgfr3		transmembrane				Membrane,S
gi|181331961|ref|NM_001123230.1| Danio rerio collagen, type IV, alpha 5 (Alport syndrome) (col4a5), mRNA	20.861	29.3929	1.6904	0.488333	12.222	0.709728	12.3409	42.7187	1.70684	1.40899	17.3881	60.1902	2.40492	0.423478	0.000100302	0.0401273	ENSDART00000073827	ENSDARG00000052063	7	52558412	52649610	,Sigp,	col4a5	COLLAGEN ALPHA IV CHAIN			COL4A5		Col4a5
gi|41152322|ref|NM_200707.1| Danio rerio retinol dehydrogenase 8 (rdh8), mRNA	27.2591	27.3386	4.938	0.657667	7.014	0.997093	5.52028	41.4483	3.88639	1.00292	5.53637	41.5691	3.89772	0.993247	0.0121861	0.0158182	ENSDART00000032788	ENSDARG00000028048	3	54325674	54360060	,,	rdh8	RETINOL DEHYDROGENASE 8 EC_1.1.1.300 PHOTORECEPTOR OUTER SEGMENT ALL TRANS RETINOL DEHYDROGENASE			RDH8		Rdh8
gi|189533945|ref|XM_682101.3| PREDICTED: Danio rerio si:dkey-92k1.12 (si:dkey-92k1.12), mRNA	3.21659	2.1995	0.3756	0.084	2.952	1.46242	8.56387	38.2927	1.08963	0.683798	5.85596	26.1845	0.745088	0.143253	0.000225518	0.00761704	ENSDART00000110923	ENSDARG00000073707	21	24703685	24800627	,,	CNKSR2 (2 of 2)	CONNECTOR ENHANCER OF KINASE SUPPRESSOR OF RAS 3 CONNECTOR ENHANCER OF KSR 3 CNK HOMOLOG 3 CNK3 MAGUIN
gi|139948690|ref|NM_001083844.1| Danio rerio collagen, type XI, alpha 1a (col11a1a), mRNA	27.3932	27.1147	1.2198	0.749667	40.169	1.01027	22.4571	36.5405	0.681949	0.989832	22.2288	36.169	0.675016	0.975258	7.83682406422171e-05	0.0270374	ENSDART00000042065	ENSDARG00000026165	24	29687372	29815776	,Sigp,	col11a1a	COLLAGEN ALPHA CHAIN PRECURSOR			COL11A1		Col11a1						Soluble,Extracellular:Secretory
gi|326674267|ref|XM_003200055.1| PREDICTED: Danio rerio wu:fk08b02 (wu:fk08b02), mRNA	1.87127	2.9658	0.1022	0.0523333	1.598	0.63095	18.3099	35.7568	1.17101	1.58491	29.0196	56.6713	1.85594	0.134359	4.63080193695585e-05	0.00707726	ENSDART00000077582	ENSDARG00000055255	15	26012692	26179718	,,	BX571984.2	MEMBRANE ASSOCIATED PHOSPHATIDYLINOSITOL TRANSFER PHOSPHATIDYLINOSITOL TRANSFER PROTEIN MEMBRANE ASSOCIATED PITPNM PYK2 N TERMINAL DOMAIN INTERACTING RECEPTOR NIR
gi|147902821|ref|NM_001089340.1| Danio rerio zgc:162858 (zgc:162858), mRNA	58.096	66.8004	9.8902	1.647	8.443	0.869695	5.87409	35.2738	6.88096	1.14983	6.7542	40.5588	7.91193	0.668528	0.00161082	0.0225659	NO ENSDART to associate with		NA	NA	NA
gi|122114595|ref|NM_001080195.1| Danio rerio zgc:158687 (zgc:158687), mRNA	13.1797	11.4369	0.6398	0.374667	1.005	1.15238	20.5997	35.1771	13.1141	0.867766	17.8757	30.5255	11.38	0.662978	5.56424905810789e-06	0.0354953	ENSDART00000083388	ENSDARG00000059743	3	39094551	39105002	Tmhmm,Sigp,	TMEM98	TRANSMEMBRANE 98			TMEM98		Tmem98		transmembrane				Undetermined,S
gi|113682018|ref|NM_001045022.1| Danio rerio similar to transmembrane 4 superfamily member 1 (LOC563601), mRNA	7.62525	12.8209	0.7546	0.220333	3.645	0.594752	10.105	34.6078	2.09198	1.68137	16.9903	58.1887	3.51739	0.141603	0.00716369	0.00792341	ENSDART00000137521	ENSDARG00000060668	22	41118693	41127009	Tmhmm,,	tm4sf18	UNKNOWN							transmembrane				Membrane,S
gi|303304949|ref|NM_001194987.1| Danio rerio low density lipoprotein-related protein 2 (lrp2), mRNA	1.68795	2.7437	0.1428	0.049	1.047	0.615211	11.8204	34.4481	1.61218	1.62546	19.2136	55.9939	2.62053	0.0928277	1.10746448028643e-05	0.00509613	ENSDART00000085697	ENSDARG00000060649	9	49443799	49716292	Tmhmm,,	lrp2	LOW DENSITY LIPOPROTEIN RECEPTOR RELATED 2 PRECURSOR LRP 2 GLYCOPROTEIN 330 GP330 MEGALIN			LRP2		Lrp2
gi|195546834|ref|NM_001130770.1| Danio rerio zgc:194930 (zgc:194930), mRNA	16.3465	23.4075	0.9832	0.485667	1.716	0.698346	16.6259	33.658	9.52596	1.43195	23.8075	48.1966	13.6407	0.386353	0.000499243	0.0309073	ENSDART00000110671	ENSDARG00000079584	7	61655761	61689447	,,	zgc:194930	ZGC:
gi|189528782|ref|XM_690684.3| PREDICTED: Danio rerio similar to novel immunoglobulin domain containing protein (LOC567389), mRNA	2.9332	2.6999	0.1082	0.0916667	1.473	1.08641	27.1091	31.9986	1.99131	0.920461	24.9529	29.4535	1.83293	0.722553	2.89333357008755e-05	0.00598449	ENSDART00000138895	ENSDARG00000033845	15	18037651	18122130	Tmhmm,,	igsf9ba	TURTLE HOMOLOG A PRECURSOR DENDRITE ARBORIZATION AND SYNAPSE MATURATION 1 IMMUNOGLOBULIN SUPERFAMILY MEMBER 9A IGSF9A			IGSF9B		Igsf9b
gi|46518513|ref|NM_207638.1| Danio rerio adrenergic, alpha-2B-, receptor (adra2b), mRNA	3.43202	3.489	0.5658	0.110333	1.005	0.983669	6.06579	31.1059	3.41495	1.0166	6.16649	31.6224	3.47164	0.96234	0.00881757	0.0183363	ENSDART00000018663	ENSDARG00000019819	8	42259029	42260609	Tmhmm,,	adra2b	ALPHA 2B ADRENERGIC RECEPTOR ALPHA 2B ADRENORECEPTOR ALPHA 2B ADRENOCEPTOR ALPHA 2BAR			ADRA2B		Adra2b		transmembrane
gi|197333791|ref|NM_001080989.2| Danio rerio DENN/MADD domain containing 4A (dennd4a), mRNA	2.40952	3.0951	0.3618	0.0796667	2.258	0.778496	6.65982	30.2451	1.0671	1.28453	8.55473	38.8506	1.37073	0.524467	0.000866596	0.039441	ENSDART00000090962	ENSDARG00000062721	18	18822325	18875881	,,	dennd4a	DENN DOMAIN CONTAINING			DENND4A		Dennd4a
gi|47086168|ref|NM_212935.1| Danio rerio zgc:85777 (zgc:85777), mRNA	95.9295	58.9338	19.8426	3.18467	19.091	1.62775	4.83452	30.1223	5.02486	0.614345	2.97006	18.5055	3.08699	0.189238	0.00790023	0.0453867	ENSDART00000126470	ENSDARG00000027009	19	41822517	41859226	,,ncoils	zgc:85777	PROBABLE ACYL COA DEHYDROGENASE 6 PROBABLE ISOVALERYL COA DEHYDROGENASE IVD EC_1.3.99.10
gi|326676273|ref|XM_696078.5| PREDICTED: Danio rerio kin of IRRE like 3 (Drosophila) (kirrel3), mRNA	5.69925	2.2755	0.0426	0.191	0.671	2.50461	133.785	29.839	8.49367	0.399263	53.4155	11.9136	3.39121	0.100462	0.0102034	0.0367989	ENSDART00000086379	ENSDARG00000060939	18	45970205	46034338	Tmhmm,,	KIRREL3 (2 of 3)	KIN OF IRRE PRECURSOR KIN OF IRREGULAR CHIASM NEPHRIN
gi|326677838|ref|XM_003200877.1| PREDICTED: Danio rerio phosphatidylinositol-binding clathrin assembly protein-like (LOC100534771), mRNA	22.653	17.1881	6.0484	0.76	8.287	1.31795	3.74529	29.8066	2.73356	0.758755	2.84176	22.6159	2.0741	0.43384	0.0129698	0.0471746	NO ENSDART to associate with		NA	NA	NA
gi|148922968|ref|NM_001098765.1| Danio rerio zgc:165543 (zgc:165543), mRNA	13.2895	9.6601	1.4906	0.474333	2.75	1.37571	8.91554	28.0172	4.83255	0.726897	6.48068	20.3656	3.51276	0.149724	0.000173951	0.00102304	ENSDART00000103157	ENSDARG00000027065	11	35765358	35853155	Tmhmm,,	zgc:165543	SODIUM COUPLED NEUTRAL AMINO ACID TRANSPORTER AMINO ACID TRANSPORTER SOLUTE CARRIER FAMILY 38 MEMBER SYSTEM A AMINO ACID TRANSPORTER 1 SYSTEM N AMINO ACID TRANSPORTER
gi|260447195|ref|NM_001166048.1| Danio rerio zgc:165626 (zgc:165626), transcript variant 1, mRNA	2.82845	1.6788	0.078	0.102	1.7	1.68481	36.2622	27.7299	1.6638	0.59354	21.5231	16.4588	0.987529	0.121402	0.00035185	0.0242833	ENSDART00000131579	ENSDARG00000019945	1	17864815	17979507	Tmhmm,Sigp,	ptprdb	RECEPTOR TYPE TYROSINE PHOSPHATASE PRECURSOR TYROSINE PHOSPHATASE R PTP
gi|130502145|ref|NM_001082857.1| Danio rerio forkhead box O1 b (foxo1b), mRNA	1.70223	2.0915	0.0974	0.0633333	0.979	0.813879	17.4767	26.8773	1.73874	1.22868	21.4733	33.0237	2.13636	0.585909	0.00276725	0.0215884	ENSDART00000087898	ENSDARG00000061549	10	32764017	32816265	,,	foxo1b	FORKHEAD BOX O	DNA binding	transcription factor	FOXO1	FOXO1	Foxo1	Foxo1
gi|129270159|ref|NM_001044977.2| Danio rerio tubulointerstitial nephritis antigen-like 1 (tinagl1), mRNA	1.92411	5.1431	0.433	0.0716667	3.647	0.374116	4.44368	26.8481	0.527588	2.67297	11.8778	71.7642	1.41023	0.128788	0.00453374	0.0481598	ENSDART00000087096	ENSDARG00000061231	19	43304948	43365531	,Sigp,	tinagl1	TUBULOINTERSTITIAL NEPHRITIS ANTIGEN										peptidase	Soluble,Lysosomes
gi|32996704|ref|NM_131139.1| Danio rerio frizzled homolog 7a (fzd7a), mRNA	17.1968	17.7099	2.4644	0.650667	15.183	0.971029	6.9781	26.4295	1.13264	1.02984	7.18629	27.2181	1.16643	0.932786	3.2764215294326e-06	0.049608	ENSDART00000084055	ENSDARG00000060004	9	13628542	13631269	Tmhmm,Sigp,	fzd7a	FRIZZLED PRECURSOR FZ			FZD7		Fzd7		transmembrane				Membrane,S
gi|326666461|ref|XM_003198228.1| PREDICTED: Danio rerio scavenger receptor cysteine-rich domain-containing group B protein-like (LOC100536123), mRNA	21.1373	20.8803	1.1794	0.804333	0.479	1.01231	17.9221	26.2792	44.1279	0.987843	17.7042	25.9598	43.5914	0.966909	0.000102978	0.0170135	NO ENSDART to associate with		NA	NA	NA
gi|109639156|ref|NM_182864.2| Danio rerio kelch-like ECH-associated protein 1a (keap1a), mRNA	25.0199	18.8474	6.1294	0.962333	4.566	1.3275	4.08194	25.9992	5.4796	0.753297	3.07492	19.5851	4.12777	0.390651	0.00889783	0.0285231	ENSDART00000045763	ENSDARG00000016132	2	41936143	41962158	,,	keap1a	KELCH ECH ASSOCIATED 1 CYTOSOLIC INHIBITOR OF NRF2 INRF2
gi|47087208|ref|NM_213549.1| Danio rerio matrilin 4 (matn4), mRNA	6.04907	18.083	0.1256	0.234	21.692	0.334517	48.1614	25.8507	0.278862	2.98939	143.973	77.2778	0.833625	0.135445	0.00102745	0.0493703	ENSDART00000065682	ENSDARG00000015947	6	52742715	52798860	,Sigp,ncoils	matn4	MATRILIN 4 PRECURSOR			MATN2		Matn2						Soluble,Plasma_Membrane
gi|85662706|ref|NM_131292.1| Danio rerio collagen type II, alpha-1a (col2a1a), mRNA	13.2945	21.4858	0.5746	0.526333	49.704	0.618758	23.137	25.2587	0.267473	1.61614	37.3926	40.8217	0.432275	0.279937	0.000580544	0.0296116	ENSDART00000100234	ENSDARG00000069093	8	21733438	21757491	,Sigp,	col2a1a	COLLAGEN ALPHA I CHAIN PRECURSOR ALPHA TYPE I COLLAGEN		transcription factor	COL2A1		Col2a1						Soluble,Extracellular:Secretory
gi|45387760|ref|NM_205671.1| Danio rerio zgc:77234 (zgc:77234), mRNA	67.8176	106.642	11.5228	2.69167	2.346	0.635934	5.88552	25.1954	28.9078	1.57249	9.25491	39.6195	45.4572	0.294434	6.37952057738204e-05	0.0398085	NO ENSDART to associate with		NA	NA	NA
gi|302344770|ref|NM_001098731.2| Danio rerio IQ motif containing with AAA domain 1 (iqca1), mRNA	1.93677	1.5061	0.1788	0.0773333	0.889	1.28595	10.8321	25.0445	2.1786	0.777634	8.42338	19.4754	1.69415	0.484138	0.0027399	0.0264913	ENSDART00000127133	ENSDARG00000057276	6	15662473	15771654	,,ncoils	iqca1	IQ AND AAA DOMAIN CONTAINING 1			IQCA1		Iqca
gi|294489269|ref|NM_001177446.1| Danio rerio UDP glucuronosyltransferase 1 family, polypeptide B1 (ugt1b1), mRNA	4.28793	5.2259	0.3746	0.173	2.805	0.820515	11.4467	24.7857	1.52867	1.21875	13.9506	30.2075	1.86307	0.575642	0.000395137	0.0240847	ENSDART00000127075	ENSDARG00000089507	11	31171792	31204741	Tmhmm,Sigp,	ugt1b1	UDP GLUCURONOSYLTRANSFERASE 1 PRECURSOR UDPGT 1 UGT1 UGT1 EC_2.4.1.17
gi|111548670|ref|NM_001042686.1| Danio rerio heat shock protein 12B (hspa12b), mRNA	1.64009	3.5075	0.2826	0.0676667	2.281	0.467595	5.80358	24.2378	0.719023	2.1386	12.4115	51.835	1.5377	0.085387	0.00232734	0.0151285	ENSDART00000087093	ENSDARG00000030307	7	60587256	60624541	,,	hspa12b	UNKNOWN			HSPA12B		Hspa12b
gi|292619071|ref|XM_002663819.1| PREDICTED: Danio rerio Lepre1 protein (lepre1), mRNA	8.26375	5.6262	1.6658	0.350333	9.268	1.4688	4.96083	23.5882	0.891643	0.680829	3.37748	16.0596	0.607057	0.258586	0.00646557	0.0230138	ENSDART00000102827	ENSDARG00000071212	11	40309263	40338835	,Sigp,ncoils	LEPRE1	PROLYL 3 HYDROXYLASE 1 PRECURSOR EC_1.14.11.7 LEUCINE AND PROLINE ENRICHED PROTEOGLYCAN 1 LEPRECAN 1			LEPRE1		Lepre1
gi|326680288|ref|XM_002666854.2| PREDICTED: Danio rerio SITS-binding protein-like (LOC797251), mRNA	10.9128	14.9823	0.3746	0.464	1.994	0.728378	29.1318	23.5189	5.4728	1.37291	39.9955	32.2894	7.51369	0.512443	0.00522787	0.0453972	ENSDART00000089278	ENSDARG00000062059	25	24380336	24468615	Tmhmm,,	si:ch211-236l14.4	UNCHARACTERIZED FAMILY 31 GLUCOSIDASE EC_3.2.1.-
gi|47086108|ref|NM_213274.1| Danio rerio claudin 5a (cldn5a), mRNA	1.07995	1.1391	0.2882	0.046	4.14	0.948077	3.74724	23.4773	0.260859	1.05477	3.95246	24.763	0.275145	0.844486	0.00186228	0.0180984	ENSDART00000064197	ENSDARG00000043716	8	4906305	4907811	Tmhmm,Sigp,	cldn5a	CLAUDIN			CLDN5		Cldn5						Membrane,S
gi|326676783|ref|XM_684261.5| PREDICTED: Danio rerio protein phosphatase 1, regulatory (inhibitor) subunit 9A (ppp1r9a), mRNA	2.59848	1.9281	0.0754	0.112	0.826	1.34769	34.4626	23.2007	3.14586	0.742011	25.5716	17.2152	2.33426	0.364467	0.000217824	0.0265679	ENSDART00000087295	ENSDARG00000061304	19	42040866	42120606	,,ncoils	ppp1r9a	NEURABIN 1 NEURABIN I NEURAL TISSUE SPECIFIC F ACTIN BINDING I PHOSPHATASE 1 REGULATORY SUBUNIT 9A					Ppp1r9a
gi|62955400|ref|NM_001017712.1| Danio rerio BarH-like 1.2 (barhl1.2), mRNA	2.1845	1.8437	0.6212	0.095	2.602	1.18485	3.51658	22.9947	0.839547	0.843992	2.96797	19.4074	0.70857	0.584338	0.00865995	0.0366115	NO ENSDART to associate with		NA	NA	NA				DNA binding	transcription factor
gi|47086120|ref|NM_213281.1| Danio rerio FGGY carbohydrate kinase domain containing (fggy), mRNA	12.6877	26.1109	5.9586	0.552667	4.551	0.485917	2.12931	22.9573	2.7879	2.05797	4.38205	47.2453	5.7374	0.0625124	0.00230942	0.0173805	ENSDART00000149391	ENSDARG00000038667	2	154495	158192	,,	fggy	FGGY CARBOHYDRATE KINASE DOMAIN CONTAINING EC_2.7.1.-			FGGY
gi|292623761|ref|XM_002665357.1| PREDICTED: Danio rerio si:dkey-105j11.1 (si:dkey-105j11.1), mRNA	5.26545	5.8463	0	0.247667	2.938	0.900647	Inf	21.2602	1.79219	1.11031	Inf	23.6055	1.98989	0.697383	0.00041856	0.00492927	NO ENSDART to associate with		NA	NA	NA
gi|326671626|ref|XM_001921354.3| PREDICTED: Danio rerio MCF.2 cell line derived transforming sequence-like 2 (mcf2l2), mRNA	1.07927	1.9113	0.1864	0.051	0.909	0.56468	5.79009	21.1622	1.18732	1.77091	10.2538	37.4765	2.10264	0.210664	0.00793066	0.0309142	ENSDART00000115255	ENSDARG00000079742	11	10533584	10722703	,,ncoils	MCF2L2	GUANINE NUCLEOTIDE EXCHANGE FACTOR DBS DBL'S BIG SISTER MCF2 TRANSFORMING SEQUENCE			MCF2L2
gi|326674131|ref|XM_693738.5| PREDICTED: Danio rerio pleckstrin homology-like domain family B member 1-like (LOC570275), mRNA	5.18168	5.1454	0.6022	0.245667	2.542	1.00705	8.60459	21.0923	2.03843	0.992998	8.54434	20.9446	2.02415	0.980888	1.06790191617161e-06	0.0276814	ENSDART00000113142	ENSDARG00000079378	15	16886991	17010604	,,ncoils	PHLDB1 (1 of 2)	PLECKSTRIN HOMOLOGY DOMAIN FAMILY B MEMBER LL5
gi|326677105|ref|XM_692948.5| PREDICTED: Danio rerio spectrin repeat containing, nuclear envelope 1a (syne1a), mRNA	3.92402	6.7235	0.3868	0.188333	2.241	0.583628	10.1448	20.8355	1.75101	1.71342	17.3824	35.7	3.00022	0.115282	0.000293368	0.00970906	ENSDART00000139350	ENSDARG00000009499	20	26125137	26389041	,,ncoils	syne1a	NESPRIN 2 NUCLEAR ENVELOPE SPECTRIN REPEAT 2 NUCLEUS AND ACTIN CONNECTING ELEMENT PROTEIN NUANCE SYNAPTIC NUCLEAR ENVELOPE 2 SYNE 2
gi|292618261|ref|XM_689458.4| PREDICTED: Danio rerio phosphatidylinositol 4,5-bisphosphate 5-phosphatase A-like (LOC566188), mRNA	3.70805	4.4301	0.0972	0.182	1.656	0.837012	38.1486	20.3739	2.23916	1.19473	45.5772	24.3412	2.67518	0.668714	0.000886321	0.0373964	ENSDART00000148480	ENSDARG00000078618	10	24735730	24750722	,,	inpp5k	PHOSPHATIDYLINOSITOL 4 5 BISPHOSPHATE 5 PHOSPHATASE A EC_3.1.3.56 INOSITOL POLYPHOSPHATE 5 PHOSPHATASE J			INPP5K		Inpp5k
gi|326669953|ref|XM_001341168.3| PREDICTED: Danio rerio occludin-like (LOC100001136), mRNA	4.1845	4.5447	0.23	0.206667	1.813	0.920743	18.1935	20.2476	2.30805	1.08608	19.7596	21.9905	2.50673	0.816558	1.74633621932432e-05	0.0345065	ENSDART00000142224	ENSDARG00000057826	8	13707265	13728478	Tmhmm,,ncoils	si:ch73-61d6.3	OCCLUDIN
gi|130502096|ref|NM_001082901.1| Danio rerio si:ch211-197n10.4 (si:ch211-197n10.4), mRNA	1.27111	1.6506	0.0956	0.063	3.179	0.770092	13.2962	20.1764	0.399847	1.29855	17.2657	26.2	0.51922	0.473159	0.00230169	0.0185626	ENSDART00000136811	ENSDARG00000060893	19	37042052	37144567	,Sigp,	COL8A2	COLLAGEN ALPHA 2 VIII CHAIN PRECURSOR ENDOTHELIAL COLLAGEN			COL8A2		Col8a2						Soluble,Extracellular:Secretory
gi|47086542|ref|NM_212751.1| Danio rerio family with sequence similarity 69, member C (fam69c), mRNA	3.70527	6.7237	0.7224	0.184	3.376	0.551076	5.12912	20.1374	1.09753	1.81463	9.30745	36.5418	1.99162	0.21135	0.00243257	0.0377727	ENSDART00000123870	ENSDARG00000045457	24	3160486	3185570	Tmhmm,Sigp,	fam69c	FAM69C			FAM69C		Fam69c
gi|189515023|ref|XM_678637.3| PREDICTED: Danio rerio im:7139293, transcript variant 1 (im:7139293), mRNA	20.4071	29.815	6.1378	1.01533	14.184	0.684458	3.32483	20.0989	1.43874	1.46101	4.8576	29.3647	2.10202	0.354173	0.0138186	0.0436477	ENSDART00000110106	ENSDARG00000075564	1	51202171	51300156	,,ncoils	FAM13A	FAM13A
gi|238231435|ref|NM_001123308.2| Danio rerio 8-oxoguanine DNA glycosylase (ogg1), nuclear gene encoding mitochondrial protein, mRNA	2.90984	6.5708	0.437	0.145667	1.57	0.442844	6.65867	19.976	1.8534	2.25813	15.0362	45.1085	4.18522	0.126668	0.000807276	0.0313001	ENSDART00000084081	ENSDARG00000060002	8	48540464	48560245	,,	ogg1	N GLYCOSYLASE/DNA 8 OXOGUANINE DNA GLYCOSYLASE EC_3.2.2.- ; DNA APURINIC OR APYRIMIDINIC SITE LYASE AP LYASE EC_4.2.99.18 ]			OGG1		Ogg1
gi|41054706|ref|NM_199543.1| Danio rerio Cd63 antigen (cd63), mRNA	191.731	168.958	18.7224	9.76933	79.368	1.13478	10.2407	19.6258	2.41572	0.881224	9.02437	17.2947	2.12879	0.710087	1.80887723077069e-05	0.0460578	ENSDART00000031047	ENSDARG00000025147	23	32304747	32324518	Tmhmm,Sigp,	cd63	CD63 ANTIGEN CD63 ANTIGEN			CD63		Cd63						Undetermined,S
gi|295834842|ref|XM_690384.5| PREDICTED: Danio rerio protein tyrosine phosphatase, receptor type, t (ptprt), mRNA	1.44982	1.4117	0.1824	0.074	2.525	1.027	7.94856	19.5921	0.574185	0.973708	7.73958	19.077	0.559089	0.937379	0.00252505	0.0230291	NO ENSDART to associate with		NA	NA	NA
gi|40363532|ref|NM_199212.1| Danio rerio serum/glucocorticoid regulated kinase 1 (sgk1), mRNA	127.615	196.05	23.4906	6.528	24.555	0.65093	5.43261	19.5489	5.19712	1.53626	8.34591	30.0322	7.98414	0.190579	0.00606471	0.00982035	ENSDART00000035031	ENSDARG00000025522	23	31878818	31931888	,,	sgk1	SERINE/THREONINE KINASE EC_2.7.11.1 SERUM/GLUCOCORTICOID REGULATED KINASE			SGK1		Sgk1
gi|123703327|ref|NM_001080659.1| Danio rerio zgc:158689 (zgc:158689), mRNA	5.04414	3.1564	0.5012	0.264333	2.309	1.59807	10.0641	19.0825	2.18455	0.625756	6.29769	11.941	1.367	0.063909	7.01422542542785e-06	0.0159347	ENSDART00000011166	ENSDARG00000017785	16	6933915	6966664	,,	zgc:158689	BRAIN SPECIFIC ANGIOGENESIS INHIBITOR 1 ASSOCIATED 2 BAI ASSOCIATED 2 BAI1 ASSOCIATED 2 INSULIN RECEPTOR SUBSTRATE OF 53 KDA IRSP53 INSULIN RECEPTOR SUBSTRATE P53
gi|190358629|ref|NM_001128332.1| Danio rerio si:ch211-80h18.1 (si:ch211-80h18.1), mRNA	5.59198	6.2897	0.2376	0.308333	6.641	0.889069	23.5353	18.1361	0.842038	1.12477	26.4718	20.399	0.947101	0.765797	0.000227695	0.0400135	ENSDART00000122816	ENSDARG00000078522	19	3649380	3689819	,Sigp,	si:ch211-80h18.1	OTOLITH MATRIX MACROMOLECULE 62
gi|302393549|ref|NM_001193651.1| Danio rerio catenin (cadherin-associated protein), delta 2b (ctnnd2b), mRNA	3.15591	6.2684	0.347	0.174333	3.728	0.503463	9.09484	18.1027	0.846542	1.98624	18.0646	35.9564	1.68144	0.198774	0.000392625	0.0413874	ENSDART00000090292	ENSDARG00000003779	2	30269088	30408574	,,ncoils	ctnnd2b	CATENIN DELTA
gi|153945881|ref|NM_001100152.1| Danio rerio zgc:165647 (zgc:165647), mRNA	8.0852	11.3735	0.5588	0.456333	5.845	0.710881	14.4689	17.7178	1.38327	1.40671	20.3534	24.9237	1.94585	0.306252	0.0003002	0.013825	ENSDART00000115165	ENSDARG00000075222	24	25677557	25680975	,,	FAM123A	ZGC:			FAM123A		Fam123a
gi|112807247|ref|NM_001043325.1| Danio rerio lysyl oxidase-like 1 (loxl1), mRNA	1.61082	2.9276	0.0822	0.0916667	3.372	0.550218	19.5963	17.5726	0.477704	1.81746	35.6156	31.9375	0.868209	0.210848	0.000544639	0.0301709	ENSDART00000127496	ENSDARG00000054451	18	48978530	49006206	,Sigp,	loxl1	LYSINE 6 OXIDASE PRECURSOR EC_1.4.3.13 LYSYL OXIDASE			LOXL1		Loxl1						Soluble,Extracellular:Secretory
gi|326679730|ref|XM_688135.5| PREDICTED: Danio rerio Rho GTPase activating protein 29a (arhgap29a), mRNA	2.14957	1.526	0.2676	0.123667	2.237	1.40863	8.03277	17.382	0.960916	0.70991	5.70254	12.3396	0.682164	0.268556	0.0002203	0.0333129	ENSDART00000018037	ENSDARG00000026329	24	29370931	29480215	,,ncoils	ARHGAP29 (1 of 2)	RHO GTPASE ACTIVATING 29 RHO TYPE GTPASE ACTIVATING 29			ARHGAP29		Arhgap29
gi|326679203|ref|XM_679958.5| PREDICTED: Danio rerio myelin transcription factor 1 (myt1), mRNA	12.3399	8.9427	0.5216	0.720333	8.354	1.37988	23.6578	17.1308	1.47712	0.724699	17.1447	12.4147	1.07047	0.332709	0.00160261	0.0122815	ENSDART00000135771	ENSDARG00000074030	23	31005068	31026511	,,ncoils	myt1	MYELIN TRANSCRIPTION FACTOR 1 MYT1 L MYT1L NEURAL ZINC FINGER FACTOR 1 NZF 1		transcription factor
gi|229094724|ref|NM_001113225.2| Danio rerio ligand of numb-protein X 2a (lnx2a), mRNA	14.1935	17.953	1.0228	0.842333	3.758	0.790593	13.8771	16.8502	3.77688	1.26487	17.5528	21.3134	4.77728	0.326995	3.93559889684507e-05	0.00483743	ENSDART00000046211	ENSDARG00000029177	24	22254267	22282944	,,	lnx2a	E3 UBIQUITIN LIGASE LNX EC_6.3.2.- LIGAND OF NUMB X 1 NUMB BINDING 1			LNX2		Lnx2
gi|71834525|ref|NM_001030192.1| Danio rerio immunoglobulin-like domain containing receptor 2 (ildr2), mRNA	5.96573	9.2916	0.4938	0.374	3.072	0.642056	12.0813	15.9511	1.94197	1.5575	18.8165	24.8439	3.02461	0.0385245	0.000688957	0.000349418	ENSDART00000049805	ENSDARG00000014180	9	35245805	35272011	Tmhmm,Sigp,	ildr2	IMMUNOGLOBULIN DOMAIN CONTAINING RECEPTOR 2			ILDR2		Ildr2
gi|326676290|ref|XM_002665423.2| PREDICTED: Danio rerio latent-transforming growth factor beta-binding protein 1-like (LOC100334691), partial mRNA	19.7225	29.851	4.4048	1.251	10.511	0.660699	4.47751	15.7654	1.87637	1.51355	6.77693	23.8617	2.83998	0.164639	0.000262702	0.0113811	NO ENSDART to associate with		NA	NA	NA
gi|326675698|ref|XM_001333237.3| PREDICTED: Danio rerio metastasis-associated protein MTA1-like (LOC794477), mRNA	36.1686	39.6078	13.8482	2.29667	6.116	0.913168	2.61179	15.7483	5.91377	1.09509	2.86014	17.2458	6.4761	0.720052	0.00380216	0.0206082	ENSDART00000045583	ENSDARG00000007198	17	37678610	37786404	,,ncoils	MTA1	METASTASIS ASSOCIATED	DNA binding		MTA1	MTA1	Mta1	Mta1
gi|62955264|ref|NM_001017644.1| Danio rerio zgc:110221 (zgc:110221), mRNA	34.0815	17.002	2.121	2.29633	2.344	2.00456	16.0686	14.8417	14.5399	0.498864	8.01603	7.40398	7.25341	0.0344587	8.04938940217139e-05	0.0387509	ENSDART00000058892	ENSDARG00000040257	9	51134165	51166734	Tmhmm,,	SLC38A11 (2 of 2)	SODIUM COUPLED NEUTRAL AMINO ACID TRANSPORTER 11			SLC38A11		Slc38a11		transmembrane
gi|326671813|ref|XM_001921788.2| PREDICTED: Danio rerio solute carrier family 4, sodium bicarbonate cotransporter, member 5 (slc4a5), mRNA	5.65475	6.3789	0.3494	0.383667	1.165	0.886477	16.1842	14.7387	4.85386	1.12806	18.2567	16.6262	5.47545	0.736328	0.00640825	0.0126286	ENSDART00000013784	ENSDARG00000005966	11	21374312	21448219	Tmhmm,,	slc4a5	SODIUM BICARBONATE COTRANSPORTER SODIUM BICARBONATE COTRANSPORTER SOLUTE CARRIER FAMILY 4 MEMBER			SLC4A5		Slc4a5
gi|139948898|ref|NM_001083832.1| Danio rerio chemokine (C-X-C motif) receptor 7b (cxcr7b), mRNA	5.92102	7.4109	0.105	0.402	20.045	0.798961	56.3907	14.7289	0.295387	1.25162	70.58	18.4351	0.369713	0.445134	0.000173286	0.009236	ENSDART00000063665	ENSDARG00000058179	6	15651810	15657695	Tmhmm,,	cxcr7b	C X C CHEMOKINE RECEPTOR TYPE 7 CXC R7 CXCR 7 CHEMOKINE ORPHAN RECEPTOR 1 G COUPLED RECEPTOR RDC1 RDC 1			CXCR7		Cxcr7		transmembrane
gi|47550752|ref|NM_214732.1| Danio rerio D-amino-acid oxidase 2 (dao.2), mRNA	20.2714	22.392	1.2318	1.38567	5.086	0.905295	16.4567	14.6293	3.98572	1.10461	18.1783	16.1597	4.40267	0.719006	0.00409222	0.00115572	ENSDART00000051612	ENSDARG00000035603	5	21954288	21968993	,Sigp,	dao.2	D AMINO ACID OXIDASE DAAO DAMOX DAO EC_1.4.3.3			DAO		Dao						Soluble,Mitochondria
gi|326680270|ref|XR_082676.2| PREDICTED: Danio rerio similar to F-box protein 31 (LOC555190), miscRNA	3.08505	6.6088	0.9882	0.212	3.997	0.466809	3.12188	14.5521	0.77184	2.14221	6.68772	31.1736	1.65344	0.0459604	0.00837127	0.00901487	NO ENSDART to associate with		NA	NA	NA
gi|62955232|ref|NM_001017628.1| Danio rerio ankyrin repeat and SOCS box-containing 4 (asb4), mRNA	8.929	7.0987	0.1578	0.613667	0.914	1.25784	56.5843	14.5502	9.76915	0.795016	44.9854	11.5677	7.76663	0.531696	8.02597050955124e-05	0.0448373	ENSDART00000048438	ENSDARG00000034988	19	42130622	42142876	,,	asb4	ANKYRIN REPEAT AND SOCS BOX 4 ASB 4			ASB4		Asb4	Asb4
gi|116267956|ref|NM_001077282.1| Danio rerio zgc:154043 (zgc:154043), mRNA	2.1455	3.6252	0.2828	0.147667	4.427	0.591829	7.58663	14.5293	0.48464	1.68968	12.819	24.5499	0.818884	0.277657	0.00132884	0.0426083	ENSDART00000125673	ENSDARG00000089878	19	4224836	4278509	,,ncoils	NEDD9 (2 of 2)	ENHANCER OF FILAMENTATION 1 CRK ASSOCIATED SUBSTRATE RELATED CAS L NEURAL PRECURSOR CELL EXPRESSED DEVELOPMENTALLY DOWN REGULATED 9 NEDD 9 P105			NEDD9		Nedd9
gi|50344732|ref|NM_001002040.1| Danio rerio cyclin-dependent kinase inhibitor 1C (p57, Kip2) (cdkn1c), mRNA	5.4708	6.6577	0.5454	0.378667	15.432	0.821725	10.0308	14.4475	0.35451	1.21695	12.207	17.582	0.431422	0.59038	0.00832803	0.0149994	NO ENSDART to associate with		NA	NA	NA					transcription factor	CDKN1C		Cdkn1c			secreted
gi|326669671|ref|XM_003199013.1| PREDICTED: Danio rerio UDP-N-acetyl-alpha-D-galactosamine:polypeptide N-acetylgalactosaminyltransferase-like 4b (galntl4b), mRNA	3.75589	6.4738	0.2558	0.263	1.785	0.580167	14.6829	14.2809	2.10414	1.72364	25.3081	24.6152	3.62678	0.292438	0.000341305	0.0470381	ENSDART00000082604	ENSDARG00000059438	7	67598453	67791794	Tmhmm,,ncoils	GALNTL4 (1 of 2)	POLYPEPTIDE N ACETYLGALACTOSAMINYLTRANSFERASE EC_2.4.1.41 POLYPEPTIDE GALNAC TRANSFERASE GALNAC T PP GANTASE UDP ACETYLGALACTOSAMINYLTRANSFERASE UDP GALNAC:POLYPEPTIDE N ACETYLGALACTOSAMINYLTRANSFERASE
gi|319412239|ref|NM_001201392.1| Danio rerio zgc:172183 (zgc:172183), mRNA	4.76286	4.816	0.097	0.337	0.69	0.988967	49.1017	14.1331	6.9027	1.01116	49.6495	14.2908	6.97971	0.976386	8.95565779967521e-06	0.0426882	NO ENSDART to associate with		NA	NA	NA
gi|115496695|ref|NM_001076673.1| Danio rerio transmembrane protein 229B (tmem229b), mRNA	2.47534	2.252	0.1804	0.176	4.63	1.09917	13.7214	14.0644	0.534631	0.909774	12.4834	12.7955	0.486393	0.824024	0.0134169	0.0280079	NO ENSDART to associate with		NA	NA	NA						TMEM229B		Tmem229b		transmembrane
gi|326672439|ref|XR_117796.1| PREDICTED: Danio rerio hypothetical LOC100538148 (LOC100538148), miscRNA	51.2062	39.6671	17.0128	3.66733	22.406	1.2909	3.00986	13.9628	2.28538	0.774655	2.3316	10.8163	1.77038	0.368201	0.0107605	0.0158257	NO ENSDART to associate with		NA	NA	NA
gi|62945231|ref|NM_001014345.2| Danio rerio cystathionine-beta-synthase b (cbsb), mRNA	56.3733	40.0196	5.2724	4.051	20.466	1.40864	10.6922	13.9159	2.75449	0.709903	7.5904	9.87894	1.95542	0.198815	5.23496492498121e-05	0.0174909	ENSDART00000026275	ENSDARG00000010946	9	9404591	9450364	,,	cbsb	CYSTATHIONINE BETA SYNTHASE EC_4.2.1.22 BETA THIONASE SERINE SULFHYDRASE		transcription factor	CBS		Cbs
gi|62990126|ref|NM_131848.2| Danio rerio transcription factor binding to IGHM enhancer 3a (tfe3a), mRNA	2.22602	2.9623	0.7106	0.16	1.543	0.751451	3.1326	13.9126	1.44266	1.33076	4.16873	18.5144	1.91983	0.344201	0.014396	0.0225782	ENSDART00000027928	ENSDARG00000004729	8	8310714	8349721	,,ncoils	tfe3a	TRANSCRIPTION FACTOR	DNA binding	transcription factor	TFE3	TFE3	Tcfe3	Tcfe3
gi|326667696|ref|XM_001333037.4| PREDICTED: Danio rerio sushi domain-containing protein 2-like (LOC793335), partial mRNA	1.87714	3.1295	0.1242	0.136333	0.95	0.59982	15.1138	13.7687	1.97593	1.66717	25.1973	22.9548	3.29421	0.290679	0.000299607	0.0399956	ENSDART00000115387	ENSDARG00000078515	5	18040089	18057789	,Sigp,	SUSD2	SUSHI DOMAIN CONTAINING 2 PRECURSOR			SUSD2		Susd2
gi|326664029|ref|XM_001922770.3| PREDICTED: Danio rerio metal transporter CNNM2-like (LOC565702), mRNA	8.50107	7.4715	1.3488	0.653667	0.825	1.1378	6.30269	13.0052	10.3043	0.87889	5.53937	11.4301	9.05636	0.489697	2.36937059327602e-05	0.00187829	ENSDART00000112333	ENSDARG00000078733	1	31178766	31253331	Tmhmm,Sigp,	cnnm2b	METAL TRANSPORTER ANCIENT CONSERVED DOMAIN CONTAINING CYCLIN			CNNM2		Cnnm2
gi|326674627|ref|XM_002664774.2| PREDICTED: Danio rerio ubiquitin-conjugating enzyme E2C binding protein (ube2cbp), mRNA	12.9256	13.5917	4.4978	1.012	3.567	0.95099	2.87375	12.7723	3.62365	1.05154	3.02186	13.4305	3.8104	0.841606	0.00258703	0.0317531	ENSDART00000038036	ENSDARG00000026178	16	5714994	5741293	,,	ube2cbp	UBIQUITIN CONJUGATING ENZYME E2C BINDING EC_6.3.2.- UBCH10 BINDING WITH A HECT DOMAIN			UBE2CBP		Ube2cbp
gi|164698414|ref|NM_001113472.1| Danio rerio solute carrier family 9 (sodium/hydrogen exchanger), member 5 (slc9a5), mRNA	2.74236	4.668	0.1354	0.215667	2.539	0.587481	20.2538	12.7158	1.0801	1.70218	34.4756	21.6445	1.83852	0.30006	4.42801344318009e-06	0.0476948	ENSDART00000081338	ENSDARG00000078560	7	36075098	36107931	Tmhmm,Sigp,	slc9a5	SODIUM/HYDROGEN EXCHANGER NA + /H + EXCHANGER NHE SOLUTE CARRIER FAMILY 9 MEMBER			SLC9A5		Slc9a5						Membrane,S
gi|57524642|ref|NM_001003765.1| Danio rerio collagen triple helix repeat containing 1a (cthrc1a), mRNA	18.2233	10.1692	0.3862	1.483	5.159	1.79201	47.1862	12.2881	3.53233	0.558033	26.3314	6.85718	1.97116	0.214053	0.00831994	0.028498	ENSDART00000123978	ENSDARG00000087198	19	13537622	13549215	,Sigp,	cthrc1a	COLLAGEN TRIPLE HELIX REPEAT CONTAINING 1 PRECURSOR											Soluble,Extracellular:Secretory
gi|326674375|ref|XM_003200074.1| PREDICTED: Danio rerio TBC1 domain family member 15-like (LOC796120), mRNA	3.60482	2.476	0.4216	0.306	1.187	1.4559	8.55033	11.7805	3.03692	0.686858	5.87287	8.0915	2.08593	0.240255	0.00265959	0.00702865	ENSDART00000122439	ENSDARG00000088972	15	36553743	36573737	,,ncoils	CR944667.4	AMBIGUOUS
gi|326667905|ref|XM_001921706.3| PREDICTED: Danio rerio si:ch211-259k10.1 (si:ch211-259k10.1), mRNA	1.51298	1.6818	0.4406	0.130667	2.808	0.899618	3.4339	11.5789	0.53881	1.11158	3.81707	12.8709	0.598932	0.727311	0.000161017	0.0405009	ENSDART00000114481	ENSDARG00000078890	5	41674127	41816079	,,	WDFY3	BEIGE HOMOLOG
gi|292626742|ref|XM_690399.4| PREDICTED: Danio rerio collagen, type IX, alpha 3 (col9a3), mRNA	7.02357	13.2315	0.6122	0.607667	26.063	0.530822	11.4727	11.5583	0.269484	1.88387	21.613	21.7743	0.507674	0.222284	0.00422387	0.0382841	ENSDART00000055139	ENSDARG00000037845	23	511730	540996	,Sigp,	col9a3	COLLAGEN ALPHA 3 IX CHAIN PRECURSOR			COL9A3		Col9a3						Soluble,Nucleus
gi|113679218|ref|NM_001045384.1| Danio rerio coiled-coil domain containing 85C, a (ccdc85ca), mRNA	4.93986	7.6925	0.5928	0.432333	3.848	0.642166	8.3331	11.4261	1.28375	1.55723	12.9766	17.793	1.99909	0.232799	0.000586657	0.0175751	ENSDART00000104999	ENSDARG00000005232	17	17785216	17855844	,,ncoils	ccdc85ca	COILED COIL DOMAIN CONTAINING 85C			CCDC85C		Ccdc85c
gi|50540455|ref|NM_001002696.1| Danio rerio zgc:92630 (zgc:92630), mRNA	95.7053	130.88	6.8648	8.45033	10.549	0.731246	13.9415	11.3256	9.07245	1.36753	19.0653	15.4881	12.4068	0.398407	2.48175069843776e-05	0.0262633	ENSDART00000127436	ENSDARG00000004141	15	14434829	14456019	,Sigp,	zgc:92630	DEHYDROGENASE/REDUCTASE SDR FAMILY MEMBER 11 PRECURSOR EC 1
gi|326678019|ref|XM_001923789.3| PREDICTED: Danio rerio cyclin-dependent kinase inhibitor 1A, transcript variant 1 (cdkn1a), mRNA	12.1904	34.1184	2.9216	1.107	4.782	0.357297	4.1725	11.0121	2.54922	2.7988	11.678	30.8206	7.13476	0.120279	0.000406104	0.0484848	ENSDART00000145983	ENSDARG00000076554	22	577559	582981	,,	cdkn1a	UNKNOWN
gi|292614686|ref|XM_001345116.2| PREDICTED: Danio rerio PTB domain-containing engulfment adapter protein 1-like (LOC100006392), mRNA	2.10525	5.4834	0.206	0.192333	1.093	0.383932	10.2197	10.9458	1.92612	2.60463	26.6184	28.5099	5.01683	0.125267	0.000665179	0.0385597	ENSDART00000080589	ENSDARG00000057833	6	11407039	11525280	,,ncoils	GULP1 (2 of 2)	PTB DOMAIN CONTAINING ENGULFMENT ADAPTER 1 CELL DEATH 6 HOMOLOG PTB DOMAIN ADAPTER CED 6
gi|24371291|ref|NM_131735.1| Danio rerio slit (Drosophila) homolog 2 (slit2), mRNA	4.33123	5.4158	0.5726	0.399667	3.974	0.799739	7.56414	10.8371	1.08989	1.25041	9.45826	13.5508	1.36281	0.520136	7.6682413282007e-05	0.0281985	ENSDART00000007531	ENSDARG00000004246	1	22557443	22684130	,Sigp,	slit2	SLIT HOMOLOG PRECURSOR SLIT MULTIPLE EPIDERMAL GROWTH FACTOR DOMAINS MULTIPLE EGF DOMAINS			SLIT2		Slit2						Soluble,Extracellular:Secretory
gi|326664609|ref|XM_003197801.1| PREDICTED: Danio rerio hypothetical protein LOC100535454 (LOC100535454), partial mRNA	11.8246	13.1165	5.3184	1.12967	5.263	0.901503	2.22333	10.4673	2.24674	1.10926	2.46625	11.6109	2.49221	0.619053	0.036317	0.0134223	ENSDART00000124264	ENSDARG00000090506	1	60221103	60228551	,,	GTF3C1	GENERAL TRANSCRIPTION FACTOR 3C POLYPEPTIDE 1 TF3C ALPHA TFIIIC BOX B BINDING SUBUNIT TRANSCRIPTION FACTOR IIIC 220 KDA SUBUNIT TFIIIC 220 KDA SUBUNIT TFIIIC220 TRANSCRIPTION FACTOR IIIC SUBUNIT ALPHA
gi|56693238|ref|NM_001008584.1| Danio rerio solute carrier family 7 (cationic amino acid transporter, y+ system), member 2 (slc7a2), mRNA	8.99234	10.8954	0.1798	0.866	7.593	0.825334	50.013	10.3838	1.18429	1.21163	60.5973	12.5813	1.43493	0.582831	0.00382631	0.0111422	ENSDART00000045423	ENSDARG00000037097	14	31118642	31259774	Tmhmm,,	slc7a2	LOW AFFINITY CATIONIC AMINO ACID TRANSPORTER 2 CAT 2 CAT2 SOLUTE CARRIER FAMILY 7 MEMBER 2			SLC7A2		Slc7a2		transmembrane
gi|148234349|ref|NM_001079953.2| Danio rerio isochorismatase domain containing 2 (isoc2), nuclear gene encoding mitochondrial protein, mRNA	8.87709	9.8555	3.5966	0.874333	8.079	0.900725	2.46819	10.153	1.09879	1.11022	2.74023	11.272	1.21989	0.574745	0.00219016	0.00272041	ENSDART00000007842	ENSDARG00000013371	16	14545332	14561307	,,	isoc2	ISOCHORISMATASE DOMAIN CONTAINING MITOCHONDRIAL PRECURSOR			ISOC2		Isoc2a
gi|82658247|ref|NM_001037376.1| Danio rerio zgc:123304 (zgc:123304), mRNA	67.6802	75.3668	7.6102	6.73367	4.971	0.898011	8.89335	10.051	13.615	1.11357	9.90339	11.1925	15.1613	0.781581	0.00352455	0.03484	ENSDART00000056376	ENSDARG00000038615	2	44444676	44460112	Tmhmm,,	TMEM55B (2 of 2)	TRANSMEMBRANE 55A EC_3.1.3.78 PTDINS 4 5 P2 4 PTASE II TYPE II PHOSPHATIDYLINOSITOL 4 5 BISPHOSPHATE 4 PHOSPHATASE			TMEM55B		Tmem55b		transmembrane
gi|167555066|ref|NM_001114453.1| Danio rerio zgc:175128 (zgc:175128), mRNA	3.76002	4.6243	0.862	0.384333	2.557	0.813101	4.36198	9.78323	1.47048	1.22986	5.36462	12.032	1.80849	0.558584	0.000972389	0.0377339	ENSDART00000110381	ENSDARG00000077799	23	45964749	45966878	,,	EGR4 (1 of 2)	ZGC:
gi|41152035|ref|NM_201293.1| Danio rerio S-adenosylhomocysteine hydrolase-like 1 (ahcyl1), mRNA	19.7302	17.423	2.7042	2.06767	12.961	1.13242	7.29612	9.54223	1.52227	0.883064	6.44294	8.42641	1.34426	0.688069	5.61192754519863e-05	0.036828	ENSDART00000078795	ENSDARG00000056331	8	25824833	25864100	,,ncoils	ahcyl1	ADENOSYLHOMOCYSTEINASE ADOHCYASE EC_3.3.1.1 S ADENOSYL L HOMOCYSTEINE HYDROLASE			AHCYL1		Ahcyl1
gi|326663835|ref|XM_002660345.2| PREDICTED: Danio rerio ephrin-B2a-like (LOC100333671), mRNA	1.22355	1.6804	0.1478	0.129333	2.27	0.728128	8.27839	9.4604	0.539007	1.37339	11.3694	12.9928	0.740264	0.0794494	0.000468308	7.77985187277604e-06	ENSDART00000085203	ENSDARG00000074050	1	6398652	6426403	Tmhmm,Sigp,	efnb2b	EPHRIN B1 PRECURSOR ELK LIGAND ELK L EPH RELATED RECEPTOR TYROSINE KINASE LIGAND 2 LERK 2
gi|49227383|ref|NM_001001826.1| Danio rerio zgc:85866 (zgc:85866), mRNA	26.4122	27.1291	2.3998	2.811	14.122	0.973574	11.006	9.39601	1.87029	1.02714	11.3047	9.65105	1.92105	0.943309	0.000245719	0.0453844	ENSDART00000036631	ENSDARG00000023062	23	45832475	45838877	,Sigp,	cyr61	PRECURSOR CCN FAMILY MEMBER			CYR61		Cyr61						Soluble,Extracellular:Secretory
gi|218563768|ref|NM_001123253.1| Danio rerio novel protein similar to vertebrate breakpoint cluster region (BCR) (LOC560226), mRNA	2.44614	3.7637	0.0068	0.265	1.993	0.649929	359.726	9.2307	1.22736	1.53863	553.485	14.2026	1.88846	0.376186	2.96339896577599e-05	0.0446421	ENSDART00000137009	ENSDARG00000042329	8	31349212	31441693	,,ncoils	BCR (2 of 2)	BREAKPOINT CLUSTER REGION
gi|61806569|ref|NM_001013500.1| Danio rerio neurobeachin (nbea), mRNA	7.35893	7.4347	0.6326	0.800667	4.367	0.989809	11.6328	9.19101	1.68512	1.0103	11.7526	9.28564	1.70247	0.969161	1.0096022440999e-05	0.0137561	NO ENSDART to associate with		NA	NA	NA
gi|41393184|ref|NM_201514.1| Danio rerio zgc:55813 (zgc:55813), mRNA	21.0933	28.8098	5.4484	2.299	29.28	0.732158	3.87147	9.175	0.7204	1.36583	5.28775	12.5314	0.983941	0.410094	4.01152240613829e-05	0.0457653	ENSDART00000053797	ENSDARG00000037012	21	26114856	26119364	Tmhmm,,	SLC3A2 (1 of 3)	4F2 CELL SURFACE ANTIGEN HEAVY CHAIN 4F2HC CD98 ANTIGEN			SLC3A2		Slc3a2
gi|154759328|ref|NM_001100051.2| Danio rerio par-6 partitioning defective 6 homolog alpha (C. elegans) (pard6a), mRNA	4.7052	7.8348	0.6908	0.519	3.727	0.600552	6.81124	9.0659	1.26246	1.66513	11.3416	15.096	2.10217	0.0444178	0.00103535	0.00114382	ENSDART00000100904	ENSDARG00000069378	18	21809385	21874813	,,	pard6a	PARTITIONING DEFECTIVE 6 HOMOLOG PAR 6			PARD6A		Pard6a
gi|318055761|ref|NM_001200059.1| Danio rerio 5-oxoprolinase (LOC100151110), mRNA	4.79102	5.0409	1.0278	0.544667	4.192	0.95043	4.66143	8.79625	1.1429	1.05216	4.90455	9.25502	1.2025	0.861336	0.00104163	0.020086	ENSDART00000066359	ENSDARG00000045123	12	14761757	14827869	,,ncoils	CR847562.1	5 OXOPROLINASE EC_3.5.2.9 5 OXO L PROLINASE 5 OPASE PYROGLUTAMASE
gi|45387902|ref|NM_205747.1| Danio rerio interferon regulatory factor 11 (irf11), mRNA	13.0769	7.4922	0.805	1.49067	14.144	1.7454	16.2446	8.77252	0.924555	0.572934	9.30708	5.02607	0.529709	0.313873	0.0379227	0.00544894	ENSDART00000048293	ENSDARG00000032768	21	44267649	44273778	,,	irf11	INTERFERON REGULATORY FACTOR 1 IRF 1			IRF1	IRF1	Irf1	Irf1
gi|292622569|ref|XM_699688.4| PREDICTED: Danio rerio chondroitin sulfate proteoglycan 5a (cspg5a), mRNA	6.98159	10.017	0.2986	0.804333	23.591	0.696974	23.3811	8.67997	0.295943	1.43477	33.5466	12.4538	0.424611	0.244784	0.000793442	0.00775285	ENSDART00000148475	ENSDARG00000069981	16	45093086	45161600	Tmhmm,Sigp,	cspg5a	CHONDROITIN SULFATE PROTEOGLYCAN 5 PRECURSOR ACIDIC LEUCINE RICH EGF DOMAIN CONTAINING BRAIN NEUROGLYCAN C			CSPG5		Cspg5
gi|302318892|ref|NM_001193598.1| Danio rerio echinoderm microtubule associated protein like 1 (eml1), mRNA	5.1497	6.3744	0.2738	0.601	5.515	0.807873	18.8083	8.56856	0.933763	1.23782	23.2812	10.6063	1.15583	0.601266	0.00265786	0.0313542	ENSDART00000126414	ENSDARG00000042840	17	31038132	31118082	,,ncoils	eml1	ECHINODERM MICROTUBULE ASSOCIATED EMAP
gi|47550864|ref|NM_214785.1| Danio rerio ST3 beta-galactoside alpha-2,3-sialyltransferase 3, like (st3gal3l), mRNA	4.90548	9.9107	0.357	0.575333	1.955	0.494968	13.7408	8.52632	2.5092	2.02033	27.7611	17.226	5.06941	0.147861	2.58605405304732e-05	0.026483	ENSDART00000100201	ENSDARG00000015252	2	17085994	17214190	Tmhmm,Sigp,	st3gal3l	CMP N ACETYLNEURAMINATE BETA 1 4 GALACTOSIDE ALPHA 2 3 SIALYLTRANSFERASE EC_2.4.99.6 BETA GALACTOSIDE ALPHA 2 3 SIALYLTRANSFERASE 3 ALPHA 2 3 ST 3 GAL BETA 1 3 4 GLCNAC ALPHA 2 3 SIALYLTRANSFERASE N ACETYLLACTOSAMINIDE ALPHA 2 3 SIALYLTRANSFERASE ST3GAL I					St3gal3						Soluble,Golgi
gi|88900460|ref|NM_001039630.1| Danio rerio collagen type XVIII, alpha 1 (col18a1), mRNA	4.09116	3.3395	0.8274	0.481	13.138	1.22508	4.9446	8.50553	0.311399	0.816272	4.03614	6.94283	0.254186	0.51373	0.00905003	0.00455094	ENSDART00000130434	ENSDARG00000036558	9	42894656	43052548	,Sigp,	col18a1	COLLAGEN ALPHA 1 XVIII CHAIN PRECURSOR[CONTAINS ENDOSTATIN]											Soluble,Plasma_Membrane
gi|229577150|ref|NM_001007329.2| Danio rerio solute carrier family 7 (cationic amino acid transporter, y+ system), member 3 (slc7a3), mRNA	5.69252	10.4752	0.7588	0.676333	8.371	0.543429	7.50201	8.41674	0.680029	1.84017	13.805	15.4882	1.25137	0.241943	0.0295825	0.0384359	ENSDART00000043727	ENSDARG00000020645	21	29246063	29281472	Tmhmm,,	slc7a3	LOW AFFINITY CATIONIC AMINO ACID TRANSPORTER 2 CAT 2 CAT2 SOLUTE CARRIER FAMILY 7 MEMBER 2			SLC7A3		Slc7a3
gi|326669910|ref|XM_003199061.1| PREDICTED: Danio rerio hypothetical LOC560366 (LOC560366), mRNA	12.5526	18.9919	1.5032	1.49167	0.237	0.660944	8.35058	8.41514	52.9645	1.51299	12.6343	12.732	80.1346	0.382238	0.0360463	0.0302659	ENSDART00000146186	ENSDARG00000093042	8	13360832	13365015	Tmhmm,Sigp,	si:dkey-104n9.1	UNKNOWN
gi|130500548|ref|NM_001082921.1| Danio rerio zgc:162126 (zgc:162126), mRNA	16.8227	19.4731	6.2736	2.02033	13.254	0.863895	2.68151	8.3267	1.26925	1.15755	3.10398	9.63856	1.46922	0.599905	0.0160422	0.014946	ENSDART00000100396	ENSDARG00000069135	7	75191966	75197308	,,ncoils	PPP1R15A	ZGC:
gi|125815319|ref|XM_692045.2| PREDICTED: Danio rerio cystine/glutamate transporter-like (LOC568699), mRNA	5.1425	5.8505	0.4294	0.617667	1.162	0.878985	11.976	8.32569	4.42556	1.13768	13.6248	9.47194	5.03485	0.754807	0.000487068	0.0492204	ENSDART00000059440	ENSDARG00000040610	4	5674284	5679393	Tmhmm,,	CU571169.1	AMINO ACID TRANSPORTER SOLUTE CARRIER FAMILY 7 MEMBER
gi|162287307|ref|NM_001111187.1| Danio rerio zgc:172136 (zgc:172136), mRNA	6.41432	8.8476	0.1604	0.787	4.577	0.724978	39.9895	8.15034	1.40142	1.37935	55.1596	11.2422	1.93306	0.44403	1.83440345215149e-05	0.0358918	ENSDART00000111458	ENSDARG00000078741	13	39796150	39831514	,,	FRMD1	FERM DOMAIN CONTAINING
gi|160333882|ref|NM_001110469.1| Danio rerio quinoid dihydropteridine reductase a (qdpra), mRNA	53.0151	22.3789	5.9338	6.509	4.114	2.36898	8.93442	8.14489	12.8865	0.422123	3.77143	3.43815	5.43969	0.00755377	0.000298853	0.0149937	ENSDART00000058789	ENSDARG00000040190	14	49812588	49832748	,,	qdpra	DIHYDROPTERIDINE REDUCTASE EC_1.5.1.34 HDHPR QUINOID DIHYDROPTERIDINE REDUCTASE
gi|50539897|ref|NM_001002415.1| Danio rerio vacuolar protein sorting 26 homolog B, like (vps26bl), mRNA	10.2361	9.3437	4.3468	1.266	6.133	1.09551	2.35487	8.08542	1.66903	0.912815	2.14956	7.38049	1.52351	0.634198	0.00161166	0.0109049	ENSDART00000077785	ENSDARG00000055433	10	32755003	32760714	,,	vps26bl	VACUOLAR SORTING ASSOCIATED 26
gi|292626887|ref|XM_679439.4| PREDICTED: Danio rerio WAP four-disulfide core domain 2 (wfdc2), mRNA	4.72809	5.5041	0.79	0.596333	6.324	0.859013	5.98493	7.9286	0.747642	1.16413	6.96722	9.2299	0.870351	0.533129	0.002183	0.00171635	ENSDART00000124091	ENSDARG00000089187	23	12524841	12530006	,Sigp,	wfdc2	WHEY ACIDIC
gi|292609383|ref|XM_002660329.1| PREDICTED: Danio rerio hypothetical protein LOC100334125 (LOC100334125), partial mRNA	3.6692	2.8234	0.317	0.463667	2.698	1.29957	11.5748	7.91345	1.35997	0.769486	8.90662	6.08929	1.04648	0.370139	3.92678713005598e-05	0.0256708	NO ENSDART to associate with		NA	NA	NA
gi|77681571|ref|NM_001034184.1| Danio rerio immunoglobin superfamily, member 21a (igsf21a), mRNA	5.65766	21.3339	0.1866	0.717333	3.402	0.265196	30.3197	7.88707	1.66304	3.7708	114.33	29.7406	6.27099	0.0984652	5.08664895784444e-05	0.0444593	ENSDART00000123245	ENSDARG00000031049	11	29519756	29959037	Tmhmm,Sigp,	igsf21a	IMMUNOGLOBULIN SUPERFAMILY MEMBER 21 PRECURSOR IGSF21			IGSF21		Igsf21						Soluble,Extracellular:Secretory
gi|148224827|ref|NM_001097587.1| Danio rerio cytoplasmic FMR1 interacting protein 2 (cyfip2), mRNA	1.32741	1.6543	0	0.171667	3.246	0.802399	Inf	7.73248	0.408937	1.24626	Inf	9.6367	0.509643	0.514331	1.76141031804778e-05	0.0190134	ENSDART00000020014	ENSDARG00000036375	14	35071346	35131017	,,	cyfip2	CYTOPLASMIC FMR1 INTERACTING			CYFIP2		Cyfip2
gi|323714256|ref|NM_001204257.1| Danio rerio si:ch73-9j13.1 (si:ch73-9j13.1), mRNA	5.54459	2.3202	0.266	0.726	6.291	2.3897	20.8443	7.63718	0.881353	0.418462	8.72256	3.19587	0.368813	0.0460727	0.00240348	0.032477	ENSDART00000037371	ENSDARG00000004377	17	14455384	14512337	,Sigp,ncoils	PPP1R13B (2 of 2)	UNKNOWN
gi|47086390|ref|NM_212821.1| Danio rerio cysteine rich transmembrane BMP regulator 1 (chordin like) (crim1), mRNA	2.32757	2.9665	0.5552	0.305667	2.132	0.784618	4.19231	7.61473	1.09173	1.27451	5.34312	9.70502	1.39142	0.458538	0.00177583	0.0239723	ENSDART00000050534	ENSDARG00000029668	17	39096793	39351926	Tmhmm,Sigp,	crim1	CYSTEINE RICH MOTOR NEURON 1 PRECURSOR CRIM 1			CRIM1		Crim1		transmembrane				Membrane,S
gi|115430074|ref|NM_001075103.1| Danio rerio finTRIM family, member 82 (ftr82), mRNA	19.7003	17.9818	1.3672	2.632	8.104	1.09557	14.4092	7.48491	2.43093	0.912768	13.1523	6.83199	2.21888	0.750194	1.77814701081023e-05	0.0209499	ENSDART00000016758	ENSDARG00000055647	5	32346150	32354242	,,ncoils	ftr82	FISH VIRUS INDUCED TRIM
gi|326679680|ref|XM_677854.4| PREDICTED: Danio rerio villin-1-like (LOC555361), mRNA	2.23536	3.0733	0.2992	0.308667	1.45	0.72735	7.47114	7.242	1.54163	1.37485	10.2717	9.9567	2.11952	0.524146	0.0355618	0.0476947	ENSDART00000048940	ENSDARG00000001909	24	21027155	21049407	,,	CR388015.1	GELSOLIN
gi|167963475|ref|NM_001114711.1| Danio rerio zgc:173638 (zgc:173638), mRNA	19.1379	10.1636	1.7594	2.66333	4.639	1.88299	10.8775	7.1857	4.12544	0.531072	5.77674	3.81612	2.1909	0.162098	0.00836924	0.0460028	NO ENSDART to associate with		NA	NA	NA
gi|18858678|ref|NM_131430.1| Danio rerio fibroblast growth factor receptor 4 (fgfr4), mRNA	7.16884	9.0327	0.562	1.02367	9.001	0.793654	12.7559	7.0031	0.796449	1.25999	16.0724	8.82387	1.00352	0.576445	0.000529899	0.0405605	ENSDART00000100286	ENSDARG00000069105	21	36509363	36520156	Tmhmm,Sigp,	fgfr4	FIBROBLAST GROWTH FACTOR RECEPTOR PRECURSOR FGFR EC_2.7.10.1			FGFR4		Fgfr4		transmembrane				Membrane,S
gi|41054396|ref|NM_199702.1| Danio rerio zgc:64072 (zgc:64072), mRNA	46.2081	32.7053	5.098	6.76233	16.978	1.41286	9.06397	6.83316	2.72165	0.707782	6.41532	4.83639	1.92633	0.145787	2.92385284603664e-05	0.00866699	NO ENSDART to associate with		NA	NA	NA						LAMP1		Lamp1						Membrane,S
gi|61651805|ref|NM_001013298.1| Danio rerio prion protein, related sequence 3 (prnprs3), mRNA	11.173	13.89	4.26	1.64033	15.719	0.804388	2.62276	6.81139	0.710793	1.24318	3.26056	8.46779	0.883644	0.491455	0.0108964	0.0340128	NO ENSDART to associate with		NA	NA	NA														Membrane,S
gi|57770575|ref|NM_001009917.1| Danio rerio transferrin receptor 1a (tfr1a), mRNA	7.99682	6.6657	0.481	1.18733	7.155	1.1997	16.6254	6.73511	1.11765	0.833544	13.858	5.61401	0.931614	0.514649	0.000415848	0.00868618	ENSDART00000081717	ENSDARG00000058784	2	4738463	4756752	Tmhmm,,	tfr1a	TRANSFERRIN RECEPTOR 1 TR TFR TFR1 TRFR CD71 ANTIGEN			TFRC		Tfrc					peptidase
gi|62955530|ref|NM_001017779.1| Danio rerio zgc:110366 (zgc:110366), mRNA	28.6829	28.1384	5.4368	4.35133	5.267	1.01935	5.2757	6.59175	5.44578	0.981016	5.17554	6.46662	5.3424	0.932323	0.000107436	0.00734634	ENSDART00000012119	ENSDARG00000004167	2	6837105	6853273	,,	zgc:110366	UNCHARACTERIZED OXIDOREDUCTASE 5 EC 1
gi|54400409|ref|NM_001005952.1| Danio rerio zgc:103636 (zgc:103636), mRNA	28.0845	18.6827	7.691	4.35867	12.859	1.50324	3.65161	6.44337	2.18403	0.665232	2.42916	4.28633	1.45289	0.0705007	0.000796265	0.0191218	ENSDART00000109091	ENSDARG00000076518	11	283725	309007	,,	METTL1	TRNA GUANINE N 7 METHYLTRANSFERASE EC_2.1.1.33 TRANSFER RNA METHYLTRANSFERASE 8 TRNA METHYLTRANSFERASE			METTL1		Mettl1
gi|164414402|ref|NM_001110167.1| Danio rerio RAR-related orphan receptor A, paralog a (roraa), mRNA	1.63961	1.7191	0.273	0.261333	2.855	0.953763	6.00591	6.27403	0.574295	1.04848	6.29707	6.57819	0.602137	0.874277	0.00153182	0.0150229	ENSDART00000121449	ENSDARG00000031768	25	34896334	35011591	,,	roraa	NUCLEAR RECEPTOR ROR NUCLEAR RECEPTOR RZR NUCLEAR RECEPTOR SUBFAMILY 1 GROUP F MEMBER RETINOID RELATED ORPHAN RECEPTOR	DNA binding		RORA	RORA	Rora	Rora
gi|50540463|ref|NM_001002700.1| Danio rerio fatty acid amide hydrolase 2a (faah2a), mRNA	6.91868	7.8743	0.3404	1.10367	2.734	0.878641	20.3252	6.26881	2.53061	1.13812	23.1325	7.13467	2.88014	0.750416	0.000193203	0.0447466	ENSDART00000037553	ENSDARG00000008457	1	40629794	40650948	,Sigp,	faah2a	FATTY ACID AMIDE HYDROLASE 2 EC_3.5.1.99			FAAH2				transmembrane				Undetermined,S
gi|41053721|ref|NM_200880.1| Danio rerio zgc:77593 (zgc:77593), mRNA	6.28584	6.5096	0.3996	1.00867	4.908	0.965626	15.7303	6.23183	1.28073	1.0356	16.2903	6.45367	1.32632	0.917426	0.00114504	0.0201148	ENSDART00000024633	ENSDARG00000009299	25	23699908	23775835	,,	DUSP8 (1 of 2)	DUAL SPECIFICITY PHOSPHATASE EC_3.1.3.16 EC_3.1.3.- 48 PHOSPHATASE			DUSP8		Dusp8
gi|121583985|ref|NM_001079966.1| Danio rerio 5'-nucleotidase, cytosolic IIb (nt5c2b), mRNA	8.03402	9.1962	1.3956	1.294	12.793	0.873624	5.75668	6.20867	0.628001	1.14466	6.58942	7.1068	0.718846	0.640599	3.6221726993349e-06	0.0228519	ENSDART00000065125	ENSDARG00000058231	1	31260664	31310602	,,	nt5c2b	CYTOSOLIC PURINE 5' NUCLEOTIDASE EC_3.1.3.5 CYTOSOLIC 5' NUCLEOTIDASE II			NT5C2		Nt5c2
gi|70778890|ref|NM_001025301.1| Danio rerio transmembrane protein with EGF-like and two follistatin-like domains 1 (tmeff1), mRNA	2.06207	3.0432	0.3026	0.343667	20.733	0.677599	6.8145	6.0002	0.0994583	1.4758	10.0568	8.85509	0.14678	0.373852	0.0105596	0.0342132	ENSDART00000079283	ENSDARG00000056740	24	34971180	35018379	Tmhmm,Sigp,	tmeff1	TOMOREGULIN 1 PRECURSOR TR 1 TRANSMEMBRANE WITH EGF AND ONE FOLLISTATIN DOMAIN			TMEFF1		Tmeff1		transmembrane			Membrane,S
gi|47271381|ref|NM_212619.1| Danio rerio CD9 antigen (p24) a (cd9a), mRNA	32.5514	19.1132	2.6992	5.497	8.633	1.70309	12.0597	5.92167	3.77058	0.587169	7.08106	3.47702	2.21397	0.241522	0.0139046	0.019173	ENSDART00000019571	ENSDARG00000005842	18	6208514	6229857	Tmhmm,Sigp,	cd9a	CD9 ANTIGEN CD9 ANTIGEN			CD9		Cd9						Undetermined,S
gi|45387672|ref|NM_205630.1| Danio rerio zgc:77228 (zgc:77228), mRNA	7.41602	9.9518	1.0222	1.261	6.827	0.745194	7.25496	5.88106	1.08628	1.34193	9.73567	7.89199	1.45771	0.423912	0.00323623	0.0228692	ENSDART00000033132	ENSDARG00000026762	19	3026052	3088059	,,	FAM126A	HYCCIN DOWN REGULATED BY CTNNB1 A FAM126A			FAM126A		Fam126a
gi|50540223|ref|NM_001002579.1| Danio rerio glycine cleavage system protein H (aminomethyl carrier), b (gcshb), mRNA	11.6798	19.4111	2.0584	1.997	11.221	0.601706	5.6742	5.84866	1.04089	1.66194	9.43019	9.72013	1.72989	0.11804	0.00107003	0.00776354	ENSDART00000061698	ENSDARG00000042096	7	69505087	69517000	,,	gcshb	GLYCINE CLEAVAGE SYSTEM H PROTEIN MITOCHONDRIAL PRECURSOR			GCSH		Gcsh
gi|326668671|ref|XR_117701.1| PREDICTED: Danio rerio SH3-containing GRB2-like protein 3-interacting protein 1-like (LOC566542), miscRNA	1.32884	1.7102	0.4412	0.233333	4.054	0.777009	3.01188	5.69503	0.327785	1.28699	3.87625	7.32943	0.421855	0.404691	0.0107378	0.0186056	NO ENSDART to associate with		NA	NA	NA						SGIP1		Sgip1
gi|148232151|ref|NM_001089404.1| Danio rerio zgc:162730 (zgc:162730), mRNA	29.9071	37.054	7.0216	5.293	45.819	0.807122	4.2593	5.65031	0.652722	1.23897	5.27714	7.00057	0.808704	0.47333	0.000413717	0.0199164	NO ENSDART to associate with		NA	NA	NA
gi|41055083|ref|NM_201068.1| Danio rerio epoxide hydrolase 1, microsomal (xenobiotic) (ephx1), mRNA	11.9261	13.8232	1.1336	2.12333	8.121	0.862762	10.5206	5.6167	1.46856	1.15907	12.1941	6.51014	1.70215	0.674341	0.000157737	0.030201	ENSDART00000062898	ENSDARG00000042854	20	36652685	36662787	Tmhmm,Sigp,	ephx1	EPOXIDE HYDROLASE 1 EC_3.3.2.9 EPOXIDE HYDRATASE MICROSOMAL EPOXIDE HYDROLASE			EPHX1		Ephx1						Soluble,Endoplasmic_Reticulum
gi|45387866|ref|NM_205728.1| Danio rerio GLI-Kruppel family member GLI3 (gli3), mRNA	1.86423	3.1132	0.5432	0.334667	1.679	0.598814	3.43194	5.5704	1.11032	1.66997	5.73122	9.30239	1.8542	0.205463	0.00854863	0.0298382	ENSDART00000058992	ENSDARG00000052131	24	11300478	11593735	,,ncoils	gli3	ZINC FINGER		transcription factor	GLI3	GLI3	Gli3	Gli3
gi|319738630|ref|NM_200864.2| Danio rerio zgc:77875 (zgc:77875), mRNA	3.08791	5.3993	1.1424	0.561667	2.021	0.571909	2.703	5.49776	1.52791	1.74853	4.72628	9.613	2.6716	0.158003	0.000339939	0.0313248	ENSDART00000126132	ENSDARG00000058305	8	4128473	4231384	,,ncoils	MTMR3 (2 of 3)	RELATED EC_3.1.3.48			MTMR3		Mtmr3
gi|292616079|ref|XM_002662838.1| PREDICTED: Danio rerio plakophilin-3-like (LOC100330353), mRNA	7.42727	6.5988	0.325	1.39533	5.186	1.12555	22.8531	5.32294	1.43218	0.888455	20.304	4.72919	1.27243	0.719315	5.45899530276611e-05	0.0309965	NO ENSDART to associate with		NA	NA	NA						PKP3		Pkp3
gi|121583809|ref|NM_001080021.1| Danio rerio neurexin 1a (nrxn1a), mRNA	1.86752	2.0601	0.1022	0.364333	5.348	0.90652	18.2732	5.12586	0.3492	1.10312	20.1575	5.65444	0.385209	0.825386	0.00934895	0.0388274	ENSDART00000093094	ENSDARG00000061647	12	25854716	26143639	Tmhmm,Sigp,	nrxn1a	NEUREXIN PRECURSOR NEUREXIN			NRXN1		Nrxn1						Membrane,S
gi|123705548|ref|NM_001080604.1| Danio rerio zinc finger and BTB domain containing 20 (zbtb20), mRNA	1.48593	1.15	0.2502	0.295	3.501	1.29211	5.93898	5.03706	0.424431	0.773925	4.59632	3.89831	0.328478	0.452172	0.00696023	0.0159182	ENSDART00000013605	ENSDARG00000005586	5	70529667	70657589	,,	zbtb20	ZINC FINGER AND BTB DOMAIN CONTAINING 20 BTB/POZ ZINC FINGER ZINC FINGER 288
gi|326669582|ref|XM_001921595.2| PREDICTED: Danio rerio collagen, type IV, alpha 6 (col4a6), mRNA	8.39384	10.3104	1.5356	1.67067	14.452	0.814114	5.46616	5.02425	0.580808	1.22833	6.71425	6.17143	0.713424	0.508641	0.00228423	0.0160308	NO ENSDART to associate with		NA	NA	NA						COL4A6		Col4a6
gi|326672738|ref|XM_002664064.2| PREDICTED: Danio rerio ch1073-291c23.1 (ch1073-291c23.1), mRNA	9.97459	10.5165	1.0478	1.99	11.765	0.948471	9.51956	5.01236	0.847819	1.05433	10.0367	5.28467	0.89388	0.894791	0.00107056	0.0494526	ENSDART00000093160	ENSDARG00000063631	13	241909	266946	,,	ch1073-291c23.1	VITRIN PRECURSOR			VIT		Vit
gi|41055741|ref|NM_200570.1| Danio rerio selenium binding protein 1 (selenbp1), mRNA	19.2564	28.0868	4.5354	3.84767	12.062	0.685603	4.2458	5.00469	1.59645	1.45857	6.19279	7.2997	2.32854	0.304831	1.4935551863984e-05	0.0326399	ENSDART00000030795	ENSDARG00000024717	16	40803414	40822467	,,	selenbp1	SELENIUM BINDING			SELENBP1		Selenbp2
gi|326672151|ref|XM_002663869.2| PREDICTED: Danio rerio lipase maturation factor 1-like (LOC100333693), mRNA	4.52475	4.9092	1.229	0.904333	3.277	0.921688	3.68165	5.00341	1.38076	1.08497	3.99447	5.42853	1.49808	0.785019	0.000391804	0.037268	ENSDART00000109523	ENSDARG00000075313	12	1302572	1337149	Tmhmm,,	LMF1	LIPASE MATURATION FACTOR 1 TRANSMEMBRANE 112
gi|326669289|ref|XM_692497.5| PREDICTED: Danio rerio wu:fd44f11 (wu:fd44f11), mRNA	18.8089	19.854	1.5828	3.98067	8.331	0.947362	11.8833	4.72507	2.2577	1.05556	12.5436	4.98761	2.38315	0.887274	0.00483176	0.0268026	NO ENSDART to associate with		NA	NA	NA
gi|41055039|ref|NM_201128.1| Danio rerio sarcosine dehydrogenase (sardh), nuclear gene encoding mitochondrial protein, mRNA	10.0349	4.6197	0.8928	2.142	8.008	2.17219	11.2398	4.68482	1.25311	0.460364	5.1744	2.15672	0.576886	0.000338584	7.07871590669323e-07	0.00216645	ENSDART00000129253	ENSDARG00000058102	10	10353224	10527714	,,	sardh	DEHYDROGENASE MITOCHONDRIAL PRECURSOR			SARDH		Sardh
gi|54400521|ref|NM_001006010.1| Danio rerio Sjogren syndrome/scleroderma autoantigen 1 (sssca1), mRNA	11.4314	10.1692	4.0866	2.449	10.713	1.12412	2.79729	4.66779	1.06706	0.889584	2.48843	4.15239	0.949239	0.663921	0.0111106	0.0178344	ENSDART00000100301	ENSDARG00000069109	10	27462606	27467537	,,	sssca1	SJOEGREN SYNDROME/SCLERODERMA AUTOANTIGEN 1 AUTOANTIGEN P27
gi|50540165|ref|NM_001002550.1| Danio rerio pirin (pir), mRNA	17.2035	15.4671	2.9366	3.687	8.947	1.11226	5.85831	4.66599	1.92282	0.899067	5.26701	4.19504	1.72875	0.758907	0.00258286	0.0385997	ENSDART00000079160	ENSDARG00000056638	11	30794453	30813595	,,	pir	PIRIN EC_1.13.11.24 PROBABLE QUERCETIN 2 3 DIOXYGENASE PIR PROBABLE QUERCETINASE			PIR		Pir
gi|326670743|ref|XM_684872.4| PREDICTED: Danio rerio phospholipase C, delta 4b (plcd4b), mRNA	1.59825	1.5368	0.3588	0.345	2.865	1.03999	4.45443	4.63261	0.557853	0.961552	4.28317	4.45449	0.536405	0.88074	0.00294379	0.00676099	ENSDART00000141895	ENSDARG00000040684	9	39424525	39442320	,,	plcd4b	1 PHOSPHATIDYLINOSITOL 4 5 BISPHOSPHATE PHOSPHODIESTERASE DELTA EC_3.1.4.11 PHOSPHOINOSITIDE PHOSPHOLIPASE C DELTA PHOSPHOLIPASE C DELTA PLC DELTA			PLCD4		Plcd4
gi|45387618|ref|NM_205596.1| Danio rerio ankyrin repeat domain 46 (ankrd46), mRNA	2.92986	2.5336	0.8678	0.634	5.502	1.1564	3.3762	4.62124	0.532509	0.86475	2.91957	3.99621	0.460487	0.654167	0.0151195	0.0442614	ENSDART00000022918	ENSDARG00000015780	7	52366139	52372428	Tmhmm,,	ankrd46	ANKYRIN REPEAT DOMAIN CONTAINING 46 ANKYRIN REPEAT SMALL ANK S			ANKRD46		Ankrd46		transmembrane
gi|254028220|ref|NM_001163293.1| Danio rerio sorting nexin 25 (snx25), mRNA	4.73273	4.2216	1.1562	1.02767	4.49	1.12107	4.09335	4.60531	1.05406	0.892002	3.65127	4.10795	0.940223	0.686454	0.0018869	0.0243808	ENSDART00000129783	ENSDARG00000088264	14	4136873	4222316	Tmhmm,,ncoils	SNX25	SORTING NEXIN 25			SNX25		Snx25
gi|326671617|ref|XM_002663704.2| PREDICTED: Danio rerio id:ibd2808 (id:ibd2808), mRNA	2.30902	3.352	0.7412	0.504667	5.181	0.688849	3.11525	4.57534	0.445671	1.4517	4.5224	6.64201	0.646979	0.331782	0.00290505	0.0438368	ENSDART00000091550	ENSDARG00000069356	11	7774197	7881577	Tmhmm,,	LPHN2 (1 of 2)	LATROPHILIN PRECURSOR CALCIUM INDEPENDENT ALPHA LATROTOXIN RECEPTOR CIRL			LPHN2		Lphn2		transmembrane
gi|41055189|ref|NM_200376.1| Danio rerio fibroblast growth factor receptor-like 1a (fgfrl1a), mRNA	3.5658	6.8445	0.0972	0.782333	5.76	0.520972	36.6851	4.5579	0.619062	1.91949	70.4167	8.74883	1.18828	0.0965996	0.000313776	0.0109896	ENSDART00000082667	ENSDARG00000032617	14	15275281	15396134	Tmhmm,Sigp,	fgfrl1a	FIBROBLAST GROWTH FACTOR RECEPTOR 1 PRECURSOR FGF RECEPTOR 1 FIBROBLAST GROWTH FACTOR RECEPTOR 5 FGFR 5		transcription factor	FGFRL1		Fgfrl1						Membrane,S
gi|41152495|ref|NM_200082.1| Danio rerio calmodulin 1b (calm1b), mRNA	40.7011	59.4558	10.5354	8.94567	40.474	0.684561	3.86327	4.54981	1.00561	1.46079	5.64343	6.64632	1.46899	0.307146	0.00332489	0.0303458	ENSDART00000050308	ENSDARG00000034187	20	16783579	16815722	,,	calm1b	CALMODULIN CAM					Calm1
gi|326672643|ref|XM_001921054.4| PREDICTED: Danio rerio tripartite motif-containing 16 (trim16), mRNA	19.053	16.5155	1.6378	4.20167	6.529	1.15365	11.6333	4.53464	2.91822	0.866817	10.084	3.9307	2.52956	0.566342	0.00108624	0.000373974	ENSDART00000008009	ENSDARG00000010673	12	47709703	47754444	,,	trim16	TRIPARTITE MOTIF CONTAINING 16			TRIM16
gi|326664975|ref|XM_689000.4| PREDICTED: Danio rerio si:dkey-193b15.6 (si:dkey-193b15.6), mRNA	6.94009	6.8332	0.4738	1.54767	3.938	1.01564	14.6477	4.48423	1.76234	0.984598	14.4221	4.41516	1.7352	0.967208	0.000948293	0.0379711	ENSDART00000084859	ENSDARG00000060315	2	36619815	36626028	,,ncoils	RABGAP1	RAB GTPASE ACTIVATING 1 GAP AND CENTROSOME ASSOCIATED RAB6 GTPASE ACTIVATING GAPCENA
gi|269308228|ref|NM_001089543.2| Danio rerio protein tyrosine phosphatase, non-receptor type 13 (ptpn13), mRNA	9.20825	12.5756	0.878	2.07533	7.168	0.732231	10.4878	4.437	1.28463	1.36569	14.323	6.05956	1.75441	0.340621	1.5999381767854e-05	0.0177113	ENSDART00000144506	ENSDARG00000073862	21	8734620	8909627	,,ncoils	ptpn13	TYROSINE PHOSPHATASE NON RECEPTOR TYPE 13 EC_3.1.3.48 TYROSINE PHOSPHATASE TYROSINE PHOSPHATASE PTP TYROSINE PHOSPHATASE			PTPN13		Ptpn13
gi|89886322|ref|NM_001039829.1| Danio rerio pleiomorphic adenoma gene X (plagx), mRNA	1.58957	2.3525	0.5126	0.360667	5.13	0.675693	3.10099	4.40731	0.309857	1.47996	4.58935	6.52264	0.458577	0.248837	0.00988956	0.0216364	ENSDART00000053509	ENSDARG00000036855	23	32250347	32258777	,,	plagx	ZINC FINGER PLEIOMORPHIC ADENOMA
gi|229331969|ref|NM_001114686.2| Danio rerio si:ch211-241e15.2 (si:ch211-241e15.2), mRNA	7.61	5.6796	0.7234	1.733	7.18	1.33988	10.5198	4.39123	1.05989	0.746334	7.85126	3.27732	0.791031	0.196423	0.000262294	0.000278	ENSDART00000135552	ENSDARG00000061985	1	18094943	18144710	,,	RBM47	RNA BINDING RNA BINDING MOTIF	DNA binding		RBM47		Rbm47
gi|70887682|ref|NM_001025522.1| Danio rerio feline leukemia virus subgroup C cellular receptor 1 (flvcr1), mRNA	10.6172	9.1101	0.684	2.46833	4.589	1.16543	15.5222	4.30135	2.31361	0.858054	13.3189	3.69079	1.9852	0.671047	0.000161156	0.0441031	ENSDART00000041397	ENSDARG00000031587	20	37868643	37886083	Tmhmm,,	flvcr1	FELINE LEUKEMIA VIRUS SUBGROUP C RECEPTOR RELATED 2 CALCIUM CHELATE TRANSPORTER CCT			FLVCR1		Mfsd7b
gi|326666045|ref|XM_003198133.1| PREDICTED: Danio rerio transient receptor potential cation channel subfamily M member 4-like (LOC100004946), mRNA	4.21491	3.8277	0.3784	0.981333	4.295	1.10116	11.1388	4.29508	0.981353	0.908133	10.1155	3.90051	0.891199	0.661436	0.0005284	0.000347311	ENSDART00000083969	ENSDARG00000059993	3	32630536	32654874	Tmhmm,,	TRPM4 (1 of 3)	TRANSIENT RECEPTOR POTENTIAL CATION CHANNEL SUBFAMILY M MEMBER LONG TRANSIENT RECEPTOR POTENTIAL CHANNEL LTRPC
gi|320043263|ref|NM_001201566.1| Danio rerio ubiquitin specific peptidase 54a (usp54a), mRNA	2.03798	3.209	0.285	0.476	3.05	0.635082	7.1508	4.28146	0.668189	1.5746	11.2596	6.7416	1.05213	0.195707	0.000280613	0.0153872	ENSDART00000110794	ENSDARG00000077948	13	22457428	22512555	,,ncoils	usp54a	INACTIVE UBIQUITIN CARBOXYL TERMINAL HYDROLASE INACTIVE UBIQUITIN SPECIFIC PEPTIDASE			USP54		Usp54					peptidase
gi|326671518|ref|XM_686514.5| PREDICTED: Danio rerio wu:fj39b01 (wu:fj39b01), mRNA	20.2882	29.1466	1.4768	4.783	13.621	0.696074	13.7379	4.24173	1.48948	1.43663	19.7363	6.09379	2.13983	0.407215	0.00120961	0.0367517	NO ENSDART to associate with		NA	NA	NA
gi|18859410|ref|NM_131644.1| Danio rerio SRY-box containing gene 9b (sox9b), mRNA	6.02439	6.5093	0.428	1.428	8.432	0.925504	14.0757	4.21876	0.714467	1.08049	15.2086	4.55833	0.771976	0.698658	3.23922234062694e-06	0.00264852	ENSDART00000064500	ENSDARG00000043923	3	63179328	63184452	,,	sox9b	TRANSCRIPTION FACTOR SOX	DNA binding	transcription factor
gi|116812899|ref|NM_001040394.2| Danio rerio unc-119 homolog b (C. elegans) (unc119b), transcript variant 1, mRNA	16.6046	20.0355	1.0674	3.936	13.264	0.828757	15.5561	4.21864	1.25185	1.20663	18.7704	5.09032	1.51052	0.495387	2.68385447863301e-05	0.0106353	ENSDART00000065143	ENSDARG00000044362	21	37956316	38012427	,,	unc119b	UNC 119			UNC119		Unc119
gi|292617210|ref|XM_693557.4| PREDICTED: Danio rerio novel protein similar to H.sapiens LMO6, LIM domain only 6 (LMO6) (LOC570116), mRNA	4.35014	3.922	0.973	1.05633	2.404	1.10916	4.47085	4.11815	1.80954	0.901581	4.03083	3.71284	1.63145	0.718407	0.000653451	0.029301	ENSDART00000113159	ENSDARG00000073996	8	51479372	51565446	,,	prickle3	PRICKLE			PRICKLE3		Prickle3
gi|50540185|ref|NM_001002560.1| Danio rerio zgc:92763 (zgc:92763), mRNA	15.1114	15.7503	5.7642	3.70267	16.976	0.959438	2.6216	4.08123	0.890164	1.04228	2.73243	4.25377	0.927798	0.837762	0.0266809	0.0181736	ENSDART00000030282	ENSDARG00000056510	16	34315792	34328399	,,	GSTK1 (1 of 4)	GLUTATHIONE S TRANSFERASE KAPPA 1 EC_2.5.1.18 GST 13 13 GST CLASS KAPPA GSTK1 1 GLUTATHIONE S TRANSFERASE SUBUNIT 13			GSTK1		Gstk1
gi|50539811|ref|NM_001002376.1| Danio rerio protein phosphatase 1, regulatory (inhibitor) subunit 3Ca (ppp1r3ca), mRNA	3.17884	3.8954	0.2614	0.804	4.939	0.81605	12.1608	3.95378	0.64362	1.22542	14.9021	4.84502	0.788702	0.61768	0.000257846	0.0425074	NO ENSDART to associate with		NA	NA	NA
gi|187608431|ref|NM_001126448.1| Danio rerio leukocyte cell derived chemotaxin 1 (lect1), mRNA	6.27389	9.5526	0.7194	1.595	19.596	0.656773	8.721	3.93347	0.320162	1.5226	13.2786	5.98909	0.487477	0.342394	0.00379677	0.0352239	ENSDART00000135064	ENSDARG00000013930	9	55750086	55769171	Tmhmm,,	lect1	CHONDROMODULIN 1 PRECURSOR CHONDROMODULIN I CHM I LEUKOCYTE CELL DERIVED CHEMOTAXIN 1 [CONTAINS CHONDROSURFACTANT CH SP ]			LECT1		Lect1		transmembrane
gi|319655710|ref|NM_131451.2| Danio rerio interphotoreceptor retinoid-binding protein (irbp), mRNA	21.7027	46.2727	1.0026	5.53333	34.477	0.469017	21.6464	3.92217	0.629483	2.13212	46.1527	8.36254	1.34213	0.18734	0.0421308	0.0342906	ENSDART00000147532	ENSDARG00000059163	12	3238997	3248423	Tmhmm,Sigp,	irbp	RETINOL BINDING 3 PRECURSOR INTERPHOTORECEPTOR RETINOID BINDING IRBP INTERSTITIAL RETINOL BINDING										peptidase
gi|225543260|ref|NM_001025538.2| Danio rerio tetraspanin 3a (tspan3a), mRNA	16.8302	25.6402	4.6772	4.76	26.608	0.656398	3.59835	3.53575	0.632523	1.52347	5.48196	5.3866	0.963627	0.26362	0.000188221	0.0331511	ENSDART00000050230	ENSDARG00000034753	18	26843683	27027044	Tmhmm,Sigp,	tspan3a	TETRASPANIN 3 TSPAN 3 TETRASPANIN TM4 A TRANSMEMBRANE 4 SUPERFAMILY MEMBER 8			TSPAN3		Tspan3						Undetermined,S
gi|326679185|ref|XM_003201208.1| PREDICTED: Danio rerio heparan sulfate proteoglycan 2 (hspg2), mRNA	1.12234	2.9017	0.1646	0.320667	3.603	0.386787	6.8186	3.50002	0.311502	2.5854	17.6288	9.04896	0.805357	0.0659353	0.0003008	0.0184054	ENSDART00000112124	ENSDARG00000076564	23	26784353	26892910	,,	hspg2	BASEMENT MEMBRANE SPECIFIC HEPARAN SULFATE PROTEOGLYCAN CORE PRECURSOR HSPG [CONTAINS ENDOREPELLIN; LG3 PEPTIDE]
gi|326671160|ref|XM_001339351.4| PREDICTED: Danio rerio leucine zipper-EF-hand containing transmembrane protein 2 (letm2), mRNA	9.58659	12.6483	4.1898	2.82333	16.455	0.757935	2.28808	3.39549	0.582594	1.31937	3.01883	4.47992	0.76866	0.342121	0.00188478	0.0324893	ENSDART00000131819	ENSDARG00000077515	10	20671395	20687191	Tmhmm,,	letm2	LETM1 AND EF HAND DOMAIN CONTAINING 1 MITOCHONDRIAL PRECURSOR LEUCINE ZIPPER EF HAND CONTAINING TRANSMEMBRANE 1			LETM2				transmembrane
gi|55742149|ref|NM_001007132.1| Danio rerio zgc:123068 (zgc:123068), mRNA	7.76	6.6807	1.7632	2.29	10.585	1.16155	4.40109	3.38865	0.733113	0.860915	3.78896	2.91734	0.631148	0.690424	0.0273988	0.0179046	ENSDART00000140230	ENSDARG00000017489	13	38003194	38005739	Tmhmm,,	zgc:123068	ZGC: ISG12 1 PROTEINZGC:											Membrane,S
gi|82658249|ref|NM_001037379.1| Danio rerio septin 4a (sept4a), mRNA	4.47777	5.6356	0.104	1.33467	5.179	0.794551	43.0555	3.35497	0.864602	1.25857	54.1885	4.22248	1.08816	0.335457	0.000219202	0.00275772	ENSDART00000006971	ENSDARG00000010385	21	38347300	38381600	,,ncoils	sept4a	SEPTIN
gi|122114564|ref|NM_001080178.1| Danio rerio cartilage acidic protein 1a (crtac1a), mRNA	2.64373	5.0498	0.6128	0.795333	3.773	0.523531	4.31418	3.32405	0.700696	1.91011	8.24054	6.34929	1.3384	0.192606	0.00446202	0.0410498	ENSDART00000129710	ENSDARG00000059826	1	55473932	55487002	,Sigp,	crtac1a	CARTILAGE ACIDIC 1 PRECURSOR 68 KDA CHONDROCYTE EXPRESSED CEP 68 ASPIC								secreted			Soluble,Extracellular:Secretory
gi|326678035|ref|XM_694808.5| PREDICTED: Danio rerio peroxisome proliferator-activated receptor delta a (pparda), mRNA	3.55493	5.5261	0.5766	1.086	1.143	0.643298	6.16533	3.27342	3.11018	1.55449	9.58394	5.08849	4.83473	0.087288	0.000391474	0.00325266	ENSDART00000123458	ENSDARG00000044525	22	978028	1002624	,,ncoils	pparda	PEROXISOME PROLIFERATOR ACTIVATED RECEPTOR PPAR NUCLEAR RECEPTOR SUBFAMILY 1 GROUP C MEMBER	DNA binding
gi|56790267|ref|NM_131896.1| Danio rerio myeloid ecotropic viral integration site 2.2 (meis2.2), mRNA	3.35195	8.6426	0.1364	1.031	19.57	0.387841	24.5744	3.25117	0.17128	2.57838	63.3622	8.38274	0.441625	0.130419	0.000635962	0.0376815	NO ENSDART to associate with		NA	NA	NA				DNA binding		MEIS2	MEIS2	Meis2
gi|51467939|ref|NM_001003852.1| Danio rerio neurotrimin (ntm), transcript variant 1, mRNA	2.7932	8.1179	0.2462	0.864667	1.435	0.34408	11.3453	3.23038	1.94648	2.9063	32.9728	9.38847	5.65707	0.105971	0.000313981	0.0368287	ENSDART00000064097	ENSDARG00000018065	10	30871275	31602225	,,	ntm	PRECURSOR											Soluble,Mitochondria
gi|56693315|ref|NM_001008622.1| Danio rerio IQ motif containing B1 (iqcb1), mRNA	1.86516	2.7602	0.057	0.580333	2.193	0.675733	32.7221	3.21394	0.850506	1.47987	48.4246	4.75623	1.25864	0.490071	0.0453671	0.0484642	ENSDART00000149031	ENSDARG00000058525	6	8561891	8572492	,,	iqcb1	IQ CALMODULIN BINDING MOTIF CONTAINING 1			IQCB1		Iqcb1
gi|66472537|ref|NM_001020604.1| Danio rerio katanin p60 (ATPase-containing) subunit A 1 (katna1), mRNA	10.3555	14.1353	2.7472	3.243	6.24	0.7326	3.76948	3.19319	1.65954	1.365	5.14535	4.35871	2.26527	0.423189	0.00610696	0.0407428	ENSDART00000043316	ENSDARG00000021827	20	23843640	23858390	,,	katna1	KATANIN P60 ATPASE CONTAINING SUBUNIT A KATANIN P60 SUBUNIT A EC_3.6.4.3 P60 KATANIN			KATNA1		Katna1
gi|47271428|ref|NM_194400.2| Danio rerio hairy and enhancer of split 6 (Drosophila) (hes6), mRNA	1.31793	2.4378	0.3394	0.417333	13.945	0.540623	3.88312	3.15798	0.0945093	1.84972	7.18268	5.84137	0.174815	0.179576	0.00895828	0.0338415	ENSDART00000023040	ENSDARG00000019335	2	48402633	48418868	,,ncoils	hes6	TRANSCRIPTION COFACTOR HES 6	DNA binding	transcription factor	HES6	HES6	Hes6	Hes6
gi|326671100|ref|XM_688787.5| PREDICTED: Danio rerio amyloid beta (A4) precursor protein-binding, family A, member 1 (X11) (apba1), mRNA	3.97784	11.7933	0.2388	1.268	4.294	0.337297	16.6576	3.1371	0.926372	2.96475	49.3857	9.30071	2.74646	0.0493882	0.00123454	0.0153795	ENSDART00000140511	ENSDARG00000074328	10	15805832	15841853	,,	apba1	AMYLOID BETA A4 PRECURSOR BINDING FAMILY A MEMBER ADAPTER NEURON SPECIFIC NEURONAL MUNC18 1 INTERACTING MINT
gi|292623759|ref|XM_688360.4| PREDICTED: Danio rerio hypothetical LOC565051 (LOC565051), mRNA	1.73993	4.4087	0.1576	0.559667	4.57	0.394659	11.0402	3.10887	0.380729	2.53383	27.974	7.87737	0.964705	0.0453171	0.004095	0.0107628	NO ENSDART to associate with		NA	NA	NA
gi|326678925|ref|XM_003201157.1| PREDICTED: Danio rerio utrophin (utrn), mRNA	1.7533	3.3344	0.6528	0.567	3.824	0.52582	2.68581	3.09223	0.458498	1.90179	5.10784	5.88078	0.871967	0.0602747	0.0207772	0.00988727	NO ENSDART to associate with		NA	NA	NA
gi|326671977|ref|XM_002663821.2| PREDICTED: Danio rerio solute carrier family 41, member 1 (slc41a1), mRNA	1.52825	1.8225	0.0678	0.496333	1.167	0.838546	22.5406	3.07908	1.30955	1.19254	26.8805	3.67193	1.5617	0.637606	0.000401593	0.0280871	ENSDART00000102870	ENSDARG00000070214	11	39115699	39161277	Tmhmm,,	slc41a1	SOLUTE CARRIER FAMILY 41 MEMBER			SLC41A1		Slc41a1
gi|41055881|ref|NM_200995.1| Danio rerio zgc:55605 (zgc:55605), mRNA	7.1483	9.9155	2.0632	2.35233	9.71	0.720921	3.46466	3.03881	0.736179	1.38711	4.80588	4.21518	1.02116	0.133925	0.000921309	0.00232043	ENSDART00000056151	ENSDARG00000038475	22	39637504	39656460	,,	zgc:55605	AMINOACYLASE ACY EC_3.5.1.14 N ACYL L AMINO ACID AMIDOHYDROLASE			ACY1		Acy1
gi|292628324|ref|XM_001336921.2| PREDICTED: Danio rerio si:dkey-147f23.1, transcript variant 1 (si:dkey-147f23.1), mRNA	1.8395	2.0108	0.844	0.612667	3.95	0.91481	2.1795	3.00245	0.465696	1.09312	2.38246	3.28205	0.509063	0.739588	0.00697747	0.0433869	ENSDART00000086334	ENSDARG00000013177	25	33273367	33289697	,Sigp,	si:dkey-147f23.1	LONG CHAIN FATTY ACID TRANSPORT FATP FATTY ACID TRANSPORT EC_6.2.1.- SOLUTE CARRIER FAMILY 27 MEMBER											Soluble,Mitochondria
gi|326672401|ref|XM_001920553.2| PREDICTED: Danio rerio wu:fj02d07 (wu:fj02d07), mRNA	5.03475	4.2055	1.6932	1.685	3.559	1.19718	2.97351	2.98798	1.41465	0.835295	2.48376	2.49585	1.18165	0.413974	0.000241656	0.0256216	ENSDART00000066288	ENSDARG00000013880	12	29160685	29236619	,,ncoils	SPATA20	SPERMATOGENESIS ASSOCIATED 20 SPERM SPECIFIC 411 SSP411			SPATA20		Spata20
gi|41053641|ref|NM_200860.1| Danio rerio ADP-ribosylation factor-like 4aa (arl4aa), mRNA	13.0596	13.4823	1.0734	4.43767	13.111	0.968645	12.1665	2.94289	0.996077	1.03237	12.5604	3.03815	1.02832	0.920248	0.00214151	0.0128284	ENSDART00000031535	ENSDARG00000022934	15	31799547	31804780	,,ncoils	arl4aa	ADP RIBOSYLATION FACTOR ADP RIBOSYLATION FACTOR
gi|47086634|ref|NM_212702.1| Danio rerio bromodomain containing 3b (brd3b), mRNA	13.7089	19.0096	6.3774	4.735	15.573	0.721158	2.14961	2.89523	0.880301	1.38666	2.98078	4.0147	1.22068	0.201864	0.000893518	0.0173799	NO ENSDART to associate with		NA	NA	NA						BRD3		Brd3
gi|121583896|ref|NM_001080001.1| Danio rerio zgc:153955 (zgc:153955), mRNA	3.58114	3.3803	0.1904	1.248	14.826	1.05941	18.8085	2.8695	0.241544	0.943918	17.7537	2.70857	0.227998	0.861026	0.00213403	0.0131671	ENSDART00000087144	ENSDARG00000061242	16	24543994	24565999	,,ncoils	TUFT1 (1 of 2)	ZGC:			TUFT1		Tuft1
gi|41053809|ref|NM_200248.1| Danio rerio polymerase (DNA directed), mu (polm), mRNA	3.52218	3.8159	1.593	1.22767	1.422	0.923028	2.21104	2.86901	2.47692	1.08339	2.39542	3.10825	2.68347	0.701879	0.0113999	0.0184305	ENSDART00000062331	ENSDARG00000042507	10	46328647	46360468	,,	polm	DNA NUCLEOTIDYLEXOTRANSFERASE EC_2.7.7.31 TERMINAL ADDITION ENZYME TERMINAL DEOXYNUCLEOTIDYLTRANSFERASE TERMINAL TRANSFERASE			POLM		Polm
gi|42734370|ref|NM_131415.1| Danio rerio eph receptor A2 (epha2), mRNA	1.01386	2.3469	0.0498	0.354	4.046	0.432001	20.3587	2.86402	0.250584	2.31481	47.1265	6.62966	0.580054	0.166481	0.0260618	0.0392114	ENSDART00000025428	ENSDARG00000017354	6	45811779	45842930	Tmhmm,Sigp,	epha2	EPHRIN TYPE RECEPTOR PRECURSOR EC_2.7.10.1 KINASE			EPHA2		Epha2						Membrane,S
gi|18858652|ref|NM_131193.1| Danio rerio eyes absent homolog 1 (eya1), mRNA	3.58089	4.0407	0.9496	1.265	6.87	0.886204	3.77094	2.83074	0.521235	1.12841	4.25516	3.19423	0.588166	0.655765	0.00132537	0.0152943	ENSDART00000136443	ENSDARG00000014259	24	13829199	13919592	,,	eya1	EYES ABSENT HOMOLOG EC_3.1.3.48			EYA1		Eya1
gi|46309526|ref|NM_207078.1| Danio rerio family with sequence similarity 49, member Bb (fam49bb), mRNA	17.0331	14.1545	3.4196	6.02	8.963	1.20337	4.98102	2.82942	1.90038	0.831	4.13923	2.35125	1.57921	0.491893	2.50996946762135e-05	0.0342989	ENSDART00000066784	ENSDARG00000045417	24	10594127	10669643	,,	fam49bb	FAM49A			FAM49B		Fam49b
gi|62955288|ref|NM_001017656.1| Danio rerio prenyl (decaprenyl) diphosphate synthase, subunit 1 (pdss1), mRNA	10.4577	9.8495	3.003	3.72433	11.26	1.06175	3.48243	2.80795	0.92875	0.941839	3.27989	2.64463	0.874734	0.810922	0.00106944	0.03076	ENSDART00000040865	ENSDARG00000017910	24	6098678	6107845	,,	pdss1	DECAPRENYL DIPHOSPHATE SYNTHASE SUBUNIT 1 EC_2.5.1.91 ALL TRANS DECAPRENYL DIPHOSPHATE SYNTHASE SUBUNIT 1 DECAPRENYL PYROPHOSPHATE SYNTHASE SUBUNIT 1			PDSS1		Pdss1
gi|47086216|ref|NM_212911.1| Danio rerio zgc:77001 (zgc:77001), mRNA	5.07202	8.7616	1.4414	1.82033	5.268	0.578892	3.51882	2.78632	0.962799	1.72744	6.07853	4.81318	1.66317	0.229239	0.00485993	0.0432479	NO ENSDART to associate with		NA	NA	NA						C9orf140		2010317E24Rik
gi|125837298|ref|XM_001335557.1| PREDICTED: Danio rerio v-rel reticuloendotheliosis viral oncogene homolog B (relb), mRNA	7.2792	6.6217	0.6584	2.618	4.773	1.0993	11.0559	2.78044	1.52508	0.909674	10.0573	2.5293	1.38732	0.804482	0.0054888	0.0289238	ENSDART00000123197	ENSDARG00000086173	15	16119749	16144236	,,	relb	TRANSCRIPTION FACTOR	DNA binding	transcription factor
gi|41054388|ref|NM_199706.1| Danio rerio glycerol-3-phosphate dehydrogenase 1b (gpd1b), mRNA	27.3486	26.9633	5.8378	9.89733	38.219	1.01429	4.68474	2.76323	0.715576	0.985912	4.61874	2.7243	0.705495	0.957222	0.000807711	0.0142827	ENSDART00000063395	ENSDARG00000043180	22	6942863	6953800	,,	gpd1b	GLYCEROL 3 PHOSPHATE DEHYDROGENASE EC_1.1.1.8			GPD1L		Gpd1l
gi|71892451|ref|NM_001030283.1| Danio rerio low density lipoprotein receptor (ldlr), mRNA	1.208	1.4153	0.1278	0.437667	3.973	0.853529	9.45227	2.76009	0.304052	1.17161	11.0743	3.23374	0.35623	0.700752	0.00254426	0.0432031	ENSDART00000046297	ENSDARG00000029476	3	19121207	19145587	,Sigp,	ldlr	LOW DENSITY LIPOPROTEIN RECEPTOR RECEPTOR											Membrane,S
gi|326671838|ref|XM_001922288.3| PREDICTED: Danio rerio IQ motif and SEC7 domain-containing protein 1-like (LOC100148736), mRNA	1.80755	2.4795	0.2922	0.655	5.512	0.728996	6.18599	2.75961	0.327929	1.37175	8.48563	3.7855	0.449837	0.297104	0.000137178	0.0135424	ENSDART00000043091	ENSDARG00000016551	11	27637741	27990634	,,ncoils	IQSEC1 (2 of 2)	IQ MOTIF AND SEC7 DOMAIN CONTAINING			IQSEC1		Iqsec1
gi|190358428|ref|NM_001128415.1| Danio rerio ER lipid raft associated 2 (erlin2), mRNA	14.1278	16.3206	2.7402	5.23033	7.086	0.865641	5.15575	2.70112	1.99376	1.15521	5.95599	3.12037	2.30322	0.587	0.000976973	0.00950682	ENSDART00000131286	ENSDARG00000086523	5	37081635	37105851	Tmhmm,Sigp,	erlin2	ERLIN 2 ENDOPLASMIC RETICULUM LIPID RAFT ASSOCIATED 2 STOMATIN PROHIBITIN FLOTILLIN HFLC/K DOMAIN CONTAINING 2 SPFH DOMAIN CONTAINING 2			ERLIN2		Erlin2		transmembrane			peptidase
gi|326666237|ref|XM_679009.5| PREDICTED: Danio rerio si:dkey-209e8.1 (si:dkey-209e8.1), mRNA	5.045	6.9849	1.5726	1.87433	4.432	0.722272	3.20806	2.69162	1.13831	1.38452	4.44163	3.72661	1.57602	0.22068	0.00100854	0.0100504	ENSDART00000082715	ENSDARG00000059475	3	53990779	54089314	,,ncoils		CALMODULIN REGULATED SPECTRIN ASSOCIATED			KIAA1543		2310057J16Rik
gi|94536927|ref|NM_001040326.1| Danio rerio neuropilin 1a (nrp1a), transcript variant 1, mRNA	2.94123	2.5474	0.5376	1.10267	4.83	1.1546	5.47103	2.66738	0.60895	0.866101	4.73847	2.31022	0.527412	0.572253	6.34760244924693e-06	0.0257925	NO ENSDART to associate with		NA	NA	NA						NRP1		Nrp1		transmembrane				Membrane,S
gi|326669592|ref|XM_003198999.1| PREDICTED: Danio rerio cingulin-like 1 (cgnl1), mRNA	6.78443	13.964	1.9586	2.60633	7.863	0.485852	3.46392	2.60306	0.86283	2.05824	7.12958	5.35772	1.77591	0.107871	0.00104637	0.0243447	ENSDART00000129769	ENSDARG00000015805	7	53887331	53953255	,,ncoils	cgnl1	CINGULIN 1 JUNCTION ASSOCIATED COILED COIL
gi|70778807|ref|NM_001007051.3| Danio rerio vesicle amine transport protein 1 homolog (T californica) (vat1), mRNA	20.779	27.1033	3.7694	7.99667	27.976	0.766658	5.51254	2.59845	0.742742	1.30436	7.19035	3.38932	0.968805	0.397821	6.35833751441483e-06	0.0216056	ENSDART00000078982	ENSDARG00000056481	3	19801557	19858999	,,ncoils	vat1	SYNAPTIC VESICLE MEMBRANE VAT 1 EC 1			VAT1		Vat1
gi|292614063|ref|XM_002662078.1| PREDICTED: Danio rerio pumilio domain-containing protein C14orf21-like (LOC100332577), mRNA	7.95782	6.824	0.6706	3.07033	6.918	1.16615	11.8667	2.59184	1.15031	0.857521	10.176	2.22256	0.986412	0.693774	0.00872367	0.0215526	ENSDART00000111651	ENSDARG00000078442	2	59216223	59239826	,,	C2H14orf21	PUMILIO DOMAIN CONTAINING			C14orf21		2610027L16Rik
gi|41152320|ref|NM_200706.1| Danio rerio calcium and integrin binding family member 2 (cib2), mRNA	1.44357	1.2983	0	0.561333	2.285	1.11189	Inf	2.57168	0.631759	0.899369	Inf	2.31289	0.568184	0.807721	0.00362697	0.0413929	NO ENSDART to associate with		NA	NA	NA						CIB2		Cib2
gi|292627551|ref|XM_002666624.1| PREDICTED: Danio rerio hypothetical protein LOC100333201 (LOC100333201), mRNA	1.26475	1.9025	0.3702	0.494333	3.775	0.664783	3.4164	2.5585	0.335033	1.50425	5.13911	3.84862	0.503974	0.305597	0.0154708	0.0347068	NO ENSDART to associate with		NA	NA	NA
gi|116235417|ref|NM_001077248.1| Danio rerio solute carrier family 27 (fatty acid transporter), member 1b (slc27a1b), mRNA	3.6503	3.8023	0.179	1.439	4.787	0.960023	20.3927	2.53669	0.762543	1.04164	21.2419	2.64232	0.794297	0.889052	3.88685749243356e-05	0.0168083	ENSDART00000108769	ENSDARG00000038352	1	59228422	59245724	Tmhmm,Sigp,	slc27a1b	LONG CHAIN FATTY ACID TRANSPORT FATP FATTY ACID TRANSPORT EC_6.2.1.- SOLUTE CARRIER FAMILY 27 MEMBER											Undetermined,S
gi|18859362|ref|NM_131362.1| Danio rerio sine oculis homeobox homolog 3a (six3a), mRNA	1.4822	2.2243	0.162	0.594	5.126	0.666369	9.14941	2.49529	0.289154	1.50067	13.7302	3.74461	0.433925	0.346847	3.98464072126114e-05	0.0381078	ENSDART00000080808	ENSDARG00000058008	13	9823203	9826579	,,	six3a	HOMEOBOX SINE OCULIS HOMEOBOX HOMOLOG	DNA binding		SIX3	SIX3	Six3	Six3
gi|125829573|ref|XM_001341241.1| PREDICTED: Danio rerio fibulin 2 (fbln2), mRNA	4.55402	11.2079	1.4116	1.83367	4.401	0.406323	3.22614	2.48356	1.03477	2.4611	7.93986	6.11229	2.54667	0.0892728	0.00307611	0.0298099	ENSDART00000131752	ENSDARG00000015156	11	28153322	28260572	,,	fbln2	FIBULIN 1 FIBL 1			FBLN2		Fbln2
gi|326670974|ref|XM_002663486.3| PREDICTED: Danio rerio zgc:56186 (zgc:56186), mRNA	2.97116	3.2369	0.194	1.19767	4.156	0.917903	15.3153	2.48079	0.714908	1.08944	16.6851	2.70267	0.77885	0.80972	2.01846545579043e-05	0.0353822	ENSDART00000123312	ENSDARG00000041378	10	6612015	6641475	,,ncoils	SH2D4A	SH2 DOMAIN CONTAINING			SH2D4A		Sh2d4a
gi|292616101|ref|XM_001345874.3| PREDICTED: Danio rerio fat mass and obesity associated (fto), mRNA	2.4585	3.9052	0.4452	1.02667	2.076	0.629545	5.52224	2.39464	1.18425	1.58845	8.77179	3.80377	1.88112	0.144137	0.00375221	0.00741955	ENSDART00000130028	ENSDARG00000044216	7	37439034	37685225	,,	fto	ALPHA KETOGLUTARATE DEPENDENT DIOXYGENASE FTO EC_1.14.11.- FAT MASS AND OBESITY ASSOCIATED			FTO		Fto
gi|123706704|ref|NM_001080622.1| Danio rerio CD276 molecule (cd276), mRNA	1.941	2.1634	0.6816	0.811	5.757	0.897199	2.84771	2.39334	0.337155	1.11458	3.174	2.66757	0.375786	0.686543	0.0312041	0.048528	ENSDART00000150013	ENSDARG00000003061	18	49311705	49378271	Tmhmm,Sigp,ncoils	cd276	CD276 ANTIGEN PRECURSOR B7 HOMOLOG 3 B7 H3 COSTIMULATORY MOLECULE CD276 ANTIGEN			CD276		Cd276						Membrane,S
gi|89886346|ref|NM_001039839.1| Danio rerio arsenic (+3 oxidation state) methyltransferase (as3mt), mRNA	3.17482	4.2474	0.9318	1.36133	3.873	0.747473	3.40719	2.33214	0.819731	1.33784	4.55827	3.12003	1.09667	0.237424	0.00485415	0.00322078	ENSDART00000057879	ENSDARG00000027572	1	31160640	31176847	,,	as3mt	ARSENITE METHYLTRANSFERASE EC_2.1.1.137 METHYLARSONITE METHYLTRANSFERASE S ADENOSYL L METHIONINE:ARSENIC III METHYLTRANSFERASE			AS3MT		As3mt
gi|326675604|ref|XM_686988.5| PREDICTED: Danio rerio wu:fc59a02 (wu:fc59a02), mRNA	3.23686	3.8047	1.1506	1.39633	5.113	0.850754	2.8132	2.31812	0.633065	1.17543	3.30671	2.72478	0.744123	0.591275	0.00161301	0.0388719	ENSDART00000055756	ENSDARG00000038237	17	23065953	23084671	,,ncoils	TBC1D12 (2 of 2)	TBC1 DOMAIN FAMILY MEMBER			TBC1D12		Tbc1d12
gi|45387598|ref|NM_205585.1| Danio rerio secreted frizzled-related protein 1a (sfrp1a), mRNA	4.03739	5.6913	0.048	1.78333	10.187	0.709396	84.1122	2.26395	0.396327	1.40965	118.569	3.19138	0.558683	0.482968	0.00243297	0.0463723	ENSDART00000051491	ENSDARG00000035521	5	29133524	29183294	Tmhmm,Sigp,	sfrp1a	SECRETED FRIZZLED RELATED PRECURSOR SFRP			SFRP1		Sfrp1			secreted			Soluble,Extracellular:Secretory
gi|66793412|ref|NM_001012243.2| Danio rerio guanine nucleotide binding protein (G protein), alpha 13a (gna13a), mRNA	2.63627	3.3748	0.5556	1.18833	5.668	0.781164	4.74491	2.21846	0.465115	1.28014	6.07415	2.83994	0.595413	0.483175	0.00146596	0.0319165	NO ENSDART to associate with		NA	NA	NA						GNA13		Gna13
gi|123705278|ref|NM_001080601.1| Danio rerio frizzled homolog 3b (fzd3b), mRNA	1.00018	2.2512	0.3736	0.451667	2.09	0.444288	2.67715	2.21442	0.478556	2.25079	6.0257	4.98421	1.07713	0.132098	0.0423998	0.0442185	ENSDART00000121488	ENSDARG00000058692	17	8344261	8415845	Tmhmm,Sigp,	fzd3b	FRIZZLED PRECURSOR FZ											Membrane,S
gi|326679560|ref|XM_685844.5| PREDICTED: Danio rerio si:ch211-285f17.1 (si:ch211-285f17.1), mRNA	2.26255	3.7236	0.5926	1.02433	6.407	0.607623	3.818	2.2088	0.353136	1.64576	6.2835	3.63514	0.581177	0.16972	9.3787069044461e-05	0.020906	ENSDART00000132724	ENSDARG00000059333	24	9213180	9397300	,,	si:ch211-285f17.1	SRC KINASE SIGNALING INHIBITOR 1 SNAP 25 INTERACTING SNIP P130CAS ASSOCIATED P140CAP
gi|326669378|ref|XM_001344205.3| PREDICTED: Danio rerio pleckstrin homology domain containing, family A member 7b (plekha7b), mRNA	1.18473	2.6235	0.0182	0.544667	1.874	0.451583	65.0949	2.17514	0.632192	2.21443	144.148	4.81671	1.39995	0.100924	0.000377077	0.0183453	ENSDART00000110605	ENSDARG00000062220	7	28185198	28357460	,,ncoils	plekha7b	PLECKSTRIN HOMOLOGY DOMAIN CONTAINING FAMILY A MEMBER 7 PH DOMAIN CONTAINING FAMILY A MEMBER 7 HEART ADAPTER 1			PLEKHA7		Plekha7
gi|115496275|ref|NM_001076650.1| Danio rerio zgc:153847 (zgc:153847), mRNA	6.6482	6.916	1.4954	3.081	6.537	0.961279	4.44577	2.15781	1.01701	1.04028	4.62485	2.24473	1.05798	0.85631	0.00012893	0.00762977	NO ENSDART to associate with		NA	NA	NA
gi|312032361|ref|NM_001198745.1| Danio rerio hypothetical LOC100002960 (LOC100002960), mRNA	3.69682	3.4923	0.4236	1.71567	1.721	1.05856	8.72714	2.15474	2.14806	0.944677	8.24433	2.03554	2.02923	0.869019	0.000957124	0.0338384	ENSDART00000125130	ENSDARG00000090943	15	139321	145563	Tmhmm,,	TM4SF19	UNKNOWN
gi|41055002|ref|NM_201056.1| Danio rerio MAX dimerization protein 3 (mxd3), mRNA	8.6943	13.4139	3.4602	4.043	10.523	0.648156	2.51266	2.15046	0.826218	1.54284	3.87663	3.31781	1.27472	0.127602	0.0395319	0.00446116	ENSDART00000080103	ENSDARG00000057432	14	19999132	20012348	,,ncoils	mxd3	MAX DIMERIZATION 3 MAX DIMERIZER 3 MAX ASSOCIATED 3 MAX INTERACTING TRANSCRIPTIONAL REPRESSOR MAD3	DNA binding	transcription factor	MXD3	MXD3	Mxd3
gi|326670760|ref|XM_001923045.2| PREDICTED: Danio rerio si:dkeyp-68f9.12 (si:dkeyp-68f9.12), mRNA	2.63618	3.8021	0.5704	1.233	2.321	0.693349	4.62164	2.13802	1.1358	1.44228	6.66567	3.08362	1.63813	0.338915	0.00307463	0.0299178	ENSDART00000077479	ENSDARG00000055159	9	39498813	39509722	,,	CYP27A1 (3 of 4)	25 D HYDROXYLASE MITOCHONDRIAL PRECURSOR D 3 HYDROXYLASE CYTOCHROME P450 CYTOCHROME P450			CYP27A1		Cyp27a1
gi|113676241|ref|NM_001044906.1| Danio rerio zgc:136763 (zgc:136763), mRNA	2.00445	5.4172	0.359	0.947333	2.464	0.370017	5.58344	2.11589	0.813496	2.70258	15.0897	5.71837	2.19854	0.118187	0.00700518	0.0414441	ENSDART00000083189	ENSDARG00000059672	7	52819637	52916487	,,	zgc:136763	RHO GTPASE ACTIVATING			ARHGAP6		Arhgap6
gi|326664107|ref|XM_678183.5| PREDICTED: Danio rerio si:ch211-113e8.10 (si:ch211-113e8.10), mRNA	3.27857	5.4068	0.8704	1.58267	7.511	0.606379	3.76674	2.07155	0.436502	1.64913	6.21186	3.41626	0.719851	0.116653	0.00442381	0.00857833	ENSDART00000135647	ENSDARG00000079631	1	40509087	40532942	,,	ZFP91	E3 UBIQUITIN LIGASE ZFP91 EC_6.3.2.- ZINC FINGER 91 HOMOLOG ZFP 91			ZFP91	ZFP91	Zfp91	Zfp91
gi|326669838|ref|XM_681113.5| PREDICTED: Danio rerio si:dkey-49h9.6 (si:dkey-49h9.6), mRNA	1.08968	1.7847	0.3342	0.538333	1.841	0.610569	3.26057	2.02418	0.591897	1.63782	5.34022	3.31523	0.969419	0.080553	0.00319901	0.0052456	ENSDART00000126808	ENSDARG00000010408	8	5062506	5153300	,,ncoils	IGSF9 (1 of 2)	TURTLE HOMOLOG A PRECURSOR DENDRITE ARBORIZATION AND SYNAPSE MATURATION 1 IMMUNOGLOBULIN SUPERFAMILY MEMBER 9A IGSF9A			IGSF9		Igsf9
gi|190194306|ref|NM_001128231.1| Danio rerio LIM domain only 7a (lmo7a), mRNA	6.50845	9.9625	0.3176	3.219	13.863	0.653295	20.4926	2.02189	0.469484	1.5307	31.3681	3.09491	0.71864	0.393782	0.00282656	0.047065	ENSDART00000009920	ENSDARG00000004930	9	22927102	23003412	,,ncoils	lmo7a	LIM DOMAIN ONLY 7 LMO 7 F BOX ONLY 20 LOMP			LMO7		Lmo7
