# Supplementary material for: Gene Expression Analysis of Zebrafish Melanocytes, Iridophores, and Retinal Pigmented Epithelium Reveals Indicators of Biological Function and Developmental Origin
Source: PLoS One. 2013 Jul 9;8(7):e67801. doi: 10.1371/journal.pone.0067801 (PMC3706446; doi:10.1371/journal.pone.0067801)
Supplement: Table S7 — Melanocyte & Iridophore Shared. Genes expressed by both melanocytes and iridophores with an RPKM 2-fold greater than RPE, and 8-fold greater than whole embryos. (XLSX) [file pone.0067801.s014.xlsx]

## Sheet: Sheet1
	RPKM of Sample				Fold Changes:Sample/RPE		T-Test p-Values Vs. RPE
RefSeq Identifier	Melanocyte	RPE	Iridophore	Embryo	Melanocyte/	Iridophore/	Melanocyte	Iridophore
gi|94536971|ref|NM_001040308.1| Danio rerio cyclin-dependent kinase 15 (cdk15), mRNA	8.49205	0.2914	6.475	0.112	29.1422	22.2203	0.0155533	0.0426915
gi|30725833|ref|NM_180970.1| Danio rerio melanocortin 1 receptor (mc1r), mRNA	2.18184	0.0758	3.9582	0	28.7842	52.219	0.0132133	0.00122112
gi|70887630|ref|NM_001025508.1| Danio rerio zgc:114127 (zgc:114127), mRNA	6.85895	0.2928	17.6444	0.0463333	23.4254	60.2609	0.0079317	0.00215146
gi|319161606|ref|NM_001200046.1| Danio rerio opsin 5 (opn5), mRNA	3.82443	0.1933	1.7958	0	19.785	9.29022	0.00544891	0.0409584
gi|326672067|ref|XM_003199534.1| PREDICTED: Danio rerio synaptogyrin-2-like (LOC100537807), mRNA	86.5837	5.7277	50.7448	1.47067	15.1167	8.85954	0.0134373	0.000495064
gi|326677504|ref|XM_680769.4| PREDICTED: Danio rerio ras-related protein Rab-27B-like, transcript variant 1 (LOC561717), partial mRNA	3.2628	0.2779	13.3306	0.117667	11.7409	47.9691	0.00295933	0.00162808
gi|113681902|ref|NM_001044992.1| Danio rerio si:dkey-72l14.7 (si:dkey-72l14.7), mRNA	11.657	1.0042	40.2468	0	11.6083	40.0785	0.000283883	0.0269963
gi|47086888|ref|NM_212571.1| Danio rerio protocadherin 10a (pcdh10a), mRNA	59.6385	5.1429	54.7996	0.423333	11.5963	10.6554	0.0236305	0.0414342
gi|292623189|ref|XM_682532.4| PREDICTED: Danio rerio hypothetical protein LOC559216 (LOC559216), mRNA	14.652	1.3497	27.2122	0.688667	10.8558	20.1617	0.00963426	0.000186626
gi|326671978|ref|XM_001919300.2| PREDICTED: Danio rerio cyclin-dependent kinase 18-like (LOC100150007), mRNA	6.61782	0.6463	2.0072	0.032	10.2395	3.10568	0.00887054	0.0117219
gi|292612551|ref|XM_679446.4| PREDICTED: Danio rerio laminin, beta 1b (lamb1b), mRNA	5.48605	0.6296	6.1384	0.427333	8.71354	9.74968	0.00987146	0.0133063
gi|169636458|ref|NM_001045111.1| Danio rerio si:ch211-107n23.1 (si:ch211-107n23.1), mRNA	3.52143	0.4433	3.8586	0.0373333	7.94368	8.70426	0.0076565	0.00586344
gi|148922824|ref|NM_001098768.1| Danio rerio baculoviral IAP repeat-containing 7 (birc7), mRNA	1.81832	0.2332	2.9596	0	7.79725	12.6913	0.00269811	0.0166483
gi|6470256|gb|AF195881.1| Danio rerio tissue-type neural crest crestin mRNA, complete cds	16.9218	2.2142	25.6458	0.145	7.64241	11.5824	0.00229535	0.0247422
gi|54261794|ref|NM_001003558.1| Danio rerio tubulin, alpha 8 like 3 (tuba8l3), mRNA	78.7788	11.725	132.465	0.397333	6.71887	11.2976	0.0214611	0.0121558
gi|122114584|ref|NM_001080189.1| Danio rerio zgc:158328 (zgc:158328), mRNA	4.35534	0.7757	8.553	0.00433333	5.61472	11.0262	0.00246849	0.000446204
gi|326669634|ref|XM_688620.5| PREDICTED: Danio rerio a disintegrin and metalloproteinase domain 19a (adam19a), mRNA	2.58114	0.5356	8.1146	0.0953333	4.81915	15.1505	0.0132294	0.00927878
gi|326669305|ref|XM_003198934.1| PREDICTED: Danio rerio transmembrane protein 151B-like (LOC793560), mRNA	6.80545	1.4415	12.5592	0.384	4.72109	8.71259	0.00037727	0.0282379
gi|326678153|ref|XR_117954.1| PREDICTED: Danio rerio wu:fi13g07 (wu:fi13g07), partial miscRNA	131.634	27.9966	121.688	4.11967	4.7018	4.34653	0.00598733	0.000989264
gi|57768938|ref|NM_001004650.1| Danio rerio vac14 homolog (S. cerevisiae) (vac14), mRNA	18.6764	4.0354	21.4208	1.245	4.62814	5.30822	0.00397184	0.0154342
gi|41282087|ref|NM_131217.2| Danio rerio retinoid x receptor, gamma a (rxrga), mRNA	13.7781	3.1189	7.583	0.159	4.4176	2.43131	6.97601e-05	0.00704384
gi|18859396|ref|NM_131875.1| Danio rerio SRY-box containing gene 10 (sox10), mRNA	7.56811	1.7637	13.0022	0.785333	4.29104	7.37212	0.00960531	0.00529341
gi|149773495|ref|NM_001099245.1| Danio rerio polo-like kinase 2b (Drosophila) (plk2b), mRNA	27.0598	6.4447	19.6716	1.294	4.19876	3.05237	0.0333899	0.0120658
gi|50540073|ref|NM_001002506.1| Danio rerio LYR motif containing 1 (lyrm1), mRNA	14.94	3.5691	21.671	1.06267	4.18592	6.07184	0.00557401	0.0425212
gi|318065082|ref|NM_001200058.1| Danio rerio engulfment and cell motility protein 2 (LOC100006857), mRNA	12.67	3.0389	10.9878	0.458	4.16926	3.61572	0.00596945	0.00279773
gi|77993341|ref|NM_001034990.1| Danio rerio lens intrinsic membrane protein 2.2 (lim2.2), mRNA	22.7743	5.4881	52.5852	0.0113333	4.14977	9.58168	0.0173557	0.0336037
gi|41053558|ref|NM_200294.1| Danio rerio UDP-N-acteylglucosamine pyrophosphorylase 1, like 1 (uap1l1), mRNA	66.2767	16.6439	47.8562	1.30333	3.98204	2.8753	0.00945643	0.00216355
gi|326670430|ref|XM_002663292.2| PREDICTED: Danio rerio DIP2 disco-interacting protein 2 homolog A (Drosophila) (dip2a), mRNA	1.95732	0.4937	3.8086	0.124333	3.96459	7.7144	0.0185752	0.0139145
gi|292627500|ref|XM_002666608.1| PREDICTED: Danio rerio GTPase IMAP family member 4-like (LOC100333456), mRNA	2.52764	0.6405	2.8474	0.256333	3.94635	4.44559	0.0135558	0.0338367
gi|326663754|ref|XM_003197607.1| PREDICTED: Danio rerio hypothetical protein LOC792623 (LOC792623), mRNA	9.50145	2.4269	8.5516	0.284	3.91506	3.52367	0.00396557	0.034954
gi|292613695|ref|XM_001921570.2| PREDICTED: Danio rerio si:ch211-108c6.2 (si:ch211-108c6.2), mRNA	1.54166	0.416	6.883	0	3.70591	16.5457	0.0329943	0.00117172
gi|319803057|ref|NM_001002460.2| Danio rerio zgc:92907 (zgc:92907), mRNA	6.7092	1.8236	7.5904	0.648667	3.6791	4.16232	0.015651	0.00789209
gi|57525609|ref|NM_001003629.1| Danio rerio zgc:100933 (zgc:100933), mRNA	40.2852	11.0142	76.4958	1.295	3.65757	6.9452	0.00710059	0.0404654
gi|326679626|ref|XM_002666640.2| PREDICTED: Danio rerio ATPase, H+ transporting, lysosomal V1 subunit A (atp6v1a), mRNA	30.9007	8.681	52.9482	3.603	3.55958	6.09932	0.00408447	0.0278745
gi|292626788|ref|XM_002666404.1| PREDICTED: Danio rerio si:dkey-226k3.4 (si:dkey-226k3.4), mRNA	70.4701	19.7993	608.586	0.728667	3.55922	30.7377	0.00527238	0.000142753
gi|41053338|ref|NM_200023.1| Danio rerio zgc:56493 (zgc:56493), mRNA	390.737	122.9	398.372	32.8	3.1793	3.24142	0.00102009	0.00016339
gi|292621564|ref|XM_680524.4| PREDICTED: Danio rerio wu:fc51f04, transcript variant 1 (wu:fc51f04), mRNA	15.2573	4.873	47.9294	1.263	3.13098	9.83571	0.0127203	0.00274687
gi|115497851|ref|NM_001076667.1| Danio rerio dynein, cytoplasmic 1, intermediate chain 2a (dync1i2a), mRNA	49.0821	15.9475	42.9234	4.095	3.07773	2.69154	0.00278317	0.00877604
gi|148277638|ref|NM_001039065.2| Danio rerio laminin, alpha 4 (lama4), mRNA	25.8571	8.6334	102.819	0.719667	2.99501	11.9094	0.0456731	0.000766951
gi|189524165|ref|XM_001921887.1| PREDICTED: Danio rerio guanine nucleotide binding protein (G protein), alpha z polypeptide (gnaz), mRNA	4.10755	1.4278	7.9256	0	2.87684	5.55092	0.0368448	0.040289
gi|55925276|ref|NM_001007359.1| Danio rerio RAB11a, member RAS oncogene family (rab11a), mRNA	117.718	41.0295	131.345	12.2547	2.8691	3.20122	0.0255844	0.00470898
gi|157311708|ref|NM_001105111.1| Danio rerio si:ch211-121a2.2 (si:ch211-121a2.2), mRNA	3.77168	1.3418	8.08	0	2.81091	6.02176	0.0151495	0.0181261
gi|45387780|ref|NM_205681.1| Danio rerio zgc:77775 (zgc:77775), mRNA	27.197	9.9604	41.2276	0.498333	2.73051	4.13915	0.00557354	0.000242175
gi|50540043|ref|NM_001002487.1| Danio rerio ribosomal protein L35a (rpl35a), mRNA	4249.67	1584.49	8445.7	79.6183	2.68204	5.33022	0.00546756	0.00209633
gi|41053801|ref|NM_200579.1| Danio rerio cytochrome b-245, alpha polypeptide (cyba), mRNA	117.403	44.5436	181.274	1.291	2.63568	4.06959	0.0426183	0.00588571
gi|134085391|ref|NM_001077257.2| Danio rerio forkhead box O1 a (foxo1a), mRNA	4.05516	1.5531	7.9804	0.459	2.61101	5.13837	3.70253e-05	0.0332792
gi|41053516|ref|NM_201166.1| Danio rerio dynactin 2 (p50) (dctn2), mRNA	44.5325	17.9487	42.65	4.37567	2.4811	2.37622	0.0226346	0.0199525
gi|66472589|ref|NM_001020581.1| Danio rerio RAB3A interacting protein (rabin3) (rab3ip), mRNA	64.3297	26.0689	197.999	1.86033	2.46768	7.59521	0.00268295	0.000892549
gi|47086638|ref|NM_212700.1| Danio rerio degenerative spermatocyte homolog 1, lipid desaturase (Drosophila) (degs1), mRNA	55.8482	22.9518	57.7126	2.40467	2.43328	2.51451	0.00267103	0.0115645
gi|309243115|ref|NM_001002527.2| Danio rerio Sec61 beta subunit (sec61b), mRNA	399.6	165.006	539.479	29.6653	2.42173	3.26944	0.00143123	0.0363945
gi|197927304|ref|NM_199865.2| Danio rerio cell division cycle 42, like (cdc42l), mRNA	399.012	164.981	799.8	7.15	2.41853	4.84783	0.00645302	0.000677155
gi|148922867|ref|NM_001098766.1| Danio rerio zgc:165573 (zgc:165573), mRNA	87.11	36.1065	212.058	7.26367	2.41258	5.87312	0.000621395	0.00280804
gi|18859300|ref|NM_131444.1| Danio rerio guanine nucleotide binding protein (G protein), beta polypeptide 2-like 1 (gnb2l1), mRNA	8271.13	3543.67	11541.5	87.0783	2.33406	3.25693	3.59511e-05	0.00826754
gi|50539965|ref|NM_001002449.1| Danio rerio family with sequence similarity 96, member B (fam96b), mRNA	103.642	45.2072	192.154	3.67733	2.2926	4.25052	0.0211164	0.0484056
gi|326678041|ref|XM_686620.5| PREDICTED: Danio rerio lon peptidase 1, mitochondrial (lonp1), mRNA	28.829	12.6121	62.7956	3.505	2.28582	4.979	0.0132861	0.0465543
gi|65301460|ref|NM_001012386.2| Danio rerio growth arrest and DNA-damage-inducible, beta b (gadd45bb), mRNA	73.43	33.0132	69.5772	1.15867	2.22426	2.10756	0.0145933	0.0155206
gi|41054472|ref|NM_199655.1| Danio rerio GDP dissociation inhibitor 2 (gdi2), mRNA	397.208	179.298	397.624	28.7657	2.21535	2.21767	0.00661032	0.00956111
gi|41054618|ref|NM_199577.1| Danio rerio phosphoglycerate dehydrogenase (phgdh), mRNA	371.957	175.597	1538.41	8.253	2.11823	8.76099	0.0128545	0.00221879
gi|41393174|ref|NM_201510.1| Danio rerio eukaryotic translation initiation factor 4A, isoform 1B (eif4a1b), mRNA	115.533	54.6532	128.345	14.3667	2.11392	2.34836	0.00827519	0.0420468
gi|302129643|ref|NM_001193542.1| Danio rerio Hermansky-Pudlak syndrome 3 (hps3), mRNA	28.7522	13.6378	55.0132	0.320333	2.10827	4.03388	0.0097592	3.96411e-07
gi|322366518|ref|NM_201584.3| Danio rerio ribosomal protein L12 (rpl12), mRNA	4764.34	2291.13	9410.62	200.167	2.07947	4.1074	0.0396841	0.000459382
gi|55925194|ref|NM_001007394.1| Danio rerio zgc:103414 (zgc:103414), mRNA	121.465	58.9698	137.872	3.87867	2.05978	2.338	0.00190114	0.0023848
