# Supplementary material for: Gene Expression Analysis of Zebrafish Melanocytes, Iridophores, and Retinal Pigmented Epithelium Reveals Indicators of Biological Function and Developmental Origin
Source: PLoS One. 2013 Jul 9;8(7):e67801. doi: 10.1371/journal.pone.0067801 (PMC3706446; doi:10.1371/journal.pone.0067801)
Supplement: Table S8 — RPE & Iridophore Shared. A single gene is expressed by both RPE and iridophores with an RPKM 2-fold greater than melanocytes, and 8-fold greater than whole embryos (XLSX) [file pone.0067801.s015.xlsx]

## Sheet: Sheet1
	RPKM of Sample				Fold Changes:Sample/Melanocyte		T-Test p-Values Vs. Melanoctyes
RefSeq Identifier	Melanocyte	RPE	Iridophore	Embryo	RPE/	Iridophore/	RPE	Iridophore
gi|18858392|ref|NM_131000.1| Danio rerio activated leukocyte cell adhesion molecule a (alcama), mRNA	6.20564	15.837	113.667	0.801667	2.55203	18.3168	0.0213592	0.00935207
