# Supplementary material for: Gene Expression Analysis of Zebrafish Melanocytes, Iridophores, and Retinal Pigmented Epithelium Reveals Indicators of Biological Function and Developmental Origin
Source: PLoS One. 2013 Jul 9;8(7):e67801. doi: 10.1371/journal.pone.0067801 (PMC3706446; doi:10.1371/journal.pone.0067801)
Supplement: Table S9 — Melanocyte Enriched Genes. Genes expressed in melanocytes 2-fold greater than RPE and iridophores, and 8-fold greater than whole embryos. (XLSX) [file pone.0067801.s016.xlsx]

## Sheet: Sheet1
	RPKM of Sample				Fold Changes: Melanocytes/Sample			T-Test p-Values Vs. Melanocytes
RefSeq Identifier	Melanocyte	RPE	Iridophore	Embryo	/RPE	/Iridophore	/Embryo	RPE	Iridophore
gi|125811818|ref|XM_001339543.1| PREDICTED: Danio rerio tetraspanin-10-like (LOC799194), mRNA	334.125	129.032	40.5628	0	2.58948	8.23723	Inf	0.0143826	0.000610147
gi|118918382|ref|NM_001079679.1| Danio rerio melanophilin b (mlphb), mRNA	187.843	7.9552	1.39	0	23.6126	135.139	Inf	0.00393261	0.00315638
gi|113677987|ref|NM_001044823.1| Danio rerio connexin 39.4 (cx39.4), mRNA	182.859	7.8414	3.254	0	23.3197	56.1952	Inf	0.00467375	0.0039979
gi|326666412|ref|XM_002661341.2| PREDICTED: Danio rerio synaptophysin-like protein 1-like (LOC100330238), mRNA	16.2351	5.8345	3.4072	0	2.7826	4.76494	Inf	0.0123016	0.00259637
gi|292627973|ref|XM_678213.4| PREDICTED: Danio rerio ras-related protein Rab-19-like (LOC555645), mRNA	12.0136	0.9516	0.0756	0	12.6246	158.91	Inf	0.0440541	0.0313289
gi|57526712|ref|NM_213042.1| Danio rerio zgc:73061 (zgc:73061), mRNA	11.8635	1.6777	0.7392	0	7.0713	16.0491	Inf	0.00373189	0.00206929
gi|292624421|ref|XM_684037.4| PREDICTED: Danio rerio zinc transporter 8-like (LOC560642), mRNA	3.8243	1.0052	0	0	3.80451	Inf	Inf	0.00533613	0.000185778
gi|326679520|ref|XM_002666600.2| PREDICTED: Danio rerio cyclin Y (ccny), mRNA	3.65936	0.8224	0.49	0	4.44962	7.46809	Inf	0.0178911	0.00488742
gi|292625519|ref|XM_701295.3| PREDICTED: Danio rerio si:dkeyp-69c1.9 (si:dkeyp-69c1.9), mRNA	2.97823	0.288	0.5022	0	10.3411	5.93036	Inf	0.0240646	0.0425274
gi|326673431|ref|XM_002664307.2| PREDICTED: Danio rerio inositol-trisphosphate 3-kinase B-like (LOC100333120), mRNA	2.44664	0.2672	0.0306	0	9.15657	79.9554	Inf	0.0471097	0.0299478
gi|326675658|ref|XM_001922271.3| PREDICTED: Danio rerio im:7149628 (im:7149628), partial mRNA	2.06632	0.1716	0.0414	0	12.0415	49.9111	Inf	0.00111722	0.000676669
gi|326680415|ref|XM_680348.3| PREDICTED: Danio rerio growth arrest-specific protein 2-like (LOC557312), partial mRNA	1.88173	0.106	0	0	17.7521	Inf	Inf	0.018378	0.0136849
gi|125836506|ref|XM_681750.2| PREDICTED: Danio rerio melanin-concentrating hormone receptor 2-like (LOC558520), mRNA	1.63464	0.1053	0.1526	0	15.5236	10.7119	Inf	0.0270093	0.0326729
gi|326673213|ref|XM_003199765.1| PREDICTED: Danio rerio tyrosine-protein kinase-like 7-like (LOC100535951), mRNA	1.49145	0.2637	0.089	0	5.65588	16.7579	Inf	0.0184729	0.00797729
gi|169234885|ref|NM_001115072.1| Danio rerio si:dkey-24c2.9 (si:dkey-24c2.9), mRNA	1.4713	0.034	0.0684	0	43.2734	21.5102	Inf	0.00590297	0.00682868
gi|326678174|ref|XM_003200960.1| PREDICTED: Danio rerio fibrillin-2-like (LOC100538305), mRNA	1.36307	0.4669	0.2072	0	2.9194	6.57851	Inf	0.0140535	0.000672156
gi|125814547|ref|XM_678257.2| PREDICTED: Danio rerio astrocytic phosphoprotein PEA-15-like, transcript variant 1 (LOC557745), mRNA	1.17618	0.1876	0.2406	0	6.26963	4.88854	Inf	0.0169641	0.0200972
gi|55742631|ref|NM_001007107.1| Danio rerio interleukin 12a (il12a), mRNA	1.12477	0.078	0.3012	0	14.4202	3.73431	Inf	0.0119918	0.045561
gi|113681542|ref|NM_001045160.1| Danio rerio zinc finger and BTB domain containing 37 (zbtb37), mRNA	1.12173	0.0762	0.3942	0	14.7208	2.84558	Inf	4.47196e-06	0.0238905
gi|18859032|ref|NM_130923.1| Danio rerio microphthalmia-associated transcription factor a (mitfa), mRNA	1122.44	448.533	16.224	0.00466667	2.50247	69.1839	240523	0.0257803	0.000964699
gi|18858534|ref|NM_131555.1| Danio rerio dopachrome tautomerase (dct), transcript variant 2, mRNA	14134.1	6406.98	402.466	0.648	2.20605	35.1188	21811.9	0.0251415	0.000264651
gi|123703164|ref|NM_001080661.1| Danio rerio si:dkey-19f23.3 (si:dkey-19f23.3), mRNA	582.423	220.23	57.2448	0.034	2.64461	10.1743	17130.1	0.0169695	0.00148691
gi|308153267|ref|NM_001002749.2| Danio rerio tyrosinase-related protein 1b (tyrp1b), mRNA	12354.1	3769.95	200.99	1.12833	3.27699	61.4661	10949	0.0255403	0.00378109
gi|326670870|ref|XR_117754.1| PREDICTED: Danio rerio hypothetical LOC100537998 (LOC100537998), miscRNA	568.973	276.323	24.8498	0.177333	2.05909	22.8965	3208.49	0.0447033	0.000509184
gi|326676094|ref|XM_003200457.1| PREDICTED: Danio rerio si:dkeyp-52f1.2 (si:dkeyp-52f1.2), mRNA	38.7459	10.1362	1.896	0.025	3.82253	20.4356	1549.84	0.0161053	0.00220841
gi|326675592|ref|XM_001923638.3| PREDICTED: Danio rerio MORN repeat containing 2 (morn2), mRNA	9.84873	0.2045	0.7792	0.00766667	48.16	12.6395	1284.62	0.0154288	0.0211205
gi|292624990|ref|XM_002665805.1| PREDICTED: Danio rerio si:ch211-158b22.1-2 (si:ch211-158b22.1-2), mRNA	39.6561	5.3532	2.4246	0.0396667	7.40793	16.3557	999.735	0.0202639	0.0128536
gi|326678532|ref|XM_003201039.1| PREDICTED: Danio rerio transmembrane protein 221-like (LOC100537506), mRNA	7.858	3.7971	0.4088	0.00866667	2.06947	19.2221	906.692	0.0305802	4.56933e-06
gi|326673935|ref|XM_001923679.3| PREDICTED: Danio rerio arylacetamide deacetylase-like (LOC100148912), mRNA	38.4796	15.0962	2.0202	0.044	2.54896	19.0474	874.536	0.0403032	0.00317181
gi|326671205|ref|XM_002663560.2| PREDICTED: Danio rerio 1,4-alpha-glucan-branching enzyme-like (LOC100333665), mRNA	24.6209	1.7768	0.8274	0.0316667	13.8569	29.757	777.503	0.000648816	0.00049271
gi|50344989|ref|NM_001002167.1| Danio rerio zgc:91968 (zgc:91968), mRNA	177.906	11.5207	1.1426	0.294	15.4423	155.702	605.121	0.00902301	0.00638245
gi|326669597|ref|XM_682361.5| PREDICTED: Danio rerio GRAM domain-containing protein 2-like, transcript variant 1 (LOC565973), mRNA	134.237	52.8961	30.5574	0.324333	2.53774	4.39294	413.885	0.0234209	0.00512111
gi|292616701|ref|XM_001921946.2| PREDICTED: Danio rerio novel protein similar to vertebrate MON1 homolog B (yeast) (MON1B) (LOC100149301), mRNA	3.83645	0.6709	0.7896	0.012	5.71837	4.85873	319.705	0.024053	0.0287832
gi|326665124|ref|XM_678582.5| PREDICTED: Danio rerio si:dkeyp-94h10.1 (si:dkeyp-94h10.1), mRNA	10.2586	4.6539	5.0392	0.036	2.2043	2.03576	284.961	0.0140736	0.0460048
gi|41056180|ref|NM_200532.1| Danio rerio RAS, dexamethasone-induced 1 (rasd1), mRNA	98.8985	9.2829	3.1632	0.360667	10.6538	31.2653	274.21	0.00161361	0.00104207
gi|54400523|ref|NM_001006011.1| Danio rerio pleckstrin homology-like domain, family A, member 1 (phlda1), mRNA	248.208	23.1398	69.5116	0.906333	10.7265	3.57075	273.86	0.00534752	0.0291856
gi|326678018|ref|XM_683672.5| PREDICTED: Danio rerio NUAK family, SNF1-like kinase, 2 (nuak2), mRNA	28.2954	11.9135	1.6024	0.119667	2.37507	17.6581	236.452	0.0148075	0.000461587
gi|139949064|ref|NM_001083814.1| Danio rerio protein tyrosine phosphatase, receptor type, O (ptpro), mRNA	16.7163	1.9902	2.165	0.0723333	8.39929	7.72114	231.101	0.0182552	0.0192639
gi|326666515|ref|XM_690137.4| PREDICTED: Danio rerio molecule interacting with CasL 3b (mical3b), mRNA	7.50561	0.9076	0.336	0.033	8.26974	22.3381	227.443	0.034478	0.023748
gi|326671978|ref|XM_001919300.2| PREDICTED: Danio rerio cyclin-dependent kinase 18-like (LOC100150007), mRNA	6.61782	0.6463	2.0072	0.032	10.2395	3.29704	206.807	0.00887054	0.0317254
gi|71480108|ref|NM_001029948.1| Danio rerio reticulon 1b (rtn1b), mRNA	249.441	17.2777	5.8288	1.33267	14.4372	42.7946	187.175	0.0148645	0.0115851
gi|292614918|ref|XM_002662421.1| PREDICTED: Danio rerio coiled-coil domain-containing protein 18-like (LOC100331788), mRNA	70.0408	1.7553	1.5106	0.403	39.9025	46.3662	173.798	0.012958	0.0127251
gi|139948482|ref|NM_001083861.1| Danio rerio solute carrier family 22 (organic anion transporter), member 7a (slc22a7a), mRNA	27.3369	0.9331	0.8032	0.201	29.2969	34.035	136.005	0.00906556	0.0088216
gi|326680050|ref|XM_003201392.1| PREDICTED: Danio rerio putative overexpressed in colon carcinoma 1 protein homolog (LOC100535414), mRNA	12.1913	1.1257	3.4422	0.0913333	10.8299	3.54171	133.481	0.00738511	0.0302461
gi|55925268|ref|NM_001007363.1| Danio rerio zgc:103654 (zgc:103654), mRNA	23.3908	10.0059	8.9934	0.181	2.3377	2.60088	129.231	0.0474555	0.026887
gi|326679999|ref|XM_002666768.2| PREDICTED: Danio rerio guanine nucleotide exchange factor for Rab-3A-like (LOC100331248), mRNA	145.107	70.7296	42.7366	1.15467	2.05158	3.39539	125.67	0.0408878	0.00219747
gi|61806553|ref|NM_001013492.1| Danio rerio zinc finger, DHHC-type containing 2 (zdhhc2), mRNA	5.29166	1.2452	0.1468	0.043	4.24965	36.0467	123.062	0.0309449	0.00729109
gi|178057359|ref|NM_001030151.2| Danio rerio cytidine monophosphate N-acetylneuraminic acid synthetase (cmas), transcript variant 1, mRNA	1.14143	0.5448	0.444	0.00933333	2.09514	2.57079	122.296	0.0237023	0.0236613
gi|157311742|ref|NM_001105136.1| Danio rerio ATPase, H+ transporting, lysosomal, V0 subunit c, a (atp6v0ca), transcript variant 1, mRNA	2882.91	946.142	1184.52	25.4907	3.04701	2.43382	113.097	0.00588046	0.0289292
gi|292614971|ref|XM_001338113.3| PREDICTED: Danio rerio protein FAM69A-like (LOC797682), partial mRNA	2.56639	0.2918	0.0418	0.0236667	8.79502	61.3968	108.439	0.01002	0.00525658
gi|41053506|ref|NM_200821.1| Danio rerio transcription factor AP-2 epsilon (tfap2e), mRNA	110.733	10.6667	2.023	1.04033	10.3811	54.7368	106.44	0.00321521	0.00189302
gi|326672717|ref|XM_002667029.2| PREDICTED: Danio rerio zinc finger protein 503-like (LOC100333111), mRNA	26.24	5.4777	0.7024	0.282	4.79034	37.3577	93.0497	0.0355947	0.0130231
gi|78370151|ref|NM_001013297.2| Danio rerio prion protein, related sequence 1 (prnprs1), mRNA	10.3385	2.2407	1.1498	0.124333	4.61396	8.99156	83.1515	0.0175743	0.0086188
gi|326669774|ref|XR_082612.2| PREDICTED: Danio rerio hypothetical LOC100004225 (LOC100004225), miscRNA	105.778	52.3717	3.4598	1.32033	2.01975	30.5734	80.1146	0.0319937	0.000321898
gi|74315917|ref|NM_001033096.1| Danio rerio aquaporin 9a (aqp9a), mRNA	12.7655	1.1742	0.975	0.167667	10.8717	13.0929	76.1365	0.00980717	0.00889757
gi|292615006|ref|XM_002662463.1| PREDICTED: Danio rerio ribonucleoprotein PTB-binding 2-like (LOC100334856), mRNA	1.85518	0.4861	0.1572	0.027	3.81646	11.8014	68.7104	0.00151178	0.000226573
gi|292616190|ref|XM_002662871.1| PREDICTED: Danio rerio wu:fb17g07 (wu:fb17g07), mRNA	138.053	49.3033	9.3202	2.011	2.80008	14.8122	68.6489	0.00576854	0.000258192
gi|41055292|ref|NM_200390.1| Danio rerio zgc:64177 (zgc:64177), mRNA	25.956	9.692	11.1892	0.427	2.67809	2.31974	60.7869	0.00336393	0.00445366
gi|326666661|ref|XM_002661465.2| PREDICTED: Danio rerio phenylserine dehydratase-like (LOC100331498), mRNA	16.1312	5.6782	5.454	0.300333	2.84089	2.95767	53.7109	0.0045794	0.000774638
gi|118150555|ref|NM_001077771.1| Danio rerio zgc:109782 (zgc:109782), mRNA	15.6016	3.7989	1.3684	0.292667	4.10687	11.4013	53.3084	0.00860221	0.00242188
gi|125851882|ref|XM_693442.2| PREDICTED: Danio rerio major facilitator superfamily domain-containing protein 2A-like (LOC570014), mRNA	1.71777	0	0.017	0.0336667	Inf	101.045	51.023	0.024303	0.0254345
gi|195539331|ref|NM_001130719.1| Danio rerio choline acetyltransferase (chat), mRNA	1.11082	0.3511	0.0356	0.0233333	3.16382	31.2028	47.6065	0.0345125	0.0046401
gi|41054598|ref|NM_200551.1| Danio rerio phenylalanine hydroxylase (pah), mRNA	1081.84	485.25	35.7946	23.6013	2.22945	30.2236	45.8381	0.0264038	0.000200512
gi|18858676|ref|NM_131606.1| Danio rerio fibroblast growth factor receptor 3 (fgfr3), mRNA	16.8166	7.0696	0.6882	0.384	2.37873	24.4357	43.7933	0.032102	0.0013765
gi|115495406|ref|NM_001076623.1| Danio rerio protein kinase, cAMP-dependent, regulatory, type I, beta (prkar1b), mRNA	66.0775	1.7383	0.2544	1.706	38.0127	259.739	38.7324	0.00867192	0.00763721
gi|55742345|ref|NM_205627.2| Danio rerio dual serine/threonine and tyrosine protein kinase (dstyk), mRNA	138.165	68.1641	37.7334	3.57333	2.02695	3.66162	38.6657	0.0407462	0.0036621
gi|189522911|ref|XM_001340566.2| PREDICTED: Danio rerio novel protein similar to H.sapiens OPN5, opsin 5 (OPN5) (LOC100000387), mRNA	4.67602	0.242	0.0612	0.121	19.3224	76.4056	38.6448	0.0125135	0.010066
gi|292625668|ref|XM_693448.4| PREDICTED: Danio rerio rho GTPase-activating protein 24-like (LOC570019), mRNA	4.2177	1.5833	0.2806	0.122333	2.66387	15.031	34.4771	0.00949914	0.000143414
gi|292617310|ref|XM_693146.4| PREDICTED: Danio rerio cysteine-rich with EGF-like domain protein 1-like (LOC569741), mRNA	22.6997	5.3093	9.2552	0.732333	4.27546	2.45264	30.9964	0.00966636	0.0396829
gi|326672143|ref|XM_002663870.3| PREDICTED: Danio rerio c-Jun-amino-terminal kinase-interacting protein 4-like (LOC100333761), mRNA	57.5111	10.9845	12.3032	2.094	5.23566	4.67448	27.4647	0.00972103	0.0114035
gi|160333121|ref|NM_001110464.1| Danio rerio RAS guanyl releasing protein 3 (calcium and DAG-regulated) (rasgrp3), mRNA	1.66161	0.4341	0.2988	0.062	3.82772	5.56096	26.8002	0.00022874	1.30952e-05
gi|326670095|ref|XM_694918.4| PREDICTED: Danio rerio beta-3 adrenergic receptor-like (LOC571338), mRNA	3.75843	0	0	0.140333	Inf	Inf	26.7822	0.0308226	0.0308226
gi|326680605|ref|XM_002667565.2| PREDICTED: Danio rerio c-type lectin domain family 3 member A-like (LOC100330122), mRNA	5.56245	1.5117	0.1712	0.234667	3.6796	32.491	23.7036	0.0107511	0.000585058
gi|110626156|ref|NM_131667.1| Danio rerio GTP cyclohydrolase 2 (gch2), mRNA	54.2518	9.8141	1.5782	2.32367	5.52794	34.3757	23.3475	0.0071978	0.0024063
gi|65301461|ref|NM_001017550.2| Danio rerio phosphoinositide-3-kinase, class 3 (pik3c3), mRNA	34.8444	15.0021	14.6756	1.512	2.32263	2.37431	23.0452	0.00403543	0.00271216
gi|292612339|ref|XM_690591.4| PREDICTED: Danio rerio si:ch211-239h19.1 (si:ch211-239h19.1), mRNA	36.5183	7.6327	7.4936	1.64067	4.78445	4.87326	22.2582	0.00795724	0.00780585
gi|41053948|ref|NM_199942.1| Danio rerio fructose-1,6-bisphosphatase 1a (fbp1a), mRNA	49.7488	10.4201	13.3964	2.35667	4.77431	3.7136	21.1098	0.0278634	0.0357433
gi|47550770|ref|NM_214747.1| Danio rerio zgc:85816 (zgc:85816), mRNA	2.12707	0.5608	0.4398	0.110333	3.79292	4.83644	19.2786	0.00775285	0.00214289
gi|47086162|ref|NM_212936.1| Danio rerio zgc:85889 (zgc:85889), mRNA	46.5602	9.1429	2.4688	2.59233	5.0925	18.8594	17.9607	0.0403981	0.0170176
gi|326672596|ref|XM_001342636.4| PREDICTED: Danio rerio hypothetical protein LOC100003025 (LOC100003025), mRNA	34.3873	3.2671	5.5064	1.93867	10.5253	6.24496	17.7376	0.0131563	0.0189851
gi|47085914|ref|NM_213150.1| Danio rerio zgc:64076 (zgc:64076), mRNA	41.154	2.7711	1.0214	2.43	14.8511	40.2917	16.9358	0.00499161	0.00381284
gi|18858926|ref|NM_131053.1| Danio rerio kit receptor a (kita), mRNA	3.7832	0.3943	0.021	0.224	9.59474	180.153	16.8893	0.0194267	0.0113617
gi|326673912|ref|XM_002667222.2| PREDICTED: Danio rerio uncharacterized protein C11orf90-like (LOC100334955), mRNA	1.7583	0.7984	0.1246	0.105333	2.20227	14.1115	16.6927	0.0422377	0.000652083
gi|41053844|ref|NM_200242.1| Danio rerio zgc:56041 (zgc:56041), mRNA	15.1061	7.0347	7.3214	0.941333	2.14737	2.06328	16.0476	0.0352263	0.0210419
gi|56790259|ref|NM_131176.1| Danio rerio uncoupling protein 2 (ucp2), nuclear gene encoding mitochondrial protein, mRNA	410.68	87.717	146.277	25.7973	4.68187	2.80754	15.9195	0.00347794	0.0137377
gi|125844888|ref|XM_678198.2| PREDICTED: Danio rerio riboflavin transporter 2-like (LOC555631), mRNA	4.23077	0	0	0.273	Inf	Inf	15.4973	0.0226731	0.0226731
gi|62955264|ref|NM_001017644.1| Danio rerio zgc:110221 (zgc:110221), mRNA	34.0815	17.002	2.121	2.29633	2.00456	16.0686	14.8417	0.0344587	8.04939e-05
gi|326673937|ref|XM_001342978.4| PREDICTED: Danio rerio septin 4b (sept4b), mRNA	4.00734	0.7949	0.051	0.274667	5.04131	78.5753	14.5898	0.012314	0.0032264
gi|326669996|ref|XM_001920987.3| PREDICTED: Danio rerio FCH domain only protein 1-like (LOC565812), mRNA	11.8674	1.5343	4.0044	0.832667	7.73474	2.96359	14.2523	0.00222149	0.0119453
gi|47086728|ref|NM_212655.1| Danio rerio c20orf14 homolog (H. sapiens) (c20orf14), mRNA	26.6325	9.9771	6.7408	1.991	2.66937	3.95094	13.3765	0.00298433	0.000181166
gi|326668236|ref|XM_680415.4| PREDICTED: Danio rerio im:7137300 (im:7137300), mRNA	13.7415	1.8541	0.9876	1.05067	7.41144	13.9141	13.0789	0.034348	0.025187
gi|176866342|ref|NM_001123053.1| Danio rerio zgc:175180 (zgc:175180), mRNA	2.98136	0.3396	0.3892	0.229333	8.77904	7.66024	13.0001	0.0266578	0.0296502
gi|326666142|ref|XM_679082.4| PREDICTED: Danio rerio protein tweety homolog 3-like (LOC556314), mRNA	5.10341	2.4498	1.1234	0.394	2.08319	4.54282	12.9528	0.0434827	0.000889362
gi|326667533|ref|XM_003198569.1| PREDICTED: Danio rerio beta-glucuronidase-like (LOC100535236), mRNA	5.16075	2.1919	2.1792	0.405333	2.35446	2.36819	12.7321	0.0009979	0.00813891
gi|41054456|ref|NM_199663.1| Danio rerio adducin 3 (gamma) a (add3a), mRNA	37.2031	16.8062	14.0352	2.97067	2.21365	2.6507	12.5235	0.0316073	0.0133855
gi|148540171|ref|NM_001045072.2| Danio rerio ring finger and SPRY domain containing 1 (rspry1), mRNA	12.8513	4.0066	3.6064	1.048	3.20754	3.56348	12.2627	0.0261325	0.00863818
gi|326668990|ref|XM_001920604.3| PREDICTED: Danio rerio apolipoprotein L1-like (LOC100150119), mRNA	3.28761	0.2396	0.1798	0.286	13.7213	18.2848	11.4952	0.0263928	0.0240526
gi|326677622|ref|XM_001920397.3| PREDICTED: Danio rerio phosphodiesterase 8B (pde8b), mRNA	1.87175	0.3501	0.2686	0.164333	5.34633	6.96854	11.39	0.00455078	0.00309798
gi|136256387|ref|NM_180969.2| Danio rerio contactin 1a (cntn1a), mRNA	1.15132	0.0986	0	0.115667	11.6767	Inf	9.95376	0.0049382	0.00284615
gi|321400068|ref|NM_001202527.1| Danio rerio adducin 3 (gamma) b (add3b), mRNA	2.47618	0.8228	0.1586	0.253333	3.00946	15.6127	9.7744	0.0192124	0.000618524
gi|125821846|ref|XM_683629.2| PREDICTED: Danio rerio coronin, actin binding protein, 2Ba (coro2ba), mRNA	1.0398	0.0833	0.0468	0.108333	12.4825	22.2179	9.59811	0.0141383	0.0113244
gi|55925386|ref|NM_001007447.1| Danio rerio carnitine palmitoyltransferase II (cpt2), nuclear gene encoding mitochondrial protein, mRNA	30.5605	13.7367	6.4738	3.29967	2.22473	4.72064	9.26168	0.0110041	7.01126e-05
gi|71834577|ref|NM_001030220.1| Danio rerio B lymphoid tyrosine kinase (bltk), mRNA	5.18186	0.8725	0.4854	0.587667	5.9391	10.6755	8.81769	0.0221297	0.0143196
gi|41055653|ref|NM_200196.1| Danio rerio zgc:56116 (zgc:56116), transcript variant 2, mRNA	28.2177	11.5513	13.9312	3.3	2.44281	2.0255	8.55081	0.0106221	0.0264686
gi|292618929|ref|XM_681561.3| PREDICTED: Danio rerio transmembrane protein 169 (tmem169), mRNA	1.21541	0.3632	0.312	0.145333	3.34639	3.89554	8.36291	0.0320998	0.034825
gi|326678696|ref|XM_003201094.1| PREDICTED: Danio rerio hypothetical protein LOC100537866 (LOC100537866), mRNA	1.6828	0.1817	0.1166	0.204667	9.26139	14.4322	8.22213	0.037331	0.0293474
gi|160333882|ref|NM_001110469.1| Danio rerio quinoid dihydropteridine reductase a (qdpra), mRNA	53.0151	22.3789	5.9338	6.509	2.36898	8.93442	8.14489	0.00755377	0.000298853
gi|116517259|ref|NM_001077382.1| Danio rerio zgc:153923 (zgc:153923), mRNA	18.9245	3.0091	5.3596	2.33633	6.28907	3.53095	8.10007	0.0104121	0.0254489
