# Supplementary material for: Gene Expression Analysis of Zebrafish Melanocytes, Iridophores, and Retinal Pigmented Epithelium Reveals Indicators of Biological Function and Developmental Origin
Source: PLoS One. 2013 Jul 9;8(7):e67801. doi: 10.1371/journal.pone.0067801 (PMC3706446; doi:10.1371/journal.pone.0067801)
Supplement: Table S10 — Iridophore Enriched Genes. Genes expressed in iridophores 2-fold greater than RPE and melanocytes, and 8-fold greater than whole embryos. (XLSX) [file pone.0067801.s017.xlsx]

## Sheet: Sheet1
	RPKM of Sample				Fold Changes: Iridophores/Sample			T-Test p-Values Vs. Iridophores
RefSeq Identifier	Melanocyte	RPE	Iridophore	Embryo	/Melanocyte	/RPE	/Embryo	Melanocyte	RPE
gi|292627459|ref|XM_002666592.1| PREDICTED: Danio rerio phosphoribosyltransferase domain-containing protein 1-like (LOC100334391), mRNA	1.5637	3.0977	309.883	0	198.172	100.036	Inf	0.0013907	0.00139415
gi|292621911|ref|XM_696211.3| PREDICTED: Danio rerio tetranectin-like (LOC572488), mRNA	1.20245	8.9991	137.671	0	114.492	15.2984	Inf	0.00413846	0.00406914
gi|189533938|ref|XM_001333459.2| PREDICTED: Danio rerio hypothetical protein LOC793689 (LOC793689), mRNA	2.45445	5.6543	95.1428	0	38.7633	16.8266	Inf	0.00711281	0.00765967
gi|326664196|ref|XM_001334475.4| PREDICTED: Danio rerio T-cell, immune regulator 1, ATPase, H+ transporting, lysosomal V0 subunit A3 (tcirg1), mRNA	0.606705	1.8774	45.4662	0	74.9396	24.2176	Inf	0.00380127	0.00399986
gi|326677591|ref|XM_003200819.1| PREDICTED: Danio rerio hypothetical protein LOC100536807 (LOC100536807), mRNA	1.17139	0.4028	32.7138	0	27.9274	81.216	Inf	0.00991186	0.00918799
gi|189515611|ref|XM_001921196.1| PREDICTED: Danio rerio procollagen C-endopeptidase enhancer 2-like (LOC100002838), mRNA	0.312886	0.2184	30.4648	0	97.367	139.491	Inf	0.00190953	0.00186591
gi|326664721|ref|XM_688911.4| PREDICTED: Danio rerio si:ch211-38m6.6 (si:ch211-38m6.6), mRNA	0.122727	0.2313	28.4214	0	231.582	122.877	Inf	0.00309029	0.00313528
gi|292615919|ref|XM_001922857.2| PREDICTED: Danio rerio wu:fj44c04, transcript variant 1 (wu:fj44c04), mRNA	7.19734	6.7479	23.5718	0	3.27507	3.49321	Inf	0.024881	0.0203233
gi|147899901|ref|NM_001089476.1| Danio rerio zgc:162225 (zgc:162225), mRNA	0.0513636	0.2015	21.0696	0	410.205	104.564	Inf	0.00170838	0.00173367
gi|189528726|ref|XM_687843.3| PREDICTED: Danio rerio GRB2-associated binding protein 2 (gab2), mRNA	1.31859	1.1966	19.8416	0	15.0476	16.5816	Inf	0.00613687	0.00449195
gi|45387594|ref|NM_205583.1| Danio rerio hepcidin antimicrobial peptide 1 (hamp1), mRNA	0.968932	0.7213	16.8324	0	17.3721	23.3362	Inf	0.0326295	0.0310067
gi|292616027|ref|XM_001340930.2| PREDICTED: Danio rerio aristaless-like homeobox 4a (alx4a), mRNA	0.0659091	3.3997	16.3572	0	248.178	4.81137	Inf	0.016521	0.030717
gi|326664823|ref|XM_003197845.1| PREDICTED: Danio rerio hypothetical protein LOC100005326 (LOC100005326), mRNA	0.137727	0.1326	14.2742	0	103.641	107.649	Inf	0.048648	0.0486156
gi|125823180|ref|XM_001332547.1| PREDICTED: Danio rerio novel protein similar to H.sapiens TMEM77, transmembrane protein 77 (TMEM77) (LOC792944), mRNA	0.183614	0.4783	14.0508	0	76.5237	29.3765	Inf	0.00704479	0.00747692
gi|62955304|ref|NM_001017664.1| Danio rerio zgc:112054 (zgc:112054), mRNA	0.343727	0.4014	12.9872	0	37.7834	32.3548	Inf	0.00179361	0.00161899
gi|113682306|ref|NM_001045074.1| Danio rerio cartilage paired-class homeoprotein 1 (cart1), mRNA	0.187841	0.278	9.8728	0	52.5594	35.5137	Inf	0.00212217	0.00209758
gi|326665072|ref|XM_685301.5| PREDICTED: Danio rerio si:dkeyp-66d1.7 (si:dkeyp-66d1.7), mRNA	0.142318	0.232	7.81	0	54.877	33.6638	Inf	0.0191067	0.0196358
gi|292624002|ref|XM_002665452.1| PREDICTED: Danio rerio zinc finger protein 436-like (LOC100334673), mRNA	2.24686	0.8236	7.3228	0	3.25912	8.89121	Inf	0.0352269	0.0143176
gi|292613695|ref|XM_001921570.2| PREDICTED: Danio rerio si:ch211-108c6.2 (si:ch211-108c6.2), mRNA	1.54166	0.416	6.883	0	4.46467	16.5457	Inf	0.00139546	0.00117172
gi|162287268|ref|NM_001111169.1| Danio rerio D4, zinc and double PHD fingers, family 3 (dpf3), mRNA	1.56552	2.3249	6.212	0	3.968	2.67194	Inf	0.0192444	0.0348126
gi|326663817|ref|XM_003197620.1| PREDICTED: Danio rerio si:ch211-14k19.8 (si:ch211-14k19.8), mRNA	0.0571591	0.0897	5.802	0	101.506	64.6823	Inf	0.00142355	0.00144531
gi|326679086|ref|XM_001921943.3| PREDICTED: Danio rerio neurofascin-like (LOC559590), mRNA	0.0653636	0.1077	5.2736	0	80.6809	48.9656	Inf	0.00583119	0.00585973
gi|326680967|ref|XM_003201629.1| PREDICTED: Danio rerio kelch-like protein 4-like (LOC100537743), mRNA	0.206386	0.1619	4.974	0	24.1004	30.7227	Inf	0.0478458	0.0466646
gi|292609622|ref|XM_692079.3| PREDICTED: Danio rerio si:ch211-197n1.2 (si:ch211-197n1.2), mRNA	0.120659	0.2538	3.093	0	25.6342	12.1868	Inf	0.0245621	0.0270101
gi|326680993|ref|XM_002661002.2| PREDICTED: Danio rerio receptor-type tyrosine-protein phosphatase mu-like (LOC100334269), partial mRNA	0.408341	0.1524	2.9456	0	7.21358	19.3281	Inf	0.00196278	0.00170613
gi|68369877|ref|XM_690238.1| PREDICTED: Danio rerio homeobox protein aristaless-like 3-like (LOC566955), mRNA	0.05125	0.0676	2.806	0	54.7512	41.5089	Inf	0.0425786	0.043175
gi|181330547|ref|NM_001123322.1| Danio rerio si:ch211-229n2.7 (si:ch211-229n2.7), mRNA	0	0	2.594	0	Inf	Inf	Inf	0.00930435	0.00930435
gi|292618467|ref|XM_695526.4| PREDICTED: Danio rerio kin of IRRE-like protein 3-like (LOC571887), mRNA	0.0876591	0.3467	2.488	0	28.3827	7.17623	Inf	0.0152744	0.020606
gi|326671619|ref|XM_686359.4| PREDICTED: Danio rerio deoxyribonuclease-2-beta-like (LOC562996), mRNA	0.0782045	0.0368	2.376	0	30.3819	64.5652	Inf	0.0133643	0.0126099
gi|113676762|ref|NM_001045187.1| Danio rerio si:ch211-199l3.1 (si:ch211-199l3.1), mRNA	0.478795	0.3596	2.2676	0	4.73605	6.3059	Inf	0.00793841	0.00604016
gi|284447265|ref|NM_001171697.1| Danio rerio RFamide-related peptide receptor (gpr74), mRNA	0.0216364	0.0424	2.2002	0	101.69	51.8915	Inf	0.00161769	0.00153033
gi|326672293|ref|XM_001340292.4| PREDICTED: Danio rerio potassium inwardly-rectifying channel, subfamily J, member 3 (kcnj3), mRNA	0.0502045	0.0424	1.8156	0	36.1641	42.8208	Inf	0.000249994	0.00024066
gi|326675077|ref|XM_687365.5| PREDICTED: Danio rerio collagen, type VI, alpha 6 (col6a6), mRNA	0.0272727	0.0761	1.5124	0	55.4547	19.8739	Inf	0.036378	0.0393552
gi|61097897|ref|NM_131050.1| Danio rerio semaphorin 3h (sema3h), mRNA	0.00811364	0	1.4252	0	175.655	Inf	Inf	0.0191908	0.0188537
gi|45387682|ref|NM_205631.1| Danio rerio zgc:77375 (zgc:77375), mRNA	0.439568	2.2416	94.8618	0.005	215.807	42.3188	18972.4	0.0215044	0.0226854
gi|326680364|ref|XM_002666888.2| PREDICTED: Danio rerio uncharacterized protein C11orf96-like (LOC100330987), mRNA	0.563545	1.7972	99.0076	0.00566667	175.687	55.0899	17471.9	0.0094925	0.00987372
gi|326681183|ref|XM_001920514.3| PREDICTED: Danio rerio glypican-5-like (LOC559454), partial mRNA	22.2508	28.6204	67.4232	0.006	3.03015	2.35577	11237.2	0.0129074	0.0307123
gi|57526004|ref|NM_001003519.1| Danio rerio phospholipid transfer protein (pltp), mRNA	1.06841	2.0155	145.302	0.0183333	135.998	72.0921	7925.54	0.00287136	0.00293149
gi|326666405|ref|XM_002661338.2| PREDICTED: Danio rerio crystal protein-like (LOC100334697), mRNA	1.05714	4.7785	330.191	0.0883333	312.345	69.0994	3738.02	0.000605025	0.000597661
gi|18858582|ref|NM_131197.1| Danio rerio endothelin receptor B (ednrb1), mRNA	4.44305	1.7199	28.6336	0.01	6.44459	16.6484	2863.36	0.0184054	0.0129281
gi|125656143|ref|NM_001081553.1| Danio rerio defensin, beta-like 1 (defbl1), mRNA	6.22827	140.631	2122.91	0.955	340.85	15.0956	2222.94	1.35441e-06	2.14748e-05
gi|74315915|ref|NM_001033099.1| Danio rerio zgc:112414 (zgc:112414), mRNA	146.296	102.781	2602.05	1.35633	17.7862	25.3166	1918.45	0.00153218	0.00137593
gi|189525267|ref|XM_688852.3| PREDICTED: Danio rerio gamma-interferon-inducible lysosomal thiol reductase-like (LOC565583), mRNA	6.54807	27.1641	2138.17	1.232	326.535	78.7132	1735.53	0.00221545	0.00227175
gi|189536684|ref|XM_001920112.1| PREDICTED: Danio rerio RPE-spondin-like (LOC100151218), mRNA	1.94768	5.9043	90.2286	0.055	46.3261	15.2818	1640.52	0.0035707	0.00397533
gi|326675836|ref|XM_003200398.1| PREDICTED: Danio rerio hypothetical protein LOC100537739 (LOC100537739), mRNA	12.1543	13.3407	398.09	0.252333	32.7529	29.8402	1577.63	0.0050262	0.00504317
gi|326679761|ref|XM_003201325.1| PREDICTED: Danio rerio hypothetical protein LOC100535932 (LOC100535932), mRNA	0.981068	4.6353	221.28	0.179333	225.55	47.7381	1233.91	0.00239347	0.00237543
gi|326665935|ref|XM_001335646.3| PREDICTED: Danio rerio hypothetical protein LOC795494 (LOC795494), mRNA	0.432045	2.1684	127.939	0.113333	296.123	59.0014	1128.87	0.00654797	0.00675409
gi|326675035|ref|XM_690386.5| PREDICTED: Danio rerio four and a half LIM domains 3 (fhl3), mRNA	4.63602	20.9725	1003.29	1.12267	216.412	47.8384	893.668	0.00543485	0.00566668
gi|292626788|ref|XM_002666404.1| PREDICTED: Danio rerio si:dkey-226k3.4 (si:dkey-226k3.4), mRNA	70.4701	19.7993	608.586	0.728667	8.63608	30.7377	835.205	9.13906e-05	0.000142753
gi|326679912|ref|XM_002666729.2| PREDICTED: Danio rerio hypothetical protein LOC100329326 (LOC100329326), mRNA	8.24966	7.0055	42.2732	0.0543333	5.12424	6.03429	778.034	0.00607848	0.00410592
gi|241982826|ref|NM_001014369.2| Danio rerio inosine 5'-phosphate dehydrogenase 1b (impdh1b), mRNA	11.4452	21.9821	816.192	1.05867	71.3133	37.1299	770.963	0.00130229	0.00121319
gi|326675962|ref|XM_003200424.1| PREDICTED: Danio rerio si:dkey-30c15.17 (si:dkey-30c15.17), mRNA	0.792341	1.1436	12.5798	0.0203333	15.8768	11.0002	618.679	0.00948266	0.0102867
gi|326673225|ref|XM_001918919.4| PREDICTED: Danio rerio solute carrier family 2 (facilitated glucose transporter), member 9-like 2 (slc2a9l2), mRNA	2.15966	2.9539	66.0372	0.108667	30.5776	22.3559	607.704	0.000184912	6.85188e-05
gi|189533937|ref|XM_001333380.2| PREDICTED: Danio rerio transmembrane protein 179B-like (LOC793616), mRNA	0.324636	0.6622	79.0704	0.137333	243.566	119.406	575.755	0.00033633	0.000322042
gi|151301109|ref|NM_001099454.1| Danio rerio cancer susceptibility candidate 1 (casc1), mRNA	0.569227	1.1534	16.369	0.0293333	28.7565	14.192	558.034	0.0251118	0.0279533
gi|150832509|ref|NM_001099445.1| Danio rerio endothelin receptor type A (ednra), mRNA	0.0612727	0.2797	2.3678	0.00466667	38.6436	8.4655	507.386	0.00238623	0.00221142
gi|61651825|ref|NM_001013335.1| Danio rerio zgc:110789 (zgc:110789), mRNA	10.6355	9.6966	592.051	1.19267	55.6673	61.0576	496.409	0.000986469	0.000968467
gi|148540119|ref|NM_001030105.2| Danio rerio transcription factor EC (tfec), mRNA	0.890114	1.9512	20.6268	0.0446667	23.1732	10.5713	461.794	0.001895	0.00188378
gi|326663793|ref|XM_003197614.1| PREDICTED: Danio rerio hypothetical protein LOC100534970 (LOC100534970), mRNA	0.651523	2.4817	81.8724	0.182667	125.663	32.9905	448.207	0.00260286	0.00275875
gi|125839719|ref|XM_001339187.1| PREDICTED: Danio rerio b-cell antigen receptor complex-associated protein alpha chain-like (LOC798792), mRNA	2.67314	3.1765	18.1788	0.0406667	6.80055	5.7229	447.02	0.0286677	0.0305082
gi|50540401|ref|NM_001002667.1| Danio rerio solute carrier family 25, member 36a (slc25a36a), mRNA	4.1975	12.6278	313.006	0.709333	74.5696	24.787	441.268	0.0116684	0.0126988
gi|42734411|ref|NM_175082.3| Danio rerio MAD, mothers against decapentaplegic homolog 7 (Drosophila) (smad7), mRNA	15.308	28.2666	64.4838	0.151667	4.21241	2.28127	425.168	0.000489213	0.00407388
gi|190194269|ref|NM_001128246.1| Danio rerio sc:d411 (sc:d411), mRNA	6.66652	5.6326	40.0552	0.0973333	6.00841	7.11132	411.526	0.0124843	0.0106666
gi|82658221|ref|NM_001037399.1| Danio rerio acyl-CoA thioesterase 9.2 (acot9.2), mRNA	0.052	0	1.6148	0.004	31.0538	Inf	403.7	0.0078385	0.00711688
gi|40538749|ref|NM_131097.1| Danio rerio eph receptor B3a (ephb3a), mRNA	4.72316	7.1142	25.098	0.0623333	5.31382	3.52787	402.642	0.00151382	0.00211059
gi|326672862|ref|XM_002664118.2| PREDICTED: Danio rerio protein kinase C, epsilon (prkce), mRNA	0.424205	0.1879	5.4672	0.014	12.8881	29.0963	390.514	0.0219152	0.0188446
gi|41054360|ref|NM_199720.1| Danio rerio transgelin 3b (tagln3b), mRNA	0.130818	0.7376	24.876	0.0643333	190.157	33.7256	386.674	0.00218002	0.00211452
gi|70887630|ref|NM_001025508.1| Danio rerio zgc:114127 (zgc:114127), mRNA	6.85895	0.2928	17.6444	0.0463333	2.57246	60.2609	380.814	0.00775737	0.00215146
gi|46309486|ref|NM_207059.1| Danio rerio aquaporin 1a, tandem duplicate 1 (aqp1a.1), mRNA	11.9631	69.8785	502.623	1.501	42.0145	7.19282	334.859	0.0110265	0.012861
gi|62955678|ref|NM_001017853.1| Danio rerio zgc:110152 (zgc:110152), mRNA	47.3138	46.4237	243.897	0.746	5.15488	5.25372	326.94	0.021025	0.0207625
gi|148233817|ref|NM_001089357.1| Danio rerio aristaless-like homeobox 4b (alx4b), mRNA	0.0982727	0.236	24.8086	0.0816667	252.446	105.121	303.779	0.0114605	0.0116478
gi|326664890|ref|XM_687914.4| PREDICTED: Danio rerio si:dkey-4m11.4 (si:dkey-4m11.4), mRNA	8.96484	5.3335	26.0002	0.0866667	2.90024	4.87489	300.002	0.0246415	0.0117359
gi|46309558|ref|NM_207097.1| Danio rerio neuroblastoma, suppression of tumorigenicity 1 (nbl1), mRNA	1.2022	4.0274	99.969	0.336333	83.1547	24.8222	297.232	0.00286443	0.0030764
gi|50344859|ref|NM_001002102.1| Danio rerio purine nucleoside phosphorylase 4a (pnp4a), mRNA	37.2679	26.3037	502.12	1.94367	13.4733	19.0893	258.337	0.0185402	0.016955
gi|125812766|ref|XM_691875.2| PREDICTED: Danio rerio carbonic anhydrase-related protein 10-like (LOC568543), mRNA	0.0375455	0.2059	1.8618	0.00733333	49.5879	9.04225	253.882	0.0162644	0.019965
gi|326675126|ref|XM_002664973.2| PREDICTED: Danio rerio oxysterol binding protein-like 10 (osbpl10), mRNA	23.3564	18.8973	64.0108	0.256	2.74061	3.3873	250.042	0.0181067	0.0119674
gi|326676616|ref|XM_686712.5| PREDICTED: Danio rerio si:ch211-155k24.6 (si:ch211-155k24.6), mRNA	1.021	5.284	423.582	1.69967	414.87	80.1632	249.215	0.00516666	0.00530119
gi|66472273|ref|NM_001020734.1| Danio rerio tumor protein D52-like 1 (tpd52l1), mRNA	5.69155	7.753	252.614	1.01933	44.384	32.5827	247.822	0.00265485	0.00260467
gi|292625171|ref|XM_002665863.1| PREDICTED: Danio rerio 60S ribosomal protein L37-like (LOC100000999), mRNA	28.8697	31.5833	64.6404	0.281333	2.23904	2.04666	229.764	0.0260582	0.0357654
gi|326676349|ref|XM_002667803.2| PREDICTED: Danio rerio oxysterol-binding protein-related protein 10-like (LOC100334085), partial mRNA	0.256705	0.5519	18.6682	0.0813333	72.7225	33.8253	229.527	0.00413157	0.00394321
gi|339717168|ref|NM_001242996.1| Danio rerio si:dkey-25e12.5 (si:dkey-25e12.5), nuclear gene encoding mitochondrial protein, mRNA	0.287318	0.5557	20.9164	0.0936667	72.7987	37.6397	223.307	0.018384	0.0191361
gi|326674383|ref|XM_003200076.1| PREDICTED: Danio rerio hypothetical protein LOC100538040 (LOC100538040), mRNA	1.5237	9.2981	396.377	1.85133	260.141	42.6299	214.104	0.0159344	0.0168041
gi|115497341|ref|NM_001076602.1| Danio rerio solute carrier family 25, member 38a (slc25a38a), mRNA	1.10086	1.627	94.7748	0.464	86.0913	58.2513	204.256	0.00499522	0.00506114
gi|326668782|ref|XM_003198822.1| PREDICTED: Danio rerio sb:cb1035 (sb:cb1035), mRNA	0.478977	0.2629	3.3008	0.0173333	6.89135	12.5553	190.431	0.0160761	0.011388
gi|115495286|ref|NM_001076582.1| Danio rerio zgc:153593 (zgc:153593), mRNA	1.65259	14.5578	391.043	2.09633	236.624	26.8614	186.537	0.00962449	0.0102938
gi|41054618|ref|NM_199577.1| Danio rerio phosphoglycerate dehydrogenase (phgdh), mRNA	371.957	175.597	1538.41	8.253	4.13599	8.76099	186.406	0.00421459	0.00221879
gi|170671716|ref|NM_213094.2| Danio rerio glyceraldehyde-3-phosphate dehydrogenase, spermatogenic (gapdhs), mRNA	191.73	163.313	1605.92	9.033	8.37594	9.83337	177.784	0.0192023	0.017854
gi|242118013|ref|NM_001162541.1| Danio rerio solute carrier family 2 (facilitated glucose transporter), member 15a (slc2a15a), mRNA	0.15725	0.7341	48.553	0.283	308.763	66.1395	171.565	0.0076622	0.00788734
gi|239052803|ref|NM_001161632.1| Danio rerio myosin VB (myo5b), mRNA	1.26768	3.5723	75.6216	0.469	59.6535	21.1689	161.24	0.00511348	0.00499526
gi|224589108|ref|NM_001145709.1| Danio rerio si:ch211-243a20.3 (si:ch211-243a20.3), mRNA	15.6372	7.9872	462.4	3.027	29.5705	57.8927	152.759	0.00101404	0.000932991
gi|326679656|ref|XM_003201303.1| PREDICTED: Danio rerio protein shisa-2-like (LOC100537021), mRNA	0.173864	0.2751	3.861	0.0253333	22.2071	14.0349	152.408	0.0097413	0.0106683
gi|117606304|ref|NM_001077614.1| Danio rerio zgc:154039 (zgc:154039), mRNA	49.3035	42.1665	551.335	3.65567	11.1825	13.0752	150.817	0.0152285	0.0144953
gi|41053938|ref|NM_199947.1| Danio rerio malate dehydrogenase 1a, NAD (soluble) (mdh1a), mRNA	388.286	432.945	3948.05	27.333	10.1679	9.11904	144.443	2.5497e-05	1.47633e-05
gi|148277638|ref|NM_001039065.2| Danio rerio laminin, alpha 4 (lama4), mRNA	25.8571	8.6334	102.819	0.719667	3.97642	11.9094	142.87	0.000858116	0.000766951
gi|18858392|ref|NM_131000.1| Danio rerio activated leukocyte cell adhesion molecule a (alcama), mRNA	6.20564	15.837	113.667	0.801667	18.3168	7.17733	141.789	0.00935207	0.0127618
gi|170172596|ref|NM_001122748.1| Danio rerio si:ch211-106a19.1 (si:ch211-106a19.1), mRNA	1.0513	1.1703	23.0644	0.164	21.939	19.7081	140.637	0.00312994	0.00307575
gi|326664799|ref|XM_701925.4| PREDICTED: Danio rerio SH3-domain GRB2-like endophilin B1, transcript variant 8 (sh3glb1), mRNA	39.4281	45.2093	481.535	3.47933	12.213	10.6512	138.399	0.00835091	0.00863495
gi|326671320|ref|XM_001921926.3| PREDICTED: Danio rerio Cas-Br-M (murine) ecotropic retroviral transforming sequence b (cblb), mRNA	0.735864	0.7474	2.2836	0.0173333	3.10329	3.05539	131.746	0.0071332	0.00829279
gi|326674166|ref|XM_001921276.3| PREDICTED: Danio rerio autism susceptibility gene 2 protein-like (LOC100150849), mRNA	0.789045	1.371	8.5248	0.065	10.8039	6.21794	131.151	0.0028017	0.00309914
gi|205830386|ref|NM_001135143.1| Danio rerio zinc finger protein 831 (znf831), mRNA	0.0865682	0.0984	7.0364	0.055	81.2816	71.5081	127.935	0.0109883	0.0109528
gi|66392158|ref|NM_199537.2| Danio rerio phosphoribosylaminoimidazole carboxylase, phosphoribosylaminoimidazole succinocarboxamide synthetase (paics), mRNA	57.1237	55.3548	1465.37	11.6767	25.6525	26.4723	125.495	0.00362774	0.00349782
gi|54400421|ref|NM_001005958.1| Danio rerio lectin, galactoside-binding, soluble, 1 (galectin 1)-like 1 (lgals1l1), mRNA	0.0216364	0.2848	4.234	0.034	195.689	14.8666	124.529	0.00781313	0.00868382
gi|45387748|ref|NM_205663.1| Danio rerio zgc:77456 (zgc:77456), mRNA	71.5429	42.4836	201.609	1.74433	2.81801	4.74556	115.579	0.00120037	0.000458109
gi|210147450|ref|NM_201165.2| Danio rerio MpV17 transgene, murine homolog, glomerulosclerosis (mpv17), mRNA	3.22625	1.6206	57.6698	0.503333	17.8752	35.5855	114.576	0.00818561	0.00742284
gi|33504548|ref|NM_182885.1| Danio rerio protocadherin 10b (pcdh10b), mRNA	3.50502	6.6832	21.0728	0.184333	6.01217	3.1531	114.319	0.0153969	0.0286181
gi|326677504|ref|XM_680769.4| PREDICTED: Danio rerio ras-related protein Rab-27B-like, transcript variant 1 (LOC561717), partial mRNA	3.2628	0.2779	13.3306	0.117667	4.08564	47.9691	113.291	0.00233116	0.00162808
gi|192451478|ref|NM_001128681.1| Danio rerio vinculin (vcl), mRNA	0.592841	0.6844	2.0382	0.018	3.43802	2.97808	113.233	6.68779e-05	0.0109328
gi|197927304|ref|NM_199865.2| Danio rerio cell division cycle 42, like (cdc42l), mRNA	399.012	164.981	799.8	7.15	2.00445	4.84783	111.86	0.0028541	0.000677155
gi|66472589|ref|NM_001020581.1| Danio rerio RAB3A interacting protein (rabin3) (rab3ip), mRNA	64.3297	26.0689	197.999	1.86033	3.07788	7.59521	106.432	0.000985124	0.000892549
gi|94536650|ref|NM_001040357.1| Danio rerio zgc:136909 (zgc:136909), mRNA	0.034	0.1246	12.7344	0.12	374.541	102.202	106.12	0.00207999	0.00211204
gi|326667869|ref|XM_001340191.3| PREDICTED: Danio rerio hypothetical protein LOC799923 (LOC799923), mRNA	0.552864	0.5099	32.4728	0.311333	58.7356	63.6846	104.302	0.00264211	0.00259785
gi|55742245|ref|NM_131034.1| Danio rerio glioblastoma amplified sequence (gbas), nuclear gene encoding mitochondrial protein, mRNA	104.265	83.6724	414.196	3.99433	3.97254	4.95021	103.696	0.0276093	0.0222762
gi|326679007|ref|XM_001338326.4| PREDICTED: Danio rerio si:dkey-14p11.4 (si:dkey-14p11.4), mRNA	1.66236	1.0964	5.2958	0.0516667	3.1857	4.83017	102.499	0.0456948	0.0278702
gi|131888733|ref|NM_001083010.1| Danio rerio zgc:158766 (zgc:158766), mRNA	0.197477	0.1426	1.9964	0.0203333	10.1095	14	98.1836	0.00432139	0.00389249
gi|42476263|ref|NM_181761.2| Danio rerio annexin A2a (anxa2a), mRNA	36.7893	12.8783	693.953	7.12033	18.8629	53.8854	97.4607	0.000455444	0.000452535
gi|24308524|ref|NM_131339.1| Danio rerio retinoic acid receptor gamma a (rarga), mRNA	15.7628	17.4303	71.1842	0.804333	4.51597	4.08393	88.5009	0.00844601	0.00655519
gi|292615933|ref|XR_082607.1| PREDICTED: Danio rerio si:dkey-33c9.4 (si:dkey-33c9.4), miscRNA	0.601182	5.4708	167.798	1.956	279.114	30.6716	85.7865	0.00472779	0.00476189
gi|326669634|ref|XM_688620.5| PREDICTED: Danio rerio a disintegrin and metalloproteinase domain 19a (adam19a), mRNA	2.58114	0.5356	8.1146	0.0953333	3.14381	15.1505	85.1182	0.022515	0.00927878
gi|23308656|ref|NM_152964.1| Danio rerio gastrulation brain homeo box 2 (gbx2), mRNA	0.261795	1.0471	24.3738	0.292667	93.1025	23.2774	83.2818	0.01817	0.0200117
gi|27545226|ref|NM_173235.1| Danio rerio ribosomal protein L24 (rpl24), mRNA	2632.73	2299.11	6504.19	81.8797	2.47051	2.829	79.4359	0.0446495	0.0357626
gi|326672052|ref|XM_693075.5| PREDICTED: Danio rerio wu:fk59g12 (wu:fk59g12), mRNA	1.97782	7.0919	115.132	1.47433	58.2118	16.2344	78.0912	0.00372634	0.00414268
gi|73611899|ref|NM_001031837.1| Danio rerio acyl-CoA synthetase long-chain family member 1 (acsl1), mRNA	21.3422	17.5081	158.3	2.05633	7.41724	9.04155	76.9819	0.0144552	0.0128143
gi|47087368|ref|NM_213416.1| Danio rerio elongation of very long chain fatty acids (FEN1/Elo2, SUR4/Elo3, yeast)-like 1b (elovl1b), mRNA	171.976	76.5569	575.924	7.66967	3.34886	7.52282	75.0911	0.0258128	0.0145822
gi|41055723|ref|NM_200184.1| Danio rerio serine (or cysteine) proteinase inhibitor, clade E (nexin, plasminogen activator inhibitor type 1), member 2 (serpine2), mRNA	13.5963	23.3515	400.814	5.351	29.4796	17.1644	74.9045	0.0058551	0.00625928
gi|70887546|ref|NM_001025460.1| Danio rerio splA/ryanodine receptor domain and SOCS box containing 1 (spsb1), mRNA	74.6604	56.2877	609.115	8.57333	8.15848	10.8215	71.0477	0.0152269	0.0135159
gi|51010946|ref|NM_001003432.1| Danio rerio zgc:92872 (zgc:92872), mRNA	3936.66	2435.89	8368.55	119.372	2.1258	3.43552	70.1048	0.00441036	0.00158277
gi|326675834|ref|XM_003200397.1| PREDICTED: Danio rerio hypothetical protein LOC100537702 (LOC100537702), mRNA	2.27248	1.649	117.407	1.69433	51.6648	71.1989	69.2939	0.00512558	0.00502045
gi|52138559|ref|NM_131457.2| Danio rerio bone morphogenetic protein receptor, type 1ba (bmpr1ba), mRNA	4.39489	7.5174	134.148	1.95567	30.5237	17.845	68.5946	0.0298095	0.0320466
gi|121583903|ref|NM_001080055.1| Danio rerio lysophosphatidic acid receptor 6 (lpar6), mRNA	0.661523	1.4	31.0466	0.454667	46.932	22.1761	68.2843	0.00928031	0.00984906
gi|189537257|ref|XM_684262.3| PREDICTED: Danio rerio GTPase IMAP family member 8-like (LOC560863), mRNA	0.100841	0.0463	2.0182	0.03	20.0137	43.5896	67.2733	0.0316652	0.0291347
gi|326670306|ref|XM_001919063.2| PREDICTED: Danio rerio si:dkeyp-104h9.6 (si:dkeyp-104h9.6), mRNA	2.24693	1.8483	23.2166	0.350667	10.3326	12.5611	66.207	0.0117679	0.0107356
gi|41055717|ref|NM_200963.1| Danio rerio fumarate hydratase (fh), nuclear gene encoding mitochondrial protein, mRNA	150.177	109.275	562.278	8.64833	3.7441	5.14555	65.0157	0.0252612	0.0180881
gi|41054024|ref|NM_199899.1| Danio rerio adenylosuccinate lyase (adsl), mRNA	46.0574	36.4338	805.765	12.4547	17.4948	22.1159	64.6958	0.00268549	0.00238327
gi|292628583|ref|XM_002666961.1| PREDICTED: Danio rerio hypothetical protein LOC100329265 (LOC100329265), mRNA	0.0930227	0.0812	7.285	0.113333	78.3142	89.7167	64.2794	0.00792843	0.00787528
gi|41053526|ref|NM_131403.1| Danio rerio tyrosylprotein sulfotransferase 1 (tpst1), mRNA	27.762	34.3016	136	2.15	4.89879	3.96483	63.2558	0.0356527	0.0420927
gi|113678251|ref|NM_001044883.1| Danio rerio cystic fibrosis transmembrane conductance regulator, ATP-binding cassette (sub-family C, member 7) (cftr), mRNA	0.0581364	0.1601	3.4454	0.0546667	59.2641	21.5203	63.0256	0.0275757	0.0302832
gi|123701272|ref|NM_001080697.1| Danio rerio pallidin homolog (mouse) (pldn), mRNA	70.8212	58.4199	259.299	4.23033	3.66132	4.43855	61.2953	0.00302427	0.00369301
gi|326675459|ref|XM_001920295.3| PREDICTED: Danio rerio spectrin repeat containing, nuclear envelope 1 (syne1), mRNA	1.6683	1.4956	17.1378	0.302333	10.2726	11.4588	56.6851	0.00181986	0.00164048
gi|51011120|ref|NM_001003643.1| Danio rerio zgc:100787 (zgc:100787), mRNA	66.7508	37.6637	160.215	2.874	2.40019	4.25383	55.7463	0.00333206	0.000981179
gi|169234893|ref|NM_001115058.1| Danio rerio protocadherin 18a (pcdh18a), mRNA	0.340682	0.6277	5.1152	0.0936667	15.0146	8.14912	54.6107	0.0173078	0.0206496
gi|41055897|ref|NM_200568.1| Danio rerio zgc:77517 (zgc:77517), mRNA	18.6777	11.1832	386.718	7.168	20.7048	34.5803	53.9507	0.00142282	0.00133384
gi|55742471|ref|NM_199687.1| Danio rerio transaldolase 1 (taldo1), transcript variant 1, mRNA	104.609	61.9372	221.835	4.149	2.12061	3.58161	53.4671	0.000575186	0.000173258
gi|62955092|ref|NM_001017558.1| Danio rerio v-ets erythroblastosis virus E26 oncogene homolog 1a (ets1a), mRNA	4.79132	4.5074	54.7714	1.028	11.4314	12.1514	53.2796	0.00624284	0.00559247
gi|60279688|ref|NM_001012498.1| Danio rerio ring finger protein 7 (rnf7), mRNA	71.6922	36.9147	151.813	2.95033	2.11756	4.11253	51.4562	0.0106573	0.00374958
gi|129270114|ref|NM_001045021.2| Danio rerio tumor protein D52 (tpd52), mRNA	4.3682	2.8745	234.05	4.63	53.5804	81.4229	50.5508	0.000398809	0.000385473
gi|18858728|ref|NM_131617.1| Danio rerio phosphoribosylglycinamide formyltransferase (gart), mRNA	6.41484	4.2905	167.663	3.46133	26.1367	39.0776	48.4387	0.00601325	0.0057185
gi|236464255|ref|NM_001007284.2| Danio rerio myxovirus (influenza virus) resistance C (mxc), mRNA	1.11105	1.0591	14.5996	0.302667	13.1404	13.7849	48.2366	0.00815549	0.00789771
gi|148298682|ref|NM_212656.2| Danio rerio transglutaminase 2b (tgm2b), mRNA	0.263909	0.2504	3.2516	0.0676667	12.3209	12.9856	48.0532	0.00851418	0.00847225
gi|326666489|ref|XM_684564.5| PREDICTED: Danio rerio WNK lysine deficient protein kinase 1 (wnk1), mRNA	2.84041	4.9042	29.6972	0.620667	10.4553	6.05546	47.8473	0.0199882	0.025889
gi|326666096|ref|XM_002661208.2| PREDICTED: Danio rerio mitogen-activated protein kinase kinase kinase 14-like (LOC100004261), mRNA	2.39484	3.5243	27.9414	0.595667	11.6673	7.92821	46.9078	0.014146	0.0157924
gi|62122856|ref|NM_001014335.1| Danio rerio RUN and FYVE domain containing 3 (rufy3), mRNA	14.227	10.6537	34.49	0.741667	2.42426	3.23737	46.5034	0.0349139	0.0198459
gi|326668758|ref|XM_001344515.4| PREDICTED: Danio rerio PDZ domain containing RING finger 3 (pdzrn3), mRNA	3.31527	6.4081	21.3044	0.458333	6.42614	3.3246	46.4823	0.000724278	0.000488532
gi|189521343|ref|XM_001922407.1| PREDICTED: Danio rerio cholinergic receptor, muscarinic 4a (chrm4a), mRNA	0.273523	0.9147	5.4518	0.118	19.9318	5.96021	46.2017	0.0205768	0.0290652
gi|167555136|ref|NM_001114480.1| Danio rerio colony stimulating factor 1a (macrophage) (csf1a), mRNA	0.0540909	0.227	18.5448	0.404	342.845	81.6952	45.903	0.00324578	0.00333218
gi|54261758|ref|NM_212793.1| Danio rerio zinc finger protein 385B (znf385b), mRNA	1.20268	2.9287	25.6216	0.558667	21.3037	8.74845	45.8621	0.016599	0.019272
gi|118722319|ref|NM_001079658.1| Danio rerio zgc:158320 (zgc:158320), mRNA	1.21041	0.4345	58.4832	1.305	48.3169	134.599	44.8147	0.00668404	0.00637877
gi|116004496|ref|NM_001077142.1| Danio rerio zgc:154055 (zgc:154055), mRNA	0.863614	1.1074	18.5066	0.413	21.4293	16.7118	44.8102	0.0395647	0.0410393
gi|326674156|ref|XM_696185.5| PREDICTED: Danio rerio synaptotagmin-like 2 (sytl2), mRNA	0.910795	1.324	6.1174	0.137667	6.71655	4.62039	44.4363	0.0267969	0.0328998
gi|88900462|ref|NM_001039631.1| Danio rerio follistatin b (fstb), transcript variant 1, mRNA	0.231886	0.8949	7.4586	0.174	32.1649	8.33456	42.8655	0.0338396	0.0437296
gi|41054634|ref|NM_200553.1| Danio rerio zgc:65997 (zgc:65997), mRNA	11.484	9.8891	49.0966	1.203	4.27521	4.96472	40.8118	0.00836792	0.00732393
gi|292623711|ref|XM_691060.4| PREDICTED: Danio rerio si:dkey-6e12.4 (si:dkey-6e12.4), mRNA	2.16259	1.3478	11.3194	0.281667	5.23418	8.39843	40.1872	0.00417047	0.00382028
gi|121583787|ref|NM_001079954.1| Danio rerio aldehyde dehydrogenase 16 family, member A1 (aldh16a1), mRNA	15.0252	7.5789	80.0444	2.01667	5.32733	10.5615	39.6914	0.00336534	0.00249187
gi|62632757|ref|NM_001015044.1| Danio rerio prepronociceptin b (pnocb), mRNA	0.275455	0	3.6772	0.093	13.3496	Inf	39.5398	0.0216324	0.0170785
gi|326678358|ref|XM_002666219.2| PREDICTED: Danio rerio transmembrane protein 163-like (LOC100333673), mRNA	0	0	1.2688	0.0333333	Inf	Inf	38.064	0.014949	0.014949
gi|292621564|ref|XM_680524.4| PREDICTED: Danio rerio wu:fc51f04, transcript variant 1 (wu:fc51f04), mRNA	15.2573	4.873	47.9294	1.263	3.14141	9.83571	37.9489	0.00503844	0.00274687
gi|59933257|ref|NM_001012378.1| Danio rerio discs, large (Drosophila) homolog 2 (dlg2), mRNA	0.743341	1.2291	6.6626	0.178333	8.96305	5.42071	37.3604	0.0361603	0.0450857
gi|197333707|ref|NM_001044995.2| Danio rerio UDP-N-acetyl-alpha-D-galactosamine:polypeptide N-acetylgalactosaminyltransferase 14 (GalNAc-T14) (galnt14), mRNA	0.167568	0.7189	15.7904	0.428333	94.2327	21.9647	36.8647	0.00781687	0.00860922
gi|47086130|ref|NM_212952.1| Danio rerio ribosomal protein L36 (rpl36), mRNA	559.005	583.667	1854.1	52.5953	3.31678	3.17664	35.2522	0.00860221	0.0102385
gi|237858684|ref|NM_001007302.2| Danio rerio annexin A3b (anxa3b), mRNA	40.4996	18.5127	212.295	6.02267	5.24189	11.4675	35.2493	0.0096268	0.00687695
gi|167555229|ref|NM_001114411.1| Danio rerio phosphatase and actin regulator 3a (phactr3a), mRNA	1.12332	1.3194	21.7	0.621	19.3178	16.4469	34.9436	0.00486206	0.00461077
gi|148277664|ref|NM_001080192.2| Danio rerio otoconin 90 (oc90), mRNA	0.01775	0.0167	1.837	0.0526667	103.493	110	34.8797	0.0240202	0.0239733
gi|51230544|ref|NM_001003732.1| Danio rerio four and a half LIM domains 2a (fhl2a), mRNA	4.42289	4.0628	64.7202	1.89367	14.633	15.9299	34.1772	0.0206157	0.0203321
gi|41055336|ref|NM_200426.1| Danio rerio cathepsin S, a (ctssa), mRNA	0.0944545	0.2284	9.854	0.290667	104.325	43.1436	33.9014	0.0227041	0.0236276
gi|148596985|ref|NM_001098489.1| Danio rerio plexin A3 (plxna3), mRNA	0.746636	1.7357	8.6556	0.265333	11.5928	4.98681	32.6216	0.00235915	0.0022803
gi|27545260|ref|NM_173254.1| Danio rerio ATPase, H+ transporting, lysosomal, V1 subunit E isoform 1b (atp6v1e1b), mRNA	89.2312	58.4621	249.351	7.73733	2.79444	4.26518	32.227	0.0156045	0.00894554
gi|225579054|ref|NM_001146014.1| Danio rerio sal-like 1a (Drosophila) (sall1a), mRNA	1.1122	3.9238	19.5462	0.609	17.5743	4.98145	32.0956	0.0217039	0.0351821
gi|117606280|ref|NM_131371.1| Danio rerio myotubularin related protein 2 (mtmr2), mRNA	12.8088	7.042	38.4722	1.20667	3.00358	5.46325	31.883	0.0262198	0.0126232
gi|339895923|ref|NM_001243045.1| Danio rerio laminin, beta 2 (laminin S) (lamb2), mRNA	1.35911	5.9666	15.3684	0.482667	11.3077	2.57574	31.8406	0.00374324	0.0247062
gi|41055463|ref|NM_201114.1| Danio rerio coronin, actin binding protein, 1A (coro1a), mRNA	1.64182	6.9107	71.3758	2.247	43.4736	10.3283	31.7649	0.00139992	0.00136613
gi|326666452|ref|XM_700170.4| PREDICTED: Danio rerio hypothetical protein LOC559160 (LOC559160), mRNA	2.24134	2.6053	46.0154	1.46733	20.5303	17.6622	31.3599	0.0209628	0.0214779
gi|326668033|ref|XM_001923889.3| PREDICTED: Danio rerio lipoma HMGIC fusion partner-like 2-like (LOC100148206), mRNA	0.988705	0.5293	15.5286	0.498	15.706	29.338	31.1819	0.0118838	0.010856
gi|187936938|ref|NM_001127256.1| Danio rerio si:ch211-160k22.1 (si:ch211-160k22.1), mRNA	6.5447	3.651	19.1606	0.617667	2.92765	5.24804	31.0209	0.00403639	0.00173333
gi|50345055|ref|NM_001002199.1| Danio rerio zgc:91845 (zgc:91845), mRNA	35.4844	24.1193	95.2712	3.13033	2.68488	3.95	30.4348	0.00312601	0.00187776
gi|183075543|ref|NM_001123374.1| Danio rerio serine hydroxymethyltransferase 2 (mitochondrial) (shmt2), nuclear gene encoding mitochondrial protein, mRNA	5.36811	5.9171	86.0244	2.83233	16.0251	14.5383	30.3723	0.00983113	0.00949874
gi|66392228|ref|NM_001018227.1| Danio rerio calpain 2, (m/II) large subunit b (capn2b), mRNA	0.5175	1.3943	13.2996	0.438	25.6997	9.53855	30.3644	0.0116264	0.0126402
gi|292615752|ref|XM_002662745.1| PREDICTED: Danio rerio 5-formyltetrahydrofolate cyclo-ligase-like (LOC100332843), mRNA	17.3762	15.07	125.962	4.20033	7.24912	8.35845	29.9885	0.00816857	0.00680157
gi|326669175|ref|XM_003198899.1| PREDICTED: Danio rerio ADAMTS-like 3 (adamtsl3), partial mRNA	0.0553409	0.0555	1.5306	0.0513333	27.6577	27.5784	29.8169	0.00713151	0.00701603
gi|148922867|ref|NM_001098766.1| Danio rerio zgc:165573 (zgc:165573), mRNA	87.11	36.1065	212.058	7.26367	2.43437	5.87312	29.1943	0.00856542	0.00280804
gi|326680247|ref|XM_002666836.2| PREDICTED: Danio rerio kit ligand a (kitlga), mRNA	0.772591	0.8901	8.592	0.299667	11.121	9.65285	28.6719	0.0322338	0.0338978
gi|56693220|ref|NM_001008575.1| Danio rerio solute carrier family 30 (zinc transporter), member 9 (slc30a9), mRNA	16.1264	9.5677	89.9456	3.17367	5.57755	9.40096	28.3412	0.00642171	0.00504086
gi|50540247|ref|NM_001002591.1| Danio rerio Rho family GTPase 3b (rnd3b), mRNA	0.904636	0.5227	37.3236	1.32767	41.2581	71.4054	28.1122	0.0105398	0.0101929
gi|47086262|ref|NM_212886.1| Danio rerio phosphoglucomutase 2 (pgm2), mRNA	0.537614	0.7258	34.0034	1.24467	63.2488	46.8495	27.3193	0.00464062	0.00468227
gi|260447193|ref|NM_001100151.2| Danio rerio protein tyrosine phosphatase, receptor type, f polypeptide (PTPRF), interacting protein (liprin), alpha 4 (ppfia4), mRNA	0.500568	0.7235	4.2844	0.157333	8.55907	5.92177	27.2314	0.0088534	0.00918654
gi|189528937|ref|XM_001920746.1| PREDICTED: Danio rerio transient receptor potential cation channel, subfamily C, member 4 (trpc4), mRNA	0.0207273	0.0134	1.6164	0.0603333	77.9842	120.627	26.7912	0.0264657	0.0260944
gi|41054334|ref|NM_199734.1| Danio rerio slowmo homolog 2 (Drosophila) (slmo2), mRNA	195.827	195.763	491.608	18.489	2.51043	2.51123	26.5892	7.4646e-05	0.000230895
gi|47086342|ref|NM_212845.1| Danio rerio Rhesus blood group-associated glycoprotein (rhag), mRNA	5.27098	5.7036	57.9956	2.184	11.0028	10.1682	26.5548	0.00472248	0.00392319
gi|41053392|ref|NM_199993.1| Danio rerio ADP-ribosylation factor 6 (arf6), mRNA	97.1881	61.3407	214.653	8.13	2.20864	3.49936	26.4026	0.0209546	0.00908868
gi|55925535|ref|NM_001007306.1| Danio rerio zgc:92244 (zgc:92244), mRNA	3.55216	2.6837	51.2302	1.94533	14.4223	19.0894	26.3349	0.00114581	0.00112055
gi|326675279|ref|XM_003200272.1| PREDICTED: Danio rerio midnolin-B-like (LOC100536600), mRNA	0.53275	0.5276	1.6434	0.063	3.08475	3.11486	26.0857	0.0403512	0.0401809
gi|326680396|ref|XM_002666912.2| PREDICTED: Danio rerio beta-2-syntrophin-like, transcript variant 1 (LOC100331323), mRNA	2.44184	2.1957	9.923	0.381667	4.06374	4.51929	25.9991	0.000483887	0.000214603
gi|195539483|ref|NM_001082796.2| Danio rerio 5-aminoimidazole-4-carboxamide ribonucleotide formyltransferase/IMP cyclohydrolase (atic), mRNA	7.59695	9.6295	467.156	18.3423	61.4925	48.513	25.4687	0.0101238	0.0102318
gi|51591894|ref|NM_001004014.1| Danio rerio MAD homolog 9 (Drosophila) (smad9), mRNA	0.825136	1.9209	19.1206	0.756333	23.1727	9.95398	25.2807	0.00622996	0.00682064
gi|198282088|ref|NM_001006660.1| Danio rerio leukocyte tyrosine kinase (ltk), mRNA	0.0206364	0.2018	4.0202	0.159333	194.811	19.9217	25.2314	0.0018861	0.00190319
gi|55925378|ref|NM_001007445.1| Danio rerio phytanoyl-CoA dioxygenase domain containing 1 (phyhd1), mRNA	15.8246	19.8545	155.414	6.22967	9.821	7.82763	24.9473	0.000900703	0.000953452
gi|113678837|ref|NM_001044973.1| Danio rerio SHC (Src homology 2 domain containing) transforming protein 2 (shc2), mRNA	0.621568	0.1264	5.513	0.222667	8.8695	43.6155	24.759	0.0216304	0.0159497
gi|83423532|ref|NM_001037708.1| Danio rerio zgc:112329 (zgc:112329), mRNA	17.2489	11.1834	48.228	1.95367	2.79601	4.31246	24.6859	6.05473e-05	3.31215e-05
gi|326664034|ref|XM_003197667.1| PREDICTED: Danio rerio retrotransposable element Tf2 155 kDa protein type 1-like (LOC100535514), mRNA	0.155273	0.1734	1.149	0.047	7.39988	6.6263	24.4468	0.00363828	0.00458981
gi|292627642|ref|XM_001342242.3| PREDICTED: Danio rerio MAP7 domain-containing protein 2-like (LOC100002505), mRNA	2.62691	2.4015	14.9718	0.619333	5.6994	6.23435	24.1741	0.00577262	0.0052777
gi|326675654|ref|XM_687857.4| PREDICTED: Danio rerio similar to inositol 1,4,5-trisphosphate 3-kinase A (LOC564528), mRNA	0.2875	0.4951	2.5634	0.107667	8.91617	5.17754	23.8087	0.0235142	0.0295484
gi|326667739|ref|XM_002661983.2| PREDICTED: Danio rerio ATPase, class I, type 8B, member 1-like (LOC100330945), partial mRNA	0.148818	0.1647	1.1536	0.0486667	7.75174	7.00425	23.7041	0.026243	0.0248763
gi|326672726|ref|XM_003199680.1| PREDICTED: Danio rerio si:ch1073-291c23.2 (si:ch1073-291c23.2), mRNA	0.808886	0.9452	14.2494	0.624333	17.6161	15.0755	22.8234	0.0117663	0.0108758
gi|326676807|ref|XM_001919721.3| PREDICTED: Danio rerio wu:fa97a01 (wu:fa97a01), partial mRNA	4.06707	2.7172	39.6254	1.73667	9.74299	14.5832	22.8169	0.00700086	0.00575845
gi|326678838|ref|XM_688062.5| PREDICTED: Danio rerio major facilitator superfamily domain-containing protein 8-like (LOC564731), mRNA	0.0149318	0.0767	4.5854	0.201	307.089	59.7836	22.8129	0.0197708	0.0206002
gi|326675501|ref|XM_692940.5| PREDICTED: Danio rerio kinesin family member 26B (kif26b), mRNA	0.0627045	0.206	6.688	0.294333	106.659	32.466	22.7225	0.0174053	0.0186516
gi|326671254|ref|XM_003199354.1| PREDICTED: Danio rerio ras-related protein Rab-38-like (LOC100007788), mRNA	1.89195	1.9248	8.345	0.372667	4.41078	4.33552	22.3927	0.00234166	0.00224392
gi|326675572|ref|XM_001333025.3| PREDICTED: Danio rerio hypothetical protein LOC793321 (LOC793321), mRNA	0.459045	0.4291	2.5306	0.113667	5.51274	5.89746	22.2633	0.0318657	0.0290705
gi|326681185|ref|XM_002667279.2| PREDICTED: Danio rerio olfactomedin-like protein 2A-like (LOC100330530), mRNA	1.03411	1.1133	11.034	0.521667	10.67	9.91108	21.1514	0.00239525	0.00203075
gi|41054182|ref|NM_199819.1| Danio rerio phosphoserine aminotransferase 1 (psat1), transcript variant 1, mRNA	7.02852	11.9168	160.849	7.62033	22.8852	13.4977	21.1079	0.00468093	0.00384553
gi|326665154|ref|XM_003197932.1| PREDICTED: Danio rerio wu:fk71h11 (wu:fk71h11), mRNA	1.86798	3.4719	12.2902	0.586	6.57942	3.53991	20.973	0.000154924	0.00123808
gi|326679174|ref|XM_001920548.3| PREDICTED: Danio rerio si:ch73-60e21.1 (si:ch73-60e21.1), mRNA	0.253068	0.4073	6.2218	0.296667	24.5855	15.2757	20.9724	0.0289902	0.0302958
gi|312032365|ref|NM_001198749.1| Danio rerio si:ch211-282j22.4 (si:ch211-282j22.4), mRNA	1.7788	0.85	8.9628	0.431667	5.03869	10.5445	20.7632	0.0174202	0.0109756
gi|54400643|ref|NM_001006071.1| Danio rerio TLC domain containing 1 (tlcd1), mRNA	1.32039	0.6202	17.6928	0.854667	13.3997	28.5276	20.7014	0.0449703	0.0397713
gi|47271424|ref|NM_183347.2| Danio rerio sulfotransferase family 1, cytosolic sulfotransferase 2 (sult1st2), mRNA	2.63568	4.0574	68.402	3.31967	25.9523	16.8586	20.6051	0.0333137	0.0355071
gi|55742576|ref|NM_213117.1| Danio rerio zgc:65870 (zgc:65870), mRNA	3.55025	2.6247	16.1012	0.782667	4.53523	6.13449	20.5722	5.32777e-05	3.36368e-05
gi|18859328|ref|NM_131417.1| Danio rerio eph receptor B4b (ephb4b), mRNA	5.27973	3.5748	11.384	0.575667	2.15617	3.18451	19.7753	0.043052	0.0315682
gi|50540363|ref|NM_001002648.1| Danio rerio solute carrier family 38, member 3 (slc38a3), mRNA	31.4472	17.0307	119.3	6.03667	3.79367	7.00501	19.7626	0.0377462	0.0242135
gi|326674993|ref|XM_701053.4| PREDICTED: Danio rerio si:ch211-197h24.9 (si:ch211-197h24.9), mRNA	1.76743	1.8639	32.1196	1.64067	18.173	17.2325	19.5772	0.00138546	0.000751326
gi|326677767|ref|XM_002665978.2| PREDICTED: Danio rerio RIMS-binding protein 2-like (LOC100329530), mRNA	0.0605909	0.1373	1.826	0.0933333	30.1365	13.2993	19.5643	0.0015919	0.000723094
gi|113673892|ref|NM_001045440.1| Danio rerio zgc:153328 (zgc:153328), mRNA	94.7482	51.8885	288.682	14.7917	3.04683	5.5635	19.5165	0.00174221	0.00145144
gi|125817178|ref|XM_001343336.1| PREDICTED: Danio rerio amyloid beta A4 precursor protein-binding family A member 1-like (LOC100003938), mRNA	0.0566818	0.3876	1.2344	0.0633333	21.7777	3.18473	19.4905	0.0100931	0.0316631
gi|292614393|ref|XM_002662199.1| PREDICTED: Danio rerio bifunctional methylenetetrahydrofolate dehydrogenase/cyclohydrolase, mitochondrial-like (LOC100331625), mRNA	3.56225	2.4897	57.753	2.98433	16.2125	23.1968	19.3521	0.0167435	0.015611
gi|205830392|ref|NM_001135134.1| Danio rerio adrenergic receptor, beta 3b (adrb3b), mRNA	0.0554091	0.1178	2.5542	0.137333	46.0971	21.6825	18.5985	0.0313792	0.0335416
gi|318065128|ref|NM_001201345.1| Danio rerio im:6894391 (im:6894391), mRNA	30.2556	17.7933	94.7788	5.124	3.1326	5.32666	18.497	0.000779224	0.000551036
gi|224496073|ref|NM_001145596.1| Danio rerio si:ch211-172j10.2 (si:ch211-172j10.2), mRNA	1.1518	2.3514	9.4342	0.512667	8.19086	4.01216	18.4022	0.030399	0.0473285
gi|167963467|ref|NM_001114707.1| Danio rerio si:ch211-157p22.10 (si:ch211-157p22.10), mRNA	1.50009	1.0697	11.8676	0.646667	7.91125	11.0943	18.352	0.00426407	0.00336363
gi|219879796|ref|NM_001006028.2| Danio rerio four and a half LIM domains 2b (fhl2b), mRNA	0.0848182	0.3455	23.3132	1.28567	274.861	67.4767	18.1332	0.000564283	0.000538113
gi|38488699|ref|NM_198804.1| Danio rerio phosphoglycerate mutase 1a (pgam1a), mRNA	216.583	158.838	587.261	32.4613	2.71148	3.69723	18.0911	0.00113302	0.000401504
gi|47086284|ref|NM_212876.1| Danio rerio cytochrome b5 type B (cyb5b), nuclear gene encoding mitochondrial protein, mRNA	12.5421	11.2654	60.252	3.39867	4.80398	5.34841	17.7281	0.0461054	0.042805
gi|45387704|ref|NM_205646.1| Danio rerio zgc:77147 (zgc:77147), mRNA	2.23775	2.4676	37.4574	2.14467	16.7389	15.1797	17.4654	0.00565718	0.00531844
gi|229331980|ref|NM_001082893.2| Danio rerio si:dkey-221h15.1 (si:dkey-221h15.1), mRNA	17.066	17.3024	54.0154	3.14867	3.16509	3.12184	17.155	0.0107873	0.0107365
gi|41055677|ref|NM_200191.1| Danio rerio tp53-induced glycolysis and apoptosis regulator b (tigarb), mRNA	1.35805	1.3252	16.3722	0.961667	12.0557	12.3545	17.0248	0.00347602	0.00357185
gi|41054532|ref|NM_200545.1| Danio rerio Na+/K+ transporting ATPase interacting 1 (nkain1), mRNA	13.5687	5.8252	40.1894	2.36167	2.96191	6.89923	17.0174	0.00107417	0.000498276
gi|323714262|ref|NM_001077804.2| Danio rerio ubiquitin C (ubc), mRNA	512.625	482.954	1181.68	69.5887	2.30516	2.44678	16.981	0.0321027	0.0286954
gi|52219195|ref|NM_001004679.1| Danio rerio APAF1 interacting protein (apip), mRNA	29.4688	15.8743	70.3282	4.18667	2.38653	4.43032	16.7981	0.00655863	0.00215183
gi|121583799|ref|NM_001079988.1| Danio rerio induced in neural crest by AP2, 1a (inka1a), mRNA	0.604364	1.3567	27.1376	1.62367	44.9028	20.0027	16.7138	0.000964748	0.000949541
gi|229576848|ref|NM_001045019.3| Danio rerio TCDD-inducible poly(ADP-ribose) polymerase (tiparp), mRNA	5.22107	7.2942	17.2762	1.04033	3.30894	2.36848	16.6064	0.0214715	0.045791
gi|125995395|ref|NM_001081631.1| Danio rerio rho guanine nucleotide exchange factor (GEF) 1 (arhgef1), mRNA	2.95582	0.9948	10.7484	0.650333	3.63635	10.8046	16.5275	0.0333867	0.0172688
gi|38488742|ref|NM_198811.1| Danio rerio paladin (pald), mRNA	15.7133	13.7582	137.42	8.33333	8.74547	9.98824	16.4904	0.000594326	0.000460346
gi|47087038|ref|NM_213368.1| Danio rerio ADP-ribosylation factor interacting protein 1 (arfaptin 1) (arfip1), mRNA	29.4694	16.0844	105.538	6.498	3.58127	6.5615	16.2416	0.00229875	0.000850821
gi|121583951|ref|NM_001080022.1| Danio rerio myosin regulatory light chain interacting protein b (mylipb), mRNA	2.7343	3.892	10.2858	0.638	3.76177	2.64281	16.1219	0.0279304	0.049927
gi|254588105|ref|NM_200587.2| Danio rerio guanine monphosphate synthetase (gmps), mRNA	3.86475	5.1397	102.408	6.35233	26.4979	19.9248	16.1213	0.00115472	0.00101874
gi|83025085|ref|NM_001037575.1| Danio rerio receptor accessory protein 3, like (reep3l), mRNA	5.10973	3.831	16.1084	1.00167	3.1525	4.20475	16.0816	0.0289028	0.0203245
gi|18859002|ref|NM_131301.1| Danio rerio myocyte enhancer factor 2a (mef2a), mRNA	11.8187	4.8014	46.9628	2.92433	3.9736	9.78106	16.0593	0.0108195	0.00676867
gi|47086532|ref|NM_212758.1| Danio rerio peptidylprolyl isomerase A (cyclophilin A) (ppia), mRNA	570.043	343.781	1876.42	117.036	3.29172	5.4582	16.0328	0.00221563	0.00107565
gi|113679791|ref|NM_001044806.1| Danio rerio protein kinase C, eta, b (prkchb), mRNA	0.0222273	0	8.2742	0.517	372.254	Inf	16.0043	0.0386614	0.038354
gi|262205190|ref|NM_001159819.2| Danio rerio zgc:103738 (zgc:103738), transcript variant 1, mRNA	0.881659	0.6546	17.245	1.09433	19.5597	26.3443	15.7585	0.0451163	0.0434326
gi|157502232|ref|NM_001105526.1| Danio rerio zgc:171772 (zgc:171772), mRNA	961.236	1142.83	2293.87	145.996	2.38638	2.00719	15.7119	0.0071585	0.0194487
gi|52345400|ref|NM_131070.2| Danio rerio midkine-related growth factor (mdka), mRNA	15.836	15.5472	54.1498	3.47067	3.41942	3.48293	15.6021	0.0338793	0.0316805
gi|326674801|ref|XM_684679.4| PREDICTED: Danio rerio ankyrin repeat and IBR domain containing 1 (ankib1), mRNA	3.1303	2.2307	8.7152	0.564333	2.78415	3.90694	15.4434	0.0080161	0.00540694
gi|51972167|ref|NM_001004288.1| Danio rerio integrin, alpha 5 (fibronectin receptor, alpha polypeptide) (itga5), mRNA	1.43339	0.6777	8.7614	0.582333	6.11238	12.9281	15.0453	0.000132081	6.84936e-05
gi|308522774|ref|NM_214723.2| Danio rerio enolase 3, (beta, muscle) (eno3), mRNA	215.462	307.885	1503.93	100.273	6.98004	4.88472	14.9983	4.29928e-08	4.08544e-05
gi|76253762|ref|NM_001033751.1| Danio rerio zgc:112435 (zgc:112435), mRNA	10.4531	17.0664	43.3964	2.89767	4.15155	2.5428	14.9763	0.00571999	0.0122611
gi|40786397|ref|NM_199333.1| Danio rerio pyruvate kinase, muscle, a (pkm2a), mRNA	115.957	97.9367	371.828	24.9377	3.20661	3.79662	14.9103	0.000452252	0.000282888
gi|40789257|ref|NM_181764.2| Danio rerio annexin A4 (anxa4), mRNA	5.97102	8.2685	139.471	9.35567	23.3579	16.8677	14.9076	0.0243359	0.0252757
gi|190358420|ref|NM_001128341.1| Danio rerio S100 calcium binding protein U (s100u), mRNA	4.81336	4.3693	72.7684	4.90733	15.118	16.6545	14.8285	0.010069	0.0102575
gi|115432029|ref|NM_001039639.2| Danio rerio ATP-binding cassette, sub-family G (WHITE), member 2c (abcg2c), mRNA	13.451	7.7008	31.7976	2.171	2.36396	4.12913	14.6465	0.00890288	0.00292574
gi|46195772|ref|NM_200080.2| Danio rerio keratin 8 (krt8), mRNA	131.634	140.134	417.353	28.5997	3.17055	2.97823	14.5929	0.000171501	0.00044842
gi|326672863|ref|XM_001921194.3| PREDICTED: Danio rerio tetratricopeptide repeat domain 7A (ttc7a), mRNA	0.202727	0.3102	10.7914	0.741	53.2311	34.7885	14.5633	7.22599e-06	2.50182e-06
gi|56118693|ref|NM_173223.2| Danio rerio syndecan 2 (sdc2), mRNA	21.0758	18.8931	93.7346	6.437	4.4475	4.96131	14.5618	0.000369236	0.000482246
gi|82658237|ref|NM_001037413.1| Danio rerio zgc:123272 (zgc:123272), mRNA	0.705364	0.8049	4.0672	0.279667	5.7661	5.05305	14.543	0.0216119	0.023093
gi|326669474|ref|XM_003198973.1| PREDICTED: Danio rerio dipeptidase 3-like (LOC100534995), mRNA	0.0879773	0.0414	4.1214	0.286	46.8462	99.5507	14.4105	0.0237826	0.0229187
gi|292626919|ref|XM_001922714.2| PREDICTED: Danio rerio adenylate cyclase 6a (adcy6a), mRNA	0.704182	1.889	5.018	0.356333	7.126	2.65643	14.0823	0.0155026	0.048052
gi|326679705|ref|XM_002666661.2| PREDICTED: Danio rerio SH3 domain-containing kinase-binding protein 1-like (LOC793623), mRNA	2.91311	2.0699	23.3234	1.65933	8.00635	11.2679	14.0559	0.00343223	0.00347957
gi|113682417|ref|NM_001045090.1| Danio rerio si:ch211-199g17.1 (si:ch211-199g17.1), mRNA	1.00455	1.0875	17.1948	1.22367	17.117	15.8113	14.0519	0.0207632	0.0206327
gi|189530493|ref|XR_045170.1| PREDICTED: Danio rerio hypothetical LOC556719 (LOC556719), miscRNA	0.446	0.5045	28.6856	2.044	64.3175	56.8595	14.0341	0.00799975	0.00805229
gi|292609835|ref|XM_687625.4| PREDICTED: Danio rerio TNFAIP3-interacting protein 2-like (LOC564279), mRNA	0.418386	0.3819	1.367	0.098	3.26731	3.57947	13.949	0.0326135	0.038654
gi|326671795|ref|XM_003199479.1| PREDICTED: Danio rerio hypothetical protein LOC100535635 (LOC100535635), mRNA	0.0783409	0.1019	8.9784	0.666667	114.607	88.1099	13.4676	0.0339428	0.0342011
gi|50540387|ref|NM_001002660.1| Danio rerio sestrin 1 (sesn1), mRNA	17.8859	15.17	63.3836	4.74967	3.54377	4.17822	13.3449	0.00214184	0.00180246
gi|125825342|ref|XM_001342726.1| PREDICTED: Danio rerio si:dkey-11f4.4 (si:dkey-11f4.4), mRNA	0.128977	0.0602	10.0864	0.758333	78.2029	167.548	13.3007	0.000586547	0.000581018
gi|326669383|ref|XM_686684.5| PREDICTED: Danio rerio similar to Ap3b1 protein (LOC563316), mRNA	24.3688	16.4152	82.4448	6.275	3.38322	5.02247	13.1386	0.00290152	0.00194626
gi|321267534|ref|NM_001202510.1| Danio rerio ribosomal protein L36A (rpl36a), mRNA	361.94	338.44	783.489	60.0127	2.1647	2.315	13.0554	0.000269482	0.000910939
gi|50540365|ref|NM_001002649.1| Danio rerio ATP citrate lyase a (aclya), mRNA	42.2884	39.3018	106.568	8.191	2.52002	2.71152	13.0104	0.00248904	0.00172048
gi|326669622|ref|XM_694062.5| PREDICTED: Danio rerio putative solute carrier family 22 member ENSG00000182157-like (LOC570565), mRNA	1.80943	0.9553	45.322	3.54667	25.0476	47.4427	12.7788	0.00871396	0.00815436
gi|41054761|ref|NM_199529.1| Danio rerio methylenetetrahydrofolate dehydrogenase (NADP+ dependent) (mthfd1), mRNA	7.97684	8.4071	177.658	13.9873	22.2718	21.1319	12.7014	0.0271158	0.027171
gi|326679701|ref|XM_002666674.2| PREDICTED: Danio rerio si:dkey-83f6.3 (si:dkey-83f6.3), mRNA	0.0729318	0.1811	1.7368	0.137667	23.814	9.59028	12.616	0.00665214	0.00699888
gi|50540293|ref|NM_001002613.1| Danio rerio nuclear receptor binding factor 2 (nrbf2), mRNA	6.88041	5.4316	21.7436	1.73633	3.16022	4.00317	12.5227	0.0402624	0.0280365
gi|292617724|ref|XM_001921532.2| PREDICTED: Danio rerio si:ch211-168k14.2 (si:ch211-168k14.2), mRNA	2.26686	2.4528	8.3926	0.679667	3.7023	3.42164	12.3481	0.0050925	0.00561272
gi|57222258|ref|NM_001009560.1| Danio rerio talin 1 (tln1), mRNA	3.59405	3.3304	9.426	0.766	2.62267	2.83029	12.3055	0.000506105	0.000497806
gi|292617462|ref|XM_686404.4| PREDICTED: Danio rerio mannosyl (alpha-1,3-)-glycoprotein beta-1,4-N-acetylglucosaminyltransferase, isozyme A (mgat4a), mRNA	0.733727	0.5251	3.344	0.273667	4.55755	6.36831	12.2192	0.0160379	0.0103163
gi|41152184|ref|NM_200749.1| Danio rerio zgc:73210 (zgc:73210), mRNA	8.18234	4.2683	33.3172	2.749	4.07184	7.80573	12.1198	0.000167048	5.21313e-05
gi|326679452|ref|XM_003201258.1| PREDICTED: Danio rerio dnaJ homolog subfamily C member 13-like (LOC100538099), partial mRNA	18.5699	9.8877	45.9698	3.79533	2.4755	4.64919	12.1122	0.0352109	0.0127901
gi|321267512|ref|NM_001040043.2| Danio rerio zgc:136952 (zgc:136952), mRNA	827.324	831.359	1995.36	165.104	2.41183	2.40012	12.0855	0.0294266	0.0306589
gi|326676917|ref|XM_002665636.2| PREDICTED: Danio rerio erythrocyte membrane protein band 4.1-like 2-like (LOC100334994), partial mRNA	6.2707	11.663	42.3044	3.56433	6.74636	3.62723	11.8688	0.00131781	0.00262745
gi|326668083|ref|XM_003198686.1| PREDICTED: Danio rerio frizzled homolog 9 (Drosophila) (fzd9), mRNA	0.0618409	0.016	2.1374	0.184	34.5629	133.588	11.6163	0.000687021	0.00073852
gi|302370913|ref|NM_001089539.2| Danio rerio zgc:162420 (zgc:162420), mRNA	16.3453	9.772	34.1148	2.937	2.08713	3.49108	11.6155	0.0146577	0.00386128
gi|326676921|ref|XM_002665637.3| PREDICTED: Danio rerio erythrocyte membrane protein band 4.1-like 2 (epb41l2), partial mRNA	3.81805	8.629	30.2848	2.64	7.93202	3.50965	11.4715	0.00174451	0.00244302
gi|326678047|ref|XM_003200922.1| PREDICTED: Danio rerio zinc finger protein 726-like, transcript variant 2 (LOC560870), mRNA	3.42309	4.8138	15.1206	1.32833	4.41724	3.14109	11.3831	0.0237972	0.0350693
gi|41055199|ref|NM_201195.1| Danio rerio non-metastatic cells 4, protein expressed in (nme4), nuclear gene encoding mitochondrial protein, mRNA	0.995568	0.5183	31.4538	2.81733	31.5938	60.6865	11.1644	0.00147302	0.00138152
gi|113678296|ref|NM_001044888.1| Danio rerio nudix (nucleoside diphosphate linked moiety X)-type motif 14 (nudt14), mRNA	1.43973	1.0589	7.1148	0.643333	4.94177	6.71905	11.0593	0.000217219	0.000243216
gi|326672327|ref|XM_683800.5| PREDICTED: Danio rerio dentin matrix protein 4-like (LOC560397), mRNA	0.583591	0.8614	5.0848	0.46	8.71295	5.90295	11.0539	0.00298903	0.00211912
gi|326681099|ref|XM_003201668.1| PREDICTED: Danio rerio hypothetical protein LOC100535622 (LOC100535622), mRNA	0.950659	0.944	3.7018	0.335	3.89393	3.9214	11.0501	0.0135108	0.0135402
gi|94536913|ref|NM_001040335.1| Danio rerio reticulon 4b (rtn4b), mRNA	15.9575	18.8177	54.38	4.99133	3.40781	2.88983	10.8949	0.000132271	0.000615424
gi|326671339|ref|XM_687579.4| PREDICTED: Danio rerio si:dkey-189i22.2 (si:dkey-189i22.2), mRNA	0.343432	0.1168	3.4556	0.317333	10.062	29.5856	10.8895	0.0316453	0.0262933
gi|156713433|ref|NM_001007396.2| Danio rerio zgc:101798 (zgc:101798), mRNA	0.426909	0.708	23.0172	2.128	53.9159	32.5102	10.8164	0.0129167	0.0132555
gi|148229804|ref|NM_001045051.2| Danio rerio similar to Mothers against decapentaplegic homolog 6 (SMAD 6) (Mothers against DPP homolog 6) (Smad6) (hSMAD6) (LOC564395), mRNA	1.82668	1.8633	4.1322	0.384667	2.26213	2.21768	10.7423	0.000642701	0.0265808
gi|326664827|ref|XM_687077.4| PREDICTED: Danio rerio si:ch211-57g18.1 (si:ch211-57g18.1), mRNA	5.53432	5.5637	14.4296	1.34767	2.60729	2.59353	10.7071	0.00751959	0.0071535
gi|66472309|ref|NM_001020716.1| Danio rerio zgc:113184 (zgc:113184), mRNA	5.96123	5.276	16.2494	1.52433	2.72585	3.07987	10.66	0.0491986	0.0390844
gi|326674193|ref|XM_691173.4| PREDICTED: Danio rerio layilin b (laynb), mRNA	0.710409	0.3087	5.8028	0.549333	8.16825	18.7975	10.5633	0.0492838	0.03975
gi|326676186|ref|XM_002665389.2| PREDICTED: Danio rerio si:dkey-233h2.3, transcript variant 1 (si:dkey-233h2.3), mRNA	0.313705	0.3383	2.4796	0.235	7.90425	7.32959	10.5515	0.0041969	0.00372732
gi|57526716|ref|NM_213037.1| Danio rerio zgc:73070 (zgc:73070), mRNA	45.0707	33.3392	121.349	11.5297	2.69242	3.63984	10.525	9.3748e-05	0.000153286
gi|47086422|ref|NM_212805.1| Danio rerio smoothelin, like (smtnl), mRNA	0.245273	0.5077	5.413	0.516333	22.0693	10.6618	10.4835	0.0279391	0.0326307
gi|136255691|ref|NM_001044350.2| Danio rerio similar to GCN5-like protein (LOC556597), mRNA	6.04443	4.3156	18.0198	1.73833	2.98122	4.1755	10.3661	0.00919406	0.00542879
gi|326668504|ref|XM_002662308.2| PREDICTED: Danio rerio formin-like 2b (fmnl2b), mRNA	0.386932	0.4617	5.0436	0.487667	13.0349	10.924	10.3423	0.00738148	0.00737465
gi|18859260|ref|NM_131630.1| Danio rerio protein-kinase, interferon-inducible double stranded RNA dependent inhibitor (prkri), mRNA	2.80998	2.7717	21.3172	2.072	7.58625	7.69102	10.2882	0.0169795	0.0164861
gi|167963457|ref|NM_001114702.1| Danio rerio zgc:174710 (zgc:174710), mRNA	3.48139	6.902	19.543	1.955	5.61357	2.8315	9.99642	0.0196872	0.0401125
gi|148922835|ref|NM_001098748.1| Danio rerio phosphofurin acidic cluster sorting protein 1 (pacs1), mRNA	2.61341	1.487	11.354	1.15	4.34452	7.63551	9.87304	0.00599272	0.00406882
gi|326671050|ref|XM_001337996.4| PREDICTED: Danio rerio molybdopterin synthase catalytic subunit-like (LOC100003554), mRNA	10.6993	7.4897	26.875	2.738	2.51184	3.58826	9.81556	0.0230492	0.011419
gi|113679131|ref|NM_001045395.1| Danio rerio zgc:153569 (zgc:153569), mRNA	2.53493	2.8839	8.4838	0.867333	3.34676	2.94178	9.78148	0.0108535	0.012589
gi|326671481|ref|XM_003199396.1| PREDICTED: Danio rerio RING finger protein 122-like (LOC100534832), partial mRNA	1.34991	0.6207	3.4214	0.35	2.53454	5.51216	9.77543	0.00249713	0.000729386
gi|55925212|ref|NM_001007346.1| Danio rerio DENN/MADD domain containing 2D (dennd2d), mRNA	1.18218	4.6479	100.995	10.384	85.4314	21.7293	9.72606	0.0136167	0.0152724
gi|47086524|ref|NM_212762.1| Danio rerio ribosomal protein S15a (rps15a), mRNA	526.972	579.241	1482.84	153.854	2.81389	2.55997	9.63796	0.0240228	0.036405
gi|326664198|ref|XM_003197709.1| PREDICTED: Danio rerio hypothetical protein LOC100535483 (LOC100535483), mRNA	0.218818	0.1597	1.7824	0.186667	8.14558	11.1609	9.54857	0.032392	0.0271174
gi|169790895|ref|NM_001122611.1| Danio rerio membrane associated guanylate kinase, WW and PDZ domain containing 2 (magi2), mRNA	0.141068	0.175	1.4316	0.15	10.1483	8.18057	9.544	0.012529	0.0103772
gi|51491871|ref|NM_001003833.2| Danio rerio sulfatase 2, like (sulf2l), mRNA	9.59055	9.8216	19.9458	2.09733	2.07974	2.03081	9.51008	0.0160802	0.0317842
gi|326669073|ref|XR_117706.1| PREDICTED: Danio rerio hypothetical LOC100535177, transcript variant 1 (LOC100535177), miscRNA	12.5104	10.9024	67.4028	7.14833	5.38774	6.18238	9.42916	0.0288314	0.0252702
gi|47085730|ref|NM_212965.1| Danio rerio neuropilin 2a (nrp2a), mRNA	0.699477	0.7582	2.6384	0.285333	3.77196	3.47982	9.24673	0.00773167	0.0102981
gi|125630321|ref|NM_001045211.2| Danio rerio si:dkey-72l14.9 (si:dkey-72l14.9), mRNA	2.45186	3.3212	15.6904	1.716	6.39938	4.72432	9.14359	0.00032732	0.000150014
gi|55926091|ref|NM_131526.1| Danio rerio heat shock 10 protein 1 (chaperonin 10) (hspe1), nuclear gene encoding mitochondrial protein, mRNA	23.7723	13.3566	62.558	6.97233	2.63155	4.68368	8.97232	0.0418523	0.0199954
gi|50540137|ref|NM_001002538.1| Danio rerio protein phosphatase 1, regulatory (inhibitor) subunit 1C (ppp1r1c), mRNA	0.416773	0	3.7614	0.42	9.02506	Inf	8.95571	0.00213675	0.00222826
gi|229606076|ref|NM_001159975.1| Danio rerio LYR motif containing 5b (lyrm5b), mRNA	0.204364	0.1156	1.3668	0.154	6.68808	11.8235	8.87532	0.0243085	0.018535
gi|326671131|ref|XM_001337568.4| PREDICTED: Danio rerio guanine nucleotide-binding protein G(z) subunit alpha-like (LOC797144), mRNA	1.0558	0.4449	4.263	0.483	4.03771	9.58193	8.82609	0.0273626	0.0168085
gi|189531082|ref|XM_695132.3| PREDICTED: Danio rerio hypothetical protein LOC571530 (LOC571530), mRNA	4.66589	3.4402	30.445	3.45633	6.52502	8.84978	8.80847	0.0131334	0.0104954
gi|113679534|ref|NM_001045347.1| Danio rerio zgc:153788 (zgc:153788), mRNA	0.593591	1.5896	4.6928	0.534333	7.90578	2.95219	8.78253	0.00915204	0.0276806
gi|41053620|ref|NM_200855.1| Danio rerio NADH dehydrogenase (ubiquinone) 1 beta subcomplex, 8 (ndufb8), nuclear gene encoding mitochondrial protein, mRNA	50.5086	56.5587	115.887	13.2293	2.2944	2.04897	8.75984	0.00648427	0.0133441
gi|38524592|ref|NM_198840.2| Danio rerio zinc finger protein 503 (znf503), mRNA	11.373	17.0874	39.36	4.51433	3.46084	2.30345	8.7189	0.00280692	0.019458
gi|18859490|ref|NM_131840.1| Danio rerio tumor necrosis factor receptor superfamily, member a (tnfrsfa), mRNA	0.863977	0.923	6.7956	0.781667	7.86548	7.36251	8.69373	0.00714083	0.0056553
gi|292616356|ref|XM_001332968.3| PREDICTED: Danio rerio putative solute carrier family 22 member ENSG00000182157-like (LOC793280), mRNA	0.171864	0.1469	6.4756	0.755333	37.6787	44.0817	8.57317	0.0456145	0.0450426
gi|326664691|ref|XM_001919003.3| PREDICTED: Danio rerio activated CDC42 kinase 1-like (LOC559119), mRNA	0.151386	0.1532	3.0006	0.355	19.8208	19.5862	8.45239	0.00919154	0.00902627
gi|82658199|ref|NM_001037381.1| Danio rerio zgc:123244 (zgc:123244), mRNA	0.112682	0.1477	10.2146	1.215	90.6499	69.1578	8.40708	0.0445589	0.0449728
gi|326676205|ref|XM_002667477.2| PREDICTED: Danio rerio ras GTPase-activating protein 2-like (LOC100331895), mRNA	0.783045	0.3943	2.468	0.298333	3.1518	6.25919	8.27263	0.0227825	0.00475814
gi|55925354|ref|NM_001007433.1| Danio rerio G protein-coupled receptor 137ba (gpr137ba), mRNA	9.0383	4.9357	19.2798	2.348	2.13312	3.90619	8.21116	0.00807996	0.00184153
gi|62955686|ref|NM_001017857.1| Danio rerio solute carrier family 35, member E4 (slc35e4), mRNA	0.966273	1.2229	5.123	0.625	5.30182	4.18922	8.1968	0.0259364	0.0293317
gi|61651827|ref|NM_001013337.1| Danio rerio zgc:113200 (zgc:113200), mRNA	7.43048	4.7806	39.244	4.78833	5.28149	8.20901	8.19575	0.000683352	0.000451236
gi|319132962|ref|NM_001200040.1| Danio rerio guanine nucleotide-binding protein GI/GS/GO gamma-5 subunit (LOC100003596), mRNA	11.0053	3.9091	51.6426	6.311	4.6925	13.2109	8.18295	0.00168211	0.00133305
gi|57617223|ref|NM_001003552.1| Danio rerio solute carrier family 16 (monocarboxylic acid transporters), member 9b (slc16a9b), mRNA	0.0830455	0.2751	2.343	0.289333	28.2135	8.5169	8.09793	0.0203181	0.0260975
gi|68362257|ref|XM_687108.1| PREDICTED: Danio rerio carbohydrate sulfotransferase 7-like (LOC563748), mRNA	0.884318	0.0821	3.845	0.478667	4.34798	46.8331	8.03273	0.000822855	0.00104681
