# Supplementary material for: Gene Expression Analysis of Zebrafish Melanocytes, Iridophores, and Retinal Pigmented Epithelium Reveals Indicators of Biological Function and Developmental Origin
Source: PLoS One. 2013 Jul 9;8(7):e67801. doi: 10.1371/journal.pone.0067801 (PMC3706446; doi:10.1371/journal.pone.0067801)
Supplement: Table S11 — RPE Enriched Genes. Genes expressed in RPE 2-fold greater than iridophores and melanocytes, and 8-fold greater than whole embryos. (XLSX) [file pone.0067801.s018.xlsx]

## Sheet: Sheet1
	RPKM of Sample				Fold Changes:RPE/Sample			T-Test p-Values Vs. RPE
RefSeq Identifier	Melanocyte	RPE	Iridophore	Embryo	/Melanocyte	/Iridophore	/Embryo	Melanocyte	Iridophore
gi|326664835|ref|XM_691159.5| PREDICTED: Danio rerio si:ch211-267e7.3 (si:ch211-267e7.3), mRNA	1.50986	3.6524	0.28	0	2.41903	13.0443	Inf	0.0397945	0.00901516
gi|326680198|ref|XM_003201429.1| PREDICTED: Danio rerio paired box protein Pax-6-like (LOC100538102), mRNA	0.269091	1.8124	0	0	6.73527	Inf	Inf	0.0235131	0.0151926
gi|292627363|ref|XM_002666568.1| PREDICTED: Danio rerio collagen alpha-1(XXIV) chain-like (LOC100332483), mRNA	0.131273	1.0134	0	0	7.71981	Inf	Inf	0.0477047	0.0334294
gi|47550906|ref|NM_214807.1| Danio rerio fatty acid binding protein 7, brain, b (fabp7b), mRNA	10.9777	39.1682	2.387	0.0226667	3.56798	16.409	1728.01	0.0234238	0.0108211
gi|262205687|ref|NR_030521.1| Danio rerio microRNA 738 (mir738), microRNA	114.356	438.499	145.478	0.294667	3.8345	3.01419	1488.12	0.0205202	0.0294594
gi|326675466|ref|XM_691225.5| PREDICTED: Danio rerio CDC42 binding protein kinase alpha (DMPK-like) (cdc42bpa), mRNA	0.27925	1.2461	0.4404	0.00233333	4.46231	2.82947	534.043	0.00858647	0.0173107
gi|182509176|ref|NM_130964.2| Danio rerio islet2b (isl2b), mRNA	0.117523	1.8354	0	0.00466667	15.6174	Inf	393.3	0.0432907	0.0359056
gi|56790251|ref|NM_130916.1| Danio rerio inhibin, beta Aa (inhbaa), mRNA	2.09275	18.5469	2.9524	0.167333	8.86245	6.28197	110.838	0.0273615	0.0313531
gi|157841190|ref|NM_001109719.1| Danio rerio zgc:171629 (zgc:171629), mRNA	5.25377	21.1086	5.9118	0.321667	4.0178	3.57059	65.6226	0.0234567	0.0314656
gi|123701258|ref|NM_001080696.1| Danio rerio zgc:158785 (zgc:158785), mRNA	0.538182	1.1608	0.3558	0.0193333	2.15689	3.26251	60.0414	0.0421385	0.0239755
gi|47085666|ref|NM_213005.1| Danio rerio gamma-glutamyl cyclotransferase (ggct), mRNA	38.1428	181.469	5.4882	4.875	4.75762	33.0653	37.2244	0.0108504	0.00729224
gi|326680270|ref|XR_082676.2| PREDICTED: Danio rerio similar to F-box protein 31 (LOC555190), miscRNA	3.08505	6.6088	0.9882	0.212	2.14221	6.68772	31.1736	0.0459604	0.00901487
gi|326666667|ref|XM_003198284.1| PREDICTED: Danio rerio si:ch211-162i19.2 (si:ch211-162i19.2), mRNA	0.348977	2.0962	0.33	0.0696667	6.00669	6.35212	30.089	0.0353464	0.0348022
gi|326679175|ref|XM_003201206.1| PREDICTED: Danio rerio p2Y purinoceptor 1-like (LOC100537284), mRNA	0.66125	2.8514	0.4918	0.109667	4.31214	5.79789	26.0006	0.0110767	0.00803287
gi|326669380|ref|XM_686791.5| PREDICTED: Danio rerio phosphodiesterase 3B, cGMP-inhibited (pde3b), mRNA	1.63893	4.3986	1.111	0.215333	2.68382	3.95914	20.4269	0.0418862	0.0220915
gi|165972464|ref|NM_001113647.1| Danio rerio zgc:172112 (zgc:172112), mRNA	0.508295	1.6867	0.3788	0.133667	3.31835	4.45275	12.6187	0.030259	0.0209249
gi|239985640|ref|NM_001128346.1| Danio rerio si:ch211-106g4.2 (si:ch211-106g4.2), mRNA	0.66925	1.6561	0.0088	0.132667	2.47456	188.193	12.4832	0.0313629	0.00640185
gi|20589471|ref|NM_131180.1| Danio rerio nuclear receptor subfamily 2, group F, member 1a (nr2f1a), mRNA	0.910545	2.7616	0.8618	0.259333	3.03291	3.20446	10.6488	0.018268	0.0299986
gi|326678836|ref|XM_678620.5| PREDICTED: Danio rerio ephrin type-B receptor 3-like (LOC555957), partial mRNA	0.420727	1.9876	0.2012	0.203667	4.7242	9.87873	9.75908	0.0190053	0.0103529
gi|326671100|ref|XM_688787.5| PREDICTED: Danio rerio amyloid beta (A4) precursor protein-binding, family A, member 1 (X11) (apba1), mRNA	3.97784	11.7933	0.2388	1.268	2.96475	49.3857	9.30071	0.0493882	0.0153795
gi|326667659|ref|XM_003198599.1| PREDICTED: Danio rerio proline dehydrogenase, mitochondrial-like (LOC100537991), partial mRNA	4.21007	10.1189	1.5378	1.089	2.4035	6.58011	9.29192	0.0473166	0.0118528
gi|326666124|ref|XM_001922353.3| PREDICTED: Danio rerio zinc finger protein 281-like (LOC100005963), mRNA	0.295818	1.0088	0.2052	0.122333	3.4102	4.91618	8.24632	0.0459703	0.0304201
gi|18859576|ref|NM_130933.1| Danio rerio zic family member 1 (odd-paired homolog, Drosophila) (zic1), mRNA	0.756682	2.4878	0.0418	0.302667	3.28778	59.5167	8.2196	0.0452442	0.0165575
gi|224589083|ref|NM_001145708.1| Danio rerio cytochrome P450, family 1, subfamily B, polypeptide 1 (cyp1b1), mRNA	0.405182	2.3079	0.3694	0.285333	5.69596	6.2477	8.08843	0.0286673	0.0287314
